# Supplementary material for: RNAhub - an automated pipeline to search and align RNA homologs with secondary structure assessment
Source: bioRxiv. 2025 Apr 8:2025.03.11.642701. Preprint. [Version 3] doi: 10.1101/2025.03.11.642701 (PMC11952402; doi:10.1101/2025.03.11.642701)
Supplement: Supplement 1 [file media-1.gz]

Archive with 309 entries (295 files):
- supplemental_material
- supplemental_material/._GLY1
- supplemental_material/GLY1
- supplemental_material/._HOTAIR_D1
- supplemental_material/HOTAIR_D1
- supplemental_material/._Genome_subclustering_FigureS1b.pptx
- supplemental_material/Genome_subclustering_FigureS1b.pptx
- supplemental_material/._CWC15_YDR163W
- supplemental_material/CWC15_YDR163W
- supplemental_material/._xrRNA
- supplemental_material/xrRNA
- supplemental_material/xrRNA/._seq.fa
- supplemental_material/xrRNA/seq.fa
- supplemental_material/xrRNA/RNAhub_rfam
- supplemental_material/xrRNA/RNAhub_genomes
- supplemental_material/xrRNA/RNAhub_genomes/._rscape_infernal_results.txt
- supplemental_material/xrRNA/RNAhub_genomes/rscape_infernal_results.txt
- supplemental_material/xrRNA/RNAhub_genomes/._rscape_output
- supplemental_material/xrRNA/RNAhub_genomes/rscape_output
- supplemental_material/xrRNA/RNAhub_genomes/._v3_rm.sto
- supplemental_material/xrRNA/RNAhub_genomes/v3_rm.sto
- supplemental_material/xrRNA/RNAhub_genomes/._rscape_infernal
- supplemental_material/xrRNA/RNAhub_genomes/rscape_infernal
- supplemental_material/xrRNA/RNAhub_genomes/._rscape_results.txt
- supplemental_material/xrRNA/RNAhub_genomes/rscape_results.txt
- supplemental_material/xrRNA/RNAhub_genomes/rscape_infernal/._infernal_1.sorted.cov
- supplemental_material/xrRNA/RNAhub_genomes/rscape_infernal/infernal_1.sorted.cov
- supplemental_material/xrRNA/RNAhub_genomes/rscape_infernal/._infernal_1.R2R.sto
- supplemental_material/xrRNA/RNAhub_genomes/rscape_infernal/infernal_1.R2R.sto
- supplemental_material/xrRNA/RNAhub_genomes/rscape_infernal/._infernal_1.power
- supplemental_material/xrRNA/RNAhub_genomes/rscape_infernal/infernal_1.power
- supplemental_material/xrRNA/RNAhub_genomes/rscape_infernal/._infernal_1.R2R.sto.pdf
- supplemental_material/xrRNA/RNAhub_genomes/rscape_infernal/infernal_1.R2R.sto.pdf
- supplemental_material/xrRNA/RNAhub_genomes/rscape_infernal/._infernal_1.cacofold.dplot.ps
- supplemental_material/xrRNA/RNAhub_genomes/rscape_infernal/infernal_1.cacofold.dplot.ps
- supplemental_material/xrRNA/RNAhub_genomes/rscape_infernal/._infernal_1.dplot.ps
- supplemental_material/xrRNA/RNAhub_genomes/rscape_infernal/infernal_1.dplot.ps
- supplemental_material/xrRNA/RNAhub_genomes/rscape_infernal/._infernal_1.cacofold.R2R.sto.pdf
- supplemental_material/xrRNA/RNAhub_genomes/rscape_infernal/infernal_1.cacofold.R2R.sto.pdf
- supplemental_material/xrRNA/RNAhub_genomes/rscape_infernal/._infernal_1.cacofold.sto
- supplemental_material/xrRNA/RNAhub_genomes/rscape_infernal/infernal_1.cacofold.sto
- supplemental_material/xrRNA/RNAhub_genomes/rscape_infernal/._infernal_1.cacofold.power
- supplemental_material/xrRNA/RNAhub_genomes/rscape_infernal/infernal_1.cacofold.power
- supplemental_material/xrRNA/RNAhub_genomes/rscape_infernal/._infernal_1.cacofold.cov
- supplemental_material/xrRNA/RNAhub_genomes/rscape_infernal/infernal_1.cacofold.cov
- supplemental_material/xrRNA/RNAhub_genomes/rscape_infernal/._infernal_1.cacofold.helixcov
- supplemental_material/xrRNA/RNAhub_genomes/rscape_infernal/infernal_1.cacofold.helixcov
- supplemental_material/xrRNA/RNAhub_genomes/rscape_infernal/._infernal_1.helixcov
- supplemental_material/xrRNA/RNAhub_genomes/rscape_infernal/infernal_1.helixcov
- supplemental_material/xrRNA/RNAhub_genomes/rscape_infernal/._infernal_1.cov
- supplemental_material/xrRNA/RNAhub_genomes/rscape_infernal/infernal_1.cov
- supplemental_material/xrRNA/RNAhub_genomes/rscape_infernal/._infernal_1.surv.ps
- supplemental_material/xrRNA/RNAhub_genomes/rscape_infernal/infernal_1.surv.ps
- supplemental_material/xrRNA/RNAhub_genomes/rscape_infernal/._infernal_1.sorted.cacofold.cov
- supplemental_material/xrRNA/RNAhub_genomes/rscape_infernal/infernal_1.sorted.cacofold.cov
- supplemental_material/xrRNA/RNAhub_genomes/rscape_infernal/._infernal_1.cacofold.R2R.sto
- supplemental_material/xrRNA/RNAhub_genomes/rscape_infernal/infernal_1.cacofold.R2R.sto
- supplemental_material/xrRNA/RNAhub_genomes/rscape_infernal/._infernal_1.surv
- supplemental_material/xrRNA/RNAhub_genomes/rscape_infernal/infernal_1.surv
- supplemental_material/xrRNA/RNAhub_genomes/rscape_infernal/._infernal_1.tree
- supplemental_material/xrRNA/RNAhub_genomes/rscape_infernal/infernal_1.tree
- supplemental_material/xrRNA/RNAhub_genomes/rscape_output/._xrRNA.surv
- supplemental_material/xrRNA/RNAhub_genomes/rscape_output/xrRNA.surv
- supplemental_material/xrRNA/RNAhub_genomes/rscape_output/._xrRNA.tree
- supplemental_material/xrRNA/RNAhub_genomes/rscape_output/xrRNA.tree
- supplemental_material/xrRNA/RNAhub_genomes/rscape_output/._xrRNA.dplot.ps
- supplemental_material/xrRNA/RNAhub_genomes/rscape_output/xrRNA.dplot.ps
- supplemental_material/xrRNA/RNAhub_genomes/rscape_output/._xrRNA.cov
- supplemental_material/xrRNA/RNAhub_genomes/rscape_output/xrRNA.cov
- supplemental_material/xrRNA/RNAhub_genomes/rscape_output/._xrRNA.R2R.sto.pdf
- supplemental_material/xrRNA/RNAhub_genomes/rscape_output/xrRNA.R2R.sto.pdf
- supplemental_material/xrRNA/RNAhub_genomes/rscape_output/._xrRNA.cacofold.cm
- supplemental_material/xrRNA/RNAhub_genomes/rscape_output/xrRNA.cacofold.cm
- supplemental_material/xrRNA/RNAhub_genomes/rscape_output/._xrRNA.cacofold.dplot.ps
- supplemental_material/xrRNA/RNAhub_genomes/rscape_output/xrRNA.cacofold.dplot.ps
- supplemental_material/xrRNA/RNAhub_genomes/rscape_output/._xrRNA.sorted.cacofold.cov
- supplemental_material/xrRNA/RNAhub_genomes/rscape_output/xrRNA.sorted.cacofold.cov
- supplemental_material/xrRNA/RNAhub_genomes/rscape_output/._xrRNA.cacofold.R2R.sto
- supplemental_material/xrRNA/RNAhub_genomes/rscape_output/xrRNA.cacofold.R2R.sto
- supplemental_material/xrRNA/RNAhub_genomes/rscape_output/._xrRNA.power
- supplemental_material/xrRNA/RNAhub_genomes/rscape_output/xrRNA.power
- supplemental_material/xrRNA/RNAhub_genomes/rscape_output/._xrRNA.R2R.sto
- supplemental_material/xrRNA/RNAhub_genomes/rscape_output/xrRNA.R2R.sto
- supplemental_material/xrRNA/RNAhub_genomes/rscape_output/._xrRNA.helixcov
- supplemental_material/xrRNA/RNAhub_genomes/rscape_output/xrRNA.helixcov
- supplemental_material/xrRNA/RNAhub_genomes/rscape_output/._xrRNA.cacofold.sto
- supplemental_material/xrRNA/RNAhub_genomes/rscape_output/xrRNA.cacofold.sto
- supplemental_material/xrRNA/RNAhub_genomes/rscape_output/._xrRNA.cacofold.cov
- supplemental_material/xrRNA/RNAhub_genomes/rscape_output/xrRNA.cacofold.cov
- supplemental_material/xrRNA/RNAhub_genomes/rscape_output/._xrRNA.cacofold.power
- supplemental_material/xrRNA/RNAhub_genomes/rscape_output/xrRNA.cacofold.power
- supplemental_material/xrRNA/RNAhub_genomes/rscape_output/._xrRNA.cacofold.helixcov
- supplemental_material/xrRNA/RNAhub_genomes/rscape_output/xrRNA.cacofold.helixcov
- supplemental_material/xrRNA/RNAhub_genomes/rscape_output/._xrRNA.cacofold.R2R.sto.pdf
- supplemental_material/xrRNA/RNAhub_genomes/rscape_output/xrRNA.cacofold.R2R.sto.pdf
- supplemental_material/xrRNA/RNAhub_genomes/rscape_output/._xrRNA.sorted.cov
- supplemental_material/xrRNA/RNAhub_genomes/rscape_output/xrRNA.sorted.cov
- supplemental_material/xrRNA/RNAhub_genomes/rscape_output/._xrRNA.surv.ps
- supplemental_material/xrRNA/RNAhub_genomes/rscape_output/xrRNA.surv.ps
- supplemental_material/xrRNA/RNAhub_rfam/._rscape_rfam
- supplemental_material/xrRNA/RNAhub_rfam/rscape_rfam
- supplemental_material/xrRNA/RNAhub_rfam/._seq+RF04222_seed.sto
- supplemental_material/xrRNA/RNAhub_rfam/seq+RF04222_seed.sto
- supplemental_material/xrRNA/RNAhub_rfam/._rscape_rfam_results.txt
- supplemental_material/xrRNA/RNAhub_rfam/rscape_rfam_results.txt
- supplemental_material/xrRNA/RNAhub_rfam/rscape_rfam/._seq+RF04222_seed_1.cacofold.R2R.sto
- supplemental_material/xrRNA/RNAhub_rfam/rscape_rfam/seq+RF04222_seed_1.cacofold.R2R.sto
- supplemental_material/xrRNA/RNAhub_rfam/rscape_rfam/._seq+RF04222_seed_1.power
- supplemental_material/xrRNA/RNAhub_rfam/rscape_rfam/seq+RF04222_seed_1.power
- supplemental_material/xrRNA/RNAhub_rfam/rscape_rfam/._seq+RF04222_seed_1.sorted.cacofold.cov
- supplemental_material/xrRNA/RNAhub_rfam/rscape_rfam/seq+RF04222_seed_1.sorted.cacofold.cov
- supplemental_material/xrRNA/RNAhub_rfam/rscape_rfam/._seq+RF04222_seed_1.cov
- supplemental_material/xrRNA/RNAhub_rfam/rscape_rfam/seq+RF04222_seed_1.cov
- supplemental_material/xrRNA/RNAhub_rfam/rscape_rfam/._seq+RF04222_seed_1.R2R.sto
- supplemental_material/xrRNA/RNAhub_rfam/rscape_rfam/seq+RF04222_seed_1.R2R.sto
- supplemental_material/xrRNA/RNAhub_rfam/rscape_rfam/._seq+RF04222_seed_1.R2R.sto.pdf
- supplemental_material/xrRNA/RNAhub_rfam/rscape_rfam/seq+RF04222_seed_1.R2R.sto.pdf
- supplemental_material/xrRNA/RNAhub_rfam/rscape_rfam/._seq+RF04222_seed_1.cacofold.power
- supplemental_material/xrRNA/RNAhub_rfam/rscape_rfam/seq+RF04222_seed_1.cacofold.power
- supplemental_material/xrRNA/RNAhub_rfam/rscape_rfam/._seq+RF04222_seed_1.dplot.ps
- supplemental_material/xrRNA/RNAhub_rfam/rscape_rfam/seq+RF04222_seed_1.dplot.ps
- supplemental_material/xrRNA/RNAhub_rfam/rscape_rfam/._seq+RF04222_seed_1.tree
- supplemental_material/xrRNA/RNAhub_rfam/rscape_rfam/seq+RF04222_seed_1.tree
- supplemental_material/xrRNA/RNAhub_rfam/rscape_rfam/._seq+RF04222_seed_1.surv
- supplemental_material/xrRNA/RNAhub_rfam/rscape_rfam/seq+RF04222_seed_1.surv
- supplemental_material/xrRNA/RNAhub_rfam/rscape_rfam/._seq+RF04222_seed_1.cacofold.helixcov
- supplemental_material/xrRNA/RNAhub_rfam/rscape_rfam/seq+RF04222_seed_1.cacofold.helixcov
- supplemental_material/xrRNA/RNAhub_rfam/rscape_rfam/._seq+RF04222_seed_1.helixcov
- supplemental_material/xrRNA/RNAhub_rfam/rscape_rfam/seq+RF04222_seed_1.helixcov
- supplemental_material/xrRNA/RNAhub_rfam/rscape_rfam/._seq+RF04222_seed_1.surv.ps
- supplemental_material/xrRNA/RNAhub_rfam/rscape_rfam/seq+RF04222_seed_1.surv.ps
- supplemental_material/xrRNA/RNAhub_rfam/rscape_rfam/._seq+RF04222_seed_1.sorted.cov
- supplemental_material/xrRNA/RNAhub_rfam/rscape_rfam/seq+RF04222_seed_1.sorted.cov
- supplemental_material/xrRNA/RNAhub_rfam/rscape_rfam/._seq+RF04222_seed_1.cacofold.dplot.ps
- supplemental_material/xrRNA/RNAhub_rfam/rscape_rfam/seq+RF04222_seed_1.cacofold.dplot.ps
- supplemental_material/xrRNA/RNAhub_rfam/rscape_rfam/._seq+RF04222_seed_1.cacofold.sto
- supplemental_material/xrRNA/RNAhub_rfam/rscape_rfam/seq+RF04222_seed_1.cacofold.sto
- supplemental_material/xrRNA/RNAhub_rfam/rscape_rfam/._seq+RF04222_seed_1.cacofold.R2R.sto.pdf
- supplemental_material/xrRNA/RNAhub_rfam/rscape_rfam/seq+RF04222_seed_1.cacofold.R2R.sto.pdf
- supplemental_material/xrRNA/RNAhub_rfam/rscape_rfam/._seq+RF04222_seed_1.cacofold.cov
- supplemental_material/xrRNA/RNAhub_rfam/rscape_rfam/seq+RF04222_seed_1.cacofold.cov
- supplemental_material/CWC15_YDR163W/._seq.fa
- supplemental_material/CWC15_YDR163W/seq.fa
- supplemental_material/CWC15_YDR163W/._rscape_output
- supplemental_material/CWC15_YDR163W/rscape_output
- supplemental_material/CWC15_YDR163W/._v3_rm.sto
- supplemental_material/CWC15_YDR163W/v3_rm.sto
- supplemental_material/CWC15_YDR163W/._rscape_results.txt
- supplemental_material/CWC15_YDR163W/rscape_results.txt
- supplemental_material/CWC15_YDR163W/rscape_output/._CWC15.cov
- supplemental_material/CWC15_YDR163W/rscape_output/CWC15.cov
- supplemental_material/CWC15_YDR163W/rscape_output/._CWC15.surv
- supplemental_material/CWC15_YDR163W/rscape_output/CWC15.surv
- supplemental_material/CWC15_YDR163W/rscape_output/._CWC15.tree
- supplemental_material/CWC15_YDR163W/rscape_output/CWC15.tree
- supplemental_material/CWC15_YDR163W/rscape_output/._CWC15.surv.ps
- supplemental_material/CWC15_YDR163W/rscape_output/CWC15.surv.ps
- supplemental_material/CWC15_YDR163W/rscape_output/._CWC15.sorted.cacofold.cov
- supplemental_material/CWC15_YDR163W/rscape_output/CWC15.sorted.cacofold.cov
- supplemental_material/CWC15_YDR163W/rscape_output/._CWC15.helixcov
- supplemental_material/CWC15_YDR163W/rscape_output/CWC15.helixcov
- supplemental_material/CWC15_YDR163W/rscape_output/._CWC15.dplot.ps
- supplemental_material/CWC15_YDR163W/rscape_output/CWC15.dplot.ps
- supplemental_material/CWC15_YDR163W/rscape_output/._CWC15.cacofold.cov
- supplemental_material/CWC15_YDR163W/rscape_output/CWC15.cacofold.cov
- supplemental_material/CWC15_YDR163W/rscape_output/._CWC15.cacofold.sto
- supplemental_material/CWC15_YDR163W/rscape_output/CWC15.cacofold.sto
- supplemental_material/CWC15_YDR163W/rscape_output/._CWC15.sorted.cov
- supplemental_material/CWC15_YDR163W/rscape_output/CWC15.sorted.cov
- supplemental_material/CWC15_YDR163W/rscape_output/._CWC15.cacofold.dplot.ps
- supplemental_material/CWC15_YDR163W/rscape_output/CWC15.cacofold.dplot.ps
- supplemental_material/CWC15_YDR163W/rscape_output/._CWC15.cacofold.R2R.sto.pdf
- supplemental_material/CWC15_YDR163W/rscape_output/CWC15.cacofold.R2R.sto.pdf
- supplemental_material/CWC15_YDR163W/rscape_output/._CWC15.cacofold.power
- supplemental_material/CWC15_YDR163W/rscape_output/CWC15.cacofold.power
- supplemental_material/CWC15_YDR163W/rscape_output/._CWC15.cacofold.cm
- supplemental_material/CWC15_YDR163W/rscape_output/CWC15.cacofold.cm
- supplemental_material/CWC15_YDR163W/rscape_output/._CWC15.cacofold.helixcov
- supplemental_material/CWC15_YDR163W/rscape_output/CWC15.cacofold.helixcov
- supplemental_material/CWC15_YDR163W/rscape_output/._CWC15.power
- supplemental_material/CWC15_YDR163W/rscape_output/CWC15.power
- supplemental_material/HOTAIR_D1/._seq.fa
- supplemental_material/HOTAIR_D1/seq.fa
- supplemental_material/HOTAIR_D1/._rscape_output
- supplemental_material/HOTAIR_D1/rscape_output
- supplemental_material/HOTAIR_D1/._v3_rm.sto
- supplemental_material/HOTAIR_D1/v3_rm.sto
- supplemental_material/HOTAIR_D1/rscape_output/._HOTAIR_D1_Homo_sapiens_1-526.R2R.sto.pdf
- supplemental_material/HOTAIR_D1/rscape_output/HOTAIR_D1_Homo_sapiens_1-526.R2R.sto.pdf
- supplemental_material/HOTAIR_D1/rscape_output/._HOTAIR_D1_Homo_sapiens_1-526.cacofold.helixcov
- supplemental_material/HOTAIR_D1/rscape_output/HOTAIR_D1_Homo_sapiens_1-526.cacofold.helixcov
- supplemental_material/HOTAIR_D1/rscape_output/._HOTAIR_D1_Homo_sapiens_1-526.cacofold.R2R.sto.pdf
- supplemental_material/HOTAIR_D1/rscape_output/HOTAIR_D1_Homo_sapiens_1-526.cacofold.R2R.sto.pdf
- supplemental_material/HOTAIR_D1/rscape_output/._HOTAIR_D1_Homo_sapiens_1-526.cacofold.R2R.sto
- supplemental_material/HOTAIR_D1/rscape_output/HOTAIR_D1_Homo_sapiens_1-526.cacofold.R2R.sto
- supplemental_material/HOTAIR_D1/rscape_output/._HOTAIR_D1_Homo_sapiens_1-526.cacofold.cov
- supplemental_material/HOTAIR_D1/rscape_output/HOTAIR_D1_Homo_sapiens_1-526.cacofold.cov
- supplemental_material/HOTAIR_D1/rscape_output/._HOTAIR_D1_Homo_sapiens_1-526.cacofold.sto
- supplemental_material/HOTAIR_D1/rscape_output/HOTAIR_D1_Homo_sapiens_1-526.cacofold.sto
- supplemental_material/HOTAIR_D1/rscape_output/._HOTAIR_D1_Homo_sapiens_1-526.surv.ps
- supplemental_material/HOTAIR_D1/rscape_output/HOTAIR_D1_Homo_sapiens_1-526.surv.ps
- supplemental_material/HOTAIR_D1/rscape_output/._HOTAIR_D1_Homo_sapiens_1-526.sorted.cov
- supplemental_material/HOTAIR_D1/rscape_output/HOTAIR_D1_Homo_sapiens_1-526.sorted.cov
- supplemental_material/HOTAIR_D1/rscape_output/._HOTAIR_D1_Homo_sapiens_1-526.cacofold.dplot.ps
- supplemental_material/HOTAIR_D1/rscape_output/HOTAIR_D1_Homo_sapiens_1-526.cacofold.dplot.ps
- supplemental_material/HOTAIR_D1/rscape_output/._HOTAIR_D1_Homo_sapiens_1-526.sorted.cacofold.cov
- supplemental_material/HOTAIR_D1/rscape_output/HOTAIR_D1_Homo_sapiens_1-526.sorted.cacofold.cov
- supplemental_material/HOTAIR_D1/rscape_output/._HOTAIR_D1_Homo_sapiens_1-526.power
- supplemental_material/HOTAIR_D1/rscape_output/HOTAIR_D1_Homo_sapiens_1-526.power
- supplemental_material/HOTAIR_D1/rscape_output/._HOTAIR_D1_Homo_sapiens_1-526.cov
- supplemental_material/HOTAIR_D1/rscape_output/HOTAIR_D1_Homo_sapiens_1-526.cov
- supplemental_material/HOTAIR_D1/rscape_output/._HOTAIR_D1_Homo_sapiens_1-526.cacofold.power
- supplemental_material/HOTAIR_D1/rscape_output/HOTAIR_D1_Homo_sapiens_1-526.cacofold.power
- supplemental_material/HOTAIR_D1/rscape_output/._HOTAIR_D1_Homo_sapiens_1-526.R2R.sto
- supplemental_material/HOTAIR_D1/rscape_output/HOTAIR_D1_Homo_sapiens_1-526.R2R.sto
- supplemental_material/HOTAIR_D1/rscape_output/._HOTAIR_D1_Homo_sapiens_1-526.helixcov
- supplemental_material/HOTAIR_D1/rscape_output/HOTAIR_D1_Homo_sapiens_1-526.helixcov
- supplemental_material/HOTAIR_D1/rscape_output/._HOTAIR_D1_Homo_sapiens_1-526.tree
- supplemental_material/HOTAIR_D1/rscape_output/HOTAIR_D1_Homo_sapiens_1-526.tree
- supplemental_material/HOTAIR_D1/rscape_output/._HOTAIR_D1_Homo_sapiens_1-526.surv
- supplemental_material/HOTAIR_D1/rscape_output/HOTAIR_D1_Homo_sapiens_1-526.surv
- supplemental_material/HOTAIR_D1/rscape_output/._HOTAIR_D1_Homo_sapiens_1-526.dplot.ps
- supplemental_material/HOTAIR_D1/rscape_output/HOTAIR_D1_Homo_sapiens_1-526.dplot.ps
- supplemental_material/GLY1/._rscape_infernal_results.txt
- supplemental_material/GLY1/rscape_infernal_results.txt
- supplemental_material/GLY1/._seq.fa
- supplemental_material/GLY1/seq.fa
- supplemental_material/GLY1/._rscape_output
- supplemental_material/GLY1/rscape_output
- supplemental_material/GLY1/._v3_rm.sto
- supplemental_material/GLY1/v3_rm.sto
- supplemental_material/GLY1/._rscape_infernal
- supplemental_material/GLY1/rscape_infernal
- supplemental_material/GLY1/._rscape_results.txt
- supplemental_material/GLY1/rscape_results.txt
- supplemental_material/GLY1/rscape_infernal/._infernal_1.sorted.cov
- supplemental_material/GLY1/rscape_infernal/infernal_1.sorted.cov
- supplemental_material/GLY1/rscape_infernal/._infernal_1.R2R.sto
- supplemental_material/GLY1/rscape_infernal/infernal_1.R2R.sto
- supplemental_material/GLY1/rscape_infernal/._infernal_1.power
- supplemental_material/GLY1/rscape_infernal/infernal_1.power
- supplemental_material/GLY1/rscape_infernal/._infernal_1.R2R.sto.pdf
- supplemental_material/GLY1/rscape_infernal/infernal_1.R2R.sto.pdf
- supplemental_material/GLY1/rscape_infernal/._infernal_1.cacofold.dplot.ps
- supplemental_material/GLY1/rscape_infernal/infernal_1.cacofold.dplot.ps
- supplemental_material/GLY1/rscape_infernal/._infernal_1.dplot.ps
- supplemental_material/GLY1/rscape_infernal/infernal_1.dplot.ps
- supplemental_material/GLY1/rscape_infernal/._infernal_1.cacofold.R2R.sto.pdf
- supplemental_material/GLY1/rscape_infernal/infernal_1.cacofold.R2R.sto.pdf
- supplemental_material/GLY1/rscape_infernal/._infernal_1.cacofold.sto
- supplemental_material/GLY1/rscape_infernal/infernal_1.cacofold.sto
- supplemental_material/GLY1/rscape_infernal/._infernal_1.cacofold.power
- supplemental_material/GLY1/rscape_infernal/infernal_1.cacofold.power
- supplemental_material/GLY1/rscape_infernal/._infernal_1.cacofold.cov
- supplemental_material/GLY1/rscape_infernal/infernal_1.cacofold.cov
- supplemental_material/GLY1/rscape_infernal/._infernal_1.cacofold.helixcov
- supplemental_material/GLY1/rscape_infernal/infernal_1.cacofold.helixcov
- supplemental_material/GLY1/rscape_infernal/._infernal_1.helixcov
- supplemental_material/GLY1/rscape_infernal/infernal_1.helixcov
- supplemental_material/GLY1/rscape_infernal/._infernal_1.cov
- supplemental_material/GLY1/rscape_infernal/infernal_1.cov
- supplemental_material/GLY1/rscape_infernal/._infernal_1.surv.ps
- supplemental_material/GLY1/rscape_infernal/infernal_1.surv.ps
- supplemental_material/GLY1/rscape_infernal/._infernal_1.sorted.cacofold.cov
- supplemental_material/GLY1/rscape_infernal/infernal_1.sorted.cacofold.cov
- supplemental_material/GLY1/rscape_infernal/._infernal_1.cacofold.R2R.sto
- supplemental_material/GLY1/rscape_infernal/infernal_1.cacofold.R2R.sto
- supplemental_material/GLY1/rscape_infernal/._infernal_1.surv
- supplemental_material/GLY1/rscape_infernal/infernal_1.surv
- supplemental_material/GLY1/rscape_infernal/._infernal_1.tree
- supplemental_material/GLY1/rscape_infernal/infernal_1.tree
- supplemental_material/GLY1/rscape_output/._GLY.cacofold.sto
- supplemental_material/GLY1/rscape_output/GLY.cacofold.sto
- supplemental_material/GLY1/rscape_output/._GLY.cacofold.cm
- supplemental_material/GLY1/rscape_output/GLY.cacofold.cm
- supplemental_material/GLY1/rscape_output/._GLY.R2R.sto.pdf
- supplemental_material/GLY1/rscape_output/GLY.R2R.sto.pdf
- supplemental_material/GLY1/rscape_output/._GLY.cacofold.R2R.sto
- supplemental_material/GLY1/rscape_output/GLY.cacofold.R2R.sto
- supplemental_material/GLY1/rscape_output/._GLY.cacofold.cov
- supplemental_material/GLY1/rscape_output/GLY.cacofold.cov
- supplemental_material/GLY1/rscape_output/._GLY.cacofold.R2R.sto.pdf
- supplemental_material/GLY1/rscape_output/GLY.cacofold.R2R.sto.pdf
- supplemental_material/GLY1/rscape_output/._GLY.power
- supplemental_material/GLY1/rscape_output/GLY.power
- supplemental_material/GLY1/rscape_output/._GLY.surv
- supplemental_material/GLY1/rscape_output/GLY.surv
- supplemental_material/GLY1/rscape_output/._GLY.tree
- supplemental_material/GLY1/rscape_output/GLY.tree
- supplemental_material/GLY1/rscape_output/._GLY.cacofold.power
- supplemental_material/GLY1/rscape_output/GLY.cacofold.power
- supplemental_material/GLY1/rscape_output/._GLY.R2R.sto
- supplemental_material/GLY1/rscape_output/GLY.R2R.sto
- supplemental_material/GLY1/rscape_output/._GLY.sorted.cov
- supplemental_material/GLY1/rscape_output/GLY.sorted.cov
- supplemental_material/GLY1/rscape_output/._GLY.cacofold.helixcov
- supplemental_material/GLY1/rscape_output/GLY.cacofold.helixcov
- supplemental_material/GLY1/rscape_output/._GLY.dplot.ps
- supplemental_material/GLY1/rscape_output/GLY.dplot.ps
- supplemental_material/GLY1/rscape_output/._GLY.surv.ps
[truncated: 9 more entries]
