# Supplementary material for: RNAhub - an automated pipeline to search and align RNA homologs with secondary structure assessment
Source: bioRxiv. 2025 Apr 8:2025.03.11.642701. Preprint. [Version 3] doi: 10.1101/2025.03.11.642701 (PMC11952402; doi:10.1101/2025.03.11.642701)
Supplement: Supplement 1 [file media-1.gz › supplemental_material/xrRNA/RNAhub_genomes/rscape_infernal/infernal_1.R2R.sto]

# STOCKHOLM 1.0
#=GF ID infernal_1
#=GF AU Infernal 1.1.4
#=GF R2R SetDrawingParam prefixSsWithPkInDrawings false
#=GF NUM_COV 1
#=GF WEIGHT_MAP KP326573.1_3447-3626 0.448025 EF529624.1_3461-3638 0.63619 MK751486.1_3397-3574 0.456505 LT559483.1_3446-3624 0.501788 MW579553.1_3386-3563 0.456505 AF473561.1_3348-3520 0.600641 D13954.1_3406-3583 0.482464 KY038943.1_3502-3679 0.289478 D00530.1_3510-3687 0.289478 LC428352.1_3351-3525 0.600641 MT188667.1_3446-3625 0.448025 KX856972.1_3521-3698 0.776938 AF235168.2_3454-3626 0.960657 FM865413.1_3471-3643 0.960657 OM829809.1_3458-3629 1.03108 MK333461.1_3449-3627 0.776938 OM507197.1_3486-3660 0.78703 NC_003688.1_3323-3499 0.854141 KX882844.1_3707-3880 1.01447 MK801779.2_3515-3691 0.78703 NC_003491.1_3415-3591 0.752304 MK050791.1_3413-3595 1.25124 KU315178.1_3383-3562 0.681339 ON555767.1_3301-3481 1.0673 MH978189.1_3377-3554 0.925308 MG800833.2_3383-3562 0.681339 KF427701.2_3490-3671 1.31217 AF352024.1_3427-3601 0.752304 JQ700308.2_3460-3632 1.00926 EU000534.1_3338-3510 1.00926 BK059374.1_3285-3459 1.12539 BK059371.1_3402-3577 1.21653 LC424839.1_3427-3601 1.22049 KY364847.1_3469-3642 1.11845 MH464873.1_3294-3469 1.26525 MN204612.1_3415-3591 1.22432 MN600000.1_3396-3567 1.31718 MK482114.1_3576-3747 1.11845 LC192169.1_3740-3910 1.13498 KT868949.1_3646-3810 1.034 OP067680.1_3758-3931 1.30255 KT992824.1_3325-3496 0.492873 MN814307.1_3448-3619 0.246437 MN814308.1_3332-3503 0.246437 MZ571143.1_3579-3759 1.30242 AY956384.1_3491-3657 1.13498 OK050525.1_3471-3630 0.782548 KF906260.1_3465-3624 0.782548 AY695933.1_3309-3482 1.12539 KT962089.1_3330-3502 0.850735 ON565072.1_3529-3708 1.34356 BK059372.1_3321-3492 0.850735 MT966041.1_3385-3553 1.44814 OL471344.1_3372-3543 1.36629 NC_003743.1_3324-3477 0.797179 HQ388348.2_3313-3466 0.797179 KJ885302.1_3491-3656 1.54126 BK059373.1_3478-3661 1.57813 MT757161.1_3738-3862 1.1915 OP122168.1_3765-3927 1.57828 AF157029.1_3480-3642 1.62208 AB038147.1_2908-3022 1.36244 MT520166.1_3376-3547 1.62208 MF580384.1_2905-3032 0.771708 NC_040549.1_2905-3032 0.771708 KY605226.1_3377-3535 1.76628 MF120198.1_2951-3068 1.50768 BK013145.1_3588-3711 1.67481 AF441393.1_2971-3063 1.35731 KX882817.1_3030-3181 1.76358 EU024678.1_2879-2999 1.64561
#=GF USED_GSC TRUE
#=GF DID_FRAGMENTARY FALSE.  globalOuterFirst,Last=0,178
#=GF R2R keep allpairs


KP326573.1_3447-3626          ACUAGCCAAGCAUACAUCAGUUGCAAGCGUUGGAAA-UUUAGUCUGAUUACCACAGCCUGACACAAUAGAUUAUAAAUUUUUAGCAGGAUUUGCGUUUGGAUUUUUAUCCGCAAUCCCAAUUUCUGUAGCAGGCAUAUACCUAGUCUACCUUAAGAUCUCAGCCCACGUUCGCGCAAU
#=GR KP326573.1_3447-3626  PP 558*********************************.6*********66666555555448*********************************************************************************************************************
EF529624.1_3461-3638          ACUAGCCAAGCAUACNUCAGUUGCNAGCGUUGGAAGUUCAAGUCUGAUUACCAAAGCCCGACACCAUAGAUUUUAAAUUUUUAGCAGGAUUUGCGUCAGGAUUUCUAUCCGCAAUCCCAAUUUCAGUUGCGGGCAUUUACUUAGUCUACCUCAAAAUCUCAGCCCACGUUAGAGCUAU
#=GR EF529624.1_3461-3638  PP 558*********************************99*********99999888888778*********************************************************************************************************************
MK751486.1_3397-3574          GCUAGCCAAACAUACACAAGUUGCAAGUGUUGGAAGCUAUAGUCUUGUUACCAAAGCCGAACACAAUAGAUUACAAGUUUUUAGCUGGAUUUGCAUCAGGUUUUCUAACCGCAAUCCCAAUUUCAGUAGUCGGCAUAUAUAUAGUCUACCUAAGAAUCUCCUCACACGUAAGAUCAAU
#=GR MK751486.1_3397-3574  PP 669*********************************88*********************9**********************************************************************************************************************
LT559483.1_3446-3624          ACUAGCCAAGCAUACAUCAGUUGCAAGCGUUGGAAGUUCAAGUCUGAUUACCAAUAGCCUACACAAUAGAUUUUAAAUUUUUAGCAGGAUUUGCGUUUGGAUUUUUAUCCGCAAUCCCAAUUUCGAUAGCAGGCAUAUACCUAGUCUACCUGAAAAUCUCAGCCCACGUACGUGCAAU
#=GR LT559483.1_3446-3624  PP 558*********************************99*********77766555444448*********************************************************************************************************************
MW579553.1_3386-3563          GCUAGCCAAACAUACACAAGUUGCAAGUGUUGGAAGCUAUAGUCUUGUUACCAAAGCCGAACACAAUAGAUUACAAGUUUCUAGCUGGAUUUGCAUCAGGUUUUCUAACCGCAAUCCCAAUUUCAGUAGUCGGCAUAUAUAUAGUCUACCUAAGAAUCUCCUCACACGUAAGAUCAAU
#=GR MW579553.1_3386-3563  PP 669*********************************88*********************9**********************************************************************************************************************
AF473561.1_3348-3520          -CUAGCCGAGCAAACGAAAGUUGCAAGCAUCGGAAGU-CAAGUCUU-UCACAUCAGCCGGACAAAAUAGAUUUCAAAUUUCUAGCAGGAUUUGCAUCAGGCUUUCUUGCCGCAAUCCCAAUUUCAGUAGCCGGUAUUUACUUAGUCUACCUCAAAAUCUC-ACCCACGUGCGG-----
#=GR AF473561.1_3348-3520  PP .************************************.********.************9***************************************************************************************************9.689*********.....
D13954.1_3406-3583            ACUAGCCAAGCAUAAGCGAGUUGCAAGCAUUGGAAGUUCAAGCCUCGUUACAUCAACCGGACAAAAUAGAUUAUAAAUUCUUAGCGGGAUUCGCUUUAGGAUUUUCAUCCGCAAUCCCAUUUUCAGUAGCCGGUUUAUAUUUUGUUUACCUAAAGAUUUCCUCCCACGUGCGAUCAAU
#=GR D13954.1_3406-3583    PP 558*********************************99********************999*********************************************************************************************************************
KY038943.1_3502-3679          GCUAGCCAAGCAUACACGAGUUGCAAGCAUUGGAAGUUCAAGCCUCGUUACAUCAACCGGACUAAAUAGAUUAUAAAUUCUUAGCGGGAUUUGCUUUAGGAUUCUCAUCCGCAAUCCCAUUUUCAGUAGCCGGUUUAUAUUUUGUUUACCUAAAGAUUUCCUCCCACGUGCGAUCAAU
#=GR KY038943.1_3502-3679  PP 669*********************************99********************999*********************************************************************************************************************
D00530.1_3510-3687            ACUAGCCAAGCAUACACGAGUUGCAAGCAUUGGAAGUUCAAGCCUCGUUACAUCAACCGGACUAAAUAGAUUAUAAAUUCUUAGCGGGAUUUGCUUUAGGAUUCUCAUCCGCAAUCCCAUUUUCAGUAGCCGGUUUAUAUUUUGUUUACCUAAAGAUUUCCUCCCACGUGCGAUCAAU
#=GR D00530.1_3510-3687    PP 558*********************************99********************999*********************************************************************************************************************
LC428352.1_3351-3525          -CUAGCCGAGCAAACGAAAGUUGCAAGCAUCGGAAGU-CAAGUCUU-UCACACCAACCGGACACAAUAGAUUAUAAGUUUUUAGCAGGAUUUGCAACGGGCUUUCUAGCCGCAAUCCCAAUUUCAGUAGCCGGUAUUUACAUAGUCUACCUUAAAAUCUCAUCCCACGUGCGA-----
#=GR LC428352.1_3351-3525  PP .************************************.********.**********999*****************************************************************************************************************.....
MT188667.1_3446-3625          ACUAGCCAAGCAUACAUCAGUUGCAAGCGUUGGAAA-UUUAGUCUGAUUACAAACAGCCUACAUAAUAGAUUAUAAAUUUUUAGCAGGAUUUGCGUUUGGAUUCUUAUCCGCAAUCCCAAUUUCUGUAGCAGGCAUAUACCUAGUCUACCUUAAAAUCUCAGCCCACGUUCGCGCGAU
#=GR MT188667.1_3446-3625  PP 558*********************************.6*********99999876666558*********************************************************************************************************************
KX856972.1_3521-3698          -UCAGCCAAGCAUACAUCAGUUGCAAGCGUUGGAGAUCACAGUCUGAUUACCAUAGCCGGCACCGCUGGAUUAUAAGUUUCUAGCAGGAUUUGCGAGCGGAUUUCUUGCCGCAAUACCCAUCUCAGUAGCCGGCCUAUAUUUAGUCUACCUAAAGAUAUCCGCCCACGUUCGUCAAAU
#=GR KX856972.1_3521-3698  PP .***********************************99********************99888999****************************************************************************************************************
AF235168.2_3454-3626          ACCAGCCGAGCAUACGUAAGUUGCAAGCGUCGGAGGU-UUAGUCUU-ACACAUAAGCC---CAAGAUUGAUUUCAAAUUCAUAGCGGGAUUCGCUACAGGUUUCAUAUCCUCAAUCCCCAUCUCAGUUCUUGGUGUUUAUUACGUCUACCUAAGGAUCUCGACGCAUAUUCGUGAAAU
#=GR AF235168.2_3454-3626  PP 557**********************************.********.**********9...*********************************************************************************************************************
FM865413.1_3471-3643          ACUAGCCGGACACACGUAAGUUGCGAGUACCGGAAGU-UCAGCCUU-ACACAUAAGCC---CAACAUUGAUUUCCAUUUGUUAGCGGGAUUUGCAAUCGGAUUUAUAUCCUCAAUCCCCAUCUCAAUUGUUGGAGUUUAUUUAGUCUACCUUAAGGUCUCGACCCACGUUCGUGAAAU
#=GR FM865413.1_3471-3643  PP 558**********************************.********.**********9...*********************************************************************************************************************
OM829809.1_3458-3629          -UCAGCCGGACAUACGUAAGUUGCAAGUGCCGGGGAU-UCAGUCUU-ACACAUAAACC---CAACAUAGAUUACACUUUUCUAGCAGGUUUCGCUGUCGGUUUCACCACAUCGAUUCCCAUUUCAGUUGUUGGUGUUUACAUAGUCUACCUUAAGGUUUCGACCCACGUUCGCUCAAU
#=GR OM829809.1_3458-3629  PP .************************************.********.**********9...*********************************************************************************************************************
MK333461.1_3449-3627          GUUAGCCAAGCAUACAUCAGUUGCAAGCGUUGGAAACUUAAGUCUGAUUACCUUAGCCGGCACUGCUGGAUUAUAAGUUCUUAGCAGGUUUUGUGAGCGGAUUUCUUGCCGCCAUACCCAUCUCAAUAGCCGGCGUUUAUUUAGUCUACCUAAAGAUUUCUGCCCACGUAAGAGCGAU
#=GR MK333461.1_3449-3627  PP 558*********************************88********************99888899****************************************************************************************************************
OM507197.1_3486-3660          ACUAGCCAAGCAUUCACGAGUUGCAAGCAUUGGAAGU-UAAGUCUC-GUACCAGAAGCCC-AACAAUAGAUUUCAAAUUUCUAGCAGGUUUUUCAAGCGGUCUAUUGACAGCAGUGCCAGUUACGGCAAUAGGGCUUUAUUUUGUCUACCUAAAGAUAUCCGCUCACGUUAGAUCAAU
#=GR OM507197.1_3486-3660  PP 558**********************************.********.7788877777778.*********************************************************************************************************************
NC_003688.1_3323-3499         -CUAGCCAAGCACACACGAGUUGCAAGCAUUGGAAGUCUGAGUCUCGUUACCAAGAGUCCACACAAUAGAUUAUAAGUUUCUCGCAGGAUUUUCAAGCGGUCUAUUGUCUGCAAUACCCAUCACGGUAAUCGGACUCUAUUUUGUCUACCUAAAGAUUUCAGCACACGUGCGUUCAAU
#=GR NC_003688.1_3323-3499 PP .***********************************99*********87777777666667*********************************************************************************************************************
KX882844.1_3707-3880          AUCAGCCACACAUACACAAGUUGCGAGUAGUGGAGAU-UCAGUCUUGUUACCAAAGUC---CAAAAUAGAUUAUAAAUUCCUCGCGGGAUUUUCAAGUGGUCUAUUAACAGCAGUGCCAGUAACGGCAAUUGGACUUUACUUCGUCUACCUAAAGAUCUCAGCCCACGUACGCUCAAU
#=GR KX882844.1_3707-3880  PP 446**********************************.******************99...*********************************************************************************************************************
MK801779.2_3515-3691          ACUAGCCAAGCAUACACGAGUUGCAAGCAUUGGAAGUUCAAGUCUCGUUACAAUAAGCCC-AACAAUAGAUUAUAAAUUUCUCGCAGGAUUUUCAAGCGGUCUAUUGGCAGCAAUACCUGUAACGGUAGUAGGGCUUUACUUCGUUUACCUAAAGAUAUCAAGCCACGUGAGAGCAAU
#=GR MK801779.2_3515-3691  PP 558*********************************99********************99.*********************************************************************************************************************
NC_003491.1_3415-3591         AACAGCCGGGUAAACAUCAGUUGCAAACGCCGGAAGUUAAAGUCUGAUUACAUAACAAGC-CAAAAUAGAUUUCAAGUUUUUAGCAGGAUUUUCAAGUGGUCU-AUGUCAGCAAUACCUGUAACGGUAGUUGGCUUGUAUUUCGUCUACCUUAAGAUUUCUCACCACGUCAGAUCAAU
#=GR NC_003491.1_3415-3591 PP 558*********************************78**********************.***************************************955.9*************************************************************************
MK050791.1_3413-3595          GACAGCCAGACACACGCAAGUUGCAAGUACUGGAAGUUUAAGUCUUGUUACAAAGAGAGUACAAAAUUGAUUACAAAUUCUUAUCAGGUUUCGCCUUUGGUUUUCUAACCUCGAUACCUGUAUCUACUCUCGGAAUUUAUUUAAUCUACCUUAAGAUUUCUGCCCACGUGCGAUCAAU
#=GR MK050791.1_3413-3595  PP 658*********************************78****************999999**********************************************************************************************************************
KU315178.1_3383-3562          GCCAGCCGAGUC-AGACUUGUUGCAAACGUCGGAGGCUUAAGUCAA-GCACUAUACCAGCAGAAAACGGAUUAUAAAUUCUUAGCAGGCUUUGCCUCAGGUUUUCUGUUGUCCAUACCCUUAUCGGCAGCUGGUUUAUAUUUAGUCUACCUAAAGAUCUCCGCCCACGUGCGUUCAAU
#=GR KU315178.1_3383-3562  PP 445666666655.45567******************88********.***********99**********************************************************************************************************************
ON555767.1_3301-3481          AUCAGCCGGGUAUACGUCAGUUGCAAACGCCGGAGAUAUCACUCUGACUACUUUGGCCGGCCAUUAUAGAUUAUAAGUUUUUAGCAGGAUUUGCAAGCGGUUUCUUAGCUGCAAUCCCACUUUCAGUUGCCGGCAUUUACAUUGUCUACCUCAAGAUUUCAACACACGUGCGAUCUAU
#=GR ON555767.1_3301-3481  PP 446*********************************99*********************9**********************************************************************************************************************
MH978189.1_3377-3554          --AAGCCAAGCAUACAUCAGUUGCAAGCGUUGGAAUACUUAGCCUGAUUACAUACAGACCACAUCAUAGAUUAUAAAUUUAUAGCAGGAUUCGCUUCUGGCUUUACAGCCUCGAUUCCCAUUUCAGUAGCCGGUUUAUACAUAGUUUACCUCAAAAUUUCCCACCACGUGCGAGCAAU
#=GR MH978189.1_3377-3554  PP ..**********************************88**************988777779*********************************************************************************************************************
MG800833.2_3383-3562          GCCAGCCGAGUC-AGACUUGUUGCAAACGUCGGAGGCUAAAGUCAA-GCACUAUACCAGCAGAAAACGGAUUAUAAAUUCUUAGCAGGCUUCGCCUCAGGUUUUCUGUUGUCCAUACCCUUAUCGGCAGCUGGUUUAUACUUAGUCUACCUAAAGAUCUCCGCCCACGUGCGUUCAAU
#=GR MG800833.2_3383-3562  PP 445666666655.45567******************88********.***********99**********************************************************************************************************************
KF427701.2_3490-3671          --CAGCCGGGCAUACCGUAGUUGCAAGCGCCGGAAAUCUGAGUCUACGUACCGNACAAGCAGACCAUAGAUUAUAAAUUUCUAUCAGGGUUCGCAUCAGGAUUCCUGAUCUCUAUACCGGUCUCAGCACUAGGCUUGUAUNUAAUCUACCUAAAAGUCUCCUCCCACGUGCGUCAAAU
#=GR KF427701.2_3490-3671  PP ..**********************************47**************999999999*********************************************************************************************************************
AF352024.1_3427-3601          -ACAGCCGGGUAAACAUCAGUUGCAAACACCGGAAGUUUUAGUCUGAUUACACAACAAGC-CAAAAUAGACUUCAAAUUUUUAGCAGGAUUUUCAAGCGGUCU-AUGUCAGCAAUACCCGUAACGGUAAUUGGCUUGUAUUUUGUCUACCUGAAAAUCUCCCAACACGUAAGAUCAAU
#=GR AF352024.1_3427-3601  PP .***********************************99**********************.***************************************955.9*************************************************************************
JQ700308.2_3460-3632          ACUAGCCGGAAAUACGU-UGUUGCAAUUGCCGGAAGUUAAAGUCAA-CUACAACAUAGG--CCAACCAGAUUUCAAGUUUUUAGCAGGAUUUACUUCGGGCUUCCUGAUAGCUGUACCAAUUUCAGCACUUGGCCUAUAUUUGAUCUACCUAAAGAUUUCUAAACACGUGCAAUCGA-
#=GR JQ700308.2_3460-3632  PP 669************98.******************99********.*****9999986..566789**************************************************************************************************************.
EU000534.1_3338-3510          -CUAGCCGGAAAUACGU-UGUUGCAAUUGCCGGAAGUUUAAGCCAA-CUACAAAAUAGG--CCAAGCGGAUUUUAGAUUCGUAGCAGGAUUCACAUCGGGCUUCCUGGCAGCUAUACCACUUUGCGCACUAGGCCUAUACCUAAUCUACCUAAAGAUUUCAGCCCACGUUCGAUCAAU
#=GR EU000534.1_3338-3510  PP .**************98.******************99********.*****9999876..566799***************************************************************************************************************
BK059374.1_3285-3459          A-UAGCCAGUAAUUUGU-UGUUGCAAUAGCUGGAACUUAAAGCCAA-CUACAUAAGAAGC-CACCAUAGAUUUCAAAUUUCUAGCAGGUAUCGCCACAGGAUUUAUUUUAGCGGUACCAAUCUGUGUUACCGGCUUAUACUACAUCUACCUAAGAAUCUCUGCCCACGUACGAUCAAU
#=GR BK059374.1_3285-3459  PP 4.9************98.******************99********.*************.*********************************************************************************************************************
BK059371.1_3402-3577          ACUAGCCGACGAAACACAGGUUGCAAGAUCGGAAAGU-UUAGUCCUGUUACCAAAAUCCC-AAAGAUUGAUUACCGUUUUCUAGCAGGUUUUACAUCAGGUUUUAUAGCCUCGGUACCAAUCUCAGUAGCCGGGAUUUAUUUAGUCUACCUUAAAAUCUCUGCCCAUAUACGCGCAAU
#=GR BK059371.1_3402-3577  PP 558**********************************.********************99.*********************************************************************************************************************
LC424839.1_3427-3601          -UGAGCCAGACAUACGCAAGCUGCAAGUACUGGACAC-UAAGCCUU-GCACAUAAACUGAUCACCAUUGAUUACAGGAUUUUAGCGGGAUUUGCCGUUGGUUUCUUAACCAGCAUCCCCAUAACAGUGAUCAGUACAUACAUAGUCUACCUAAAAGUCUCUAGCCACGUGCGAUCAAU
#=GR LC424839.1_3427-3601  PP .************************************.********.99*********************************************************************************************************************************
KY364847.1_3469-3642          GUUAGCCGGAAAGUCGC-UGUUGCAAUUGCCGGAAAACUUAGUCAG-CUACACAAAAG-G-CAAAAUAGAUUUCAGAUUCUUAUCCGGUCUUGCUUUAGGGUUCAUACUCUCUAUACCGGUGUCAAUAUUUGCCUUAUAUUGCAUCUACCUUAAGAUCUCUGCCCACGUUCGAUCAAU
#=GR KY364847.1_3469-3642  PP 558*********99986.******************88********.99999998886.5.89*******************************************************************************************************************
MH464873.1_3294-3469          A-UAGCCCAGUAAAACGUUGUUGCGAUAGCUGGGAACUUUAGACAA-CUACACAAGUAGC-GAAAAUUGAUUACAAGUUUCUUGCAGGUUUUGCCGCAGGCUUUAUUACAUCAAUUCCAAUAUCAAUUUUUGCUAUAUACAUAAUCUACCUAAGAAUCUCCAAGCACGUGCGCGAAAU
#=GR MH464873.1_3294-3469  PP 4.9*********99999***************999988********.*************.*********************************************************************************************************************
MN204612.1_3415-3591          -AUAGCCUCACAUACAC-AGUUGCAAGUGGAGGAGUGUUUAGUCUG-UUACCACGCGACGAAAUAAUUGAUUUCAAGUUUAUAGCCGGUUUUGGGCUUGGCUUUCUUGCCGCCAUACCGAUUUCAGUCGUCGCGAUUUAUUUUAUCUACCUAAAGAUCUCAGCCAACGUACGCUCAAU
#=GR MN204612.1_3415-3591  PP .**************85.******************66********.88887777666669*********************************************************************************************************************
MN600000.1_3396-3567          AUCAGCCGGAUA---ACUUGUUGCAAUUGCCGGAGAU-UUAGUCAA-GUAUUUAGAAGAU-CAGUCUGGAUUACAGGUUUCUAUCGGGCUUUGCUUUUGGUUUUAUAACAUCAAUCCCGAUCUCAAUCGCUGGUCUUUAUUUAAUCUACCUAAAGAUCUCCUCACACGUAAGGUCAAU
#=GR MN600000.1_3396-3567  PP 446********9...999*******************.********.9898888888888.*********************************************************************************************************************
MK482114.1_3576-3747          GCUAGCCCGGAAUUUGU-UGUUGCAAUCGCGGGAAAAGAAAGUCAA-CUACAUAAGG----CAAGAUUGAUCUCAAAUUUUUAGCCGGUGUUUCAAUAGGAUUCAUCAUCUCCAUACCGGUGUCAAUUCUUGCUAUUUAUUUCAUCUACCUUAAAAUCUCGGCCCACGUACGCUCAAU
#=GR MK482114.1_3576-3747  PP 66899999999999987.******************99********.*****99998....799******************************************************************************************************************
LC192169.1_3740-3910          GAUAGCCGGUAU--CAGUUGUUGCAAUAGCCGGAGUC-UUAGUCAACGUACAAUCGU----GAAAAUUGAUUAUAAAUUUCUCGCCGGAUUUACCGCGGGUUUCGUGACAUCAAUUCCAAUAUCAGUUUUUGCGAUUUAUAUCAUCUACCUCAAGAUUUCUGCCCACGUUAGAUCAAU
#=GR LC192169.1_3740-3910  PP 446777766665..44579******************.********77776665555....899******************************************************************************************************************
KT868949.1_3646-3810          AUCAGCCAGACAUACGCAAGCUGCAAGUACUGGAGAUUUUAGUCUUGUUACAACACAAAC-CACAACGGACUAUAAAUUCUUAGCAGGAUUCUCAAGCGGUCUGUUGACAGCAGUGCCUGUUACGGCGAUUGGUUUGUAUUUUGUCUACCUCAAAAUAUCCGCGCA------------
#=GR KT868949.1_3646-3810  PP 447*********************************99**********************.*********************************************************************************************************............
OP067680.1_3758-3931          AACAGCCGAACAUACAUCAGUUGCAAGUGUCGGAGUUUUUAGUCUGAUUACCAAGGC----CACCAUAGAUUAUAAGUUUCUAGCCGGGAUCUCAACAGGAAUUAUAAUUUCGAUCCCGAUCUGUGUUAUUGGUCUUUAUUACAUAUAUCUCAGAAUCUCAUCUAACGUGCGAUCUAU
#=GR OP067680.1_3758-3931  PP 558*********************************99*********9999999998....799******************************************************************************************************************
KT992824.1_3325-3496          GAUAGCCAGACACACGUGAGUUGCAAGUGCUGGAAUC-UUAGUCUC-ACACAUAAGCAGC----CAUAGAUUGGAAACUUUUUGCGGGGUUCUCAUAGGGA-UCCUCGUUGCUGUCCCUGUAACCAUCUUUGGCUUGUACAAGAUCUACCUAUCUAUCUCCUCGAACGUGCGUUCAAU
#=GR KT992824.1_3325-3496  PP 669**********************************.********.**********988....99*************7888*********988877777.9***************************************************************************
MN814307.1_3448-3619          GAUAGCCAGACACACGUGAGUUGCAAGUGCUGGAAUC-UUAGUCUC-ACACACAAGCAGC----CAUAGAUUGGAAACUUUUUGCGGGGUUCUCAUAGGGA-UCCUCGUUGCUGUCCCCGUAACCAUCUUUGGCUUGUACAAGAUCUACCUAUCUAUCUCCUCGAACGUGCGUUCAAU
#=GR MN814307.1_3448-3619  PP 669**********************************.********.**********988....99*************7888**********98887777.9***************************************************************************
MN814308.1_3332-3503          GAUAGCCAGACACACGUGAGUUGCAAGUGCUGGAAUC-UUAGUCUC-ACACACAAGCAGC----CAUAGAUUGGAAACUUUUUGCGGGGUUCUCAUAGGGA-UCCUCGUUGCUGUCCCCGUAACCAUCUUUGGCUUGUACAAGAUCUACCUAUCUAUCUCCUCGAACGUGCGUUCAAU
#=GR MN814308.1_3332-3503  PP 669**********************************.********.**********988....99*************7888**********98887777.9***************************************************************************
MZ571143.1_3579-3759          GACAGCCGACAAUACGCUAGUUGCAAGAUCGGAAGUCAGAAGACUAGUUACACACACACAACACCACGGAUUACAAAUUCCUAGCAGGCUUUGCCGCGGGAUUCAUACUUUCAAUUCCAACAUCCGUUAUAAGUGUCUAUUUUAUCUACCUGAAAAUCUCCACCAACGUGCGUUCAAU
#=GR MZ571143.1_3579-3759  PP 668*************************8888888879*********99999888887779*********************************************************************************************************************
AY956384.1_3491-3657          GAUAGCCGACUA---ACUAGUUGCGAGA-UCGGAGUC-UCAGUCUA-GUUCAUUG----C-AAAGAUAGAUUACAAAUUUUUAGCUGGUUUUGCCGCUGGCUUUGUGACAUCAAUCCCAAUAUCUGUCUGUGCAAUAUAUAUCAUCUACCUUAAAAUUUCAACCCACGUGAGAUCAAU
#=GR AY956384.1_3491-3657  PP 668999999999...999*********8.9*******.********.87777654....4.7899*****************************************************************************************************************
OK050525.1_3471-3630          ---------------UCUUGUUGCGAUAGAGAGAAG-AUCAGUCAA-GAUCAUAGCC----UAACCUGGAUUACAAAUUCCUAUCAGGAUUUACAGCAGGUUUUCUGGUAGCAGUACCAAUAUCAACGUUAGGCUUAUAUUUAAUCUACCUAAAGGUUUCUGCCCACGUGCGACAAAU
#=GR OK050525.1_3471-3630  PP ...............999******************.8********.9899888887....799******************************************************************************************************************
KF906260.1_3465-3624          ---------------UCUUGUUGCAAUAGAGAGAAGCUAAAGUCAA-GAUCACAGCCU---AACACUGGACUACAAAUUCCUAUCAGGAUUUACAGCAGGUUUUCUGGUAGCAGUACCAAUAUCAACGUUAGGCUUAUAUUUAAUCUACCUAAAGGUUUCUGCCCACGUGCGACAAAU
#=GR KF906260.1_3465-3624  PP ...............999******************57********.99999999998...99*******************************************************************************************************************
AY695933.1_3309-3482          GCUAGCCGAGAAACACGUUGUUGCAAUCGUCGGAAGC-AAAGCCAA-CUACAAGAAAG-C-CACCAUAGAUUAUAAAUUUUUAGCAGGUACCGCCACAGGAUUCAUUUUAGCGAUACCAAUCUGUGUGAUAGGCUUAUACUACGUCUAUCUUAAAAUAUCCUCUAACAUACAAUCAAU
#=GR AY695933.1_3309-3482  PP 669*****9999888889*******************.********.*9999877764.7.9********************************************************************************************************************
KT962089.1_3330-3502          GCUAGCCAGACAUACGUGAGUUGCAAGUACUGGAUAGCUUAGUCUC-ACACAUUUGCAGC----CAUAGAUUGGAAAUUGCUUUGCGGUAUUCUGAUUGGGAUCCUCGUAGCGGUCCCAAUAACAAUCUUUGGCUUGUACAAGAUCUACCUAUCUAUCUCCCAGAACGUGCGAUCAAU
#=GR KT962089.1_3330-3502  PP 669*********************************77********.**********988....99*************66666667777777777777777****************************************************************************
ON565072.1_3529-3708          -ACAGCCGGACAAACAUCAGUUGCAAGUACCGGAAGU-UAAGUCUGAUUACAUCGCCAAGACAAAAUUGAUAUACACUUUCUCGCUGGUUUAUUCGCAGGAGCACUUAUCUCCAUACCAGUGACAUCUCUUGGCUUAUAUCUAGUCUACCAGAAAAUCUCACAACACGUCCGUGCAAU
#=GR ON565072.1_3529-3708  PP .************************************.***************9999988**********************************************************************************************************************
BK059372.1_3321-3492          GGUAGCCAGACAUACGUGAGUUGCAAGUACUGGAAAC-CUAGUCUC-ACACACAUACAGC----CAUAGAUUGGAAACUUCUUUGCGGUGUUCUUAUCGGGAUACUCGUUGCAGUCCCGGUAACCAUCUUUGGCUUGUACAAGAUCUACCUAUCUAUCUCCUCGAACGUGCGUUCAAU
#=GR BK059372.1_3321-3492  PP 549**********************************.********.**********988....99*************99999999999999999999999****************************************************************************
MT966041.1_3385-3553          -------GCCCUUAGAUUUGUUGCAAUAGAGGGAGUCCAUAGUCAAAUCUUUACAGCA---CACAACGGAUUUCAAGUUUUUGGCAGGUUUCUCAGCAGGAUUCUUGACUGCCAUACCCAUAACAUCAGUGUGCUUAUAUCUUAUCUACCUACGCAUUUCAGCUCACGUGCGAUCAAU
#=GR MT966041.1_3385-3553  PP .......88999999*********************78********988888888887...**********************************************************************88888888888888888888888888888888888888888888888
OL471344.1_3372-3543          -AUAGCCGGAAAUUUAC-UGUUGCAAUUGCCGGAGUCAAAAGUCAG-UUACAAAAAGU---AAACAUUGAUUUCAAAUUUCUUGCGGGUGUGCUAUCAGGGAUAAUCAUAAGCAUACCCAUUAUUAUUUUCGGUGUUUACACGAUCUACCUAAAGAUUUCUCACCACGUACGCUCCAU
#=GR OL471344.1_3372-3543  PP .************9975.******************99********.*****999998...9********************************************************************************************************************
NC_003743.1_3324-3477         ---------------------UGCAACAGUAAGAGAC-UUAAGCAA-ACCCAAUUAAAGA-UACAACGGAUUACAAAUUCCUAGCAGGCUUCGCCGCAGGCUUCGUUUCAUCGAUACCAAUAUCCGUGAUCAGUAUCUAUUUCAUCUACCUAAGAAUCUCCAAACACGUACGCGAAAU
#=GR NC_003743.1_3324-3477 PP .....................***************9.77777899.999********99.*********************************************************************************************************************
HQ388348.2_3313-3466          ---------------------UGCAACAGUAAGAGACUUAAGUAAA--ACCACUCAAAGA-UACAACGGAUUACAAAUUCCUAGCAGGUUUCACCGCAGGCUUCGUUUCAUCGAUACCAAUAUCCGUGAUCAGUAUCUAUUUCAUCUACCUAAGAAUCUCUAAACACGUACGCGAAAU
#=GR HQ388348.2_3313-3466  PP .....................***************8899999555..455555555556.************************************************************9999999999***********************************************
KJ885302.1_3491-3656          --CAGC---GAACAAUUCAGUUGCGAGAUUCGAGGUU-UCAGUCUG-AAUCAUAGGCCAU-CAA----AAUUACACGCUGAUAGCGGGGAUCUUUAUCGGUUUUACAGUGUCCAUCCCGCUAGUUUCACUUGGCCUAUACUUCUUCUACCUAAAGAUAUCUGCCCACGUUCGCGAAAU
#=GR KJ885302.1_3491-3656  PP ..5555...556666*****************99999.********.*********9988.777....479**************************************************************555555555555555555555555555555555555555555555
BK059373.1_3478-3661          -CUAGCCUACAA---UCGAGUUGCAAGAUAGGAAGG-CUGAGUCUCGAUCCUAUUACGGACUAAAGUGAAUUUUGUGUUUUUGGCAGGUUUCUGGUCUGGUUUUGCCAUCGGAAUUCCUGUCUCCGUAAUAGGCCUGUAUAUUGUCUACCUACGGAUUUCCUCCCACAUACGCUCCAU
#=GR BK059373.1_3478-3661  PP .******98888...************988888877.6********55555555555555**********************************************************************************************************************
MT757161.1_3738-3862          ----------------CAAGCUGAAAGGAGUGGAAAC-UGAGUCUU-GA------AACUC-CAACAUAGAUUACACAUUCUUAGCAGGAUUUGCAACAGGAUUUAUAUCCGCAAUCCCACUUUCGAUUGUUGGAGCAUAUUUUGUCUACC----------------------------
#=GR MT757161.1_3738-3862  PP ................9********************.********.72......23335.999*********************************************************9999999999*******************............................
OP122168.1_3765-3927          A-UAGCCAGGCA---GUUUGUUGCGAGCGUUGGAACU-UCAGCCAAAC----------GA-AACACUGGAAUACCAAUUCAUAGCAGGCUUUUUCGCAGGAGUCGCUACAGCAGUACCAUUUAUAGCAAUUGGGUUCUGGUUCGUCUACACUAAAAUCAGUGCACACAUUCGUCAAAU
#=GR OP122168.1_3765-3927  PP 4.9*********...**********************.********55..........55.999******************************************************************************************************************
AF157029.1_3480-3642          --------------UAUAGGUUGCAAGAGUGGAACGG-GAAGUCCU-AUAGAUAAGCCGCCGAUUCUGGAUUACAAACUUCUAGCGGGAGUUCUCAUCGGUGUUCUCAUCGCAAUUCCCCUAGUGAUCAUAGCGGCUUACCUGAUAUUCCUCAAAAUCAGUGCACACAUCCGAGCGAU
#=GR AF157029.1_3480-3642  PP ..............889********************.********.99*********99**********************************************************************************************************************
AB038147.1_2908-3022          --------------------------------------------------------------GCAACGGAUUACAAAUUCCUAUCAGGUUUUGCUUCUGGAUUUAUUUCCAGCAUUCCUGUUUCAAUAUUGGCAAUUUAUUUUGUCUACCUAAAAAUUUCAAAGAAUCUGCGAGAGA-
#=GR AB038147.1_2908-3022  PP ..............................................................7799***************************************************************************************************************.
MT520166.1_3376-3547          -CCAGCCG---ACACUUCAGUUGCAAGAUCGGAGGGU-GAAGUCUG-AAGAGUACGCAGCCGACUCUGGAUUAUAAGCUGUUCGCGGGAGUUUUGAUUGGAAUUAUUUUCACAAUCCCGCUCACAUUAGUGGCUUCGUACUACAUUUUCCUUGCGAUUAGCGCUCGCGUUCGAGCGAU
#=GR MT520166.1_3376-3547  PP .******9...8889************9777777778.********.99999999999989*********************************************************************************************************************
MF580384.1_2905-3032          -------------------------------------------------CCCACGACUGA-GACAAUAGAUUUUAAGUUUUUAGCCGGUUUUAGCGUAGGGUUUAUAGCUAGUAUACCUAUAGUUAUAGUAGUUUGUUAUUACGCUUAUCUUAAGAUAUCCGCCCAGGUCCGAGCAAU
#=GR MF580384.1_2905-3032  PP .................................................78888888888.*********************************************************************************************************************
NC_040549.1_2905-3032         -------------------------------------------------CCCACGACUGA-GACAAUAGAUUUUAAGUUUUUAGCCGGUUUUAGCGUAGGGUUUAUAGCUAGUAUACCUAUAGUUAUAGUAGUUUGUUAUUACGCUUAUCUUAAGAUAUCCGCCCAGGUCCGAGCAAU
#=GR NC_040549.1_2905-3032 PP .................................................78888888888.*********************************************************************************************************************
KY605226.1_3377-3535          --CAGCCGCCAA---CACAGUUGCAAGAGCGGAAGAC-GUAGUCUGUG-UCAAAUCGUGGUAAAUCUGGAUUAUAAACUUUUAGCAGGGGUACUUAUUGGAACUCUCAUCACAAUACCCCUAGUUACAAUCGCCACGUACCUUGCAUAUCAGAAAGU--CAGCGCACG----------
#=GR KY605226.1_3377-3535  PP ..******9999...777*******************.********55.555555555556***************************************************************************************999999987..899999999..........
MF120198.1_2951-3068          -----------------------------------------------------------G-CACCAUAGAUUACCAUUUAUUAGCCGGCUUUUUCUUAGGUUUCUUAGCUAGUAUACCUAUUACAGUUUGUGUGUGCUACGUAGCCUACAUUAAAAUCUCCCAACAAGUUCGUUCAAU
#=GR MF120198.1_2951-3068  PP ...........................................................8.9********************************************************************************************************************
BK013145.1_3588-3711          -----------------------------------------------------GCACCAC-ACCAAUAGAUUUCAAAUUUCUCGCAGGAUUCCUGAUCGGAAUAUUGAUAACUGUUCCUGUAAUUGUGAUUGGUGUGUGGUGCUUCUUUCUGCGAGCCUCGGAUCACGUGCGCAAAAU
#=GR BK013145.1_3588-3711  PP .....................................................2233333.7779*****************************************************************************************************************
AF441393.1_2971-3063          ----------------------------------------------------------------CUUCGAUUACAAGUUCUUAGCUGCGUUUGUGUUGGGCUUUGUAUCCAACAUUCCAGUUACAGCAUUGGGAAUCUAUAUUGUUUACCAACGGAU---------------------
#=GR AF441393.1_2971-3063  PP ................................................................*********************************************************************************************.....................
KX882817.1_3030-3181          -CUAGCCAGUAACAG--UUGUUGCAAUAGCUGGAAGU-AAAGCCAA----CGAAAGCA---CAAACUGGACACACAUUUCUUAAUCGGGGUUCUGUCCGGGAUAAUCGUAACCACCCCCGUCAUCGCGUUUGUGCUAUAUUUUGUCUACCUUCCUAUC--------------------
#=GR KX882817.1_3030-3181  PP .**********9887..89*****************5.******99....34566666...99****************99996666666666788888888*****************************9999999999*****************....................
EU024678.1_2879-2999          --------------------------------------------------------CAGCCAAAUAUAGAUUAUAAACUAUUAGCAGGUUAUUGCUUAGGUUUUAUUUCAUCAGUACCACUAACUAUAGGCUUGUCUUACUUAGCUUACCUUAGAAUUAGCUUACAGGUCCGUAAAA-
#=GR EU024678.1_2879-2999  PP ........................................................444459*******************************************************************************************************************.
#=GC SS_cons ....<<<........<.<<<.......................>>>.>...................................<<<<<............................>>>>>..........>>>............................................
#=GC RF .cuAgCCaaacAuACaucaGUUGCAAguGuuGGAagu.uaAGUCug.uuACaaaagcagc.cAaaAUaGAUUacAAaUUuuUAGccGGaUUuucauuaGGaUUuaUaacagCaAUaCCggUauCagUaaUuGGcuUaUAuuUagUCUACCUaAAaAUcUCcgCcCACGUgCGauCAAU
#=GC cons -nnAGCnnnnnnnnnnnnnGUUGCAAnnRYnGRARnn-nnAGYCnn-nnnCnnnnnnnnn-nAnnRURGAUUnYAARUUYYUAGCRGGnUUYnYnnYnGGnYUYnUnnYnnCnAUnCCnRUnnCnRYnnUnGnnnUnUAYnUnRUCUACCUnARRAUYUCnnnnCACGUnCGnnnRAU
#=GC conss 0433334343334443343333333333333333333033333333033333333323440232133321221233331331332311132212113111132313111113131111131113121113131113112213122312323133232333222232333333333333
#=GC col_entropy_0 1110000112111112121000001012112010121112001012121111112112121101110100001100100110100100110111111100110110110110100100110111110110101110100110110000000101100100221100110200111100
#=GC col_entropy_1 ..................................................................................................................................................................................
#=GC col_entropy_2 4977778881908371925685560560680819608780574652626518990991814886817720432368470440173601802282964800842684979656771600861730728799851897802249824803426892562687003984004196982456
#=GC col_entropy_3 5518881842587690568175575582996022849299542361059727110954646889193260874875000420333203197302549400135379517526956700883510877629170829706006703806851394088046815668616595664226
#=GC cov_SS_cons .................22.........................22....................................................................................................................................
#=GF R2R keep p
//
