# Supplementary material for: RNAhub - an automated pipeline to search and align RNA homologs with secondary structure assessment
Source: bioRxiv. 2025 Apr 8:2025.03.11.642701. Preprint. [Version 3] doi: 10.1101/2025.03.11.642701 (PMC11952402; doi:10.1101/2025.03.11.642701)
Supplement: Supplement 1 [file media-1.gz › supplemental_material/xrRNA/RNAhub_genomes/rscape_infernal/infernal_1.cacofold.sto]

# STOCKHOLM 1.0
#=GF AU Infernal 1.1.4

#=GS KP326573.1_3447-3626  DE [subseq from] Pepper vein yellows virus isolate HN, complete genome
#=GS EF529624.1_3461-3638  DE [subseq from] Tobacco vein distorting virus, complete genome
#=GS MK751486.1_3397-3574  DE [subseq from] Tobacco yellow virus isolate Shandong, complete genome
#=GS LT559483.1_3446-3624  DE [subseq from] Pepper yellows virus genome assembly, complete genome: monopartite
#=GS MW579553.1_3386-3563  DE [subseq from] Tobacco polerovirus 1 isolate YKMPL, complete genome
#=GS AF473561.1_3348-3520  DE [subseq from] Beet western yellows virus strain USA, complete genome
#=GS D13954.1_3406-3583    DE [subseq from] Potato leaf roll virus (Canadian isolate) genomic RNA, complete sequence
#=GS KY038943.1_3502-3679  DE [subseq from] Tobacco virus 2, complete genome
#=GS D00530.1_3510-3687    DE [subseq from] Potato leafroll virus genes for 28K, 70K, 17K and 53K proteins, RNA-dependent RNA polymerase and coat protein, complete and partial cds
#=GS LC428352.1_3351-3525  DE [subseq from] Beet leaf yellowing virus TB RNA, complete genome
#=GS MT188667.1_3446-3625  DE [subseq from] Pod pepper vein yellows virus isolate YN, complete genome
#=GS KX856972.1_3521-3698  DE [subseq from] African eggplant yellowing virus isolate eMA4, complete genome
#=GS AF235168.2_3454-3626  DE [subseq from] Cereal yellow dwarf virus-RPS RPV Mex-1, complete genome
#=GS FM865413.1_3471-3643  DE [subseq from] Wheat yellow dwarf virus-GPV, complete genome, genomic RNA
#=GS OM829809.1_3458-3629  DE [subseq from] Triticum yellow stripe virus isolate SD, complete genome
#=GS MK333461.1_3449-3627  DE [subseq from] Pepper whitefly borne vein yellow virus isolate PeWBVYV1, complete genome
#=GS OM507197.1_3486-3660  DE [subseq from] Soybean chlorotic leafroll virus, complete genome
#=GS NC_003688.1_3323-3499 DE [subseq from] Cucurbit aphid-borne yellows virus, complete genome
#=GS KX882844.1_3707-3880  DE [subseq from] Hubei polero-like virus 2 strain QTM26674 hypothetical protein 1, hypothetical protein 2, hypothetical protein 3, hypothetical protein 4, and hypothetical protein 5 genes, complete cds
#=GS MK801779.2_3515-3691  DE [subseq from] Phasey bean mild yellows virus-2 strain QLDPB13, complete genome
#=GS NC_003491.1_3415-3591 DE [subseq from] Beet mild yellowing virus, complete genome
#=GS MK050791.1_3413-3595  DE [subseq from] Zucchini aphid-borne yellows virus isolate XJ5, complete genome
#=GS KU315178.1_3383-3562  DE [subseq from] Pepo aphid-borne yellows virus isolate RSA BB Marrow, complete genome
#=GS ON555767.1_3301-3481  DE [subseq from] Chickpea leafroll virus isolate GIRD, complete genome
#=GS MH978189.1_3377-3554  DE [subseq from] Ullucus polerovirus 1 strain Site 2, complete genome
#=GS MG800833.2_3383-3562  DE [subseq from] Pumpkin polerovirus isolate PuPV, complete genome
#=GS KF427701.2_3490-3671  DE [subseq from] Luffa aphid-borne yellows virus isolate TH24, complete genome
#=GS AF352024.1_3427-3601  DE [subseq from] Beet chlorosis virus isolate BChV-2a, complete genome
#=GS JQ700308.2_3460-3632  DE [subseq from] Suakwa aphid-borne yellows virus isolate SABYV-TW19, complete genome
#=GS EU000534.1_3338-3510  DE [subseq from] Melon aphid-borne yellows virus, complete genome
#=GS BK059374.1_3285-3459  DE [subseq from] TPA_asm: Trachyspermum ammi polerovirus isolate Tra amm, complete genome
#=GS BK059371.1_3402-3577  DE [subseq from] TPA_asm: Kalanchoe marnieriana polerovirus isolate Kal mar, complete genome
#=GS LC424839.1_3427-3601  DE [subseq from] Panicum distortion mosaic virus Uiseong genomic RNA, complete genome
#=GS KY364847.1_3469-3642  DE [subseq from] Cowpea polerovirus 2 isolate BE179, complete genome
#=GS MH464873.1_3294-3469  DE [subseq from] Faba bean polerovirus 1 strain 5253, complete genome
#=GS MN204612.1_3415-3591  DE [subseq from] Ornithogalum virus 5, complete genome
#=GS MN600000.1_3396-3567  DE [subseq from] Groundnut rosette assistor virus isolate SC7.1, complete genome
#=GS MK482114.1_3576-3747  DE [subseq from] Siratro latent polerovirus isolate 5271, complete genome
#=GS LC192169.1_3740-3910  DE [subseq from] White clover mottle virus genomic RNA, complete genome, strain: CD
#=GS KT868949.1_3646-3810  DE [subseq from] Ixeridium yellow mottle virus 1 isolate Bonghwa, complete genome
#=GS OP067680.1_3758-3931  DE [subseq from] Cnidium polerovirus 1 isolate SK, complete genome
#=GS KT992824.1_3325-3496  DE [subseq from] Maize yellow dwarf virus-RMV2, complete genome
#=GS MN814307.1_3448-3619  DE [subseq from] Zea mays polerovirus strain pt060-phy-3, complete genome
#=GS MN814308.1_3332-3503  DE [subseq from] Solanum melongena polerovirus strain pt065-phy-5, complete genome
#=GS MZ571143.1_3579-3759  DE [subseq from] Plantago asiatica virus A, complete genome
#=GS AY956384.1_3491-3657  DE [subseq from] Chickpea chlorotic stunt virus isolate Et-fb-am1, complete genome
#=GS OK050525.1_3471-3630  DE [subseq from] Cotton leafroll virus isolate Henan, complete genome
#=GS KF906260.1_3465-3624  DE [subseq from] Cotton atypical red leaf virus isolate IAC25RMD, complete genome
#=GS AY695933.1_3309-3482  DE [subseq from] Carrot red leaf virus strain UK-1, complete genome
#=GS KT962089.1_3330-3502  DE [subseq from] Barley virus G isolate Gimje, complete genome
#=GS ON565072.1_3529-3708  DE [subseq from] Allium polerovirus A isolate RDS22-3, complete genome
#=GS BK059372.1_3321-3492  DE [subseq from] TPA_asm: Paspalum notatum polerovirus isolate Pas not, complete genome
#=GS MT966041.1_3385-3553  DE [subseq from] Cotton bunchy top virus 2 isolate 3092-2, complete genome
#=GS OL471344.1_3372-3543  DE [subseq from] Pterostylis polerovirus strain 13365, complete genome
#=GS NC_003743.1_3324-3477 DE [subseq from] Turnip yellows virus, complete genome
#=GS HQ388348.2_3313-3466  DE [subseq from] Brassica yellows virus isolate BrYV-ABJ, complete genome
#=GS KJ885302.1_3491-3656  DE [subseq from] Sauropus yellowing virus isolate THSP1-B P0, P1-P2 fusion protein, P1, P3-P5 readthrough protein, P3, and P4 genes, complete cds
#=GS BK059373.1_3478-3661  DE [subseq from] TPA_asm: Piper methysticum polerovirus isolate Pip met, complete genome
#=GS MT757161.1_3738-3862  DE [subseq from] Artemisia virus B isolate SK, complete genome
#=GS OP122168.1_3765-3927  DE [subseq from] Mallotus japonicus virus A isolate MjA, complete genome
#=GS AF157029.1_3480-3642  DE [subseq from] Sugarcane yellow leaf virus complete genome
#=GS AB038147.1_2908-3022  DE [subseq from] Soybean dwarf virus genomic RNA, complete genome, strain:YS
#=GS MT520166.1_3376-3547  DE [subseq from] Miscanthus yellow fleck virus isolate PGQP1, complete genome
#=GS MF580384.1_2905-3032  DE [subseq from] Luteovirus sociomali isolate A68, complete genome
#=GS NC_040549.1_2905-3032 DE [subseq from] Apple-associated luteovirus isolate A68, complete genome
#=GS KY605226.1_3377-3535  DE [subseq from] Wheat leaf yellowing-associated virus isolate JN-U3, complete genome
#=GS MF120198.1_2951-3068  DE [subseq from] Apple luteovirus 1 isolate PA8, complete genome
#=GS BK013145.1_3588-3711  DE [subseq from] TPA_asm: Cardamom polerovirus isolate Kerala, complete genome
#=GS AF441393.1_2971-3063  DE [subseq from] Bean leafroll virus, complete genome
#=GS KX882817.1_3030-3181  DE [subseq from] Changjiang polero-like virus 1 strain CJLX30310 hypothetical protein 1, hypothetical protein 2, and hypothetical protein 3 genes, complete cds
#=GS EU024678.1_2879-2999  DE [subseq from] Rose spring dwarf-associated virus, complete genome

KP326573.1_3447-3626          AC-UAGCCAAGCAUACAUCAGUUGCAAGCGUUGGAAAG----U--UUUAGUCUGAUUACCAACAGCCUG-----ACACAAUAGAUUAUAAAUU-UUUAGCAGGAUUUGCGUUUGGAUUUUUAUCCGCAAUCCCAAUUUCUGUAGCAGGCAUAUAC---CUAGUCUACCUUAAGAUCUCAGCCCACGUUCGCGCAAU
#=GR KP326573.1_3447-3626  PP 55.8*********************************7....4..6*********66666515555544.....8******************.*************************************************************...**************************************
EF529624.1_3461-3638          AC-UAGCCAAGCAUACRUCAGUUGCRAGCGUUGGAAG------U-UCAAGUCUGAUUACCA-AAGCCCG-----ACACCAUAGAUUUUAAAUU-UUUAGCAGGAUUUGCGUCAGGAUUUCUAUCCGCAAUCCCAAUUUCAGUUGCGGGCAUUUAC---UUAGUCUACCUCAAAAUCUCAGCCCACGUUAGAGCUAU
#=GR EF529624.1_3461-3638  PP 55.8*********************************......9.9*********999998.8888877.....8******************.*************************************************************...**************************************
MK751486.1_3397-3574          GC-UAGCCAAACAUACACAAGUUGCAAGUGUUGGAAG------C-UAUAGUCUUGUUACCA-AAGCCGA-----ACACAAUAGAUUACAAGUU-UUUAGCUGGAUUUGCAUCAGGUUUUCUAACCGCAAUCCCAAUUUCAGUAGUCGGCAUAUAU---AUAGUCUACCUAAGAAUCUCCUCACACGUAAGAUCAAU
#=GR MK751486.1_3397-3574  PP 66.9*********************************......8.8***************.******9.....*******************.*************************************************************...**************************************
LT559483.1_3446-3624          AC-UAGCCAAGCAUACAUCAGUUGCAAGCGUUGGAAG------U-UCAAGUCUGAUUACCA-AUAGCCUG----ACACAAUAGAUUUUAAAUU-UUUAGCAGGAUUUGCGUUUGGAUUUUUAUCCGCAAUCCCAAUUUCGAUAGCAGGCAUAUAC---CUAGUCUACCUGAAAAUCUCAGCCCACGUACGUGCAAU
#=GR LT559483.1_3446-3624  PP 55.8*********************************......9.9*********777665.55444445....8******************.*************************************************************...**************************************
MW579553.1_3386-3563          GC-UAGCCAAACAUACACAAGUUGCAAGUGUUGGAAG------C-UAUAGUCUUGUUACCA-AAGCCGA-----ACACAAUAGAUUACAAGUU-UCUAGCUGGAUUUGCAUCAGGUUUUCUAACCGCAAUCCCAAUUUCAGUAGUCGGCAUAUAU---AUAGUCUACCUAAGAAUCUCCUCACACGUAAGAUCAAU
#=GR MW579553.1_3386-3563  PP 66.9*********************************......8.8***************.******9.....*******************.*************************************************************...**************************************
AF473561.1_3348-3520          -C-UAGCCGAGCAAACGAAAGUUGCAAGCAUCGGAAG------U--CAAGUCUU-UCACAU-CAGCCGGAC-ACACAAAAUAGAUUUCAAAUU-UCUAGCAGGAUUUGCAUCAGGCUUUCUUGCCGCAAUCCCAAUUUCAGUAGCCGGUAUUUAC---UUAGUCUACCUCAAAAUCUC-ACCCACGUGCGG-----
#=GR AF473561.1_3348-3520  PP .*.**********************************......*..********.******.******9**.*********************.*************************************************************...*******************9.689*********.....
D13954.1_3406-3583            AC-UAGCCAAGCAUAAGCGAGUUGCAAGCAUUGGAAG------U-UCAAGCCUCGUUACAU-CAACCGG-----ACAAAAUAGAUUAUAAAUU-CUUAGCGGGAUUCGCUUUAGGAUUUUCAUCCGCAAUCCCAUUUUCAGUAGCCGGUUUAUAU---UUUGUUUACCUAAAGAUUUCCUCCCACGUGCGAUCAAU
#=GR D13954.1_3406-3583    PP 55.8*********************************......9.9***************.*****99.....9******************.*************************************************************...**************************************
KY038943.1_3502-3679          GC-UAGCCAAGCAUACACGAGUUGCAAGCAUUGGAAG------U-UCAAGCCUCGUUACAU-CAACCGG-----ACUAAAUAGAUUAUAAAUU-CUUAGCGGGAUUUGCUUUAGGAUUCUCAUCCGCAAUCCCAUUUUCAGUAGCCGGUUUAUAU---UUUGUUUACCUAAAGAUUUCCUCCCACGUGCGAUCAAU
#=GR KY038943.1_3502-3679  PP 66.9*********************************......9.9***************.*****99.....9******************.*************************************************************...**************************************
D00530.1_3510-3687            AC-UAGCCAAGCAUACACGAGUUGCAAGCAUUGGAAG------U-UCAAGCCUCGUUACAU-CAACCGG-----ACUAAAUAGAUUAUAAAUU-CUUAGCGGGAUUUGCUUUAGGAUUCUCAUCCGCAAUCCCAUUUUCAGUAGCCGGUUUAUAU---UUUGUUUACCUAAAGAUUUCCUCCCACGUGCGAUCAAU
#=GR D00530.1_3510-3687    PP 55.8*********************************......9.9***************.*****99.....9******************.*************************************************************...**************************************
LC428352.1_3351-3525          -C-UAGCCGAGCAAACGAAAGUUGCAAGCAUCGGAAG------U--CAAGUCUU-UCACAC-CAACCGGACAUUACACAAUAGAUUAUAAGUU-UUUAGCAGGAUUUGCAACGGGCUUUCUAGCCGCAAUCCCAAUUUCAGUAGCCGGUAUUUAC---AUAGUCUACCUUAAAAUCUCAUCCCACGUGCGA-----
#=GR LC428352.1_3351-3525  PP .*.**********************************......*..********.******.****9999***********************.*************************************************************...*********************************.....
MT188667.1_3446-3625          AC-UAGCCAAGCAUACAUCAGUUGCAAGCGUUGGAAAG----U--UUUAGUCUGAUUACAA-ACAGCCUG----ACAUAAUAGAUUAUAAAUU-UUUAGCAGGAUUUGCGUUUGGAUUCUUAUCCGCAAUCCCAAUUUCUGUAGCAGGCAUAUAC---CUAGUCUACCUUAAAAUCUCAGCCCACGUUCGCGCGAU
#=GR MT188667.1_3446-3625  PP 55.8*********************************7....4..6*********999998.76666556....8******************.*************************************************************...**************************************
KX856972.1_3521-3698          -U-CAGCCAAGCAUACAUCAGUUGCAAGCGUUGGAGA------U-CACAGUCUGAUUACCA-UAGCCGGA----CACCGCUGGAUUAUAAGUU-UCUAGCAGGAUUUGCGAGCGGAUUUCUUGCCGCAAUACCCAUCUCAGUAGCCGGCCUAUAU---UUAGUCUACCUAAAGAUAUCCGCCCACGUUCGUCAAAU
#=GR KX856972.1_3521-3698  PP .*.**********************************......9.9***************.*****999....888999*************.*************************************************************...**************************************
AF235168.2_3454-3626          AC-CAGCCGAGCAUACGUAAGUUGCAAGCGUCGGAGG------U--UUAGUCUU-ACACAU-AAGCC--------CAAGAUUGAUUUCAAAUU-CAUAGCGGGAUUCGCUACAGGUUUCAUAUCCUCAAUCCCCAUCUCAGUUCUUGGUGUUUAU---UACGUCUACCUAAGGAUCUCGACGCAUAUUCGUGAAAU
#=GR AF235168.2_3454-3626  PP 55.7*********************************......*..********.******.****9........******************.*************************************************************...**************************************
FM865413.1_3471-3643          AC-UAGCCGGACACACGUAAGUUGCGAGUACCGGAAG------U--UCAGCCUU-ACACAU-AAGCC--------CAACAUUGAUUUCCAUUU-GUUAGCGGGAUUUGCAAUCGGAUUUAUAUCCUCAAUCCCCAUCUCAAUUGUUGGAGUUUAU---UUAGUCUACCUUAAGGUCUCGACCCACGUUCGUGAAAU
#=GR FM865413.1_3471-3643  PP 55.8*********************************......*..********.******.****9........******************.*************************************************************...**************************************
OM829809.1_3458-3629          -U-CAGCCGGACAUACGUAAGUUGCAAGUGCCGGGGA------U--UCAGUCUU-ACACAU-AAACC--------CAACAUAGAUUACACUUU-UCUAGCAGGUUUCGCUGUCGGUUUCACCACAUCGAUUCCCAUUUCAGUUGUUGGUGUUUAC---AUAGUCUACCUUAAGGUUUCGACCCACGUUCGCUCAAU
#=GR OM829809.1_3458-3629  PP .*.**********************************......*..********.******.****9........******************.*************************************************************...**************************************
MK333461.1_3449-3627          GU-UAGCCAAGCAUACAUCAGUUGCAAGCGUUGGAAA------C-UUAAGUCUGAUUACCU-UAGCCGGA----CACUGCUGGAUUAUAAGUU-CUUAGCAGGUUUUGUGAGCGGAUUUCUUGCCGCCAUACCCAUCUCAAUAGCCGGCGUUUAU---UUAGUCUACCUAAAGAUUUCUGCCCACGUAAGAGCGAU
#=GR MK333461.1_3449-3627  PP 55.8*********************************......8.8***************.*****999....888899*************.*************************************************************...**************************************
OM507197.1_3486-3660          AC-UAGCCAAGCAUUCACGAGUUGCAAGCAUUGGAAG------U--UAAGUCUC-GUACCA-GAAGCCC------AACAAUAGAUUUCAAAUU-UCUAGCAGGUUUUUCAAGCGGUCUAUUGACAGCAGUGCCAGUUACGGCAAUAGGGCUUUAU---UUUGUCUACCUAAAGAUAUCCGCUCACGUUAGAUCAAU
#=GR OM507197.1_3486-3660  PP 55.8*********************************......*..********.778887.7777778......******************.*************************************************************...**************************************
NC_003688.1_3323-3499         -C-UAGCCAAGCACACACGAGUUGCAAGCAUUGGAAG------U-CUGAGUCUCGUUACCA-AGAGUCC-----ACACAAUAGAUUAUAAGUU-UCUCGCAGGAUUUUCAAGCGGUCUAUUGUCUGCAAUACCCAUCACGGUAAUCGGACUCUAU---UUUGUCUACCUAAAGAUUUCAGCACACGUGCGUUCAAU
#=GR NC_003688.1_3323-3499 PP .*.**********************************......9.9*********877777.7766666.....7******************.*************************************************************...**************************************
KX882844.1_3707-3880          AU-CAGCCACACAUACACAAGUUGCGAGUAGUGGAGA------U--UCAGUCUUGUUACCA-AAGUC--------CAAAAUAGAUUAUAAAUU-CCUCGCGGGAUUUUCAAGUGGUCUAUUAACAGCAGUGCCAGUAACGGCAAUUGGACUUUAC---UUCGUCUACCUAAAGAUCUCAGCCCACGUACGCUCAAU
#=GR KX882844.1_3707-3880  PP 44.6*********************************......*..***************.***99........******************.*************************************************************...**************************************
MK801779.2_3515-3691          AC-UAGCCAAGCAUACACGAGUUGCAAGCAUUGGAAG------U-UCAAGUCUCGUUACAA-UAAGCCC------AACAAUAGAUUAUAAAUU-UCUCGCAGGAUUUUCAAGCGGUCUAUUGGCAGCAAUACCUGUAACGGUAGUAGGGCUUUAC---UUCGUUUACCUAAAGAUAUCAAGCCACGUGAGAGCAAU
#=GR MK801779.2_3515-3691  PP 55.8*********************************......9.9***************.*****99......******************.*************************************************************...**************************************
NC_003491.1_3415-3591         AA-CAGCCGGGUAAACAUCAGUUGCAAACGCCGGAAG------UUUAAAGUCUGAUUACAU-AACAAGC------CAAAAUAGAUUUCAAGUU-UUUAGCAGGAUUUUCAAGUGGUCU-AUGUCAGCAAUACCUGUAACGGUAGUUGGCUUGUAU---UUCGUCUACCUUAAGAUUUCUCACCACGUCAGAUCAAU
#=GR NC_003491.1_3415-3591 PP 55.8*********************************......768***************.*******......******************.*********************955.9***********************************...**************************************
MK050791.1_3413-3595          GA-CAGCCAGACACACGCAAGUUGCAAGUACUGGAAG------UCUUAAGUCUUGUUACAA-AGAGAGUAU-AAACAAAAUUGAUUACAAAUU-CUUAUCAGGUUUCGCCUUUGGUUUUCUAACCUCGAUACCUGUAUCUACUCUCGGAAUUUAU---UUAAUCUACCUUAAGAUUUCUGCCCACGUGCGAUCAAU
#=GR MK050791.1_3413-3595  PP 65.8*********************************......778***************.*9999999*.*********************.*************************************************************...**************************************
KU315178.1_3383-3562          GC-CAGCCGAGUC-AGACUUGUUGCAAACGUCGGAGG------C-UUAAGUCAA-GCACUA-UACCAGCAA-ACAGAAAACGGAUUAUAAAUU-CUUAGCAGGCUUUGCCUCAGGUUUUCUGUUGUCCAUACCCUUAUCGGCAGCUGGUUUAUAU---UUAGUCUACCUAAAGAUCUCCGCCCACGUGCGUUCAAU
#=GR KU315178.1_3383-3562  PP 44.5666666655.45567******************......8.8********.******.*****9999.*********************.*************************************************************...**************************************
ON555767.1_3301-3481          AU-CAGCCGGGUAUACGUCAGUUGCAAACGCCGGAGA------U-AUCACUCUGACUACUU-UGGCCGGAC--ACCAUUAUAGAUUAUAAGUU-UUUAGCAGGAUUUGCAAGCGGUUUCUUAGCUGCAAUCCCACUUUCAGUUGCCGGCAUUUAC---AUUGUCUACCUCAAGAUUUCAACACACGUGCGAUCUAU
#=GR ON555767.1_3301-3481  PP 44.6*********************************......9.9***************.******9**..********************.*************************************************************...**************************************
MH978189.1_3377-3554          ---AAGCCAAGCAUACAUCAGUUGCAAGCGUUGGAAU------A-CUUAGCCUGAUUACAU-ACAGACCG---GACAUCAUAGAUUAUAAAUU-UAUAGCAGGAUUCGCUUCUGGCUUUACAGCCUCGAUUCCCAUUUCAGUAGCCGGUUUAUAC---AUAGUUUACCUCAAAAUUUCCCACCACGUGCGAGCAAU
#=GR MH978189.1_3377-3554  PP ...**********************************......8.8**************9.88777777...89******************.*************************************************************...**************************************
MG800833.2_3383-3562          GC-CAGCCGAGUC-AGACUUGUUGCAAACGUCGGAGG------C-UAAAGUCAA-GCACUA-UACCAGCAA-ACAGAAAACGGAUUAUAAAUU-CUUAGCAGGCUUCGCCUCAGGUUUUCUGUUGUCCAUACCCUUAUCGGCAGCUGGUUUAUAC---UUAGUCUACCUAAAGAUCUCCGCCCACGUGCGUUCAAU
#=GR MG800833.2_3383-3562  PP 44.5666666655.45567******************......8.8********.******.*****9999.*********************.*************************************************************...**************************************
KF427701.2_3490-3671          ---CAGCCGGGCAUACCGUAGUUGCAAGCGCCGGAAAG---UAU-CUGAGUCUACGUACCG-RACAAGCCA--GAGACCAUAGAUUAUAAAUU-UCUAUCAGGGUUCGCAUCAGGAUUCCUGAUCUCUAUACCGGUCUCAGCACUAGGCUUGUAU---YUAAUCUACCUAAAAGUCUCCUCCCACGUGCGUCAAAU
#=GR KF427701.2_3490-3671  PP ...**********************************9...874.7**************9.999999999..99******************.*************************************************************...**************************************
AF352024.1_3427-3601          -A-CAGCCGGGUAAACAUCAGUUGCAAACACCGGAAG------U-UUUAGUCUGAUUACAC-AACAAGC------CAAAAUAGACUUCAAAUU-UUUAGCAGGAUUUUCAAGCGGUCU-AUGUCAGCAAUACCCGUAACGGUAAUUGGCUUGUAU---UUUGUCUACCUGAAAAUCUCCCAACACGUAAGAUCAAU
#=GR AF352024.1_3427-3601  PP .*.**********************************......9.9***************.*******......******************.*********************955.9***********************************...**************************************
JQ700308.2_3460-3632          AC-UAGCCGGAAAUACGU-UGUUGCAAUUGCCGGAAG------U-UAAAGUCAA-CUACAA-CAUAGG-------CCAACCAGAUUUCAAGUU-UUUAGCAGGAUUUACUUCGGGCUUCCUGAUAGCUGUACCAAUUUCAGCACUUGGCCUAUAU---UUGAUCUACCUAAAGAUUUCUAAACACGUGCAAUCGA-
#=GR JQ700308.2_3460-3632  PP 66.9************98.******************......9.9********.*****9.999986.......566789************.*************************************************************...*************************************.
EU000534.1_3338-3510          -C-UAGCCGGAAAUACGU-UGUUGCAAUUGCCGGAAG------U-UUAAGCCAA-CUACAA-AAUAGG-------CCAAGCGGAUUUUAGAUU-CGUAGCAGGAUUCACAUCGGGCUUCCUGGCAGCUAUACCACUUUGCGCACUAGGCCUAUAC---CUAAUCUACCUAAAGAUUUCAGCCCACGUUCGAUCAAU
#=GR EU000534.1_3338-3510  PP .*.*************98.******************......9.9********.*****9.999876.......566799************.*************************************************************...**************************************
BK059374.1_3285-3459          A-GUAGCCAGUAAUUUGU-UGUUGCAAUAGCUGGAAC------U-UAAAGCCAA-CUACAU-AAGAAGC------CACCAUAGAUUUCAAAUU-UCUAGCAGGUAUCGCCACAGGAUUUAUUUUAGCGGUACCAAUCUGUGUUACCGGCUUAUAC---UACAUCUACCUAAGAAUCUCUGCCCACGUACGAUCAAU
#=GR BK059374.1_3285-3459  PP 4.59************98.******************......9.9********.******.*******......******************.*************************************************************...**************************************
BK059371.1_3402-3577          AC-UAGCCGACGAAACACAGGUUGCAAGAUCGGAAAG------U--UUAGUCCUGUUACCA-AAAUCCC------AAAGAUUGAUUACCGUUU-UCUAGCAGGUUUUACAUCAGGUUUUAUAGCCUCGGUACCAAUCUCAGUAGCCGGGAUUUAU---UUAGUCUACCUUAAAAUCUCUGCCCAUAUACGCGCAAU
#=GR BK059371.1_3402-3577  PP 55.8*********************************......*..***************.*****99......******************.*************************************************************...**************************************
LC424839.1_3427-3601          -U-GAGCCAGACAUACGCAAGCUGCAAGUACUGGACA------C--UAAGCCUU-GCACAU-AAACUGA-----UCACCAUUGAUUACAGGAU-UUUAGCGGGAUUUGCCGUUGGUUUCUUAACCAGCAUCCCCAUAACAGUGAUCAGUACAUAC---AUAGUCUACCUAAAAGUCUCUAGCCACGUGCGAUCAAU
#=GR LC424839.1_3427-3601  PP .*.**********************************......*..********.99****.*******.....*******************.*************************************************************...**************************************
KY364847.1_3469-3642          GU-UAGCCGGAAAGUCGC-UGUUGCAAUUGCCGGAAA------A-CUUAGUCAG-CUACAC-AAAAG-G------CAAAAUAGAUUUCAGAUU-CUUAUCCGGUCUUGCUUUAGGGUUCAUACUCUCUAUACCGGUGUCAAUAUUUGCCUUAUAU---UGCAUCUACCUUAAGAUCUCUGCCCACGUUCGAUCAAU
#=GR KY364847.1_3469-3642  PP 55.8*********99986.******************......8.8********.999999.98886.5......89****************.*************************************************************...**************************************
MH464873.1_3294-3469          A-GUAGCCCAGUAAAACGUUGUUGCGAUAGCUGGGAA------C-UUUAGACAA-CUACAC-AAGUAGC------GAAAAUUGAUUACAAGUU-UCUUGCAGGUUUUGCCGCAGGCUUUAUUACAUCAAUUCCAAUAUCAAUUUUUGCUAUAUAC---AUAAUCUACCUAAGAAUCUCCAAGCACGUGCGCGAAAU
#=GR MH464873.1_3294-3469  PP 4.59*********99999***************9999......8.8********.******.*******......******************.*************************************************************...**************************************
MN204612.1_3415-3591          -A-UAGCCUCACAUACAC-AGUUGCAAGUGGAGGAGU------G-UUUAGUCUG-UUACCA-CGCGACGU---UAAAUAAUUGAUUUCAAGUU-UAUAGCCGGUUUUGGGCUUGGCUUUCUUGCCGCCAUACCGAUUUCAGUCGUCGCGAUUUAU---UUUAUCUACCUAAAGAUCUCAGCCAACGUACGCUCAAU
#=GR MN204612.1_3415-3591  PP .*.*************85.******************......6.6********.888877.77666667...99******************.*************************************************************...**************************************
MN600000.1_3396-3567          AU-CAGCCGGAUA---ACUUGUUGCAAUUGCCGGAGA------U--UUAGUCAA-GUAUUU-AGAAGAU------CAGUCUGGAUUACAGGUU-UCUAUCGGGCUUUGCUUUUGGUUUUAUAACAUCAAUCCCGAUCUCAAUCGCUGGUCUUUAU---UUAAUCUACCUAAAGAUCUCCUCACACGUAAGGUCAAU
#=GR MN600000.1_3396-3567  PP 44.6********9...999******************......*..********.989888.8888888......******************.*************************************************************...**************************************
MK482114.1_3576-3747          GC-UAGCCCGGAAUUUGU-UGUUGCAAUCGCGGGAAA------A-GAAAGUCAA-CUACAU-AAGG---------CAAGAUUGAUCUCAAAUU-UUUAGCCGGUGUUUCAAUAGGAUUCAUCAUCUCCAUACCGGUGUCAAUUCUUGCUAUUUAU---UUCAUCUACCUUAAAAUCUCGGCCCACGUACGCUCAAU
#=GR MK482114.1_3576-3747  PP 66.899999999999987.******************......9.9********.*****9.9998.........799***************.*************************************************************...**************************************
LC192169.1_3740-3910          GA-UAGCCGGUAU--CAGUUGUUGCAAUAGCCGGAGU------C--UUAGUCAACGUACAA-UCGU---------GAAAAUUGAUUAUAAAUU-UCUCGCCGGAUUUACCGCGGGUUUCGUGACAUCAAUUCCAAUAUCAGUUUUUGCGAUUUAU---AUCAUCUACCUCAAGAUUUCUGCCCACGUUAGAUCAAU
#=GR LC192169.1_3740-3910  PP 44.6777766665..44579*****************......*..********7777666.5555.........899***************.*************************************************************...**************************************
KT868949.1_3646-3810          AU-CAGCCAGACAUACGCAAGCUGCAAGUACUGGAGA------U-UUUAGUCUUGUUACAA-CACAAAC------CACAACGGACUAUAAAUU-CUUAGCAGGAUUCUCAAGCGGUCUGUUGACAGCAGUGCCUGUUACGGCGAUUGGUUUGUAU---UUUGUCUACCUCAAAAUAUCCGCGCA------------
#=GR KT868949.1_3646-3810  PP 44.7*********************************......9.9***************.*******......******************.*************************************************************...**************************............
OP067680.1_3758-3931          AA-CAGCCGAACAUACAUCAGUUGCAAGUGUCGGAGU------U-UUUAGUCUGAUUACCA-AGGC---------CACCAUAGAUUAUAAGUU-UCUAGCCGGGAUCUCAACAGGAAUUAUAAUUUCGAUCCCGAUCUGUGUUAUUGGUCUUUAU---UACAUAUAUCUCAGAAUCUCAUCUAACGUGCGAUCUAU
#=GR OP067680.1_3758-3931  PP 55.8*********************************......9.9*********999999.9998.........799***************.*************************************************************...**************************************
KT992824.1_3325-3496          GA-UAGCCAGACACACGUGAGUUGCAAGUGCUGGAAU------C--UUAGUCUC-ACACAU-AAGCAGC---------CAUAGAUUGGAAACUCUUUUGCGGGGUUCUCAUAGGGA-UCCUCGUUGCUGUCCCUGUAACCAUCUUUGGCUUGUAC---AAGAUCUACCUAUCUAUCUCCUCGAACGUGCGUUCAAU
#=GR KT992824.1_3325-3496  PP 66.9*********************************......*..********.******.****988.........99*************77888*********988877777.9*************************************...**************************************
MN814307.1_3448-3619          GA-UAGCCAGACACACGUGAGUUGCAAGUGCUGGAAU------C--UUAGUCUC-ACACAC-AAGCAGC---------CAUAGAUUGGAAACUCUUUUGCGGGGUUCUCAUAGGGA-UCCUCGUUGCUGUCCCCGUAACCAUCUUUGGCUUGUAC---AAGAUCUACCUAUCUAUCUCCUCGAACGUGCGUUCAAU
#=GR MN814307.1_3448-3619  PP 66.9*********************************......*..********.******.****988.........99*************77888**********98887777.9*************************************...**************************************
MN814308.1_3332-3503          GA-UAGCCAGACACACGUGAGUUGCAAGUGCUGGAAU------C--UUAGUCUC-ACACAC-AAGCAGC---------CAUAGAUUGGAAACUCUUUUGCGGGGUUCUCAUAGGGA-UCCUCGUUGCUGUCCCCGUAACCAUCUUUGGCUUGUAC---AAGAUCUACCUAUCUAUCUCCUCGAACGUGCGUUCAAU
#=GR MN814308.1_3332-3503  PP 66.9*********************************......*..********.******.****988.........99*************77888**********98887777.9*************************************...**************************************
MZ571143.1_3579-3759          GA-CAGCCGACAAUACGCUAGUUGCAAGAUCGGAAGU------C-AGAAGACUAGUUACAC-ACACACACA--GACACCACGGAUUACAAAUU-CCUAGCAGGCUUUGCCGCGGGAUUCAUACUUUCAAUUCCAACAUCCGUUAUAAGUGUCUAU---UUUAUCUACCUGAAAAUCUCCACCAACGUGCGUUCAAU
#=GR MZ571143.1_3579-3759  PP 66.8*************************88888888......7.9*********999998.888877788..89******************.*************************************************************...**************************************
AY956384.1_3491-3657          GA-UAGCCGACUA---ACUAGUUGCGAGA-UCGGAGU------C--UCAGUCUA-GUUCAU-UG----C------AAAGAUAGAUUACAAAUU-UUUAGCUGGUUUUGCCGCUGGCUUUGUGACAUCAAUCCCAAUAUCUGUCUGUGCAAUAUAU---AUCAUCUACCUUAAAAUUUCAACCCACGUGAGAUCAAU
#=GR AY956384.1_3491-3657  PP 66.8999999999...999*********8.9******......*..********.877776.54....4......7899**************.*************************************************************...**************************************
OK050525.1_3471-3630          ----------------UCUUGUUGCGAUAGAGAGAAGC----U-UAUCAGUCAA-GAUCAU-AGCC---------UAACCUGGAUUACAAAUU-CCUAUCAGGAUUUACAGCAGGUUUUCUGGUAGCAGUACCAAUAUCAACGUUAGGCUUAUAU---UUAAUCUACCUAAAGGUUUCUGCCCACGUGCGACAAAU
#=GR OK050525.1_3471-3630  PP ................999******************6....4.58********.989988.8887.........799***************.*************************************************************...**************************************
KF906260.1_3465-3624          ----------------UCUUGUUGCAAUAGAGAGAAG------CUUAAAGUCAA-GAUCAC-AGCCU--------AACACUGGACUACAAAUU-CCUAUCAGGAUUUACAGCAGGUUUUCUGGUAGCAGUACCAAUAUCAACGUUAGGCUUAUAU---UUAAUCUACCUAAAGGUUUCUGCCCACGUGCGACAAAU
#=GR KF906260.1_3465-3624  PP ................999******************......557********.999999.99998........99****************.*************************************************************...**************************************
AY695933.1_3309-3482          GC-UAGCCGAGAAACACGUUGUUGCAAUCGUCGGAAG------C--AAAGCCAA-CUACAA-GAAAG-C------CACCAUAGAUUAUAAAUU-UUUAGCAGGUACCGCCACAGGAUUCAUUUUAGCGAUACCAAUCUGUGUGAUAGGCUUAUAC---UACGUCUAUCUUAAAAUAUCCUCUAACAUACAAUCAAU
#=GR AY695933.1_3309-3482  PP 66.9*****9999888889******************......*..********.*99998.77764.7......9*****************.*************************************************************...**************************************
KT962089.1_3330-3502          GC-UAGCCAGACAUACGUGAGUUGCAAGUACUGGAUA------G-CUUAGUCUC-ACACAU-UUGCAGC---------CAUAGAUUGGAAAUU-GCUUUGCGGUAUUCUGAUUGGGAUCCUCGUAGCGGUCCCAAUAACAAUCUUUGGCUUGUAC---AAGAUCUACCUAUCUAUCUCCCAGAACGUGCGAUCAAU
#=GR KT962089.1_3330-3502  PP 66.9*********************************......7.7********.******.****988.........99*************.66666667777777777777777**************************************...**************************************
ON565072.1_3529-3708          -A-CAGCCGGACAAACAUCAGUUGCAAGUACCGGAAG------U--UAAGUCUGAUUACAU-CGCCAAGUA-AAACAAAAUUGAUAUACACUU-UCUCGCUGGUUUAUUCGCAGGAGCACUUAUCUCCAUACCAGUGACAUCUCUUGGCUUAUAU---CUAGUCUACCAGAAAAUCUCACAACACGUCCGUGCAAU
#=GR ON565072.1_3529-3708  PP .*.**********************************......*..***************.999998899.99*******************.*************************************************************...**************************************
BK059372.1_3321-3492          GG-UAGCCAGACAUACGUGAGUUGCAAGUACUGGAAA------C--CUAGUCUC-ACACAC-AUACAGC---------CAUAGAUUGGAAACU-UCUUUGCGGUGUUCUUAUCGGGAUACUCGUUGCAGUCCCGGUAACCAUCUUUGGCUUGUAC---AAGAUCUACCUAUCUAUCUCCUCGAACGUGCGUUCAAU
#=GR BK059372.1_3321-3492  PP 54.9*********************************......*..********.******.****988.........99*************.99999999999999999999999**************************************...**************************************
MT966041.1_3385-3553          --------GCCCUUAGAUUUGUUGCAAUAGAGGGAGU------CACAUAGUCAAAUCUUUA-CAGCA--------CACAACGGAUUUCAAGUU-UUUGGCAGGUUUCUCAGCAGGAUUCUUGACUGCCAUACCCAUAACAUCAGUGUGCUUAUAU---CUUAUCUACCUACGCAUUUCAGCUCACGUGCGAUCAAU
#=GR MT966041.1_3385-3553  PP ........88999999*********************......778********9888888.88887........******************.****************************************************888888888...88888888888888888888888888888888888888
OL471344.1_3372-3543          -A-UAGCCGGAAAUUUAC-UGUUGCAAUUGCCGGAGU------C-AAAAGUCAG-UUACAA-AAAGU--------AAACAUUGAUUUCAAAUU-UCUUGCGGGUGUGCUAUCAGGGAUAAUCAUAAGCAUACCCAUUAUUAUUUUCGGUGUUUAC---ACGAUCUACCUAAAGAUUUCUCACCACGUACGCUCCAU
#=GR OL471344.1_3372-3543  PP .*.***********9975.******************......9.9********.*****9.99998........9*****************.*************************************************************...**************************************
NC_003743.1_3324-3477         ----------------------UGCAACAGUAAGAGA------C--UUAAGCAA-ACCCAA-UUAAAGA------UACAACGGAUUACAAAUU-CCUAGCAGGCUUCGCCGCAGGCUUCGUUUCAUCGAUACCAAUAUCCGUGAUCAGUAUCUAU---UUCAUCUACCUAAGAAUCUCCAAACACGUACGCGAAAU
#=GR NC_003743.1_3324-3477 PP ......................***************......9..77777899.999***.*****99......******************.*************************************************************...**************************************
HQ388348.2_3313-3466          ----------------------UGCAACAGUAAGAGA------C-UUAAGUAAA--ACCAC-UCAAAGA------UACAACGGAUUACAAAUU-CCUAGCAGGUUUCACCGCAGGCUUCGUUUCAUCGAUACCAAUAUCCGUGAUCAGUAUCUAU---UUCAUCUACCUAAGAAUCUCUAAACACGUACGCGAAAU
#=GR HQ388348.2_3313-3466  PP ......................***************......8.899999555..45555.5555556......******************.******************************************9999999999*********...**************************************
KJ885302.1_3491-3656          ---CAGC---GAACAAUUCAGUUGCGAGAUUCGAGGU------U--UCAGUCUG-AAUCAU-AGGCCAU------CAA----AAUUACACGCU-GAUAGCGGGGAUCUUUAUCGGUUUUACAGUGUCCAUCCCGCUAGUUUCACUUGGCCUAUAC---UUCUUCUACCUAAAGAUAUCUGCCCACGUUCGCGAAAU
#=GR KJ885302.1_3491-3656  PP ...5555...556666*****************9999......9..********.******.***9988......777....479********.******************************************************5555555...55555555555555555555555555555555555555
BK059373.1_3478-3661          -C-UAGCCUACAA---UCGAGUUGCAAGAUAGGAAGGGUGAAC--CUGAGUCUCGAUCCUA-UUACGGAUUGCUCUAAAGUGAAUUUUGUGUU-UUUGGCAGGUUUCUGGUCUGGUUUUGCCAUCGGAAUUCCUGUCUCCGUAAUAGGCCUGUAU---AUUGUCUACCUACGGAUUUCCUCCCACAUACGCUCCAU
#=GR BK059373.1_3478-3661  PP .*.*****98888...************988888877999874..6********5555555.5555555************************.*************************************************************...**************************************
MT757161.1_3738-3862          -----------------CAAGCUGAAAGGAGUGGAAA------C--UGAGUCUU-GA-------AACUC------CAACAUAGAUUACACAUU-CUUAGCAGGAUUUGCAACAGGAUUUAUAUCCGCAAUCCCACUUUCGAUUGUUGGAGCAUAU---UUUGUCUACC----------------------------
#=GR MT757161.1_3738-3862  PP .................9*******************......*..********.72.......23335......999***************.******************************************9999999999*********...**********............................
OP122168.1_3765-3927          A-GUAGCCAGGCA---GUUUGUUGCGAGCGUUGGAAC------U--UCAGCCAAAC-----------GA------AACACUGGAAUACCAAUU-CAUAGCAGGCUUUUUCGCAGGAGUCGCUACAGCAGUACCAUUUAUAGCAAUUGGGUUCUGG---UUCGUCUACACUAAAAUCAGUGCACACAUUCGUCAAAU
#=GR OP122168.1_3765-3927  PP 4.59*********...*********************......*..********55...........55......999***************.*************************************************************...**************************************
AF157029.1_3480-3642          ---------------UAUAGGUUGCAAGAGUGGAACG------G--GAAGUCCU-AUAGAU-AAGCCGCG----CGAUUCUGGAUUACAAACU-UCUAGCGGGAGUUCUCAUCGGUGUUCUCAUCGCAAUUCCCCUAGUGAUCAUAGCGGCUUAC---CUGAUAUUCCUCAAAAUCAGUGCACACAUCCGAGCGAU
#=GR AF157029.1_3480-3642  PP ...............889*******************......*..********.99****.*****99*....*******************.*************************************************************...**************************************
AB038147.1_2908-3022          ----------------------------------------------------------------------------GCAACGGAUUACAAAUU-CCUAUCAGGUUUUGCUUCUGGAUUUAUUUCCAGCAUUCCUGUUUCAAUAUUGGCAAUUUAU---UUUGUCUACCUAAAAAUUUCAAAGAAUCUGCGAGAGA-
#=GR AB038147.1_2908-3022  PP ............................................................................7799*************.*************************************************************...*************************************.
MT520166.1_3376-3547          -C-CAGCCG---ACACUUCAGUUGCAAGAUCGGAGGG------U--GAAGUCUG-AAGAGU-ACGCAGC-----CGACUCUGGAUUAUAAGCU-GUUCGCGGGAGUUUUGAUUGGAAUUAUUUUCACAAUCCCGCUCACAUUAGUGGCUUCGUAC---UACAUUUUCCUUGCGAUUAGCGCUCGCGUUCGAGCGAU
#=GR MT520166.1_3376-3547  PP .*.*****9...8889************977777777......8..********.999999.9999998.....9******************.*************************************************************...**************************************
MF580384.1_2905-3032          ---------------------------------------------------------CCCA-CGACUGA------GACAAUAGAUUUUAAGUU-UUUAGCCGGUUUUAGCGUAGGGUUUAUAGCUAGUAUACCUAUAGUUAUAGUAGUUUGUUAU---UACGCUUAUCUUAAGAUAUCCGCCCAGGUCCGAGCAAU
#=GR MF580384.1_2905-3032  PP .........................................................7888.8888888......******************.*************************************************************...**************************************
NC_040549.1_2905-3032         ---------------------------------------------------------CCCA-CGACUGA------GACAAUAGAUUUUAAGUU-UUUAGCCGGUUUUAGCGUAGGGUUUAUAGCUAGUAUACCUAUAGUUAUAGUAGUUUGUUAU---UACGCUUAUCUUAAGAUAUCCGCCCAGGUCCGAGCAAU
#=GR NC_040549.1_2905-3032 PP .........................................................7888.8888888......******************.*************************************************************...**************************************
KY605226.1_3377-3535          ---CAGCCGCCAA---CACAGUUGCAAGAGCGGAAGA------C--GUAGUCUGUG-UCAA-AUCGUGG-----UAAAUCUGGAUUAUAAACU-UUUAGCAGGGGUACUUAUUGGAACUCUCAUCACAAUACCCCUAGUUACAAUCGCCACGUAC---CUUGCAUAUCAGAAAGU--CAGCGCACG----------
#=GR KY605226.1_3377-3535  PP ...******9999...777******************......*..********55.5555.5555555.....6******************.*************************************************************...********999999987..899999999..........
MF120198.1_2951-3068          --------------------------------------------------------------------G------CACCAUAGAUUACCAUUU-AUUAGCCGGCUUUUUCUUAGGUUUCUUAGCUAGUAUACCUAUUACAGUUUGUGUGUGCUAC---GUAGCCUACAUUAAAAUCUCCCAACAAGUUCGUUCAAU
#=GR MF120198.1_2951-3068  PP ....................................................................8......9*****************.*************************************************************...**************************************
BK013145.1_3588-3711          --------------------------------------------------------------GCACCAC------ACCAAUAGAUUUCAAAUU-UCUCGCAGGAUUCCUGAUCGGAAUAUUGAUAACUGUUCCUGUAAUUGUGAUUGGUGUGUGG---UGCUUCUUUCUGCGAGCCUCGGAUCACGUGCGCAAAAU
#=GR BK013145.1_3588-3711  PP ..............................................................2233333......7779**************.*************************************************************...**************************************
AF441393.1_2971-3063          ------------------------------------------------------------------------------CUUCGAUUACAAGUU-CUUAGCUGCGUUUGUGUUGGGCUUUGUAUCCAACAUUCCAGUUACAGCAUUGGGAAUCUAU---AUUGUUUACCAACGGAU---------------------
#=GR AF441393.1_2971-3063  PP ..............................................................................***************.*************************************************************...*****************.....................
KX882817.1_3030-3181          -C-UAGCCAGUAACAG--UUGUUGCAAUAGCUGGAAGG----GU--AAAGCCAA----CGA-AAGCA--------CAAACUGGACACACAUUU-CUUAAUCGGGGUUCUGUCCGGGAUAAUCGUAACCACCCCCGUCAUCGCGUUUGUGCUAUAUAGAUUUGUCUACCUUCCUAUC--------------------
#=GR KX882817.1_3030-3181  PP .*.*********9887..89*****************6....55..******99....345.66666........99****************.99996666666666788888888*****************************9999999998899*****************....................
EU024678.1_2879-2999          -----------------------------------------------------------------CAGC-----CAAAUAUAGAUUAUAAACU-AUUAGCAGGUUAUUGCUUAGGUUUUAUUUCAUCAGUACCACUAACUAUAGGCUUGUCUUAC---UUAGCUUACCUUAGAAUUAGCUUACAGGUCCGUAAAA-
#=GR EU024678.1_2879-2999  PP .................................................................4444.....59*****************.*************************************************************...*************************************.
#=GC SS_cons                  ::::::::::::::::<<<<<______________________________>>>>>::::::::::::::::::::::::::::::::<<<<<-<<<<<--<<<<<<<<<<<<<<<<_____________________________>>>>>>>>>--->>>>>>>-->>>>>>>>>>:::::::::::::::::::
#=GC RF                       .c.uAgCCaaacAuACaucaGUUGCAAguGuuGGAag......u..uaAGUCug.uuACaa.aagcagc......cAaaAUaGAUUacAAaUU.uuUAGccGGaUUuucauuaGGaUUuaUaacagCaAUaCCggUauCagUaaUuGGcuUaUAu...uUagUCUACCUaAAaAUcUCcgCcCACGUgCGauCAAU
#=GC SS_cons_1                ::::::<<<<<<_______________>>->>>>::::::::::::::::::::::::::::::::::::::::::::::::::::::::::::::::::::::::::::::::::::::::::::::::::::::::::::::::::::::::::::::::::::::::::::::::::::::::::::::::::
//
