# Supplementary material for: RNAhub - an automated pipeline to search and align RNA homologs with secondary structure assessment
Source: bioRxiv. 2025 Apr 8:2025.03.11.642701. Preprint. [Version 3] doi: 10.1101/2025.03.11.642701 (PMC11952402; doi:10.1101/2025.03.11.642701)
Supplement: Supplement 1 [file media-1.gz › supplemental_material/xrRNA/RNAhub_genomes/rscape_infernal/infernal_1.helixcov]

# RMs = 3 L = 196

# RM_HELIX 17-21 52-56, nbp = 4 nbp_cov = 2
# pvals: 0.00174253,1.7302e-13,1.32066e-09,0.36216
# aggregated NONE
NESTED  :::::::::::::::<-<<<_______________________>>>->::::::::::::::::::::::::::::::::::::::::::::::::::::::::::::::::::::::::::::::::::::::::::::::::::::::::::::::::::::::::::::::::::
        :::::::::::::::::<<_________________________>>::::::::::::::::::::::::::::::::::::::::::::::::::::::::::::::::::::::::::::::::::::::::::::::::::::::::::::::::::::::::::::::::::::

# RM_HELIX 99-103 132-136, nbp = 5 nbp_cov = 0
# pvals: 0.527519,0.729617,0.0114994,0.441624,0.408151
# aggregated NONE
NESTED  :::::::::::::::::::::::::::::::::::::::::::::::::::::::::::::::::::::::::::::::::::<<<<<____________________________>>>>>:::::::::::::::::::::::::::::::::::::::::::::::::::::::::
        ::::::::::::::::::::::::::::::::::::::::::::::::::::::::::::::::::::::::::::::::::::::::::::::::::::::::::::::::::::::::::::::::::::::::::::::::::::::::::::::::::::::::::::::::::

# RM_HELIX 6-8 147-149, nbp = 3 nbp_cov = 0
# pvals: 0.476563,0.414848,0.25611
# aggregated NONE
NESTED  ::::<<<____________________________________________________________________________________________________________________________>>>::::::::::::::::::::::::::::::::::::::::::::
        ::::::::::::::::::::::::::::::::::::::::::::::::::::::::::::::::::::::::::::::::::::::::::::::::::::::::::::::::::::::::::::::::::::::::::::::::::::::::::::::::::::::::::::::::::
