# Supplementary material for: RNAhub - an automated pipeline to search and align RNA homologs with secondary structure assessment
Source: bioRxiv. 2025 Apr 8:2025.03.11.642701. Preprint. [Version 3] doi: 10.1101/2025.03.11.642701 (PMC11952402; doi:10.1101/2025.03.11.642701)
Supplement: Supplement 1 [file media-1.gz › supplemental_material/xrRNA/RNAhub_genomes/rscape_infernal/infernal_1.surv]

&
118.850000	6.348e-05
87.250000	0.00012696
84.800000	0.00019044
69.850000	0.00025392
52.350000	0.0003174
47.650000	0.00038088
47.200000	0.00044436
47.050000	0.00050784
46.800000	0.00057132
39.900000	0.0006348
39.800000	0.00069828
39.000000	0.00076176
38.800000	0.00088872
37.500000	0.0009522
37.250000	0.00101568
35.050000	0.00107916
32.500000	0.00114264
32.450000	0.00120612
32.150000	0.0012696
30.650000	0.00133308
30.050000	0.00139656
29.250000	0.00146004
29.150000	0.00152352
29.000000	0.001587
27.950000	0.00165048
27.850000	0.00171396
27.200000	0.00184092
26.050000	0.0019044
25.800000	0.00196788
25.550000	0.00203136
25.450000	0.00209484
24.850000	0.00215832
24.800000	0.0022218
24.700000	0.00228528
24.650000	0.00234876
24.300000	0.00241224
24.000000	0.00247572
23.850000	0.0025392
23.450000	0.00260268
23.150000	0.00266616
23.100000	0.00272964
22.950000	0.00279312
22.900000	0.0028566
22.850000	0.00298356
22.800000	0.00304704
22.600000	0.00323748
22.200000	0.00330096
21.800000	0.00336444
21.750000	0.00342792
21.450000	0.00355488
21.400000	0.00361836
21.350000	0.00368184
21.300000	0.00374532
21.150000	0.0038088
21.050000	0.00393576
20.800000	0.00399924
20.750000	0.00406272
20.600000	0.00418968
20.400000	0.00438012
20.150000	0.0044436
20.100000	0.00450708
20.050000	0.00457056
20.000000	0.00463404
19.950000	0.00482448
19.800000	0.00488796
19.750000	0.00501492
19.700000	0.0050784
19.600000	0.00514188
19.550000	0.00533232
19.450000	0.0053958
19.300000	0.00545928
19.200000	0.00552276
19.150000	0.00558624
19.100000	0.0057132
19.000000	0.00577668
18.900000	0.00584016
18.850000	0.00590364
18.700000	0.00596712
18.650000	0.0060306
18.600000	0.00622104
18.550000	0.00628452
18.500000	0.006348
18.450000	0.00660192
18.400000	0.0066654
18.350000	0.00679236
18.300000	0.00685584
18.200000	0.00691932
18.150000	0.00704628
18.050000	0.00710976
18.000000	0.00723672
17.950000	0.0073002
17.900000	0.00742716
17.500000	0.00768108
17.450000	0.00774456
17.200000	0.00780804
17.150000	0.00787152
17.100000	0.007935
17.050000	0.00806196
17.000000	0.00812544
16.900000	0.00818892
16.800000	0.0082524
16.700000	0.00831588
16.600000	0.00837936
16.500000	0.00844284
16.400000	0.0085698
16.350000	0.00863328
16.300000	0.00869676
16.150000	0.00895068
16.100000	0.00901416
16.050000	0.00914112
16.000000	0.0092046
15.950000	0.00926808
15.900000	0.00939504
15.850000	0.009522
15.700000	0.00964896
15.550000	0.0098394
15.350000	0.00990288
15.300000	0.0100298
15.150000	0.0100933
15.100000	0.0102203
15.050000	0.0102838
15.000000	0.0103472
14.950000	0.0104107
14.850000	0.0105377
14.800000	0.0106012
14.700000	0.0106646
14.600000	0.0107281
14.500000	0.0107916
14.450000	0.0109186
14.350000	0.0110455
14.300000	0.011109
14.250000	0.011236
14.200000	0.0113629
14.150000	0.0116803
14.100000	0.0117438
14.050000	0.0118073
14.000000	0.0118708
13.950000	0.0121247
13.900000	0.0122516
13.850000	0.012569
13.800000	0.012696
13.750000	0.0130769
13.700000	0.0134578
13.650000	0.0136482
13.550000	0.0137752
13.500000	0.0138386
13.400000	0.0139656
13.350000	0.0142195
13.300000	0.014283
13.250000	0.01441
13.200000	0.0145369
13.150000	0.0146639
13.100000	0.0147908
13.000000	0.0149178
12.950000	0.0150448
12.900000	0.0152352
12.850000	0.0153622
12.800000	0.0154256
12.750000	0.0155526
12.700000	0.0158065
12.650000	0.0159335
12.600000	0.015997
12.550000	0.0161239
12.500000	0.0163778
12.450000	0.0166318
12.400000	0.0167587
12.350000	0.0168857
12.300000	0.0169492
12.250000	0.0170761
12.200000	0.01733
12.150000	0.0175205
12.100000	0.0177109
12.050000	0.0178379
12.000000	0.0179014
11.950000	0.0182188
11.900000	0.0183457
11.850000	0.0185996
11.800000	0.0187266
11.750000	0.0188536
11.700000	0.0189805
11.650000	0.019044
11.600000	0.0192979
11.550000	0.0194884
11.500000	0.0197423
11.450000	0.0199327
11.400000	0.0201232
11.350000	0.0201866
11.300000	0.0203771
11.200000	0.020631
11.150000	0.0209484
11.100000	0.0210754
11.050000	0.0212658
11.000000	0.0215832
10.950000	0.0219006
10.900000	0.0219641
10.850000	0.0224084
10.800000	0.0226624
10.750000	0.0230432
10.700000	0.0231067
10.650000	0.0233606
10.600000	0.0236145
10.550000	0.023678
10.500000	0.0243763
10.450000	0.0247572
10.400000	0.0249476
10.350000	0.0253285
10.300000	0.0255824
10.250000	0.0259633
10.200000	0.0262172
10.150000	0.0266616
10.100000	0.0270425
10.050000	0.0271694
10.000000	0.0274868
9.950000	0.0278677
9.900000	0.0281216
9.850000	0.028439
9.800000	0.0287564
9.750000	0.0292008
9.700000	0.0293912
9.650000	0.0296451
9.600000	0.0297721
9.550000	0.0299625
9.500000	0.0302165
9.450000	0.0303434
9.400000	0.0309147
9.350000	0.0312956
9.300000	0.03174
9.250000	0.0323113
9.200000	0.0329461
9.150000	0.0332
9.100000	0.0333905
9.050000	0.0337713
9.000000	0.0340253
8.950000	0.0345331
8.900000	0.034787
8.850000	0.0351044
8.800000	0.0354853
8.750000	0.0356757
8.700000	0.0360566
8.650000	0.0363105
8.600000	0.0366279
8.550000	0.0373262
8.500000	0.0377071
8.450000	0.0380245
8.400000	0.0387228
8.350000	0.0393576
8.300000	0.0398654
8.250000	0.0405637
8.200000	0.0410715
8.150000	0.0417063
8.100000	0.0420237
8.050000	0.0424046
8.000000	0.0429125
7.950000	0.0439281
7.900000	0.0443725
7.850000	0.0448169
7.800000	0.0452612
7.750000	0.045896
7.700000	0.0463404
7.650000	0.0469117
7.600000	0.0474195
7.550000	0.0478004
7.500000	0.0484987
7.450000	0.0490065
7.400000	0.0493874
7.350000	0.0503396
7.300000	0.0509109
7.250000	0.0513553
7.200000	0.0517362
7.150000	0.0525614
7.100000	0.0533232
7.050000	0.0538945
7.000000	0.0544658
6.950000	0.0551641
6.900000	0.0562433
6.850000	0.0568146
6.800000	0.0572589
6.750000	0.0580842
6.700000	0.0589094
6.650000	0.0598616
6.600000	0.0604329
6.550000	0.0613851
6.500000	0.061893
6.450000	0.0631626
6.400000	0.0640513
6.350000	0.0651939
6.300000	0.0660827
6.250000	0.0670983
6.200000	0.0679236
6.150000	0.0687488
6.100000	0.0698914
6.050000	0.0707167
6.000000	0.0722402
5.950000	0.0732559
5.900000	0.0741446
5.850000	0.0754142
5.800000	0.0764934
5.750000	0.0773821
5.700000	0.0786517
5.650000	0.0797308
5.600000	0.0807465
5.550000	0.0814448
5.500000	0.082397
5.450000	0.0834127
5.400000	0.0845553
5.350000	0.0853806
5.300000	0.0867136
5.250000	0.0877928
5.200000	0.088618
5.150000	0.0898876
5.100000	0.0910938
5.050000	0.0921094
5.000000	0.0929347
4.950000	0.0937599
4.900000	0.0954104
4.850000	0.09668
4.800000	0.0980131
4.750000	0.0992827
4.700000	0.100362
4.650000	0.102266
4.600000	0.103282
4.550000	0.104805
4.500000	0.105631
4.450000	0.107726
4.400000	0.109122
4.350000	0.110519
4.300000	0.111915
4.250000	0.113248
4.200000	0.1142
4.150000	0.115914
4.100000	0.117184
4.050000	0.118327
4.000000	0.119723
3.950000	0.120802
3.900000	0.122072
3.850000	0.123532
3.800000	0.124548
3.750000	0.12696
3.700000	0.128864
3.650000	0.130451
3.600000	0.132292
3.550000	0.133752
3.500000	0.135974
3.450000	0.13699
3.400000	0.138894
3.350000	0.140735
3.300000	0.142132
3.250000	0.144226
3.200000	0.145877
3.150000	0.147654
3.100000	0.149622
3.050000	0.151273
3.000000	0.154066
2.950000	0.155526
2.900000	0.157684
2.850000	0.159208
2.800000	0.160985
2.750000	0.162699
2.700000	0.16454
2.650000	0.16581
2.600000	0.168349
2.550000	0.170444
2.500000	0.172792
2.450000	0.175268
2.400000	0.178315
2.350000	0.180854
2.300000	0.183267
2.250000	0.185552
2.200000	0.188155
2.150000	0.19063
2.100000	0.19317
2.050000	0.195455
2.000000	0.198311
1.950000	0.20047
1.900000	0.203263
1.850000	0.205421
1.800000	0.207643
1.750000	0.210754
1.700000	0.213737
1.650000	0.217292
1.600000	0.220085
1.550000	0.222751
1.500000	0.225417
1.450000	0.228401
1.400000	0.23094
1.350000	0.234051
1.300000	0.236526
1.250000	0.239193
1.200000	0.242176
1.150000	0.245477
1.100000	0.248905
1.050000	0.252396
1.000000	0.255951
0.950000	0.25995
0.900000	0.263251
0.850000	0.266743
0.800000	0.269917
0.750000	0.273472
0.700000	0.278423
0.650000	0.282042
0.600000	0.286104
0.550000	0.290357
0.500000	0.294293
0.450000	0.298991
0.400000	0.304894
0.350000	0.310417
0.300000	0.316194
0.250000	0.32159
0.200000	0.327493
0.150000	0.335682
0.100000	0.344823
0.050000	0.352885
0.000000	0.3692
-0.050000	0.413635
-0.100000	0.45877
-0.150000	0.480163
-0.200000	0.4907
-0.250000	0.502254
-0.300000	0.51387
-0.350000	0.524154
-0.400000	0.535898
-0.450000	0.547451
-0.500000	0.559957
-0.550000	0.571574
-0.600000	0.580397
-0.650000	0.586111
-0.700000	0.593792
-0.750000	0.600774
-0.800000	0.605853
-0.850000	0.614169
-0.900000	0.620898
-0.950000	0.626928
-1.000000	0.633911
-1.050000	0.639116
-1.100000	0.64483
-1.150000	0.650797
-1.200000	0.656256
-1.250000	0.66235
-1.300000	0.667492
-1.350000	0.672253
-1.400000	0.677522
-1.450000	0.683108
-1.500000	0.687361
-1.550000	0.692186
-1.600000	0.696566
-1.650000	0.702596
-1.700000	0.707294
-1.750000	0.712817
-1.800000	0.717197
-1.850000	0.722212
-1.900000	0.727925
-1.950000	0.733575
-2.000000	0.737574
-2.050000	0.742398
-2.100000	0.746588
-2.150000	0.751285
-2.200000	0.75611
-2.250000	0.760998
-2.300000	0.76487
-2.350000	0.76925
-2.400000	0.773821
-2.450000	0.778074
-2.500000	0.782327
-2.550000	0.786517
-2.600000	0.789183
-2.650000	0.792865
-2.700000	0.796674
-2.750000	0.800863
-2.800000	0.804736
-2.850000	0.808608
-2.900000	0.812226
-2.950000	0.815464
-3.000000	0.818511
-3.050000	0.822002
-3.100000	0.825557
-3.150000	0.828795
-3.200000	0.832603
-3.250000	0.835777
-3.300000	0.839269
-3.350000	0.841871
-3.400000	0.844728
-3.450000	0.84695
-3.500000	0.849489
-3.550000	0.8526
-3.600000	0.8559
-3.650000	0.859328
-3.700000	0.862629
-3.750000	0.865613
-3.800000	0.868343
-3.850000	0.871263
-3.900000	0.873865
-3.950000	0.876976
-4.000000	0.880023
-4.050000	0.88326
-4.100000	0.886053
-4.150000	0.887958
-4.200000	0.890561
-4.250000	0.892655
-4.300000	0.894369
-4.350000	0.896655
-4.400000	0.899511
-4.450000	0.901543
-4.500000	0.903891
-4.550000	0.905859
-4.600000	0.907764
-4.650000	0.909795
-4.700000	0.911826
-4.750000	0.914048
-4.800000	0.916016
-4.850000	0.91773
-4.900000	0.91919
-4.950000	0.920904
-5.000000	0.922554
-5.050000	0.924776
-5.100000	0.926998
-5.150000	0.928775
-5.200000	0.929918
-5.250000	0.931505
-5.300000	0.933727
-5.350000	0.935504
-5.400000	0.937599
-5.450000	0.939059
-5.500000	0.94071
-5.550000	0.942424
-5.600000	0.94382
-5.650000	0.945217
-5.700000	0.946296
-5.750000	0.947819
-5.800000	0.949026
-5.850000	0.950422
-5.900000	0.951755
-5.950000	0.952834
-6.000000	0.954358
-6.050000	0.955691
-6.100000	0.957214
-6.150000	0.958548
-6.200000	0.959436
-6.250000	0.96096
-6.300000	0.961912
-6.350000	0.962864
-6.400000	0.964134
-6.450000	0.965276
-6.500000	0.966038
-6.550000	0.966673
-6.600000	0.967562
-6.650000	0.968323
-6.700000	0.969085
-6.750000	0.96991
-6.800000	0.97118
-6.850000	0.971497
-6.900000	0.972323
-6.950000	0.973021
-7.000000	0.973656
-7.050000	0.974481
-7.100000	0.975179
-7.150000	0.975941
-7.200000	0.976512
-7.250000	0.97702
-7.300000	0.977465
-7.350000	0.978163
-7.400000	0.978988
-7.450000	0.979496
-7.500000	0.980004
-7.550000	0.980702
-7.600000	0.9814
-7.650000	0.981845
-7.700000	0.982543
-7.750000	0.983368
-7.800000	0.98394
-7.850000	0.984447
-7.900000	0.985146
-7.950000	0.98578
-8.000000	0.986288
-8.050000	0.986606
-8.100000	0.98705
-8.150000	0.987367
-8.200000	0.987748
-8.250000	0.988256
-8.300000	0.988637
-8.350000	0.989081
-8.400000	0.989653
-8.450000	0.989907
-8.500000	0.990351
-8.550000	0.990732
-8.600000	0.991176
-8.650000	0.991494
-8.700000	0.991621
-8.750000	0.991684
-8.800000	0.991875
-8.850000	0.992128
-8.900000	0.992192
-8.950000	0.992763
-9.000000	0.993017
-9.050000	0.993335
-9.100000	0.993525
-9.150000	0.993652
-9.200000	0.993842
-9.250000	0.993969
-9.300000	0.994477
-9.350000	0.994604
-9.400000	0.994858
-9.450000	0.995049
-9.500000	0.995302
-9.550000	0.995556
-9.600000	0.99562
-9.650000	0.995683
-9.700000	0.99581
-9.750000	0.996001
-9.800000	0.996128
-9.850000	0.996255
-9.950000	1
&
55.500000	3.174e-06
54.200000	6.348e-06
53.800000	9.522e-06
52.850000	1.2696e-05
50.300000	1.587e-05
49.400000	1.9044e-05
48.800000	2.2218e-05
47.100000	2.5392e-05
45.850000	2.8566e-05
44.700000	3.174e-05
44.000000	3.4914e-05
43.900000	3.8088e-05
43.850000	4.1262e-05
43.600000	4.4436e-05
43.300000	4.761e-05
43.150000	5.0784e-05
43.050000	5.7132e-05
42.850000	6.348e-05
42.800000	6.6654e-05
42.600000	6.9828e-05
42.550000	7.3002e-05
42.500000	7.6176e-05
42.350000	7.935e-05
42.300000	8.2524e-05
42.250000	8.5698e-05
41.950000	8.8872e-05
41.750000	9.522e-05
41.600000	9.8394e-05
41.500000	0.000104742
41.450000	0.000107916
41.150000	0.00011109
41.000000	0.000117438
40.750000	0.000123786
40.600000	0.00012696
40.550000	0.000130134
40.350000	0.000133308
40.300000	0.000139656
40.100000	0.00014283
39.900000	0.000146004
39.850000	0.000149178
39.800000	0.000155526
39.750000	0.0001587
39.700000	0.000161874
39.500000	0.000165048
39.250000	0.000168222
39.150000	0.000171396
39.100000	0.00017457
39.000000	0.000180918
38.950000	0.000187266
38.850000	0.000199962
38.750000	0.000203136
38.700000	0.000209484
38.500000	0.000215832
38.450000	0.00022218
38.350000	0.000225354
38.300000	0.000228528
38.200000	0.000231702
38.150000	0.000244398
38.050000	0.000247572
38.000000	0.00025392
37.950000	0.000257094
37.900000	0.000263442
37.850000	0.000272964
37.800000	0.000276138
37.700000	0.000279312
37.650000	0.000282486
37.550000	0.00028566
37.450000	0.000288834
37.400000	0.000292008
37.300000	0.000295182
37.250000	0.000298356
37.150000	0.00030153
37.050000	0.000304704
37.000000	0.000307878
36.850000	0.000311052
36.800000	0.000320574
36.750000	0.000330096
36.700000	0.000342792
36.600000	0.00034914
36.550000	0.000355488
36.450000	0.000361836
36.400000	0.00036501
36.300000	0.000377706
35.950000	0.000390402
35.900000	0.000393576
35.850000	0.00039675
35.800000	0.000403098
35.700000	0.000406272
35.600000	0.00041262
35.550000	0.000415794
35.500000	0.000425316
35.400000	0.000431664
35.350000	0.000438012
35.300000	0.000441186
35.250000	0.00044436
35.150000	0.000447534
35.100000	0.000450708
35.050000	0.000453882
35.000000	0.00046023
34.850000	0.000469752
34.800000	0.000482448
34.750000	0.00049197
34.700000	0.000498318
34.650000	0.000501492
34.600000	0.000504666
34.550000	0.000514188
34.500000	0.000517362
34.450000	0.000520536
34.400000	0.00052371
34.350000	0.000533232
34.300000	0.00053958
34.250000	0.000549102
34.200000	0.00055545
34.100000	0.000558624
34.050000	0.000561798
34.000000	0.000568146
33.950000	0.000574494
33.900000	0.000577668
33.850000	0.00058719
33.800000	0.000590364
33.750000	0.000593538
33.700000	0.000596712
33.650000	0.00060306
33.600000	0.000615756
33.550000	0.0006348
33.500000	0.000653844
33.450000	0.000663366
33.350000	0.00066654
33.300000	0.000672888
33.250000	0.000685584
33.200000	0.000691932
33.150000	0.000701454
33.100000	0.000707802
33.050000	0.000720498
33.000000	0.000723672
32.950000	0.000736368
32.900000	0.000742716
32.800000	0.000758586
32.750000	0.00076176
32.700000	0.000768108
32.650000	0.000771282
32.600000	0.00077763
32.550000	0.000787152
32.500000	0.000790326
32.450000	0.00080937
32.400000	0.000812544
32.350000	0.000818892
32.300000	0.000831588
32.250000	0.00084111
32.200000	0.000853806
32.150000	0.000863328
32.100000	0.000882372
32.050000	0.000885546
32.000000	0.000891894
31.950000	0.000907764
31.900000	0.000917286
31.850000	0.000926808
31.800000	0.000939504
31.750000	0.000955374
31.700000	0.000964896
31.650000	0.00096807
31.600000	0.000980766
31.550000	0.000996636
31.500000	0.00100298
31.450000	0.00101885
31.400000	0.00103155
31.350000	0.00103472
31.300000	0.00104425
31.250000	0.00106012
31.200000	0.00106646
31.150000	0.00108233
31.100000	0.00109186
31.050000	0.00110773
31.000000	0.0011109
30.950000	0.00113629
30.900000	0.00114899
30.850000	0.00115851
30.800000	0.00116486
30.750000	0.00117438
30.700000	0.00118708
30.650000	0.00120929
30.600000	0.00122199
30.550000	0.00123469
30.500000	0.00125056
30.450000	0.0012569
30.400000	0.00126008
30.350000	0.00127595
30.300000	0.0012823
30.250000	0.00130134
30.200000	0.00131404
30.150000	0.00132991
30.100000	0.00134895
30.050000	0.00136799
30.000000	0.00137117
29.900000	0.00138386
29.850000	0.00141878
29.800000	0.00143782
29.750000	0.00144734
29.700000	0.00147908
29.650000	0.00149813
29.600000	0.00152352
29.550000	0.00153304
29.500000	0.00156796
29.450000	0.00157748
29.400000	0.00159652
29.350000	0.00161874
29.300000	0.00164096
29.250000	0.00166635
29.200000	0.00168857
29.150000	0.00170761
29.100000	0.00172666
29.050000	0.001733
29.000000	0.00174253
28.950000	0.00177427
28.900000	0.00178696
28.850000	0.00179966
28.800000	0.00182505
28.750000	0.00185362
28.700000	0.00188218
28.650000	0.00188853
28.600000	0.00190757
28.550000	0.00192344
28.500000	0.00196471
28.450000	0.0019774
28.400000	0.00198692
28.350000	0.00199962
28.300000	0.00201232
28.250000	0.00204723
28.200000	0.00206627
28.150000	0.00209801
28.100000	0.00212023
28.050000	0.0021361
28.000000	0.00216149
27.950000	0.00217419
27.900000	0.00220593
27.850000	0.0022345
27.800000	0.00225354
27.750000	0.00227258
27.700000	0.00230115
27.650000	0.00231702
27.600000	0.00234241
27.550000	0.00235828
27.500000	0.0023805
27.450000	0.00240272
27.400000	0.00242811
27.350000	0.00245033
27.300000	0.00247254
27.250000	0.00249476
27.200000	0.00252015
27.150000	0.00254555
27.100000	0.00256142
27.050000	0.00258681
27.000000	0.00262807
26.950000	0.00265029
26.900000	0.00266616
26.850000	0.0026979
26.800000	0.00271694
26.750000	0.00275186
26.700000	0.00277725
26.650000	0.00281534
26.600000	0.0028439
26.550000	0.00286612
26.500000	0.00289786
26.450000	0.00292325
26.400000	0.00295817
26.350000	0.00297721
26.300000	0.00300578
26.250000	0.00303752
26.200000	0.0030756
26.150000	0.00312956
26.100000	0.0031613
26.050000	0.00318987
26.000000	0.00320574
25.950000	0.00326604
25.900000	0.00329461
25.850000	0.00333587
25.800000	0.00335809
25.750000	0.00341205
25.700000	0.00345648
25.650000	0.00348822
25.600000	0.00353901
25.550000	0.00356123
25.500000	0.00361518
25.450000	0.00365327
25.400000	0.00370088
25.350000	0.0037358
25.300000	0.00377071
25.250000	0.00379928
25.200000	0.00385641
25.150000	0.00388815
25.100000	0.00392624
25.050000	0.00396115
25.000000	0.00398337
24.950000	0.00400876
24.900000	0.00406589
24.850000	0.0041135
24.800000	0.00414842
24.750000	0.0041992
24.700000	0.00424998
24.650000	0.00428172
24.600000	0.00431029
24.550000	0.00433568
24.500000	0.00438964
24.450000	0.00442138
24.400000	0.00447216
24.350000	0.00452295
24.300000	0.00459278
24.250000	0.00464673
24.200000	0.00468482
24.150000	0.00475148
24.100000	0.00482765
24.050000	0.00490383
24.000000	0.00493239
23.950000	0.00497683
23.900000	0.00503079
23.850000	0.00509744
23.800000	0.0051514
23.750000	0.00518949
23.700000	0.00522123
23.650000	0.00527519
23.600000	0.00530375
23.550000	0.00535136
23.500000	0.00541802
23.450000	0.00547515
23.400000	0.00552593
23.350000	0.00559576
23.300000	0.00566241
23.250000	0.0057005
23.200000	0.00576081
23.150000	0.00580524
23.100000	0.00585285
23.050000	0.00590681
23.000000	0.00600203
22.950000	0.00604964
22.900000	0.00611312
22.850000	0.00619882
22.800000	0.0062496
22.750000	0.00633848
22.700000	0.00639561
22.650000	0.00644322
22.600000	0.00650987
22.550000	0.0065797
22.500000	0.00663366
22.450000	0.00671301
22.400000	0.00678918
22.350000	0.00685584
22.300000	0.00693201
22.250000	0.0069828
22.200000	0.00705897
22.150000	0.00710658
22.100000	0.00715737
22.050000	0.00723672
22.000000	0.00730654
21.950000	0.00738589
21.900000	0.00745572
21.850000	0.00752555
21.800000	0.0075922
21.750000	0.0076779
21.700000	0.00777312
21.650000	0.00784612
21.600000	0.00791278
21.550000	0.00798895
21.500000	0.00807148
21.450000	0.008154
21.400000	0.00822383
21.350000	0.0083127
21.300000	0.00840792
21.250000	0.00848092
21.200000	0.00858249
21.150000	0.00868723
21.100000	0.00877293
21.050000	0.00883324
21.000000	0.00892211
20.950000	0.00899194
20.900000	0.00910938
20.850000	0.00918873
20.800000	0.00928077
20.750000	0.00937282
20.700000	0.00946169
20.650000	0.00956008
20.600000	0.00961722
20.550000	0.00969022
20.500000	0.00978226
20.450000	0.00987748
20.400000	0.0099727
20.350000	0.0100489
20.300000	0.0101378
20.250000	0.0102171
20.200000	0.0102774
20.150000	0.0103885
20.100000	0.0104742
20.050000	0.0105662
20.000000	0.0106773
19.950000	0.0108011
19.900000	0.0108868
19.850000	0.0109757
19.800000	0.0110519
19.750000	0.0111566
19.700000	0.0112613
19.650000	0.0113978
19.600000	0.0114994
19.550000	0.0115883
19.500000	0.0116644
19.450000	0.0117724
19.400000	0.0118771
19.350000	0.0120072
19.300000	0.0121374
19.250000	0.0122358
19.200000	0.0123437
19.150000	0.0124389
19.100000	0.0125563
19.050000	0.0126865
19.000000	0.0127944
18.950000	0.0129213
18.900000	0.0130388
18.850000	0.0131753
18.800000	0.0133086
18.750000	0.0134609
18.700000	0.0136165
18.650000	0.0137752
18.600000	0.0139021
18.550000	0.0140767
18.500000	0.0142449
18.450000	0.0143814
18.400000	0.0144925
18.350000	0.0146385
18.300000	0.0147623
18.250000	0.0149051
18.200000	0.0150638
18.150000	0.0152098
18.100000	0.015378
18.050000	0.0155653
18.000000	0.0157208
17.950000	0.0158763
17.900000	0.0160573
17.850000	0.0162064
17.800000	0.0163429
17.750000	0.0164794
17.700000	0.016673
17.650000	0.0168508
17.600000	0.0170602
17.550000	0.0172539
17.500000	0.0174189
17.450000	0.0175808
17.400000	0.0177712
17.350000	0.0179363
17.300000	0.0181077
17.250000	0.0182949
17.200000	0.0184727
17.150000	0.018625
17.100000	0.0188059
17.050000	0.0189805
17.000000	0.0191456
16.950000	0.0193677
16.900000	0.0195867
16.850000	0.0197899
16.800000	0.0199867
16.750000	0.020193
16.700000	0.0203707
16.650000	0.0205929
16.600000	0.020777
16.550000	0.0209706
16.500000	0.0211737
16.450000	0.0213928
16.400000	0.0216403
16.350000	0.0218752
16.300000	0.0220402
16.250000	0.0222878
16.200000	0.0225449
16.150000	0.0227893
16.100000	0.0229893
16.050000	0.0231702
16.000000	0.0233955
15.950000	0.023678
15.900000	0.0239129
15.850000	0.0241668
15.800000	0.0243985
15.750000	0.0246683
15.700000	0.0249159
15.650000	0.0251571
15.600000	0.0253507
15.550000	0.0255761
15.500000	0.0258141
15.450000	0.0261125
15.400000	0.0263537
15.350000	0.0265918
15.300000	0.0268425
15.250000	0.0271377
15.200000	0.0274138
15.150000	0.0276931
15.100000	0.0279566
15.050000	0.0282772
15.000000	0.0285692
14.950000	0.0288612
14.900000	0.0291214
14.850000	0.0294261
14.800000	0.029661
14.750000	0.0299435
14.700000	0.0302577
14.650000	0.0305307
14.600000	0.0308513
14.550000	0.0311877
14.500000	0.0314765
14.450000	0.0317781
14.400000	0.0320288
14.350000	0.0323113
14.300000	0.0326001
14.250000	0.0329525
14.200000	0.0332572
14.150000	0.0336031
14.100000	0.033984
14.050000	0.0343109
14.000000	0.034622
13.950000	0.035006
13.900000	0.0353647
13.850000	0.035663
13.800000	0.0359773
13.750000	0.0363391
13.700000	0.0366946
13.650000	0.0370088
13.600000	0.0373675
13.550000	0.0377611
13.500000	0.0381165
13.450000	0.0385165
13.400000	0.0389608
13.350000	0.0392782
13.300000	0.0396655
13.250000	0.0400432
13.200000	0.040459
13.150000	0.0408525
13.100000	0.0412588
13.050000	0.0416143
13.000000	0.042011
12.950000	0.0424014
12.900000	0.0428299
12.850000	0.0432521
12.800000	0.0437028
12.750000	0.0440646
12.700000	0.0444709
12.650000	0.0449248
12.600000	0.045331
12.550000	0.0457183
12.500000	0.0461404
12.450000	0.0465308
12.400000	0.0469815
12.350000	0.0474545
12.300000	0.0478671
12.250000	0.0483305
12.200000	0.0488351
12.150000	0.0492732
12.100000	0.0497556
12.050000	0.050219
12.000000	0.0507586
11.950000	0.0513045
11.900000	0.0518282
11.850000	0.0523234
11.800000	0.0528915
11.750000	0.0534692
11.700000	0.0539389
11.650000	0.0544468
11.600000	0.0550213
11.550000	0.0555704
11.500000	0.0560909
11.450000	0.0565797
11.400000	0.0571383
11.350000	0.0577192
11.300000	0.0582619
11.250000	0.0588777
11.200000	0.0594204
11.150000	0.0599886
11.100000	0.060525
11.050000	0.061109
11.000000	0.0616581
10.950000	0.062204
10.900000	0.0628293
10.850000	0.0633752
10.800000	0.0640608
10.750000	0.0647242
10.700000	0.0653399
10.650000	0.0659557
10.600000	0.0666476
10.550000	0.0672539
10.500000	0.0679299
10.450000	0.0685298
10.400000	0.0691678
10.350000	0.069847
10.300000	0.0705167
10.250000	0.0710976
10.200000	0.0718149
10.150000	0.072564
10.100000	0.0732083
10.050000	0.0738939
10.000000	0.0745572
9.950000	0.0752238
9.900000	0.0759506
9.850000	0.0766394
9.800000	0.0773059
9.750000	0.0779756
9.700000	0.0787659
9.650000	0.0794928
9.600000	0.0802133
9.550000	0.0809338
9.500000	0.0818066
9.450000	0.0826097
9.400000	0.0833397
9.350000	0.0840824
9.300000	0.0849648
9.250000	0.0857646
9.200000	0.0866152
9.150000	0.0874564
9.100000	0.0882054
9.050000	0.089037
9.000000	0.0899067
8.950000	0.09077
8.900000	0.0916079
8.850000	0.0924014
8.800000	0.0933092
8.750000	0.0941122
8.700000	0.0950232
8.650000	0.0958928
8.600000	0.0967689
8.550000	0.0977401
8.500000	0.0987336
8.450000	0.0995334
8.400000	0.100416
8.350000	0.101378
8.300000	0.102333
8.250000	0.10318
8.200000	0.104082
8.150000	0.105028
8.100000	0.106015
8.050000	0.106894
8.000000	0.107979
7.950000	0.109005
7.900000	0.109992
7.850000	0.111087
7.800000	0.11216
7.750000	0.113153
7.700000	0.114216
7.650000	0.115448
7.600000	0.11661
7.550000	0.11773
7.500000	0.118892
7.450000	0.120031
7.400000	0.121266
7.350000	0.122494
7.300000	0.123621
7.250000	0.124754
7.200000	0.125827
7.150000	0.12703
7.100000	0.128179
7.050000	0.129464
7.000000	0.130721
6.950000	0.131946
6.900000	0.133159
6.850000	0.134336
6.800000	0.135415
6.750000	0.13665
6.700000	0.138059
6.650000	0.139408
6.600000	0.140672
6.550000	0.14197
6.500000	0.143262
6.450000	0.144658
6.400000	0.145925
6.350000	0.147353
6.300000	0.148686
6.250000	0.149971
6.200000	0.151403
6.150000	0.152879
6.100000	0.154215
6.050000	0.155605
6.000000	0.1571
5.950000	0.158468
5.900000	0.15995
5.850000	0.161299
5.800000	0.162861
5.750000	0.164366
5.700000	0.165816
5.650000	0.167346
5.600000	0.168952
5.550000	0.170504
5.500000	0.171993
5.450000	0.173643
5.400000	0.175192
5.350000	0.176849
5.300000	0.178455
5.250000	0.180077
5.200000	0.181686
5.150000	0.183403
5.100000	0.185044
5.050000	0.186647
5.000000	0.188301
4.950000	0.19003
4.900000	0.191624
4.850000	0.193293
4.800000	0.194887
4.750000	0.196664
4.700000	0.198448
4.650000	0.200244
4.600000	0.202012
4.550000	0.203666
4.500000	0.205399
4.450000	0.207348
4.400000	0.209043
4.350000	0.210823
4.300000	0.212791
4.250000	0.214664
4.200000	0.216613
4.150000	0.218419
4.100000	0.220336
4.050000	0.222269
4.000000	0.224249
3.950000	0.226179
3.900000	0.22823
3.850000	0.230286
3.800000	0.232349
3.750000	0.234435
3.700000	0.236634
3.650000	0.238735
3.600000	0.240922
3.550000	0.243074
3.500000	0.245249
3.450000	0.247369
3.400000	0.249565
3.350000	0.25173
3.300000	0.253891
3.250000	0.25611
3.200000	0.25831
3.150000	0.260608
3.100000	0.263048
3.050000	0.265378
3.000000	0.267755
2.950000	0.270358
2.900000	0.272589
2.850000	0.274773
2.800000	0.276925
2.750000	0.279252
2.700000	0.281657
2.650000	0.284225
2.600000	0.286434
2.550000	0.288958
2.500000	0.291494
2.450000	0.294039
2.400000	0.296575
2.350000	0.299203
2.300000	0.301758
2.250000	0.304469
2.200000	0.306973
2.150000	0.309503
2.100000	0.312102
2.050000	0.314505
2.000000	0.317054
1.950000	0.319793
1.900000	0.322443
1.850000	0.325141
1.800000	0.327947
1.750000	0.330667
1.700000	0.33346
1.650000	0.336145
1.600000	0.338977
1.550000	0.341909
1.500000	0.344668
1.450000	0.347585
1.400000	0.350549
1.350000	0.353393
1.300000	0.35637
1.250000	0.359278
1.200000	0.36216
1.150000	0.365048
1.100000	0.367993
1.050000	0.371028
1.000000	0.373948
0.950000	0.376912
0.900000	0.380166
0.850000	0.38327
0.800000	0.386333
0.750000	0.389469
0.700000	0.392582
0.650000	0.395585
0.600000	0.398838
0.550000	0.401847
0.500000	0.405002
0.450000	0.408151
0.400000	0.411544
0.350000	0.414848
0.300000	0.418209
0.250000	0.421548
0.200000	0.424802
0.150000	0.428226
0.100000	0.431432
0.050000	0.434768
0.000000	0.438132
-0.050000	0.441624
-0.100000	0.445115
-0.150000	0.448527
-0.200000	0.452009
-0.250000	0.45544
-0.300000	0.458979
-0.350000	0.46256
-0.400000	0.466152
-0.450000	0.469568
-0.500000	0.473059
-0.550000	0.476563
-0.600000	0.480201
-0.650000	0.483654
-0.700000	0.487206
-0.750000	0.490573
-0.800000	0.494128
-0.850000	0.497737
-0.900000	0.501358
-0.950000	0.50504
-1.000000	0.508649
-1.050000	0.512299
-1.100000	0.516067
-1.150000	0.519809
-1.200000	0.523665
-1.250000	0.527519
-1.300000	0.531407
-1.350000	0.535244
-1.400000	0.538929
-1.450000	0.54269
-1.500000	0.546312
-1.550000	0.550016
-1.600000	0.553755
-1.650000	0.557602
-1.700000	0.561411
-1.750000	0.565032
-1.800000	0.568749
-1.850000	0.57245
-1.900000	0.576268
-1.950000	0.58022
-2.000000	0.583914
-2.050000	0.58772
-2.100000	0.591462
-2.150000	0.595058
-2.200000	0.598749
-2.250000	0.60245
-2.300000	0.60625
-2.350000	0.610119
-2.400000	0.613994
-2.450000	0.617774
-2.500000	0.621647
-2.550000	0.625455
-2.600000	0.629217
-2.650000	0.632898
-2.700000	0.636545
-2.750000	0.6401
-2.800000	0.643909
-2.850000	0.647658
-2.900000	0.651292
-2.950000	0.654856
-3.000000	0.658633
-3.050000	0.662356
-3.100000	0.666127
-3.150000	0.669837
-3.200000	0.6733
-3.250000	0.676779
-3.300000	0.680321
-3.350000	0.683987
-3.400000	0.687701
-3.450000	0.691237
-3.500000	0.694725
-3.550000	0.698489
-3.600000	0.702139
-3.650000	0.705507
-3.700000	0.708909
-3.750000	0.712366
-3.800000	0.715803
-3.850000	0.719419
-3.900000	0.722802
-3.950000	0.726236
-4.000000	0.729617
-4.050000	0.733003
-4.100000	0.736345
-4.150000	0.739542
-4.200000	0.742817
-4.250000	0.74615
-4.300000	0.749413
-4.350000	0.752815
-4.400000	0.755986
-4.450000	0.759224
-4.500000	0.762417
-4.550000	0.765622
-4.600000	0.768727
-4.650000	0.771948
-4.700000	0.775052
-4.750000	0.778033
-4.800000	0.781092
-4.850000	0.784063
-4.900000	0.786983
-4.950000	0.789783
-5.000000	0.792801
-5.050000	0.795655
-5.100000	0.798721
-5.150000	0.801612
-5.200000	0.804548
-5.250000	0.807319
-5.300000	0.810004
-5.350000	0.812613
-5.400000	0.815321
-5.450000	0.817943
-5.500000	0.82058
-5.550000	0.823259
-5.600000	0.8259
-5.650000	0.828528
-5.700000	0.831102
-5.750000	0.833733
-5.800000	0.83626
-5.850000	0.838678
-5.900000	0.841218
-5.950000	0.843519
-6.000000	0.845899
-6.050000	0.848242
-6.100000	0.850432
-6.150000	0.852993
-6.200000	0.855316
-6.250000	0.857589
-6.300000	0.859963
-6.350000	0.862163
-6.400000	0.864467
-6.450000	0.86673
-6.500000	0.868895
-6.550000	0.871053
-6.600000	0.873199
-6.650000	0.875208
-6.700000	0.876995
-6.750000	0.879055
-6.800000	0.881023
-6.850000	0.882962
-6.900000	0.884974
-6.950000	0.886856
-7.000000	0.888748
-7.050000	0.890726
-7.100000	0.892573
-7.150000	0.894392
-7.200000	0.896255
-7.250000	0.898029
-7.300000	0.899848
-7.350000	0.901501
-7.400000	0.903215
-7.450000	0.904755
-7.500000	0.906497
-7.550000	0.908246
-7.600000	0.909944
-7.650000	0.911496
-7.700000	0.912972
-7.750000	0.914458
-7.800000	0.915857
-7.850000	0.917476
-7.900000	0.918977
-7.950000	0.920482
-8.000000	0.921939
-8.050000	0.923259
-8.100000	0.924824
-8.150000	0.92617
-8.200000	0.927582
-8.250000	0.928925
-8.300000	0.930188
-8.350000	0.931581
-8.400000	0.932867
-8.450000	0.934178
-8.500000	0.935406
-8.550000	0.93659
-8.600000	0.937863
-8.650000	0.938907
-8.700000	0.940078
-8.750000	0.941211
-8.800000	0.942411
-8.850000	0.943598
-8.900000	0.94469
-8.950000	0.945687
-9.000000	0.946813
-9.050000	0.947753
-9.100000	0.948822
-9.150000	0.949841
-9.200000	0.950914
-9.250000	0.951889
-9.300000	0.952822
-9.350000	0.953844
-9.400000	0.954939
-9.450000	0.955808
-9.500000	0.956675
-9.550000	0.957548
-9.600000	0.958379
-9.650000	0.959262
-9.700000	0.960147
-9.750000	0.961074
-9.800000	0.96182
-9.850000	0.962772
-9.900000	0.963512
-9.950000	1
&
248.150000	2.75368e-28
248.100000	2.79026e-28
248.050000	2.82733e-28
248.000000	2.8649e-28
247.950000	2.90296e-28
247.900000	2.94153e-28
247.850000	2.98061e-28
247.800000	3.02021e-28
247.750000	3.06034e-28
247.700000	3.101e-28
247.650000	3.1422e-28
247.600000	3.18395e-28
247.550000	3.22625e-28
247.500000	3.26911e-28
247.450000	3.31255e-28
247.400000	3.35656e-28
247.350000	3.40115e-28
247.300000	3.44634e-28
247.250000	3.49213e-28
247.200000	3.53853e-28
247.150000	3.58554e-28
247.100000	3.63318e-28
247.050000	3.68145e-28
247.000000	3.73036e-28
246.950000	3.77992e-28
246.900000	3.83014e-28
246.850000	3.88103e-28
246.800000	3.93259e-28
246.750000	3.98484e-28
246.700000	4.03778e-28
246.650000	4.09143e-28
246.600000	4.14579e-28
246.550000	4.20087e-28
246.500000	4.25668e-28
246.450000	4.31324e-28
246.400000	4.37054e-28
246.350000	4.42861e-28
246.300000	4.48745e-28
246.250000	4.54707e-28
246.200000	4.60748e-28
246.150000	4.66869e-28
246.100000	4.73072e-28
246.050000	4.79357e-28
246.000000	4.85726e-28
245.950000	4.92179e-28
245.900000	4.98718e-28
245.850000	5.05344e-28
245.800000	5.12058e-28
245.750000	5.18861e-28
245.700000	5.25754e-28
245.650000	5.3274e-28
245.600000	5.39817e-28
245.550000	5.46989e-28
245.500000	5.54256e-28
245.450000	5.6162e-28
245.400000	5.69082e-28
245.350000	5.76642e-28
245.300000	5.84304e-28
245.250000	5.92066e-28
245.200000	5.99932e-28
245.150000	6.07903e-28
245.100000	6.15979e-28
245.050000	6.24163e-28
245.000000	6.32456e-28
244.950000	6.40858e-28
244.900000	6.49372e-28
244.850000	6.58e-28
244.800000	6.66742e-28
244.750000	6.756e-28
244.700000	6.84576e-28
244.650000	6.93671e-28
244.600000	7.02887e-28
244.550000	7.12225e-28
244.500000	7.21687e-28
244.450000	7.31275e-28
244.400000	7.40991e-28
244.350000	7.50835e-28
244.300000	7.60811e-28
244.250000	7.70918e-28
244.200000	7.8116e-28
244.150000	7.91539e-28
244.100000	8.02055e-28
244.050000	8.1271e-28
244.000000	8.23508e-28
243.950000	8.34448e-28
243.900000	8.45534e-28
243.850000	8.56768e-28
243.800000	8.6815e-28
243.750000	8.79684e-28
243.700000	8.91371e-28
243.650000	9.03214e-28
243.600000	9.15213e-28
243.550000	9.27372e-28
243.500000	9.39693e-28
243.450000	9.52177e-28
243.400000	9.64827e-28
243.350000	9.77645e-28
243.300000	9.90634e-28
243.250000	1.00379e-27
243.200000	1.01713e-27
243.150000	1.03064e-27
243.100000	1.04434e-27
243.050000	1.05821e-27
243.000000	1.07227e-27
242.950000	1.08651e-27
242.900000	1.10095e-27
242.850000	1.11558e-27
242.800000	1.1304e-27
242.750000	1.14541e-27
242.700000	1.16063e-27
242.650000	1.17605e-27
242.600000	1.19168e-27
242.550000	1.20751e-27
242.500000	1.22355e-27
242.450000	1.2398e-27
242.400000	1.25628e-27
242.350000	1.27297e-27
242.300000	1.28988e-27
242.250000	1.30701e-27
242.200000	1.32438e-27
242.150000	1.34197e-27
242.100000	1.3598e-27
242.050000	1.37787e-27
242.000000	1.39617e-27
241.950000	1.41472e-27
241.900000	1.43351e-27
241.850000	1.45256e-27
241.800000	1.47186e-27
241.750000	1.49141e-27
241.700000	1.51122e-27
241.650000	1.5313e-27
241.600000	1.55164e-27
241.550000	1.57226e-27
241.500000	1.59315e-27
241.450000	1.61431e-27
241.400000	1.63576e-27
241.350000	1.65749e-27
241.300000	1.67951e-27
241.250000	1.70182e-27
241.200000	1.72443e-27
241.150000	1.74734e-27
241.100000	1.77055e-27
241.050000	1.79407e-27
241.000000	1.81791e-27
240.950000	1.84206e-27
240.900000	1.86653e-27
240.850000	1.89133e-27
240.800000	1.91645e-27
240.750000	1.94191e-27
240.700000	1.96771e-27
240.650000	1.99385e-27
240.600000	2.02034e-27
240.550000	2.04718e-27
240.500000	2.07438e-27
240.450000	2.10194e-27
240.400000	2.12986e-27
240.350000	2.15816e-27
240.300000	2.18683e-27
240.250000	2.21588e-27
240.200000	2.24532e-27
240.150000	2.27515e-27
240.100000	2.30537e-27
240.050000	2.336e-27
240.000000	2.36703e-27
239.950000	2.39848e-27
239.900000	2.43034e-27
239.850000	2.46263e-27
239.800000	2.49534e-27
239.750000	2.52849e-27
239.700000	2.56208e-27
239.650000	2.59612e-27
239.600000	2.63061e-27
239.550000	2.66556e-27
239.500000	2.70097e-27
239.450000	2.73685e-27
239.400000	2.77321e-27
239.350000	2.81005e-27
239.300000	2.84738e-27
239.250000	2.88521e-27
239.200000	2.92354e-27
239.150000	2.96238e-27
239.100000	3.00173e-27
239.050000	3.04161e-27
239.000000	3.08201e-27
238.950000	3.12296e-27
238.900000	3.16444e-27
238.850000	3.20648e-27
238.800000	3.24908e-27
238.750000	3.29224e-27
238.700000	3.33598e-27
238.650000	3.3803e-27
238.600000	3.4252e-27
238.550000	3.47071e-27
238.500000	3.51681e-27
238.450000	3.56353e-27
238.400000	3.61087e-27
238.350000	3.65884e-27
238.300000	3.70745e-27
238.250000	3.7567e-27
238.200000	3.80661e-27
238.150000	3.85718e-27
238.100000	3.90842e-27
238.050000	3.96034e-27
238.000000	4.01295e-27
237.950000	4.06626e-27
237.900000	4.12028e-27
237.850000	4.17501e-27
237.800000	4.23048e-27
237.750000	4.28668e-27
237.700000	4.34362e-27
237.650000	4.40133e-27
237.600000	4.45979e-27
237.550000	4.51904e-27
237.500000	4.57907e-27
237.450000	4.6399e-27
237.400000	4.70154e-27
237.350000	4.764e-27
237.300000	4.82729e-27
237.250000	4.89142e-27
237.200000	4.95639e-27
237.150000	5.02224e-27
237.100000	5.08895e-27
237.050000	5.15656e-27
237.000000	5.22506e-27
236.950000	5.29447e-27
236.900000	5.36481e-27
236.850000	5.43607e-27
236.800000	5.50829e-27
236.750000	5.58146e-27
236.700000	5.65561e-27
236.650000	5.73074e-27
236.600000	5.80687e-27
236.550000	5.88401e-27
236.500000	5.96217e-27
236.450000	6.04138e-27
236.400000	6.12163e-27
236.350000	6.20295e-27
236.300000	6.28535e-27
236.250000	6.36885e-27
236.200000	6.45346e-27
236.150000	6.53919e-27
236.100000	6.62605e-27
236.050000	6.71408e-27
236.000000	6.80327e-27
235.950000	6.89364e-27
235.900000	6.98522e-27
235.850000	7.07801e-27
235.800000	7.17204e-27
235.750000	7.26731e-27
235.700000	7.36385e-27
235.650000	7.46167e-27
235.600000	7.5608e-27
235.550000	7.66123e-27
235.500000	7.76301e-27
235.450000	7.86613e-27
235.400000	7.97063e-27
235.350000	8.07651e-27
235.300000	8.1838e-27
235.250000	8.29251e-27
235.200000	8.40267e-27
235.150000	8.51429e-27
235.100000	8.6274e-27
235.050000	8.742e-27
235.000000	8.85813e-27
234.950000	8.9758e-27
234.900000	9.09504e-27
234.850000	9.21586e-27
234.800000	9.33828e-27
234.750000	9.46233e-27
234.700000	9.58803e-27
234.650000	9.71539e-27
234.600000	9.84445e-27
234.550000	9.97523e-27
234.500000	1.01077e-26
234.450000	1.0242e-26
234.400000	1.03781e-26
234.350000	1.05159e-26
234.300000	1.06556e-26
234.250000	1.07972e-26
234.200000	1.09406e-26
234.150000	1.10859e-26
234.100000	1.12332e-26
234.050000	1.13824e-26
234.000000	1.15336e-26
233.950000	1.16868e-26
233.900000	1.18421e-26
233.850000	1.19994e-26
233.800000	1.21588e-26
233.750000	1.23203e-26
233.700000	1.24839e-26
233.650000	1.26498e-26
233.600000	1.28178e-26
233.550000	1.29881e-26
233.500000	1.31606e-26
233.450000	1.33354e-26
233.400000	1.35126e-26
233.350000	1.36921e-26
233.300000	1.3874e-26
233.250000	1.40583e-26
233.200000	1.4245e-26
233.150000	1.44342e-26
233.100000	1.4626e-26
233.050000	1.48203e-26
233.000000	1.50171e-26
232.950000	1.52166e-26
232.900000	1.54187e-26
232.850000	1.56236e-26
232.800000	1.58311e-26
232.750000	1.60414e-26
232.700000	1.62545e-26
232.650000	1.64704e-26
232.600000	1.66892e-26
232.550000	1.69109e-26
232.500000	1.71355e-26
232.450000	1.73631e-26
232.400000	1.75938e-26
232.350000	1.78275e-26
232.300000	1.80643e-26
232.250000	1.83043e-26
232.200000	1.85474e-26
232.150000	1.87938e-26
232.100000	1.90434e-26
232.050000	1.92964e-26
232.000000	1.95527e-26
231.950000	1.98124e-26
231.900000	2.00756e-26
231.850000	2.03423e-26
231.800000	2.06125e-26
231.750000	2.08863e-26
231.700000	2.11638e-26
231.650000	2.14449e-26
231.600000	2.17297e-26
231.550000	2.20184e-26
231.500000	2.23109e-26
231.450000	2.26072e-26
231.400000	2.29075e-26
231.350000	2.32118e-26
231.300000	2.35202e-26
231.250000	2.38326e-26
231.200000	2.41492e-26
231.150000	2.44699e-26
231.100000	2.4795e-26
231.050000	2.51243e-26
231.000000	2.54581e-26
230.950000	2.57962e-26
230.900000	2.61389e-26
230.850000	2.64861e-26
230.800000	2.68379e-26
230.750000	2.71944e-26
230.700000	2.75557e-26
230.650000	2.79217e-26
230.600000	2.82926e-26
230.550000	2.86684e-26
230.500000	2.90492e-26
230.450000	2.94351e-26
230.400000	2.98261e-26
230.350000	3.02223e-26
230.300000	3.06237e-26
230.250000	3.10305e-26
230.200000	3.14427e-26
230.150000	3.18603e-26
230.100000	3.22835e-26
230.050000	3.27124e-26
230.000000	3.31469e-26
229.950000	3.35872e-26
229.900000	3.40333e-26
229.850000	3.44854e-26
229.800000	3.49435e-26
229.750000	3.54076e-26
229.700000	3.58779e-26
229.650000	3.63545e-26
229.600000	3.68374e-26
229.550000	3.73267e-26
229.500000	3.78225e-26
229.450000	3.83249e-26
229.400000	3.8834e-26
229.350000	3.93498e-26
229.300000	3.98725e-26
229.250000	4.04021e-26
229.200000	4.09388e-26
229.150000	4.14826e-26
229.100000	4.20336e-26
229.050000	4.25919e-26
229.000000	4.31577e-26
228.950000	4.37309e-26
228.900000	4.43118e-26
228.850000	4.49004e-26
228.800000	4.54968e-26
228.750000	4.61011e-26
228.700000	4.67135e-26
228.650000	4.7334e-26
228.600000	4.79627e-26
228.550000	4.85998e-26
228.500000	4.92453e-26
[truncated: 3,878 more rows]
