# Supplementary material for: RNAhub - an automated pipeline to search and align RNA homologs with secondary structure assessment
Source: bioRxiv. 2025 Apr 8:2025.03.11.642701. Preprint. [Version 3] doi: 10.1101/2025.03.11.642701 (PMC11952402; doi:10.1101/2025.03.11.642701)
Supplement: Supplement 1 [file media-1.gz › supplemental_material/xrRNA/RNAhub_genomes/rscape_output/xrRNA.surv]

&
114.050000	6.348e-05
85.700000	0.00012696
84.050000	0.00019044
64.150000	0.00025392
60.050000	0.0003174
46.950000	0.00038088
46.450000	0.00044436
42.950000	0.00050784
40.950000	0.00057132
39.700000	0.0006348
39.250000	0.00069828
38.950000	0.00076176
37.700000	0.00082524
36.900000	0.00088872
36.000000	0.0009522
34.600000	0.00101568
34.000000	0.00107916
31.800000	0.00114264
31.600000	0.00120612
31.400000	0.0012696
30.700000	0.00133308
30.500000	0.00139656
30.050000	0.00146004
29.900000	0.00152352
28.650000	0.001587
28.400000	0.00165048
27.900000	0.00171396
26.550000	0.00177744
25.850000	0.00184092
25.450000	0.00196788
25.000000	0.00209484
24.300000	0.00215832
24.000000	0.0022218
23.900000	0.00228528
23.650000	0.00234876
23.300000	0.00241224
23.200000	0.00247572
22.950000	0.00260268
22.850000	0.00266616
22.750000	0.00272964
22.500000	0.00279312
22.300000	0.0028566
22.200000	0.00292008
21.800000	0.00298356
21.700000	0.00304704
21.600000	0.00311052
21.350000	0.003174
21.250000	0.00330096
21.150000	0.00342792
21.000000	0.0034914
20.800000	0.00355488
20.700000	0.00374532
20.600000	0.0038088
20.500000	0.00387228
20.400000	0.00393576
20.250000	0.00399924
20.000000	0.0041262
19.900000	0.00418968
19.850000	0.00425316
19.750000	0.00431664
19.650000	0.00438012
19.550000	0.0044436
19.500000	0.00450708
19.350000	0.00457056
19.300000	0.00463404
19.250000	0.004761
19.150000	0.00482448
19.100000	0.00488796
19.050000	0.00495144
19.000000	0.00501492
18.900000	0.00520536
18.700000	0.00526884
18.650000	0.00533232
18.550000	0.0053958
18.300000	0.00552276
18.250000	0.00564972
18.200000	0.0057132
18.150000	0.00577668
18.050000	0.00590364
18.000000	0.00596712
17.950000	0.0060306
17.800000	0.00609408
17.750000	0.00615756
17.700000	0.00622104
17.650000	0.00628452
17.600000	0.00641148
17.550000	0.00653844
17.500000	0.00660192
17.450000	0.00672888
17.400000	0.00679236
17.250000	0.00685584
17.200000	0.0069828
17.150000	0.00710976
17.100000	0.00723672
17.050000	0.00742716
16.950000	0.00749064
16.900000	0.00755412
16.700000	0.00780804
16.600000	0.00787152
16.450000	0.007935
16.400000	0.00799848
16.250000	0.00806196
16.100000	0.00818892
16.050000	0.0082524
15.950000	0.00837936
15.900000	0.00844284
15.800000	0.00863328
15.750000	0.00869676
15.600000	0.00876024
15.400000	0.0088872
15.350000	0.00907764
15.300000	0.00926808
15.250000	0.00939504
15.150000	0.00945852
15.050000	0.00964896
14.950000	0.0098394
14.850000	0.00990288
14.700000	0.00996636
14.600000	0.0102203
14.550000	0.0102838
14.500000	0.0103472
14.450000	0.0104107
14.400000	0.0106012
14.350000	0.0107281
14.250000	0.0107916
14.200000	0.0108551
14.150000	0.010982
14.100000	0.0111725
14.050000	0.0113629
14.000000	0.0114264
13.950000	0.0116168
13.900000	0.0118073
13.850000	0.0118708
13.750000	0.0119342
13.650000	0.0119977
13.600000	0.0121882
13.550000	0.0123786
13.500000	0.012569
13.450000	0.012696
13.400000	0.0129499
13.350000	0.0130134
13.300000	0.0132673
13.250000	0.0133308
13.100000	0.0133943
13.050000	0.0135847
13.000000	0.0136482
12.950000	0.0138386
12.900000	0.0140926
12.850000	0.0142195
12.800000	0.014283
12.750000	0.0144734
12.700000	0.0146004
12.650000	0.0148543
12.600000	0.0150448
12.550000	0.0153622
12.450000	0.0154891
12.400000	0.0156796
12.350000	0.01587
12.300000	0.015997
12.250000	0.0162509
12.200000	0.0163144
12.150000	0.0163778
12.100000	0.0164413
12.050000	0.0166318
12.000000	0.0166952
11.950000	0.0167587
11.900000	0.0171396
11.850000	0.0172666
11.800000	0.0173935
11.750000	0.0175205
11.700000	0.0177109
11.650000	0.0177744
11.600000	0.0181553
11.550000	0.0182822
11.500000	0.0187266
11.450000	0.0187901
11.400000	0.0188536
11.350000	0.0192344
11.300000	0.0194884
11.250000	0.0196153
11.200000	0.0196788
11.150000	0.0199327
11.100000	0.0202501
11.050000	0.020504
11.000000	0.0205675
10.950000	0.0206945
10.900000	0.0210119
10.850000	0.0211388
10.800000	0.0213293
10.750000	0.0215197
10.700000	0.0217736
10.650000	0.0220276
10.600000	0.022218
10.550000	0.0225354
10.500000	0.0227893
10.450000	0.0232337
10.400000	0.0235511
10.350000	0.0238685
10.300000	0.0243763
10.250000	0.0247572
10.200000	0.025265
10.150000	0.0256459
10.100000	0.0260268
10.050000	0.0265346
10.000000	0.0267885
9.950000	0.0272329
9.900000	0.0274233
9.850000	0.0277407
9.800000	0.0282486
9.750000	0.028439
9.700000	0.028566
9.650000	0.0286929
9.600000	0.0289469
9.550000	0.0292008
9.500000	0.0298356
9.450000	0.030153
9.400000	0.0308513
9.350000	0.0313591
9.300000	0.0319939
9.250000	0.0322478
9.200000	0.0326287
9.150000	0.0328826
9.100000	0.0332
9.050000	0.0332635
9.000000	0.0338348
8.950000	0.0341522
8.900000	0.0345966
8.850000	0.0350409
8.800000	0.0353583
8.750000	0.0361836
8.700000	0.0366279
8.650000	0.0370723
8.600000	0.0374532
8.550000	0.0378975
8.500000	0.0387228
8.450000	0.0390402
8.400000	0.039675
8.350000	0.0404367
8.300000	0.0407541
8.250000	0.041262
8.200000	0.0420237
8.150000	0.0429759
8.100000	0.0435473
8.050000	0.0440551
8.000000	0.0446264
7.950000	0.0451343
7.900000	0.0455786
7.850000	0.0456421
7.800000	0.0464673
7.750000	0.0469752
7.700000	0.0474195
7.650000	0.0482448
7.600000	0.04907
7.550000	0.0494509
7.500000	0.0500222
7.450000	0.0504031
7.400000	0.050784
7.350000	0.0514188
7.300000	0.0518631
7.250000	0.0524345
7.200000	0.0527519
7.150000	0.0538945
7.100000	0.0548467
7.050000	0.0552276
7.000000	0.0559259
6.950000	0.0564972
6.900000	0.0568781
6.850000	0.0574494
6.800000	0.0579572
6.750000	0.0585285
6.700000	0.0597981
6.650000	0.0604329
6.600000	0.0611947
6.550000	0.0619565
6.500000	0.0628452
6.450000	0.0635435
6.400000	0.0642417
6.350000	0.0646861
6.300000	0.0653209
6.250000	0.0660192
6.200000	0.0668444
6.150000	0.0681775
6.100000	0.069574
6.050000	0.0707802
6.000000	0.071288
5.950000	0.0726211
5.900000	0.0737637
5.850000	0.0747794
5.800000	0.0759855
5.750000	0.0768108
5.700000	0.0773821
5.650000	0.0783343
5.600000	0.079096
5.550000	0.0801752
5.500000	0.0815083
5.450000	0.0825874
5.400000	0.083857
5.350000	0.0848092
5.300000	0.0862693
5.250000	0.0869041
5.200000	0.0882372
5.150000	0.0892528
5.100000	0.0902685
5.050000	0.0915381
5.000000	0.0929982
4.950000	0.0941408
4.900000	0.095093
4.850000	0.0962991
4.800000	0.0973148
4.750000	0.0983305
4.700000	0.0995366
4.650000	0.100933
4.600000	0.102266
4.550000	0.103155
4.500000	0.104425
4.450000	0.105567
4.400000	0.106646
4.350000	0.10817
4.300000	0.109376
4.250000	0.110836
4.200000	0.112423
4.150000	0.113502
4.100000	0.115089
4.050000	0.116549
4.000000	0.116994
3.950000	0.118517
3.900000	0.120231
3.850000	0.122009
3.800000	0.124357
3.750000	0.126262
3.700000	0.127595
3.650000	0.12988
3.600000	0.131721
3.550000	0.133054
3.500000	0.135149
3.450000	0.136672
3.400000	0.13845
3.350000	0.140037
3.300000	0.141243
3.250000	0.142957
3.200000	0.144798
3.150000	0.146702
3.100000	0.148289
3.050000	0.150638
3.000000	0.152415
2.950000	0.154574
2.900000	0.156859
2.850000	0.159017
2.800000	0.161366
2.750000	0.16327
2.700000	0.165048
2.650000	0.166762
2.600000	0.168539
2.550000	0.170952
2.500000	0.173173
2.450000	0.174951
2.400000	0.177046
2.350000	0.178506
2.300000	0.180347
2.250000	0.182061
2.200000	0.184282
2.150000	0.187075
2.100000	0.190313
2.050000	0.19317
2.000000	0.194884
1.950000	0.198311
1.900000	0.201105
1.850000	0.204913
1.800000	0.207262
1.750000	0.210246
1.700000	0.212848
1.650000	0.216276
1.600000	0.220212
1.550000	0.222116
1.500000	0.2251
1.450000	0.227512
1.400000	0.230051
1.350000	0.233225
1.300000	0.236272
1.250000	0.239066
1.200000	0.241795
1.150000	0.244842
1.100000	0.247635
1.050000	0.252079
1.000000	0.254936
0.950000	0.259379
0.900000	0.262871
0.850000	0.266679
0.800000	0.270488
0.750000	0.274107
0.700000	0.278169
0.650000	0.281724
0.600000	0.285025
0.550000	0.289532
0.500000	0.294674
0.450000	0.299245
0.400000	0.303815
0.350000	0.308894
0.300000	0.314861
0.250000	0.320574
0.200000	0.325843
0.150000	0.332762
0.100000	0.344188
0.050000	0.355805
0.000000	0.372183
-0.050000	0.419793
-0.100000	0.465626
-0.150000	0.490764
-0.200000	0.501873
-0.250000	0.512791
-0.300000	0.523075
-0.350000	0.53228
-0.400000	0.544341
-0.450000	0.555767
-0.500000	0.566495
-0.550000	0.579064
-0.600000	0.587634
-0.650000	0.595188
-0.700000	0.601473
-0.750000	0.608202
-0.800000	0.614867
-0.850000	0.620326
-0.900000	0.625849
-0.950000	0.632134
-1.000000	0.637783
-1.050000	0.643623
-1.100000	0.649273
-1.150000	0.654542
-1.200000	0.659557
-1.250000	0.666032
-1.300000	0.672443
-1.350000	0.677014
-1.400000	0.681838
-1.450000	0.687044
-1.500000	0.691424
-1.550000	0.69555
-1.600000	0.700438
-1.650000	0.705897
-1.700000	0.711039
-1.750000	0.716181
-1.800000	0.720244
-1.850000	0.72583
-1.900000	0.730781
-1.950000	0.736622
-2.000000	0.74151
-2.050000	0.74462
-2.100000	0.749825
-2.150000	0.754015
-2.200000	0.759157
-2.250000	0.762839
-2.300000	0.766267
-2.350000	0.770774
-2.400000	0.775471
-2.450000	0.77909
-2.500000	0.783025
-2.550000	0.787723
-2.600000	0.791849
-2.650000	0.796293
-2.700000	0.800609
-2.750000	0.803974
-2.800000	0.808735
-2.850000	0.811845
-2.900000	0.8154
-2.950000	0.818828
-3.000000	0.82232
-3.050000	0.826827
-3.100000	0.830064
-3.150000	0.833238
-3.200000	0.837301
-3.250000	0.839396
-3.300000	0.842379
-3.350000	0.845363
-3.400000	0.847839
-3.450000	0.850187
-3.500000	0.853234
-3.550000	0.856027
-3.600000	0.858757
-3.650000	0.861423
-3.700000	0.865042
-3.750000	0.868089
-3.800000	0.871199
-3.850000	0.873675
-3.900000	0.876785
-3.950000	0.879452
-4.000000	0.882499
-4.050000	0.885419
-4.100000	0.88764
-4.150000	0.890243
-4.200000	0.891894
-4.250000	0.894306
-4.300000	0.895956
-4.350000	0.897543
-4.400000	0.899638
-4.450000	0.90205
-4.500000	0.903828
-4.550000	0.905478
-4.600000	0.90751
-4.650000	0.909287
-4.700000	0.910938
-4.750000	0.913096
-4.800000	0.915064
-4.850000	0.918301
-4.900000	0.920079
-4.950000	0.921729
-5.000000	0.923888
-5.050000	0.925855
-5.100000	0.927379
-5.150000	0.928966
-5.200000	0.93068
-5.250000	0.932521
-5.300000	0.934425
-5.350000	0.935504
-5.400000	0.936647
-5.450000	0.938297
-5.500000	0.939504
-5.550000	0.941471
-5.600000	0.942678
-5.650000	0.944645
-5.700000	0.94655
-5.750000	0.948518
-5.800000	0.949724
-5.850000	0.950676
-5.900000	0.951755
-5.950000	0.953088
-6.000000	0.954675
-6.050000	0.955818
-6.100000	0.956961
-6.150000	0.957976
-6.200000	0.959055
-6.250000	0.960008
-6.300000	0.960896
-6.350000	0.961975
-6.400000	0.963182
-6.450000	0.963816
-6.500000	0.965086
-6.550000	0.966165
-6.600000	0.967117
-6.650000	0.967816
-6.700000	0.968831
-6.750000	0.969403
-6.800000	0.970101
-6.850000	0.97099
-6.900000	0.971815
-6.950000	0.972704
-7.000000	0.973275
-7.050000	0.974037
-7.100000	0.974735
-7.150000	0.975497
-7.200000	0.976449
-7.250000	0.976957
-7.300000	0.977655
-7.350000	0.978734
-7.400000	0.979179
-7.450000	0.980067
-7.500000	0.980575
-7.550000	0.981083
-7.600000	0.981718
-7.650000	0.982353
-7.700000	0.98267
-7.750000	0.983432
-7.800000	0.98394
-7.850000	0.984765
-7.900000	0.985019
-7.950000	0.98578
-8.000000	0.986161
-8.050000	0.986606
-8.100000	0.987241
-8.150000	0.987685
-8.200000	0.988002
-8.250000	0.98832
-8.300000	0.988828
-8.350000	0.988954
-8.400000	0.989335
-8.450000	0.989462
-8.500000	0.989716
-8.550000	0.990097
-8.600000	0.990478
-8.650000	0.990732
-8.700000	0.990922
-8.750000	0.99143
-8.800000	0.991811
-8.850000	0.992002
-8.900000	0.992319
-8.950000	0.992573
-9.000000	0.992827
-9.050000	0.993017
-9.100000	0.993271
-9.150000	0.993652
-9.200000	0.993715
-9.250000	0.993969
-9.300000	0.994541
-9.350000	0.994795
-9.400000	0.994858
-9.450000	0.995112
-9.500000	0.995239
-9.550000	0.995429
-9.600000	0.99562
-9.650000	0.995683
-9.700000	0.99581
-9.750000	0.995874
-9.800000	0.996128
-9.850000	0.996318
-9.900000	0.996572
-9.950000	1
&
51.650000	3.174e-06
51.200000	6.348e-06
50.800000	9.522e-06
50.100000	1.2696e-05
49.250000	1.587e-05
49.050000	1.9044e-05
48.100000	2.2218e-05
47.950000	2.5392e-05
47.200000	2.8566e-05
46.850000	3.174e-05
46.250000	3.4914e-05
45.200000	4.1262e-05
44.850000	4.4436e-05
43.950000	4.761e-05
43.850000	5.0784e-05
43.750000	5.3958e-05
43.600000	6.0306e-05
43.500000	6.348e-05
43.350000	6.9828e-05
42.700000	7.3002e-05
42.450000	7.6176e-05
42.350000	8.2524e-05
42.150000	8.5698e-05
41.850000	9.2046e-05
41.700000	9.8394e-05
41.550000	0.000101568
41.300000	0.000107916
41.150000	0.00011109
41.100000	0.000114264
41.050000	0.000117438
40.950000	0.000120612
40.900000	0.00012696
40.850000	0.000130134
40.750000	0.000133308
40.600000	0.00014283
40.300000	0.000146004
40.200000	0.000152352
40.100000	0.000155526
40.000000	0.0001587
39.950000	0.000161874
39.900000	0.000165048
39.750000	0.000171396
39.700000	0.00017457
39.600000	0.000180918
39.550000	0.000187266
39.300000	0.000196788
39.250000	0.000199962
39.200000	0.000203136
39.150000	0.00020631
39.050000	0.000209484
38.950000	0.000212658
38.850000	0.000215832
38.800000	0.000228528
38.650000	0.000231702
38.600000	0.000234876
38.550000	0.00023805
38.500000	0.000244398
38.450000	0.000250746
38.350000	0.00025392
38.250000	0.000257094
38.200000	0.000263442
38.150000	0.00026979
38.100000	0.000276138
38.050000	0.000282486
37.850000	0.000288834
37.800000	0.000298356
37.750000	0.00030153
37.700000	0.000304704
37.650000	0.000311052
37.600000	0.000314226
37.400000	0.000320574
37.350000	0.000330096
37.250000	0.00033327
37.200000	0.000339618
37.100000	0.000345966
37.000000	0.00034914
36.950000	0.000352314
36.900000	0.000355488
36.800000	0.000358662
36.650000	0.000368184
36.600000	0.000377706
36.500000	0.00038088
36.450000	0.000390402
36.350000	0.000399924
36.250000	0.000409446
36.200000	0.000418968
36.150000	0.000431664
36.100000	0.000434838
36.000000	0.000441186
35.950000	0.000447534
35.900000	0.000450708
35.850000	0.000457056
35.750000	0.00046023
35.700000	0.000463404
35.650000	0.000466578
35.600000	0.000469752
35.550000	0.0004761
35.500000	0.000479274
35.450000	0.000485622
35.400000	0.000488796
35.350000	0.000498318
35.300000	0.000501492
35.250000	0.000514188
35.200000	0.00052371
35.150000	0.000530058
35.100000	0.000536406
35.050000	0.000542754
35.000000	0.000545928
34.900000	0.00057132
34.850000	0.000577668
34.800000	0.000584016
34.750000	0.000590364
34.650000	0.000593538
34.600000	0.000596712
34.550000	0.000599886
34.450000	0.000612582
34.400000	0.000622104
34.300000	0.000628452
34.200000	0.000631626
34.100000	0.0006348
34.050000	0.000641148
34.000000	0.000644322
33.950000	0.00065067
33.900000	0.00066654
33.850000	0.000679236
33.700000	0.000688758
33.600000	0.000704628
33.550000	0.000707802
33.500000	0.000717324
33.450000	0.000733194
33.400000	0.00074589
33.350000	0.000749064
33.250000	0.00076176
33.200000	0.000771282
33.150000	0.00077763
33.100000	0.000780804
33.000000	0.000799848
32.950000	0.000812544
32.850000	0.000828414
32.800000	0.000834762
32.750000	0.000850632
32.650000	0.00087285
32.600000	0.000882372
32.550000	0.000898242
32.500000	0.000901416
32.450000	0.000917286
32.400000	0.000923634
32.350000	0.000933156
32.300000	0.00093633
32.250000	0.000942678
32.200000	0.0009522
32.150000	0.000964896
32.100000	0.000990288
32.050000	0.000996636
32.000000	0.00099981
31.950000	0.00101568
31.900000	0.00103472
31.850000	0.00104425
31.750000	0.00105694
31.700000	0.00107281
31.650000	0.00107916
31.600000	0.00108233
31.550000	0.00109503
31.500000	0.00111407
31.450000	0.00112677
31.400000	0.00113629
31.350000	0.00115216
31.300000	0.00117121
31.250000	0.0011839
31.200000	0.00119977
31.150000	0.00121882
31.100000	0.00123786
31.050000	0.00125373
31.000000	0.0012569
30.950000	0.00127277
30.900000	0.0012823
30.850000	0.00130134
30.800000	0.00132038
30.750000	0.00133308
30.700000	0.00133625
30.650000	0.00135847
30.600000	0.00137752
30.550000	0.00138704
30.500000	0.00140291
30.450000	0.0014156
30.400000	0.001441
30.350000	0.00146321
30.300000	0.00147908
30.250000	0.00148861
30.200000	0.00150765
30.150000	0.00152987
30.100000	0.00154256
30.050000	0.00156796
30.000000	0.00158383
29.950000	0.00159017
29.900000	0.0015997
29.850000	0.00162191
29.800000	0.00163144
29.750000	0.00164731
29.700000	0.0016727
29.650000	0.00168539
29.600000	0.00171079
29.550000	0.00172348
29.500000	0.00175205
29.450000	0.00177109
29.400000	0.00179648
29.350000	0.00182188
29.300000	0.00183775
29.250000	0.00185996
29.200000	0.00187266
29.150000	0.00191075
29.100000	0.00193614
29.050000	0.00194566
29.000000	0.00196788
28.950000	0.00198692
28.900000	0.00201866
28.850000	0.00202819
28.800000	0.00204406
28.750000	0.00207262
28.700000	0.00209484
28.650000	0.00212341
28.600000	0.00214562
28.550000	0.00215832
28.500000	0.00218689
28.450000	0.00219958
28.400000	0.00222815
28.350000	0.00224084
28.300000	0.00225037
28.250000	0.00226941
28.200000	0.00229797
28.150000	0.00234241
28.100000	0.0023678
28.050000	0.0023805
28.000000	0.00239954
27.950000	0.00240906
27.900000	0.0024408
27.850000	0.0024662
27.800000	0.00249476
27.750000	0.00253285
27.700000	0.00254872
27.650000	0.00259633
27.600000	0.00261537
27.550000	0.00263442
27.500000	0.00264711
27.450000	0.00267568
27.400000	0.00271059
27.350000	0.00273916
27.300000	0.00276773
27.250000	0.00279312
27.200000	0.00280581
27.150000	0.00283438
27.100000	0.0028566
27.050000	0.00288834
27.000000	0.00292325
26.950000	0.00295499
26.900000	0.00297086
26.850000	0.0030026
26.800000	0.00303117
26.750000	0.00304386
26.700000	0.00307243
26.650000	0.00311687
26.600000	0.00312321
26.550000	0.00316765
26.500000	0.00318352
26.450000	0.00319622
26.400000	0.00322796
26.350000	0.00325335
26.300000	0.00330096
26.250000	0.00336761
26.200000	0.00339935
26.150000	0.00342474
26.100000	0.00347235
26.050000	0.00353266
26.000000	0.0035517
25.950000	0.0035771
25.900000	0.00362471
25.850000	0.00367232
25.800000	0.00371358
25.750000	0.00374532
25.700000	0.0037961
25.650000	0.00382149
25.600000	0.00383736
25.550000	0.00387545
25.500000	0.00390084
25.450000	0.00392941
25.400000	0.00398337
25.350000	0.00401828
25.300000	0.00408494
25.250000	0.00411985
25.200000	0.00415794
25.150000	0.00421507
25.100000	0.00426268
25.050000	0.00429759
25.000000	0.00432616
24.950000	0.00437377
24.900000	0.00439916
24.850000	0.00442773
24.800000	0.00446899
24.750000	0.00449121
24.700000	0.00452295
24.650000	0.00457691
24.600000	0.00461182
24.550000	0.00464991
24.500000	0.00474513
24.450000	0.00478956
24.400000	0.00483717
24.350000	0.00489748
24.300000	0.00495144
24.250000	0.00498
24.200000	0.00502127
24.150000	0.00506253
24.100000	0.00513236
24.050000	0.00518314
24.000000	0.00521805
23.950000	0.00527201
23.900000	0.00531645
23.850000	0.00538628
23.800000	0.00543389
23.750000	0.0054815
23.700000	0.00551958
23.650000	0.00557672
23.600000	0.00562433
23.550000	0.00568146
23.500000	0.00572907
23.450000	0.00577668
23.400000	0.00583381
23.350000	0.00589412
23.300000	0.00594173
23.250000	0.00599886
23.200000	0.00604964
23.150000	0.00608456
23.100000	0.00615438
23.050000	0.00619882
23.000000	0.00628134
22.950000	0.00635117
22.900000	0.00642735
22.850000	0.00649718
22.800000	0.0065797
22.750000	0.00664318
22.700000	0.00671301
22.650000	0.00677014
22.600000	0.00683044
22.550000	0.00690979
22.500000	0.00698914
22.450000	0.00707167
22.400000	0.0071288
22.350000	0.00717641
22.300000	0.00724941
22.250000	0.0073002
22.200000	0.00735733
22.150000	0.00742716
22.100000	0.00748429
22.050000	0.00756999
22.000000	0.00763981
21.950000	0.00770012
21.900000	0.00777312
21.850000	0.00785565
21.800000	0.00795404
21.750000	0.00802069
21.700000	0.0080937
21.650000	0.00816987
21.600000	0.00823018
21.550000	0.00829683
21.500000	0.00836031
21.450000	0.00842697
21.400000	0.00851901
21.350000	0.0086301
21.300000	0.0087285
21.250000	0.00881419
21.200000	0.00889037
21.150000	0.00895702
21.100000	0.00905542
21.050000	0.00916968
21.000000	0.00925221
20.950000	0.00932838
20.900000	0.00941725
20.850000	0.0095093
20.800000	0.00958865
20.750000	0.00965848
20.700000	0.00978226
20.650000	0.00992192
20.600000	0.0100076
20.550000	0.010106
20.500000	0.0101917
20.450000	0.010252
20.400000	0.0103314
20.350000	0.0104171
20.300000	0.0104932
20.250000	0.0105916
20.200000	0.01069
20.150000	0.0107821
20.100000	0.01089
20.050000	0.0110233
20.000000	0.0111153
19.950000	0.0111852
19.900000	0.0112836
19.850000	0.0113883
19.800000	0.0115407
19.750000	0.0116581
19.700000	0.0118073
19.650000	0.0119533
19.600000	0.0120517
19.550000	0.0121913
19.500000	0.0123151
19.450000	0.0124579
19.400000	0.0125754
19.350000	0.0127055
19.300000	0.012861
19.250000	0.012969
19.200000	0.0130991
19.150000	0.0131816
19.100000	0.0132768
19.050000	0.0134165
19.000000	0.0135181
18.950000	0.0136482
18.900000	0.0137974
18.850000	0.0139212
18.800000	0.0140989
18.750000	0.01421
18.700000	0.0143496
18.650000	0.0144671
18.600000	0.0145877
18.550000	0.01474
18.500000	0.0148861
18.450000	0.0150701
18.400000	0.0152003
18.350000	0.0153431
18.300000	0.0154701
18.250000	0.0156161
18.200000	0.0157811
18.150000	0.0159081
18.100000	0.0160922
18.050000	0.0162699
18.000000	0.0164223
17.950000	0.0165683
17.900000	0.0167206
17.850000	0.0168571
17.800000	0.017038
17.750000	0.017184
17.700000	0.0173364
17.650000	0.0174919
17.600000	0.0176538
17.550000	0.0178252
17.500000	0.0179521
17.450000	0.0181045
17.400000	0.0182695
17.350000	0.0184314
17.300000	0.0186504
17.250000	0.0188409
17.200000	0.0190472
17.150000	0.0192313
17.100000	0.019409
17.050000	0.0195487
17.000000	0.0197359
16.950000	0.0199041
16.900000	0.0200375
16.850000	0.0202279
16.800000	0.0204342
16.750000	0.0206246
16.700000	0.020796
16.650000	0.0209897
16.600000	0.0212087
16.550000	0.0213578
16.500000	0.0215356
16.450000	0.0217292
16.400000	0.0219514
16.350000	0.0221418
16.300000	0.0223227
16.250000	0.0225544
16.200000	0.0227703
16.150000	0.0230083
16.100000	0.0232178
16.050000	0.0234368
16.000000	0.0236685
15.950000	0.0239415
15.900000	0.0241732
15.850000	0.0244112
15.800000	0.0246334
15.750000	0.0249064
15.700000	0.0251762
15.650000	0.0254079
15.600000	0.025703
15.550000	0.0259601
15.500000	0.0261347
15.450000	0.026395
15.400000	0.0266298
15.350000	0.0269441
15.300000	0.0272329
15.250000	0.0274932
15.200000	0.0277217
15.150000	0.0280391
15.100000	0.0283184
15.050000	0.0286041
15.000000	0.0288516
14.950000	0.0291468
14.900000	0.0294166
14.850000	0.0297404
14.800000	0.0300387
14.750000	0.0303339
14.700000	0.03061
14.650000	0.0308925
14.600000	0.0312036
14.550000	0.0314575
14.500000	0.0317686
14.450000	0.032105
14.400000	0.0323938
14.350000	0.0326446
14.300000	0.0329334
14.250000	0.0331905
14.200000	0.0335111
14.150000	0.0338856
14.100000	0.0341967
14.050000	0.0345553
14.000000	0.0349013
13.950000	0.0352631
13.900000	0.03559
13.850000	0.0359233
13.800000	0.0362756
13.750000	0.0366406
13.700000	0.036993
13.650000	0.0373611
13.600000	0.0377515
13.550000	0.0381292
13.500000	0.0385355
13.450000	0.0388847
13.400000	0.0392592
13.350000	0.0395766
13.300000	0.0399479
13.250000	0.0403415
13.200000	0.0408113
13.150000	0.0411668
13.100000	0.0415794
13.050000	0.041938
13.000000	0.0423221
12.950000	0.0426903
12.900000	0.0430648
12.850000	0.0434806
12.800000	0.0439027
12.750000	0.0442519
12.700000	0.0446518
12.650000	0.045074
12.600000	0.0454866
12.550000	0.0458675
12.500000	0.0463372
12.450000	0.0468292
12.400000	0.0472926
12.350000	0.0477941
12.300000	0.048267
12.250000	0.0486542
12.200000	0.0491272
12.150000	0.0495747
12.100000	0.0499619
12.050000	0.0504285
12.000000	0.0508887
11.950000	0.0513775
11.900000	0.0517997
11.850000	0.0522885
11.800000	0.0528471
11.750000	0.0534374
11.700000	0.0539358
11.650000	0.0544499
11.600000	0.0548975
11.550000	0.0554339
11.500000	0.0559925
11.450000	0.0565194
11.400000	0.0570241
11.350000	0.057643
11.300000	0.0582302
11.250000	0.0587444
11.200000	0.0593855
11.150000	0.0599822
11.100000	0.0605218
11.050000	0.0610836
11.000000	0.0616708
10.950000	0.0622516
10.900000	0.0628357
10.850000	0.0634228
10.800000	0.0640227
10.750000	0.0645782
10.700000	0.0652669
10.650000	0.0658986
10.600000	0.0664667
10.550000	0.0670634
10.500000	0.067676
10.450000	0.0683489
10.400000	0.0689996
10.350000	0.069774
10.300000	0.0703961
10.250000	0.0710341
10.200000	0.0716911
10.150000	0.0723703
10.100000	0.0730813
10.050000	0.0737732
10.000000	0.0744811
9.950000	0.0751571
9.900000	0.0759252
9.850000	0.0765981
9.800000	0.0773313
9.750000	0.0780835
9.700000	0.0787786
9.650000	0.0795848
9.600000	0.080245
9.550000	0.081029
9.500000	0.0818606
9.450000	0.0826192
9.400000	0.0834444
9.350000	0.0841935
9.300000	0.0849616
9.250000	0.0858059
9.200000	0.0867073
9.150000	0.0875198
9.100000	0.0882816
9.050000	0.0890846
9.000000	0.0899416
8.950000	0.0908335
8.900000	0.091754
8.850000	0.0925982
8.800000	0.0934489
8.750000	0.0943915
8.700000	0.0952168
8.650000	0.0961055
8.600000	0.0970291
8.550000	0.0980321
8.500000	0.0989335
8.450000	0.0999175
8.400000	0.100955
8.350000	0.101946
8.300000	0.102876
8.250000	0.103815
8.200000	0.104774
8.150000	0.10571
8.100000	0.106716
8.050000	0.107802
8.000000	0.108817
7.950000	0.109827
7.900000	0.11076
7.850000	0.111814
7.800000	0.112921
7.750000	0.11388
7.700000	0.114908
7.650000	0.116019
7.600000	0.117041
7.550000	0.118054
7.500000	0.119063
7.450000	0.120215
7.400000	0.121364
7.350000	0.122497
7.300000	0.123561
7.250000	0.124678
7.200000	0.125817
7.150000	0.1269
7.100000	0.128068
7.050000	0.129366
7.000000	0.130543
6.950000	0.131711
6.900000	0.132918
6.850000	0.134187
6.800000	0.135466
6.750000	0.136783
6.700000	0.137948
6.650000	0.139227
6.600000	0.140529
6.550000	0.141719
6.500000	0.143093
6.450000	0.144347
6.400000	0.145626
6.350000	0.147048
6.300000	0.14848
6.250000	0.149921
6.200000	0.151403
6.150000	0.152695
6.100000	0.154015
6.050000	0.155418
6.000000	0.156945
5.950000	0.158424
5.900000	0.159884
5.850000	0.161277
5.800000	0.162721
5.750000	0.164185
5.700000	0.165702
5.650000	0.167152
5.600000	0.168619
5.550000	0.170149
5.500000	0.171739
5.450000	0.173345
5.400000	0.17496
5.350000	0.176535
5.300000	0.17815
5.250000	0.179721
5.200000	0.181369
5.150000	0.183162
5.100000	0.18487
5.050000	0.186625
5.000000	0.188342
4.950000	0.190043
4.900000	0.191919
4.850000	0.193642
4.800000	0.195261
4.750000	0.196972
4.700000	0.198816
4.650000	0.200676
4.600000	0.202422
4.550000	0.204247
4.500000	0.206119
4.450000	0.20804
4.400000	0.209887
4.350000	0.21163
4.300000	0.213382
4.250000	0.21528
4.200000	0.217175
4.150000	0.219066
4.100000	0.220986
4.050000	0.222919
4.000000	0.224856
3.950000	0.226846
3.900000	0.228918
3.850000	0.230959
3.800000	0.233048
3.750000	0.235092
3.700000	0.237171
3.650000	0.239351
3.600000	0.241468
3.550000	0.243579
3.500000	0.24576
3.450000	0.247845
3.400000	0.249917
3.350000	0.251993
3.300000	0.254237
3.250000	0.25637
3.200000	0.25849
3.150000	0.260811
3.100000	0.263074
3.050000	0.265451
3.000000	0.267762
2.950000	0.270142
2.900000	0.272539
2.850000	0.274989
2.800000	0.277242
2.750000	0.279782
2.700000	0.282346
2.650000	0.284765
2.600000	0.287199
2.550000	0.289624
2.500000	0.291976
2.450000	0.294442
2.400000	0.296962
2.350000	0.299394
2.300000	0.302031
2.250000	0.304409
2.200000	0.307119
2.150000	0.309884
2.100000	0.312341
2.050000	0.314835
2.000000	0.317666
1.950000	0.320326
1.900000	0.323246
1.850000	0.325836
1.800000	0.328588
1.750000	0.331388
1.700000	0.334035
1.650000	0.336669
1.600000	0.339389
1.550000	0.34236
1.500000	0.345271
1.450000	0.348137
1.400000	0.351016
1.350000	0.354006
1.300000	0.356846
1.250000	0.359801
1.200000	0.36281
1.150000	0.365803
1.100000	0.368854
1.050000	0.37191
1.000000	0.374941
0.950000	0.378096
0.900000	0.381188
0.850000	0.384174
0.800000	0.387415
0.750000	0.390484
0.700000	0.393681
0.650000	0.396674
0.600000	0.399762
0.550000	0.403044
0.500000	0.406183
0.450000	0.409316
0.400000	0.412725
0.350000	0.415918
0.300000	0.418987
0.250000	0.422358
0.200000	0.42563
0.150000	0.42896
0.100000	0.432181
0.050000	0.435517
0.000000	0.438881
-0.050000	0.442398
-0.100000	0.445639
-0.150000	0.449073
-0.200000	0.452676
-0.250000	0.45617
-0.300000	0.459611
-0.350000	0.463001
-0.400000	0.4664
-0.450000	0.46978
-0.500000	0.473269
-0.550000	0.476776
-0.600000	0.480385
-0.650000	0.48387
-0.700000	0.487399
-0.750000	0.490913
-0.800000	0.494553
-0.850000	0.498096
-0.900000	0.501552
-0.950000	0.505082
-1.000000	0.508713
-1.050000	0.512385
-1.100000	0.516311
-1.150000	0.52019
-1.200000	0.52384
-1.250000	0.527573
-1.300000	0.531162
-1.350000	0.534676
-1.400000	0.538482
-1.450000	0.542217
-1.500000	0.545845
-1.550000	0.549667
-1.600000	0.553383
-1.650000	0.557186
-1.700000	0.560842
-1.750000	0.564629
-1.800000	0.568247
-1.850000	0.571932
-1.900000	0.575709
-1.950000	0.579334
-2.000000	0.583006
-2.050000	0.58671
-2.100000	0.590468
-2.150000	0.594115
-2.200000	0.597845
-2.250000	0.601762
-2.300000	0.605558
-2.350000	0.609446
-2.400000	0.61334
-2.450000	0.617019
-2.500000	0.620828
-2.550000	0.624402
-2.600000	0.628322
-2.650000	0.631972
-2.700000	0.635682
-2.750000	0.639405
-2.800000	0.64297
-2.850000	0.646769
-2.900000	0.650628
-2.950000	0.654285
-3.000000	0.657884
-3.050000	0.661531
-3.100000	0.665203
-3.150000	0.668806
-3.200000	0.672405
-3.250000	0.676284
-3.300000	0.67988
-3.350000	0.683524
-3.400000	0.68726
-3.450000	0.690932
-3.500000	0.69462
-3.550000	0.698242
-3.600000	0.701743
-3.650000	0.705193
-3.700000	0.708713
-3.750000	0.712325
-3.800000	0.715746
-3.850000	0.71926
-3.900000	0.722646
-3.950000	0.725868
-4.000000	0.729128
-4.050000	0.732533
-4.100000	0.736072
-4.150000	0.739332
-4.200000	0.742617
-4.250000	0.745845
-4.300000	0.749184
-4.350000	0.752282
-4.400000	0.755599
-4.450000	0.75884
-4.500000	0.76196
-4.550000	0.765127
-4.600000	0.768187
-4.650000	0.771298
-4.700000	0.774418
-4.750000	0.777557
-4.800000	0.780562
-4.850000	0.783549
-4.900000	0.78652
-4.950000	0.789351
-5.000000	0.792297
-5.050000	0.795264
-5.100000	0.798153
-5.150000	0.800819
-5.200000	0.803688
-5.250000	0.806351
-5.300000	0.8091
-5.350000	0.811782
-5.400000	0.814489
-5.450000	0.817168
-5.500000	0.819866
-5.550000	0.822447
-5.600000	0.825046
-5.650000	0.827588
-5.700000	0.83014
-5.750000	0.832575
-5.800000	0.835219
-5.850000	0.837704
-5.900000	0.840138
-5.950000	0.842347
-6.000000	0.844804
-6.050000	0.847178
-6.100000	0.849483
-6.150000	0.851876
-6.200000	0.854221
-6.250000	0.856342
-6.300000	0.85863
-6.350000	0.860925
-6.400000	0.863055
-6.450000	0.865299
-6.500000	0.867527
-6.550000	0.869641
-6.600000	0.871596
-6.650000	0.873643
-6.700000	0.87564
-6.750000	0.877671
-6.800000	0.879617
-6.850000	0.881677
-6.900000	0.883571
-6.950000	0.885412
-7.000000	0.88739
-7.050000	0.889234
-7.100000	0.891138
-7.150000	0.892938
-7.200000	0.894842
-7.250000	0.896677
-7.300000	0.898327
-7.350000	0.9002
-7.400000	0.901965
-7.450000	0.903536
-7.500000	0.90512
-7.550000	0.906754
-7.600000	0.908373
-7.650000	0.909963
-7.700000	0.911471
-7.750000	0.913004
-7.800000	0.914734
-7.850000	0.9162
-7.900000	0.917651
-7.950000	0.919111
-8.000000	0.920495
-8.050000	0.921961
-8.100000	0.923376
-8.150000	0.924802
-8.200000	0.926154
-8.250000	0.927401
-8.300000	0.928763
-8.350000	0.930182
-8.400000	0.93148
-8.450000	0.932756
-8.500000	0.934152
-8.550000	0.935301
-8.600000	0.936428
-8.650000	0.937745
-8.700000	0.938951
-8.750000	0.940126
-8.800000	0.941281
-8.850000	0.942493
-8.900000	0.943512
-8.950000	0.944595
-9.000000	0.945658
-9.050000	0.946778
-9.100000	0.947873
-9.150000	0.948934
-9.200000	0.949949
-9.250000	0.950943
-9.300000	0.952
-9.350000	0.953003
-9.400000	0.95392
-9.450000	0.954866
-9.500000	0.955729
-9.550000	0.956589
-9.600000	0.957484
-9.650000	0.958341
-9.700000	0.959176
-9.750000	0.960112
-9.800000	0.960909
-9.850000	0.96162
-9.900000	0.962493
-9.950000	1
&
238.550000	5.58888e-30
238.500000	5.67269e-30
238.450000	5.75775e-30
238.400000	5.84409e-30
238.350000	5.93172e-30
238.300000	6.02067e-30
238.250000	6.11095e-30
238.200000	6.20258e-30
238.150000	6.29559e-30
238.100000	6.38999e-30
238.050000	6.48581e-30
238.000000	6.58307e-30
237.950000	6.68178e-30
237.900000	6.78198e-30
237.850000	6.88367e-30
237.800000	6.98689e-30
237.750000	7.09166e-30
237.700000	7.198e-30
237.650000	7.30593e-30
237.600000	7.41549e-30
237.550000	7.52668e-30
237.500000	7.63954e-30
237.450000	7.7541e-30
237.400000	7.87037e-30
237.350000	7.98839e-30
237.300000	8.10817e-30
237.250000	8.22975e-30
237.200000	8.35316e-30
237.150000	8.47841e-30
237.100000	8.60554e-30
237.050000	8.73458e-30
237.000000	8.86556e-30
236.950000	8.99849e-30
236.900000	9.13342e-30
236.850000	9.27038e-30
236.800000	9.40938e-30
236.750000	9.55048e-30
236.700000	9.69368e-30
236.650000	9.83904e-30
236.600000	9.98657e-30
236.550000	1.01363e-29
236.500000	1.02883e-29
236.450000	1.04426e-29
236.400000	1.05992e-29
236.350000	1.07581e-29
236.300000	1.09194e-29
236.250000	1.10831e-29
236.200000	1.12493e-29
236.150000	1.1418e-29
236.100000	1.15892e-29
236.050000	1.1763e-29
236.000000	1.19394e-29
235.950000	1.21184e-29
235.900000	1.23001e-29
235.850000	1.24845e-29
235.800000	1.26717e-29
235.750000	1.28617e-29
235.700000	1.30546e-29
235.650000	1.32503e-29
235.600000	1.3449e-29
235.550000	1.36507e-29
235.500000	1.38554e-29
235.450000	1.40631e-29
235.400000	1.4274e-29
235.350000	1.4488e-29
235.300000	1.47053e-29
235.250000	1.49258e-29
235.200000	1.51496e-29
235.150000	1.53767e-29
235.100000	1.56073e-29
235.050000	1.58413e-29
235.000000	1.60788e-29
234.950000	1.63199e-29
234.900000	1.65646e-29
234.850000	1.6813e-29
234.800000	1.70651e-29
234.750000	1.7321e-29
234.700000	1.75807e-29
234.650000	1.78443e-29
234.600000	1.81119e-29
234.550000	1.83834e-29
234.500000	1.86591e-29
234.450000	1.89389e-29
234.400000	1.92228e-29
234.350000	1.95111e-29
234.300000	1.98036e-29
234.250000	2.01005e-29
234.200000	2.04019e-29
234.150000	2.07078e-29
234.100000	2.10183e-29
234.050000	2.13335e-29
234.000000	2.16534e-29
233.950000	2.1978e-29
233.900000	2.23076e-29
233.850000	2.26421e-29
233.800000	2.29815e-29
233.750000	2.33261e-29
233.700000	2.36759e-29
233.650000	2.40309e-29
233.600000	2.43912e-29
233.550000	2.47569e-29
233.500000	2.51281e-29
233.450000	2.55049e-29
233.400000	2.58873e-29
233.350000	2.62755e-29
233.300000	2.66694e-29
233.250000	2.70693e-29
233.200000	2.74752e-29
233.150000	2.78871e-29
233.100000	2.83053e-29
233.050000	2.87297e-29
233.000000	2.91604e-29
232.950000	2.95977e-29
232.900000	3.00414e-29
232.850000	3.04919e-29
232.800000	3.09491e-29
232.750000	3.14131e-29
232.700000	3.18841e-29
232.650000	3.23622e-29
232.600000	3.28474e-29
232.550000	3.33399e-29
232.500000	3.38398e-29
232.450000	3.43471e-29
232.400000	3.48621e-29
232.350000	3.53848e-29
232.300000	3.59154e-29
232.250000	3.64539e-29
232.200000	3.70005e-29
232.150000	3.75552e-29
232.100000	3.81183e-29
232.050000	3.86898e-29
232.000000	3.92699e-29
231.950000	3.98587e-29
231.900000	4.04564e-29
231.850000	4.10629e-29
231.800000	4.16786e-29
231.750000	4.23035e-29
231.700000	4.29378e-29
231.650000	4.35816e-29
231.600000	4.4235e-29
231.550000	4.48982e-29
231.500000	4.55714e-29
231.450000	4.62547e-29
231.400000	4.69482e-29
231.350000	4.76521e-29
231.300000	4.83666e-29
231.250000	4.90917e-29
231.200000	4.98278e-29
231.150000	5.05749e-29
231.100000	5.13332e-29
231.050000	5.21028e-29
231.000000	5.2884e-29
230.950000	5.36769e-29
230.900000	5.44817e-29
230.850000	5.52985e-29
230.800000	5.61276e-29
230.750000	5.69692e-29
230.700000	5.78233e-29
230.650000	5.86903e-29
230.600000	5.95702e-29
230.550000	6.04634e-29
230.500000	6.13699e-29
230.450000	6.229e-29
230.400000	6.32239e-29
230.350000	6.41719e-29
230.300000	6.5134e-29
230.250000	6.61105e-29
230.200000	6.71017e-29
230.150000	6.81078e-29
230.100000	6.91289e-29
230.050000	7.01654e-29
230.000000	7.12174e-29
229.950000	7.22851e-29
229.900000	7.33689e-29
229.850000	7.44689e-29
229.800000	7.55854e-29
229.750000	7.67187e-29
229.700000	7.78689e-29
229.650000	7.90364e-29
229.600000	8.02213e-29
229.550000	8.14241e-29
229.500000	8.26449e-29
229.450000	8.38839e-29
229.400000	8.51416e-29
229.350000	8.64181e-29
229.300000	8.77138e-29
229.250000	8.90288e-29
229.200000	9.03636e-29
229.150000	9.17184e-29
229.100000	9.30935e-29
229.050000	9.44892e-29
229.000000	9.59059e-29
228.950000	9.73438e-29
228.900000	9.88032e-29
228.850000	1.00285e-28
228.800000	1.01788e-28
228.750000	1.03314e-28
228.700000	1.04863e-28
228.650000	1.06435e-28
228.600000	1.08031e-28
228.550000	1.09651e-28
228.500000	1.11295e-28
228.450000	1.12963e-28
228.400000	1.14657e-28
228.350000	1.16376e-28
228.300000	1.18121e-28
228.250000	1.19891e-28
228.200000	1.21689e-28
228.150000	1.23513e-28
228.100000	1.25365e-28
228.050000	1.27245e-28
228.000000	1.29152e-28
227.950000	1.31089e-28
227.900000	1.33054e-28
227.850000	1.35049e-28
227.800000	1.37073e-28
227.750000	1.39128e-28
227.700000	1.41214e-28
227.650000	1.43331e-28
227.600000	1.4548e-28
227.550000	1.47661e-28
227.500000	1.49875e-28
227.450000	1.52122e-28
227.400000	1.54403e-28
227.350000	1.56718e-28
227.300000	1.59067e-28
227.250000	1.61452e-28
227.200000	1.63872e-28
227.150000	1.66329e-28
227.100000	1.68823e-28
227.050000	1.71354e-28
227.000000	1.73923e-28
226.950000	1.7653e-28
226.900000	1.79177e-28
226.850000	1.81863e-28
226.800000	1.8459e-28
226.750000	1.87357e-28
226.700000	1.90166e-28
226.650000	1.93017e-28
226.600000	1.95911e-28
226.550000	1.98848e-28
226.500000	2.01829e-28
226.450000	2.04855e-28
226.400000	2.07926e-28
226.350000	2.11043e-28
226.300000	2.14207e-28
226.250000	2.17418e-28
226.200000	2.20678e-28
226.150000	2.23986e-28
226.100000	2.27344e-28
226.050000	2.30752e-28
226.000000	2.34212e-28
225.950000	2.37723e-28
225.900000	2.41287e-28
225.850000	2.44904e-28
225.800000	2.48576e-28
225.750000	2.52302e-28
225.700000	2.56085e-28
225.650000	2.59924e-28
225.600000	2.63821e-28
225.550000	2.67776e-28
225.500000	2.7179e-28
225.450000	2.75865e-28
225.400000	2.8e-28
225.350000	2.84198e-28
225.300000	2.88459e-28
225.250000	2.92783e-28
225.200000	2.97172e-28
225.150000	3.01628e-28
225.100000	3.06149e-28
225.050000	3.10739e-28
225.000000	3.15398e-28
224.950000	3.20126e-28
224.900000	3.24925e-28
224.850000	3.29796e-28
224.800000	3.3474e-28
224.750000	3.39758e-28
224.700000	3.44852e-28
224.650000	3.50022e-28
224.600000	3.55269e-28
224.550000	3.60595e-28
224.500000	3.66001e-28
224.450000	3.71488e-28
224.400000	3.77057e-28
224.350000	3.82709e-28
224.300000	3.88447e-28
224.250000	3.9427e-28
224.200000	4.00181e-28
224.150000	4.0618e-28
224.100000	4.12269e-28
224.050000	4.1845e-28
224.000000	4.24723e-28
223.950000	4.3109e-28
223.900000	4.37552e-28
223.850000	4.44112e-28
223.800000	4.5077e-28
223.750000	4.57527e-28
223.700000	4.64386e-28
223.650000	4.71348e-28
223.600000	4.78414e-28
223.550000	4.85586e-28
223.500000	4.92865e-28
223.450000	5.00254e-28
223.400000	5.07753e-28
223.350000	5.15365e-28
223.300000	5.23091e-28
223.250000	5.30932e-28
223.200000	5.38891e-28
223.150000	5.4697e-28
223.100000	5.5517e-28
223.050000	5.63492e-28
223.000000	5.71939e-28
222.950000	5.80513e-28
222.900000	5.89216e-28
222.850000	5.98049e-28
222.800000	6.07014e-28
222.750000	6.16114e-28
222.700000	6.2535e-28
222.650000	6.34724e-28
222.600000	6.44239e-28
222.550000	6.53897e-28
222.500000	6.63699e-28
222.450000	6.73649e-28
222.400000	6.83747e-28
222.350000	6.93997e-28
222.300000	7.04401e-28
222.250000	7.1496e-28
222.200000	7.25678e-28
222.150000	7.36556e-28
222.100000	7.47598e-28
222.050000	7.58805e-28
222.000000	7.7018e-28
221.950000	7.81725e-28
221.900000	7.93444e-28
221.850000	8.05338e-28
221.800000	8.1741e-28
221.750000	8.29664e-28
221.700000	8.42101e-28
221.650000	8.54725e-28
221.600000	8.67537e-28
221.550000	8.80542e-28
221.500000	8.93742e-28
221.450000	9.0714e-28
221.400000	9.20738e-28
221.350000	9.3454e-28
221.300000	9.4855e-28
221.250000	9.62769e-28
221.200000	9.77201e-28
221.150000	9.9185e-28
221.100000	1.00672e-27
221.050000	1.02181e-27
221.000000	1.03713e-27
220.950000	1.05267e-27
220.900000	1.06845e-27
220.850000	1.08447e-27
220.800000	1.10073e-27
220.750000	1.11723e-27
220.700000	1.13397e-27
220.650000	1.15097e-27
220.600000	1.16823e-27
220.550000	1.18574e-27
220.500000	1.20351e-27
220.450000	1.22155e-27
220.400000	1.23986e-27
220.350000	1.25845e-27
220.300000	1.27731e-27
220.250000	1.29646e-27
220.200000	1.3159e-27
220.150000	1.33562e-27
220.100000	1.35564e-27
220.050000	1.37596e-27
220.000000	1.39659e-27
219.950000	1.41752e-27
219.900000	1.43877e-27
219.850000	1.46034e-27
219.800000	1.48223e-27
219.750000	1.50445e-27
219.700000	1.527e-27
219.650000	1.54989e-27
219.600000	1.57312e-27
219.550000	1.5967e-27
219.500000	1.62064e-27
219.450000	1.64493e-27
219.400000	1.66959e-27
219.350000	1.69462e-27
219.300000	1.72002e-27
219.250000	1.7458e-27
219.200000	1.77197e-27
219.150000	1.79853e-27
219.100000	1.82549e-27
219.050000	1.85285e-27
219.000000	1.88063e-27
218.950000	1.90882e-27
218.900000	1.93743e-27
218.850000	1.96647e-27
218.800000	1.99595e-27
218.750000	2.02587e-27
218.700000	2.05623e-27
218.650000	2.08706e-27
218.600000	2.11834e-27
[truncated: 3,667 more rows]
