# Supplementary material for: RNAhub - an automated pipeline to search and align RNA homologs with secondary structure assessment
Source: bioRxiv. 2025 Apr 8:2025.03.11.642701. Preprint. [Version 3] doi: 10.1101/2025.03.11.642701 (PMC11952402; doi:10.1101/2025.03.11.642701)
Supplement: Supplement 1 [file media-1.gz › supplemental_material/xrRNA/RNAhub_genomes/rscape_output/xrRNA.cov]

#
# Method Target_E-val [cov_min,cov_max] [FP | TP True Found | Sen PPV F] 
# GTp    0.05           [-9.95,114.06]    [5 | 0 0 5 | 0.00 0.00 0.00] 
#
# #tests = 0 (base pairs) 15753 (others)
# in_given  left_pos       right_pos        score      E-value          pvalue      substitutions      power
#----------------------------------------------------------------------------------------------------------------
~	         2	        36	60.09207	0.00812196	5.15582e-07	37		0.80
~	         8	        31	64.16854	0.00245733	1.55991e-07	34		0.78
~	        10	        28	85.74422	4.38955e-06	2.78649e-10	31		0.75
~	        18	        53	114.05572	1.00902e-09	6.40524e-14	25		0.67
~	        19	        52	84.08620	7.13804e-06	4.53123e-10	10		0.32
