# Supplementary material for: RNAhub - an automated pipeline to search and align RNA homologs with secondary structure assessment
Source: bioRxiv. 2025 Apr 8:2025.03.11.642701. Preprint. [Version 3] doi: 10.1101/2025.03.11.642701 (PMC11952402; doi:10.1101/2025.03.11.642701)
Supplement: Supplement 1 [file media-1.gz › supplemental_material/xrRNA/RNAhub_rfam/seq+RF04222_seed.sto]

# STOCKHOLM 1.0
#=GF AU Infernal 1.1.2

xrRNA                            GggaguauaaaGAACACuAGCCGAGC............AAAC...GAAAGUUGCAAGCAUCGGAAG.UCAAgucuuucacaucagccggacacacaaaauagauuucaaauuucuagcaggauuugcaucaggcuuucuugccgcaaucccaauuucaguagccgguauuuacuuagucuaccucaaaaucucacccacg
#=GR xrRNA                    PP 577777777777888888********............****...*******************99.9999*********************************************************************************************************************************
NC_001726.1/2661-2711            G..........UCACGU.AGCUAGUA............---C...-CAGGUUGCAAUA-CUAGA-G.CGUU.................................................................................................................................
#=GR NC_001726.1/2661-2711    PP *..........******.********...............*....**********77.*****.7.7777.................................................................................................................................
NC_035451.1/3370-3423            G..........UAACGUcAGCCGCCA............---A...CACAGUUGCAA-GAGCGGAAG.ACGU.................................................................................................................................
#=GR NC_035451.1/3370-3423    PP *..........***************...............9...9**********.*********.****.................................................................................................................................
NC_000874.1/3464-3517            G..........CAUCCCgAGCCACCA............---U...AUAGGUUGCAA-GAGUGGAAC.GGGA.................................................................................................................................
#=GR NC_000874.1/3464-3517    PP *..........***************...............9...***********.*********.****.................................................................................................................................
NC_025837.1/3484-3536            U..........UUGAACcAGCGAACA............---A...UUCAGUUGCGA-GAUUCGAGG.UUUC.................................................................................................................................
#=GR NC_025837.1/3484-3536    PP *..........***************...............*...***********.*********.****.................................................................................................................................
NC_031747.1/3736-3788            G..........ACAGAU.AGCCGGUA............U--C...AGUUGUUGCAAUAGCCGGA-G.UCUU.................................................................................................................................
#=GR NC_031747.1/3736-3788    PP *..........******.********............7..8...*******************.*.****.................................................................................................................................
NC_010809.1/3332-3387            A..........GAACACuAGCCGGAA............AUAC...-GUUGUUGCAAUUGCCGGAAG.UUUA.................................................................................................................................
#=GR NC_010809.1/3332-3387    PP *..........***************............****....********************.****.................................................................................................................................
NC_018571.2/3455-3510            U..........CAUAACuAGCCGGAA............AUAC...-GUUGUUGCAAUUGCCGGAAG.UUAA.................................................................................................................................
#=GR NC_018571.2/3455-3510    PP *..........**99999********............****....********************.****.................................................................................................................................
NC_004751.1/3564-3618            -..........AAAACU.AGCCGGAC............AAAC...GUAAGUUGCAAGUGCCGGAAG.UCA-.................................................................................................................................
#=GR NC_004751.1/3564-3618    PP ...........666666.********............****...*******************77.777..................................................................................................................................
NC_021484.1/3332-3389            C..........UCAAGUcAGCCAGGC............AAAU...UCGAGUUGCAAGCACUGGAUG.ACCU.................................................................................................................................
#=GR NC_021484.1/3332-3389    PP *..........***************............****...*********************.****.................................................................................................................................
LN865080.1/843-898               C..........AUAGCC.AGCCACAC............AUAC...ACAAGUUGCAAGUAGUGGA-G.GUUC.................................................................................................................................
#=GR LN865080.1/843-898       PP 9..........999999.********............****...*******************.9.9999.................................................................................................................................
NC_006265.1/3306-3359            -..........GAAGCU.AGCCGAGA............AACA...CGUUGUUGCAAUCGUCGGA-A.GCAA.................................................................................................................................
#=GR NC_006265.1/3306-3359    PP ...........999***.********............****...*******************.9.99**.................................................................................................................................
NC_034247.1/3465-3519            C..........UCAGUU.AGCCGGAA............AGUC...-GCUGUUGCAAUUGCCGGAAA.ACUU.................................................................................................................................
#=GR NC_034247.1/3465-3519    PP *..........******.********............****....********************.****.................................................................................................................................
NC_010732.1/3457-3513            A..........UAAACU.AGCCAAGC............AUAC...RUCAGUUGCRAGCGUUGGAAG.UUCA.................................................................................................................................
#=GR NC_010732.1/3457-3513    PP 9..........999999.********............****...*********************.****.................................................................................................................................
NC_003688.1/3317-3374            A..........GAACACuAGCCAAGC............ACAC...ACGAGUUGCAAGCAUUGGAAG.UCUG.................................................................................................................................
#=GR NC_003688.1/3317-3374    PP *..........***************............****...*********************.****.................................................................................................................................
NC_036803.1/3442-3498            U..........AUAACU.AGCCAAGC............AUAC...AUCAGUUGCAAGCGUUGGAAG.UUCA.................................................................................................................................
#=GR NC_036803.1/3442-3498    PP 9..........999999.********............****...*********************.****.................................................................................................................................
JX427534.1/587-643               U..........AUAACU.AGCCAAGC............AUAC...AUCAGUUGCAAGCAUUGGAAG.UUCA.................................................................................................................................
#=GR JX427534.1/587-643       PP 9..........999999.********............****...*********************.****.................................................................................................................................
NC_004756.1/3344-3398            -..........-AACACuAGCCGAGC............AAAC...GAAAGUUGCAAGCAUCGGA-A.GUCA.................................................................................................................................
#=GR NC_004756.1/3344-3398    PP ............**************............****...*******************.9.9999.................................................................................................................................
NC_002766.1/3422-3478            U..........ACAAAC.AGCCGGGU............AAAC...AUCAGUUGCAAACACCGGAAG.UUUU.................................................................................................................................
#=GR NC_002766.1/3422-3478    PP *..........******.********............****...*********************.****.................................................................................................................................
NC_029906.1/3325-3382            C..........UGAAGCuAGCCAGAC............AUAC...GUGAGUUGCAAGUACUGGAUA.GCUU.................................................................................................................................
#=GR NC_029906.1/3325-3382    PP *..........***************............****...*******************99.****.................................................................................................................................
MN204612.1/3410-3464             G..........AAACAU.AGCCUCAC............AUAC...-ACAGUUGCAAGUGGAGGAGU.GUUU.................................................................................................................................
#=GR MN204612.1/3410-3464     PP *..........******.********............****....******************99.****.................................................................................................................................
MK482114.1/3574-3626             -..........--CAGCuAGCCCGGA............AUUU...-GUUGUUGCAAUCGCGGGAAA.AGAA.................................................................................................................................
#=GR MK482114.1/3574-3626     PP .............55555********............****....********************.**55.................................................................................................................................
LC428360.1/3278-3332             -..........GAAGUU.AGCCCUAC............AUAC...GUAAGUUGCAAGUAAGGGA-A.ACAA.................................................................................................................................
#=GR LC428360.1/3278-3332     PP ...........******.********............****...*******************.*.****.................................................................................................................................
LC424839.1/3422-3477             -..........CGGAGUgAGCCAGAC............AUAC...GCAAGCUGCAAGUACUGGA-C.ACUA.................................................................................................................................
#=GR LC424839.1/3422-3477     PP ...........***************............****...*******************.*.****.................................................................................................................................
MK333461.1/3445-3501             C..........UUAGUU.AGCCAAGC............AUAC...AUCAGUUGCAAGCGUUGGAAA.CUUA.................................................................................................................................
#=GR MK333461.1/3445-3501     PP *..........******.********............****...*********************.****.................................................................................................................................
MH645154.1/3368-3424             -..........UAUAGUaAGCCAAGC............AUAC...AUCAGUUGCAAGCAUUGGAAU.ACUU.................................................................................................................................
#=GR MH645154.1/3368-3424     PP ...........***************............****...*********************.****.................................................................................................................................
MK050791.1/3409-3465             U..........ACAGAC.AGCCAGAC............ACAC...GCAAGUUGCAAGUACUGGAAGuCUUA.................................................................................................................................
#=GR MK050791.1/3409-3465     PP *..........******.********............****...*********************99999.................................................................................................................................
LR584020.1/3338-3392             -..........GAAGUU.AGCCCUAC............AUAC...GUAAGUUGCAAGUAAGGGA-A.ACAA.................................................................................................................................
#=GR LR584020.1/3338-3392     PP ...........******.********............****...*******************.*.****.................................................................................................................................
L39983.1/338-394                 A..........UAAAAC.AGCCGGGU............AAAC...AUCAGUUGCAAACACCGGAAG.UUUU.................................................................................................................................
#=GR L39983.1/338-394         PP *..........******.********............****...*********************.****.................................................................................................................................
NC_028793.1/3525-3581            G..........AAAACU.AGCCAAGC............ACAC...GCGAGUUGCAAGCAUUGGAAG.UUCA.................................................................................................................................
#=GR NC_028793.1/3525-3581    PP 8..........888888.********............****...*********************.****.................................................................................................................................
KT963000.1/3530-3585             -..........UACACU.AGCCAAGC............AAAC...ACGAGUUGCAAGCAUUGGAAG.UAAA.................................................................................................................................
#=GR KT963000.1/3530-3585     PP ...........******.********............****...*********************.****.................................................................................................................................
NC_034265.1/3498-3554            A..........UAAGCU.AGCCAAGC............AUAC...ACGAGUUGCAAGCAUUGGAAG.UUCA.................................................................................................................................
#=GR NC_034265.1/3498-3554    PP 6..........666666.********............****...*********************.****.................................................................................................................................
NC_034207.1/3516-3572            C..........ACGAUC.AGCCAAGC............AUAC...AUCAGUUGCAAGCGUUGGAGA.UCAC.................................................................................................................................
#=GR NC_034207.1/3516-3572    PP *..........******.********............****...*********************.****.................................................................................................................................
NC_027703.1/3484-3543            -..........UACAUAcAGCCGGGC............AUAC...CGUAGUUGCAAGCGCCGGA-A.AGUAuc...............................................................................................................................
#=GR NC_027703.1/3484-3543    PP ...........5555555********............****...*******************.6.66667*...............................................................................................................................
KC960436.1/599-653               U..........AAAGCC.AGCCGAGU............----uagACUUGUUGCAAACGUCGGAGG.CUAA.................................................................................................................................
#=GR KC960436.1/599-653       PP *..........******.********................6667********************.****.................................................................................................................................
MF136435.1/2804-2858             U..........AAACAC.AGCCAAUA............---A...UCUUGUUGCAAUAGUUGGAGU.GUUC.................................................................................................................................
#=GR MF136435.1/2804-2858     PP *..........******.********...............9...9********************.****.................................................................................................................................
NC_008249.1/3486-3539            A..........CAGAGAuAGCCGACU............---A...ACUAGUUGCGA-GAUCGGA-G.UCUC.................................................................................................................................
#=GR NC_008249.1/3486-3539    PP *..........***************...............*...***********.*******.*.****.................................................................................................................................
NC_034246.1/3377-3430            U..........CAGAAUcAGCCCUAC............---A...UCAAGUUGCGAGUGAGGGA-G.AUUC.................................................................................................................................
#=GR NC_034246.1/3377-3430    PP *..........***************...............9...9******************.*.****.................................................................................................................................
NC_014545.1/3448-3504            C..........CUGAGCuAGCUCUUA............---A...UCUUGUUGCAUUAGAGAGAAGcUUAA.................................................................................................................................
#=GR NC_014545.1/3448-3504    PP *..........***************...............9...9******************999****.................................................................................................................................
LN865083.1/839-907               G..........AAACAC.AGCCGGCAaauaaacuuaaaAUAA...GUAGGUUGCAA-GAUCGGAGU.GUAC.................................................................................................................................
#=GR LN865083.1/839-907       PP 9..........999999.************************...***********.*******88.8887.................................................................................................................................
MH323436.1/3743-3795             C..........UCCAGU.AGCUGAAG............---C...GAAAGUUGCAACUGUCAGAAC.UGU-.................................................................................................................................
#=GR MH323436.1/3743-3795     PP *..........******.********...............*...*********************.***..................................................................................................................................
NC_034836.1/4190-4264            -..........-CCCCCcAGCCGAAA............GUUC...-UAGGUUGCAAUUGUCGGU-G.GGCUccggcguaag.......................................................................................................................
#=GR NC_034836.1/4190-4264    PP ............777777********............****....******************.8.88888*********.......................................................................................................................
NC_032224.1/3354-3415            C..........GAGAGUcAGCCAAAC............AAAC...ACAAGUUGCAAGUGUUGGA-G.ACUCau...............................................................................................................................
#=GR NC_032224.1/3354-3415    PP *..........***************............****...*******************.9.999999...............................................................................................................................
NC_033229.1/3703-3758            -..........CAAAAUcAGCCACAC............AUAC...ACAAGUUGCGAGUAGUGGA-G.AUUC.................................................................................................................................
#=GR NC_033229.1/3703-3758    PP ...........8888888********............****...*******************.9.9999.................................................................................................................................
URS00021ED9C7_12045/1-51         -..........GGAACU.AGCUCAGC............AUAC...ACGAGUUGCAAGCAUGGGAAG.UUCA.................................................................................................................................
#=GR URS00021ED9C7_12045/1-51 PP ...........555555.********............****...*********************.****.................................................................................................................................
#=GC SS_cons                     :..........:<<<<<.--<<<<<<............____...___________>>->>>>->>.>>>:.................................................................................................................................
#=GC RF                          u..........uaaacu.AGCCgagC............AUAC...acaAGUUGCAAGcAucGGAag.uuua.................................................................................................................................

xrRNA                            ugcggagcaucguuA-------.-----
#=GR xrRNA                    PP *****6666666666.............
NC_001726.1/2661-2711            ..............AGUCCUGG.GGCGU
#=GR NC_001726.1/2661-2711    PP ..............********.*****
NC_035451.1/3370-3423            ..............AGUCUGUG.UCAAA
#=GR NC_035451.1/3370-3423    PP ..............********.*****
NC_000874.1/3464-3517            ..............AGUCCUAU.AGAUA
#=GR NC_000874.1/3464-3517    PP ..............********.*****
NC_025837.1/3484-3536            ..............AGUCUGAA.UCAU-
#=GR NC_025837.1/3484-3536    PP ..............********.****.
NC_031747.1/3736-3788            ..............AGUCAACG.UACA-
#=GR NC_031747.1/3736-3788    PP ..............********.****.
NC_010809.1/3332-3387            ..............AGCCAAC-.UACAA
#=GR NC_010809.1/3332-3387    PP ..............*******..99999
NC_018571.2/3455-3510            ..............AGUCAAC-.UACAA
#=GR NC_018571.2/3455-3510    PP ..............*******..99999
NC_004751.1/3564-3618            ..............AGUCUUAC.ACACA
#=GR NC_004751.1/3564-3618    PP ..............********.*****
NC_021484.1/3332-3389            ..............AGUCUCGA.UACAU
#=GR NC_021484.1/3332-3389    PP ..............********.*****
LN865080.1/843-898               ..............AGUCUUGU.UACCA
#=GR LN865080.1/843-898       PP ..............********.*****
NC_006265.1/3306-3359            ..............AGCCAAC-.UACAA
#=GR NC_006265.1/3306-3359    PP ..............*******..99999
NC_034247.1/3465-3519            ..............AGUCAGCU.ACAC-
#=GR NC_034247.1/3465-3519    PP ..............********.8888.
NC_010732.1/3457-3513            ..............AGUCUGAU.UACCA
#=GR NC_010732.1/3457-3513    PP ..............********.*****
NC_003688.1/3317-3374            ..............AGUCUCGU.UACCA
#=GR NC_003688.1/3317-3374    PP ..............********.*****
NC_036803.1/3442-3498            ..............AGUCUGAU.UACCA
#=GR NC_036803.1/3442-3498    PP ..............********.*****
JX427534.1/587-643               ..............AGUCUGAU.UACCA
#=GR JX427534.1/587-643       PP ..............********.*****
NC_004756.1/3344-3398            ..............AGUCUUUC.ACAUC
#=GR NC_004756.1/3344-3398    PP ..............********.*****
NC_002766.1/3422-3478            ..............AGUCUGAU.UACAC
#=GR NC_002766.1/3422-3478    PP ..............********.*****
NC_029906.1/3325-3382            ..............AGUCUCAC.ACAUU
#=GR NC_029906.1/3325-3382    PP ..............********.*****
MN204612.1/3410-3464             ..............AGUCUGUU.ACCA-
#=GR MN204612.1/3410-3464     PP ..............********.****.
MK482114.1/3574-3626             ..............AGUCAAC-.UACAU
#=GR MK482114.1/3574-3626     PP ..............5555555..44444
LC428360.1/3278-3332             ..............AGUCUUAC.ACCCG
#=GR LC428360.1/3278-3332     PP ..............********.*****
LC424839.1/3422-3477             ..............AGCCUUGC.ACAUA
#=GR LC424839.1/3422-3477     PP ..............********.*****
MK333461.1/3445-3501             ..............AGUCUGAU.UACCU
#=GR MK333461.1/3445-3501     PP ..............********.*****
MH645154.1/3368-3424             ..............AGCCUGAU.UACCA
#=GR MH645154.1/3368-3424     PP ..............********.*****
MK050791.1/3409-3465             ..............AGUCUUGU.UACA-
#=GR MK050791.1/3409-3465     PP ..............********.****.
LR584020.1/3338-3392             ..............AGUCUUAC.ACCCG
#=GR LR584020.1/3338-3392     PP ..............********.*****
L39983.1/338-394                 ..............AGUCUGAU.UACAU
#=GR L39983.1/338-394         PP ..............********.*****
NC_028793.1/3525-3581            ..............AGUCUCGC.UACAA
#=GR NC_028793.1/3525-3581    PP ..............********.*****
KT963000.1/3530-3585             ..............AGUCUCGU.UACAA
#=GR KT963000.1/3530-3585     PP ..............********.*****
NC_034265.1/3498-3554            ..............AGCCUCGU.UACAU
#=GR NC_034265.1/3498-3554    PP ..............********.*****
NC_034207.1/3516-3572            ..............AGUCUGAU.UACCA
#=GR NC_034207.1/3516-3572    PP ..............********.*****
NC_027703.1/3484-3543            ............ugAGUCUACG.UACCG
#=GR NC_027703.1/3484-3543    PP ............**********.*****
KC960436.1/599-653               ..............AGUCAAG-.CACUA
#=GR KC960436.1/599-653       PP ..............*******..99999
MF136435.1/2804-2858             ..............AGCCAAGAuGCCCC
#=GR MF136435.1/2804-2858     PP ..............*********99999
NC_008249.1/3486-3539            ..............AGUCUAGUuCAUUG
#=GR NC_008249.1/3486-3539    PP ..............********9999**
NC_034246.1/3377-3430            ..............AGCCUUGA.UUCAG
#=GR NC_034246.1/3377-3430    PP ..............********.*****
NC_014545.1/3448-3504            ..............AGUCAAGAuCACAG
#=GR NC_014545.1/3448-3504    PP ..............**************
LN865083.1/839-907               .............aAGUCCUAC.AACAG
#=GR LN865083.1/839-907       PP .............9********.*****
MH323436.1/3743-3795             ..............AGUCUUUC.ACACA
#=GR MH323436.1/3743-3795     PP ..............********.*****
NC_034836.1/4190-4264            ...cucaaauauacAGGCCUAG.CAUAA
#=GR NC_034836.1/4190-4264    PP ...*******************.*****
NC_032224.1/3354-3415            ...........ucuAGUCUUGU.UAACA
#=GR NC_032224.1/3354-3415    PP ...........***********.*****
NC_033229.1/3703-3758            ..............AGUCUUGU.UACCA
#=GR NC_033229.1/3703-3758    PP ..............********.*****
URS00021ED9C7_12045/1-51         ..............AGCCUCGU.-----
#=GR URS00021ED9C7_12045/1-51 PP ..............*******9......
#=GC SS_cons                     ..............::::::::.:::::
#=GC RF                          ..............AGUCUugu.uACaa
//
