# Supplementary material for: RNAhub - an automated pipeline to search and align RNA homologs with secondary structure assessment
Source: bioRxiv. 2025 Apr 8:2025.03.11.642701. Preprint. [Version 3] doi: 10.1101/2025.03.11.642701 (PMC11952402; doi:10.1101/2025.03.11.642701)
Supplement: Supplement 1 [file media-1.gz › supplemental_material/xrRNA/RNAhub_rfam/rscape_rfam/seq+RF04222_seed_1.R2R.sto]

# STOCKHOLM 1.0
#=GF ID seq+RF04222_seed_1
#=GF AU Infernal 1.1.2
#=GF R2R SetDrawingParam prefixSsWithPkInDrawings false
#=GF NUM_COV 4
#=GF WEIGHT_MAP xrRNA 0.770143 NC_001726.1_2661-2711 1.5658 NC_035451.1_3370-3423 1.55699 NC_000874.1_3464-3517 1.55699 NC_025837.1_3484-3536 1.58524 NC_031747.1_3736-3788 1.10646 NC_010809.1_3332-3387 0.777681 NC_018571.2_3455-3510 0.777681 NC_004751.1_3564-3618 1.14545 NC_021484.1_3332-3389 1.07631 LN865080.1_843-898 0.770369 NC_006265.1_3306-3359 1.20551 NC_034247.1_3465-3519 1.28906 NC_010732.1_3457-3513 0.547671 NC_003688.1_3317-3374 0.800793 NC_036803.1_3442-3498 0.328602 JX427534.1_587-643 0.328602 NC_004756.1_3344-3398 0.770143 NC_002766.1_3422-3478 0.6811 NC_029906.1_3325-3382 1.14152 MN204612.1_3410-3464 1.38332 MK482114.1_3574-3626 1.05576 LC428360.1_3278-3332 0.572726 LC424839.1_3422-3477 1.14152 MK333461.1_3445-3501 0.6885 MH645154.1_3368-3424 0.856081 MK050791.1_3409-3465 0.909094 LR584020.1_3338-3392 0.572726 L39983.1_338-394 0.6811 NC_028793.1_3525-3581 0.619645 KT963000.1_3530-3585 0.619645 NC_034265.1_3498-3554 0.60142 NC_034207.1_3516-3572 0.788907 NC_027703.1_3484-3543 1.22261 KC960436.1_599-653 1.24137 MF136435.1_2804-2858 1.45939 NC_008249.1_3486-3539 1.50909 NC_034246.1_3377-3430 1.11302 NC_014545.1_3448-3504 1.50909 LN865083.1_839-907 1.45657 MH323436.1_3743-3795 1.28207 NC_034836.1_4190-4264 1.7065 NC_032224.1_3354-3415 0.855965 NC_033229.1_3703-3758 0.770369 URS00021ED9C7_12045_1-51 0.60142
#=GF USED_GSC TRUE
#=GF DID_FRAGMENTARY FALSE.  globalOuterFirst,Last=0,58
#=GF R2R keep allpairs


xrRNA                            GGAACACUAGCCGAGCAAACGAAAGUUGCAAGCAUCGGAAGUCAAA------------
#=GR xrRNA                    PP 57888888*******************************9999996............
NC_001726.1_2661-2711            GUCACGU-AGCUAGUA---C-CAGGUUGCAAUA-CUAGA-GCGUUAGUCCUGGGGCGU
#=GR NC_001726.1_2661-2711    PP *******.********...*.**********77.*****.77777*************
NC_035451.1_3370-3423            GUAACGUCAGCCGCCA---ACACAGUUGCAA-GAGCGGAAGACGUAGUCUGUGUCAAA
#=GR NC_035451.1_3370-3423    PP ****************...99**********.**************************
NC_000874.1_3464-3517            GCAUCCCGAGCCACCA---UAUAGGUUGCAA-GAGUGGAACGGGAAGUCCUAUAGAUA
#=GR NC_000874.1_3464-3517    PP ****************...9***********.**************************
NC_025837.1_3484-3536            UUUGAACCAGCGAACA---AUUCAGUUGCGA-GAUUCGAGGUUUCAGUCUGAAUCAU-
#=GR NC_025837.1_3484-3536    PP ****************...************.*************************.
NC_031747.1_3736-3788            GACAGAU-AGCCGGUAU--CAGUUGUUGCAAUAGCCGGA-GUCUUAGUCAACGUACA-
#=GR NC_031747.1_3736-3788    PP *******.********7..8*******************.*****************.
NC_010809.1_3332-3387            AGAACACUAGCCGGAAAUAC-GUUGUUGCAAUUGCCGGAAGUUUAAGCCAAC-UACAA
#=GR NC_010809.1_3332-3387    PP ********************.*******************************.99999
NC_018571.2_3455-3510            UCAUAACUAGCCGGAAAUAC-GUUGUUGCAAUUGCCGGAAGUUAAAGUCAAC-UACAA
#=GR NC_018571.2_3455-3510    PP ***99999************.*******************************.99999
NC_004751.1_3564-3618            -AAAACU-AGCCGGACAAACGUAAGUUGCAAGUGCCGGAAGUCA-AGUCUUACACACA
#=GR NC_004751.1_3564-3618    PP .666666.*******************************77777.*************
NC_021484.1_3332-3389            CUCAAGUCAGCCAGGCAAAUUCGAGUUGCAAGCACUGGAUGACCUAGUCUCGAUACAU
#=GR NC_021484.1_3332-3389    PP **********************************************************
LN865080.1_843-898               CAUAGCC-AGCCACACAUACACAAGUUGCAAGUAGUGGA-GGUUCAGUCUUGUUACCA
#=GR LN865080.1_843-898       PP 9999999.*******************************.99999*************
NC_006265.1_3306-3359            -GAAGCU-AGCCGAGAAACACGUUGUUGCAAUCGUCGGA-AGCAAAGCCAAC-UACAA
#=GR NC_006265.1_3306-3359    PP .999***.*******************************.999*********.99999
NC_034247.1_3465-3519            CUCAGUU-AGCCGGAAAGUC-GCUGUUGCAAUUGCCGGAAAACUUAGUCAGCUACAC-
#=GR NC_034247.1_3465-3519    PP *******.************.********************************8888.
NC_010732.1_3457-3513            AUAAACU-AGCCAAGCAUACNUCAGUUGCNAGCGUUGGAAGUUCAAGUCUGAUUACCA
#=GR NC_010732.1_3457-3513    PP 9999999.**************************************************
NC_003688.1_3317-3374            AGAACACUAGCCAAGCACACACGAGUUGCAAGCAUUGGAAGUCUGAGUCUCGUUACCA
#=GR NC_003688.1_3317-3374    PP **********************************************************
NC_036803.1_3442-3498            UAUAACU-AGCCAAGCAUACAUCAGUUGCAAGCGUUGGAAGUUCAAGUCUGAUUACCA
#=GR NC_036803.1_3442-3498    PP 9999999.**************************************************
JX427534.1_587-643               UAUAACU-AGCCAAGCAUACAUCAGUUGCAAGCAUUGGAAGUUCAAGUCUGAUUACCA
#=GR JX427534.1_587-643       PP 9999999.**************************************************
NC_004756.1_3344-3398            --AACACUAGCCGAGCAAACGAAAGUUGCAAGCAUCGGA-AGUCAAGUCUUUCACAUC
#=GR NC_004756.1_3344-3398    PP ..*************************************.99999*************
NC_002766.1_3422-3478            UACAAAC-AGCCGGGUAAACAUCAGUUGCAAACACCGGAAGUUUUAGUCUGAUUACAC
#=GR NC_002766.1_3422-3478    PP *******.**************************************************
NC_029906.1_3325-3382            CUGAAGCUAGCCAGACAUACGUGAGUUGCAAGUACUGGAUAGCUUAGUCUCACACAUU
#=GR NC_029906.1_3325-3382    PP ***************************************99*****************
MN204612.1_3410-3464             GAAACAU-AGCCUCACAUAC-ACAGUUGCAAGUGGAGGAGUGUUUAGUCUGUUACCA-
#=GR MN204612.1_3410-3464     PP *******.************.******************99****************.
MK482114.1_3574-3626             ---CAGCUAGCCCGGAAUUU-GUUGUUGCAAUCGCGGGAAAAGAAAGUCAAC-UACAU
#=GR MK482114.1_3574-3626     PP ...55555************.**********************555555555.44444
LC428360.1_3278-3332             -GAAGUU-AGCCCUACAUACGUAAGUUGCAAGUAAGGGA-AACAAAGUCUUACACCCG
#=GR LC428360.1_3278-3332     PP .******.*******************************.******************
LC424839.1_3422-3477             -CGGAGUGAGCCAGACAUACGCAAGCUGCAAGUACUGGA-CACUAAGCCUUGCACAUA
#=GR LC424839.1_3422-3477     PP .**************************************.******************
MK333461.1_3445-3501             CUUAGUU-AGCCAAGCAUACAUCAGUUGCAAGCGUUGGAAACUUAAGUCUGAUUACCU
#=GR MK333461.1_3445-3501     PP *******.**************************************************
MH645154.1_3368-3424             -UAUAGUAAGCCAAGCAUACAUCAGUUGCAAGCAUUGGAAUACUUAGCCUGAUUACCA
#=GR MH645154.1_3368-3424     PP .*********************************************************
MK050791.1_3409-3465             UACAGAC-AGCCAGACACACGCAAGUUGCAAGUACUGGAAGCUUAAGUCUUGUUACA-
#=GR MK050791.1_3409-3465     PP *******.*********************************9999************.
LR584020.1_3338-3392             -GAAGUU-AGCCCUACAUACGUAAGUUGCAAGUAAGGGA-AACAAAGUCUUACACCCG
#=GR LR584020.1_3338-3392     PP .******.*******************************.******************
L39983.1_338-394                 AUAAAAC-AGCCGGGUAAACAUCAGUUGCAAACACCGGAAGUUUUAGUCUGAUUACAU
#=GR L39983.1_338-394         PP *******.**************************************************
NC_028793.1_3525-3581            GAAAACU-AGCCAAGCACACGCGAGUUGCAAGCAUUGGAAGUUCAAGUCUCGCUACAA
#=GR NC_028793.1_3525-3581    PP 8888888.**************************************************
KT963000.1_3530-3585             -UACACU-AGCCAAGCAAACACGAGUUGCAAGCAUUGGAAGUAAAAGUCUCGUUACAA
#=GR KT963000.1_3530-3585     PP .******.**************************************************
NC_034265.1_3498-3554            AUAAGCU-AGCCAAGCAUACACGAGUUGCAAGCAUUGGAAGUUCAAGCCUCGUUACAU
#=GR NC_034265.1_3498-3554    PP 6666666.**************************************************
NC_034207.1_3516-3572            CACGAUC-AGCCAAGCAUACAUCAGUUGCAAGCGUUGGAGAUCACAGUCUGAUUACCA
#=GR NC_034207.1_3516-3572    PP *******.**************************************************
NC_027703.1_3484-3543            -UACAUACAGCCGGGCAUACCGUAGUUGCAAGCGCCGGA-AAGUAAGUCUACGUACCG
#=GR NC_027703.1_3484-3543    PP .5555555*******************************.66666*************
KC960436.1_599-653               UAAAGCC-AGCCGAGU----ACUUGUUGCAAACGUCGGAGGCUAAAGUCAAG-CACUA
#=GR KC960436.1_599-653       PP *******.********....7*******************************.99999
MF136435.1_2804-2858             UAAACAC-AGCCAAUA---AUCUUGUUGCAAUAGUUGGAGUGUUCAGCCAAGAGCCCC
#=GR MF136435.1_2804-2858     PP *******.********...99********************************99999
NC_008249.1_3486-3539            ACAGAGAUAGCCGACU---AACUAGUUGCGA-GAUCGGA-GUCUCAGUCUAGUCAUUG
#=GR NC_008249.1_3486-3539    PP ****************...************.*******.*************999**
NC_034246.1_3377-3430            UCAGAAUCAGCCCUAC---AUCAAGUUGCGAGUGAGGGA-GAUUCAGCCUUGAUUCAG
#=GR NC_034246.1_3377-3430    PP ****************...99******************.******************
NC_014545.1_3448-3504            CCUGAGCUAGCUCUUA---AUCUUGUUGCAUUAGAGAGAAGUUAAAGUCAAGACACAG
#=GR NC_014545.1_3448-3504    PP ****************...99******************99*****************
LN865083.1_839-907               GAAACAC-AGCCGGCAAUAAGUAGGUUGCAA-GAUCGGAGUGUACAGUCCUACAACAG
#=GR LN865083.1_839-907       PP 9999999.***********************.*******888887*************
MH323436.1_3743-3795             CUCCAGU-AGCUGAAG---CGAAAGUUGCAACUGUCAGAACUGU-AGUCUUUCACACA
#=GR MH323436.1_3743-3795     PP *******.********...*************************.*************
NC_034836.1_4190-4264            --CCCCCCAGCCGAAAGUUC-UAGGUUGCAAUUGUCGGU-GGGCUAGGCCUAGCAUAA
#=GR NC_034836.1_4190-4264    PP ..777777************.******************.88888*************
NC_032224.1_3354-3415            CGAGAGUCAGCCAAACAAACACAAGUUGCAAGUGUUGGA-GACUCAGUCUUGUUAACA
#=GR NC_032224.1_3354-3415    PP ***************************************.99999*************
NC_033229.1_3703-3758            -CAAAAUCAGCCACACAUACACAAGUUGCGAGUAGUGGA-GAUUCAGUCUUGUUACCA
#=GR NC_033229.1_3703-3758    PP .8888888*******************************.99999*************
URS00021ED9C7_12045_1-51         -GGAACU-AGCUCAGCAUACACGAGUUGCAAGCAUGGGAAGUUCAAGCCUCGU-----
#=GR URS00021ED9C7_12045_1-51 PP .555555.********************************************9.....
#=GC SS_cons ..<<<<<...<<<<<<...............>>.>>>>.>>>>>..............
#=GC RF uuaaacu.AGCCgagCAUACacaAGUUGCAAGcAucGGAaguuuaAGUCUuguuACaa
#=GC cons nnnRnnYnAGCCRRnnnnnnnnnRGUUGCAAnnRYYGGAnRnYnnAGUCYnnnnnnnn
#=GC conss 4213112411133311444131131111132312333124313121131311322223
#=GC col_entropy_0 2211111100001111111121110000000111110001111110010121211112
#=GC col_entropy_1 ..........................................................
#=GC col_entropy_2 2165492700075785284328830100052881756027585680101409285380
#=GC col_entropy_3 6794806900017470666506900700001478377030878660202103014636
#=GC cov_SS_cons ............2222...............22.22......................
#=GF R2R keep p
//
