# Supplementary material for: RNAhub - an automated pipeline to search and align RNA homologs with secondary structure assessment
Source: bioRxiv. 2025 Apr 8:2025.03.11.642701. Preprint. [Version 3] doi: 10.1101/2025.03.11.642701 (PMC11952402; doi:10.1101/2025.03.11.642701)
Supplement: Supplement 1 [file media-1.gz › supplemental_material/xrRNA/RNAhub_rfam/rscape_rfam/seq+RF04222_seed_1.surv]

&
91.300000	0.000604961
90.550000	0.00120992
89.000000	0.00181488
82.550000	0.00241984
82.200000	0.0030248
61.200000	0.00362976
55.700000	0.00423472
51.550000	0.00483969
33.300000	0.00544465
26.650000	0.00604961
25.950000	0.00665457
19.600000	0.00725953
18.850000	0.00786449
18.250000	0.00846945
17.800000	0.00907441
16.700000	0.00967937
16.350000	0.0102843
16.200000	0.0108893
16.100000	0.0114943
16.050000	0.0120992
15.900000	0.0133091
15.600000	0.0139141
15.250000	0.0145191
15.150000	0.015124
15.000000	0.0163339
14.950000	0.0169389
14.900000	0.0175439
14.550000	0.0181488
14.100000	0.0187538
14.000000	0.0193587
13.800000	0.0199637
13.750000	0.0205687
13.650000	0.0211736
13.300000	0.0217786
13.100000	0.0223835
12.600000	0.0235935
12.300000	0.0241984
12.150000	0.0248034
11.650000	0.0254083
11.600000	0.0260133
11.550000	0.0272232
11.350000	0.0278282
11.200000	0.0284332
11.000000	0.0290381
10.750000	0.030248
10.600000	0.0320629
10.200000	0.0326679
10.150000	0.0338778
10.100000	0.0344828
10.050000	0.0350877
10.000000	0.0356927
9.950000	0.0362976
9.900000	0.0369026
9.850000	0.0387175
9.750000	0.0393224
9.700000	0.0399274
9.550000	0.0417423
9.400000	0.0423472
9.350000	0.0435572
9.300000	0.0447671
9.150000	0.046582
8.950000	0.0471869
8.900000	0.0483969
8.800000	0.0490018
8.650000	0.0496068
8.600000	0.0508167
8.400000	0.0514217
8.200000	0.0520266
8.050000	0.0526316
7.900000	0.0532365
7.800000	0.0550514
7.750000	0.0556564
7.700000	0.0562613
7.550000	0.0568663
7.400000	0.0574713
7.250000	0.0586812
7.200000	0.0604961
7.100000	0.061101
7.050000	0.0623109
7.000000	0.0635209
6.950000	0.0647308
6.900000	0.0653358
6.850000	0.0665457
6.800000	0.0671506
6.750000	0.0689655
6.600000	0.0695705
6.350000	0.0725953
6.300000	0.0738052
6.250000	0.0756201
6.150000	0.076225
6.000000	0.077435
5.900000	0.0780399
5.850000	0.0786449
5.800000	0.0798548
5.700000	0.0816697
5.600000	0.0828796
5.400000	0.0846945
5.300000	0.0859044
5.250000	0.0883243
5.150000	0.0889292
5.100000	0.0895342
5.050000	0.0901391
5.000000	0.0907441
4.700000	0.092559
4.650000	0.0931639
4.600000	0.0949788
4.550000	0.0955838
4.500000	0.0967937
4.450000	0.0986086
4.400000	0.0998185
4.350000	0.100423
4.300000	0.101028
4.200000	0.104053
4.150000	0.104658
4.100000	0.107078
4.050000	0.107683
4.000000	0.110103
3.950000	0.110708
3.800000	0.111313
3.750000	0.111918
3.700000	0.112523
3.600000	0.114338
3.550000	0.115547
3.450000	0.116757
3.400000	0.119177
3.350000	0.120992
3.250000	0.122202
3.200000	0.124017
3.150000	0.124622
3.100000	0.126437
2.950000	0.127042
2.900000	0.128857
2.850000	0.130067
2.800000	0.131881
2.700000	0.133091
2.650000	0.134301
2.600000	0.135511
2.550000	0.138536
2.500000	0.139141
2.450000	0.141561
2.400000	0.143376
2.350000	0.144586
2.300000	0.147005
2.250000	0.150635
2.200000	0.153055
2.100000	0.15366
2.050000	0.15487
2.000000	0.15608
1.950000	0.157895
1.850000	0.15971
1.800000	0.163339
1.750000	0.166364
1.700000	0.169389
1.650000	0.170599
1.600000	0.172414
1.550000	0.173019
1.500000	0.176044
1.450000	0.176649
1.400000	0.178463
1.350000	0.180278
1.300000	0.185723
1.250000	0.186933
1.200000	0.189353
1.150000	0.192377
1.100000	0.194192
1.050000	0.198427
1.000000	0.200242
0.950000	0.202662
0.900000	0.205082
0.850000	0.208711
0.800000	0.212341
0.750000	0.214761
0.700000	0.218391
0.650000	0.220206
0.600000	0.222626
0.550000	0.22565
0.500000	0.23049
0.450000	0.232305
0.400000	0.23654
0.350000	0.239564
0.300000	0.243799
0.250000	0.248034
0.200000	0.250454
0.150000	0.255898
0.100000	0.258923
0.050000	0.263158
0.000000	0.38899
-0.050000	0.612825
-0.100000	0.61827
-0.150000	0.6219
-0.200000	0.624924
-0.250000	0.628554
-0.300000	0.631579
-0.350000	0.634604
-0.400000	0.635814
-0.450000	0.638838
-0.500000	0.643073
-0.550000	0.647308
-0.600000	0.653962
-0.650000	0.656987
-0.700000	0.661827
-0.750000	0.664852
-0.800000	0.668482
-0.850000	0.673926
-0.900000	0.675741
-0.950000	0.679976
-1.000000	0.681186
-1.050000	0.684211
-1.100000	0.690865
-1.150000	0.694495
-1.200000	0.69873
-1.250000	0.703569
-1.300000	0.707199
-1.350000	0.710829
-1.400000	0.713249
-1.450000	0.718088
-1.500000	0.719903
-1.550000	0.722323
-1.600000	0.728373
-1.650000	0.733817
-1.700000	0.736237
-1.750000	0.739867
-1.800000	0.744707
-1.850000	0.750151
-1.900000	0.752571
-1.950000	0.759831
-2.000000	0.76346
-2.050000	0.767695
-2.100000	0.77072
-2.150000	0.772535
-2.200000	0.773745
-2.250000	0.777374
-2.300000	0.780399
-2.350000	0.782214
-2.400000	0.784634
-2.450000	0.785844
-2.500000	0.791289
-2.550000	0.794918
-2.600000	0.799153
-2.650000	0.802178
-2.700000	0.806413
-2.750000	0.807018
-2.800000	0.808832
-2.850000	0.811857
-2.900000	0.813067
-2.950000	0.816697
-3.000000	0.819117
-3.050000	0.820932
-3.100000	0.825166
-3.150000	0.826376
-3.200000	0.831821
-3.250000	0.833636
-3.300000	0.835451
-3.350000	0.837871
-3.400000	0.838475
-3.450000	0.839685
-3.500000	0.84392
-3.550000	0.844525
-3.600000	0.845735
-3.650000	0.84634
-3.700000	0.84755
-3.750000	0.848155
-3.800000	0.849365
-3.850000	0.85118
-3.950000	0.8536
-4.000000	0.854204
-4.050000	0.857229
-4.100000	0.859649
-4.150000	0.863279
-4.200000	0.865094
-4.250000	0.865699
-4.300000	0.867514
-4.350000	0.868724
-4.400000	0.869933
-4.450000	0.873563
-4.500000	0.874168
-4.600000	0.875983
-4.650000	0.877798
-4.700000	0.879008
-4.750000	0.882638
-4.800000	0.884453
-4.850000	0.885662
-4.900000	0.888082
-4.950000	0.889292
-5.000000	0.890502
-5.050000	0.892922
-5.150000	0.895947
-5.200000	0.896552
-5.250000	0.898972
-5.300000	0.900181
-5.400000	0.903206
-5.450000	0.904416
-5.500000	0.906836
-5.550000	0.907441
-5.650000	0.909861
-5.750000	0.910466
-5.800000	0.911071
-5.900000	0.912886
-5.950000	0.913491
-6.000000	0.914701
-6.100000	0.915306
-6.200000	0.916515
-6.300000	0.91833
-6.400000	0.920145
-6.450000	0.92196
-6.500000	0.922565
-6.550000	0.92438
-6.600000	0.924985
-6.650000	0.92801
-6.700000	0.93043
-6.850000	0.931034
-6.950000	0.932244
-7.000000	0.932849
-7.150000	0.934664
-7.200000	0.936479
-7.300000	0.937084
-7.350000	0.938294
-7.400000	0.940714
-7.450000	0.942529
-7.550000	0.943739
-7.600000	0.945554
-7.650000	0.946158
-7.700000	0.946763
-7.800000	0.947973
-7.900000	0.949183
-8.000000	0.949788
-8.150000	0.952208
-8.250000	0.952813
-8.400000	0.953418
-8.450000	0.954628
-8.600000	0.955838
-8.650000	0.957048
-8.800000	0.957653
-8.850000	0.958258
-8.900000	0.958863
-9.000000	0.959468
-9.050000	0.960073
-9.100000	0.960678
-9.150000	0.963097
-9.250000	0.963702
-9.300000	0.964307
-9.350000	0.966122
-9.400000	0.967332
-9.450000	0.969752
-9.550000	0.970962
-9.700000	0.972172
-9.750000	0.975197
-9.900000	0.975802
-9.950000	1
&
39.850000	3.0248e-05
35.900000	6.04961e-05
34.750000	9.07441e-05
34.000000	0.000120992
32.000000	0.00015124
30.900000	0.000181488
29.400000	0.000211736
29.350000	0.000241984
28.850000	0.000272232
28.700000	0.00030248
28.650000	0.000332728
27.950000	0.000362976
27.800000	0.000393224
27.650000	0.000423472
27.600000	0.000453721
27.350000	0.000483969
27.250000	0.000514217
27.100000	0.000544465
27.050000	0.000574713
26.850000	0.000604961
26.800000	0.000635209
26.600000	0.000665457
26.550000	0.000695705
26.500000	0.000725953
26.400000	0.000756201
26.200000	0.000786449
26.050000	0.000816697
25.650000	0.000846945
25.600000	0.000877193
25.500000	0.000937689
25.400000	0.000967937
25.350000	0.000998185
25.200000	0.00102843
25.050000	0.00105868
24.950000	0.00108893
24.650000	0.00120992
24.600000	0.00124017
24.450000	0.00127042
24.400000	0.00130067
24.050000	0.00133091
24.000000	0.00139141
23.800000	0.00145191
23.500000	0.00148215
23.450000	0.0015124
23.400000	0.00163339
23.350000	0.00172414
23.250000	0.00178463
23.200000	0.00181488
23.150000	0.00184513
23.100000	0.00193587
23.050000	0.00196612
22.950000	0.00199637
22.900000	0.00202662
22.700000	0.00205687
22.550000	0.00208711
22.500000	0.00211736
22.450000	0.00214761
22.400000	0.00229885
22.350000	0.0023291
22.250000	0.00235935
22.100000	0.00238959
22.050000	0.00245009
22.000000	0.00248034
21.950000	0.00251059
21.900000	0.00254083
21.850000	0.00260133
21.700000	0.00272232
21.650000	0.00278282
21.600000	0.00281307
21.550000	0.00287356
21.500000	0.00293406
21.400000	0.00296431
21.350000	0.00299456
21.250000	0.0030248
21.200000	0.0030853
21.100000	0.00311555
21.000000	0.00320629
20.950000	0.00326679
20.900000	0.00329704
20.850000	0.00332728
20.750000	0.00335753
20.700000	0.00341803
20.600000	0.00344828
20.550000	0.00353902
20.450000	0.00356927
20.350000	0.00366001
20.300000	0.00369026
20.250000	0.00375076
20.200000	0.0038415
20.150000	0.003902
20.100000	0.00393224
19.950000	0.00408348
19.900000	0.00411373
19.850000	0.00420448
19.800000	0.00426497
19.750000	0.00432547
19.650000	0.00441621
19.600000	0.00450696
19.550000	0.00456745
19.500000	0.0046582
19.400000	0.00468845
19.350000	0.00483969
19.300000	0.00499093
19.250000	0.00505142
19.200000	0.00508167
19.150000	0.00511192
19.100000	0.00523291
19.050000	0.00529341
19.000000	0.00532365
18.950000	0.00547489
18.900000	0.00556564
18.850000	0.00565638
18.800000	0.00583787
18.750000	0.00586812
18.700000	0.00595886
18.650000	0.00614035
18.600000	0.00623109
18.550000	0.00626134
18.500000	0.00635209
18.450000	0.00644283
18.400000	0.00656382
18.350000	0.00665457
18.300000	0.00668482
18.250000	0.00677556
18.200000	0.00689655
18.150000	0.00701754
18.100000	0.00707804
18.050000	0.00722928
18.000000	0.00728978
17.950000	0.00738052
17.900000	0.00747126
17.850000	0.00759226
17.800000	0.007683
17.750000	0.0077435
17.700000	0.00789474
17.650000	0.00801573
17.600000	0.00816697
17.550000	0.00822747
17.500000	0.00834846
17.450000	0.00846945
17.400000	0.00852995
17.350000	0.00859044
17.300000	0.00877193
17.250000	0.00892317
17.200000	0.00901391
17.100000	0.00916515
17.050000	0.0092559
17.000000	0.00937689
16.950000	0.00946763
16.900000	0.00955838
16.850000	0.00980036
16.800000	0.0099516
16.750000	0.0101633
16.700000	0.0102238
16.650000	0.0103448
16.600000	0.0105566
16.550000	0.0107683
16.500000	0.0109195
16.450000	0.0110405
16.400000	0.0111313
16.350000	0.0111615
16.300000	0.011222
16.250000	0.0113128
16.200000	0.0113733
16.150000	0.0114338
16.100000	0.0116152
16.050000	0.011706
16.000000	0.011827
15.950000	0.0119177
15.900000	0.0121295
15.850000	0.0122202
15.800000	0.0123412
15.750000	0.0124017
15.700000	0.0124924
15.650000	0.0126134
15.600000	0.0129159
15.550000	0.0130067
15.500000	0.0131881
15.450000	0.0133696
15.400000	0.0135814
15.350000	0.0137629
15.300000	0.0139443
15.250000	0.0142468
15.200000	0.0146098
15.150000	0.0147913
15.050000	0.0150635
15.000000	0.0152753
14.950000	0.0155172
14.900000	0.0157592
14.850000	0.0159105
14.800000	0.016092
14.750000	0.0162432
14.700000	0.0164549
14.650000	0.0167574
14.600000	0.0169087
14.550000	0.0171204
14.500000	0.0173321
14.450000	0.0176044
14.400000	0.0177253
14.350000	0.0180883
14.300000	0.0183908
14.250000	0.018784
14.200000	0.0189353
14.150000	0.0192982
14.100000	0.0194797
14.050000	0.0197217
14.000000	0.0201452
13.950000	0.0205082
13.900000	0.0208711
13.850000	0.0209619
13.800000	0.0212946
13.750000	0.0214761
13.700000	0.0217483
13.650000	0.0220206
13.600000	0.0222626
13.550000	0.0225348
13.500000	0.022686
13.450000	0.0229583
13.400000	0.0231397
13.350000	0.0234422
13.300000	0.0237447
13.250000	0.0239867
13.200000	0.0242892
13.150000	0.0247126
13.100000	0.0249849
13.050000	0.0252571
13.000000	0.0256201
12.950000	0.0257713
12.900000	0.0261041
12.850000	0.0262855
12.800000	0.026709
12.750000	0.0271022
12.700000	0.0274955
12.650000	0.0277072
12.600000	0.0280399
12.550000	0.0283424
12.500000	0.0287054
12.450000	0.0290079
12.400000	0.0294011
12.350000	0.0297943
12.300000	0.0301573
12.250000	0.030369
12.200000	0.0307925
12.150000	0.031095
12.100000	0.0316092
12.050000	0.0320024
12.000000	0.0323956
11.950000	0.0328191
11.900000	0.0335753
11.850000	0.0338173
11.800000	0.0343315
11.750000	0.034876
11.700000	0.0350877
11.650000	0.0352995
11.600000	0.0360254
11.550000	0.0364489
11.500000	0.0370538
11.450000	0.0375681
11.400000	0.0381428
11.350000	0.038536
11.300000	0.0389595
11.250000	0.0393527
11.200000	0.0398669
11.150000	0.0401996
11.100000	0.0407139
11.050000	0.0411978
11.000000	0.0416213
10.950000	0.042317
10.900000	0.0426195
10.850000	0.0431337
10.800000	0.0437992
10.750000	0.0442529
10.700000	0.0445554
10.650000	0.0449183
10.600000	0.0454628
10.550000	0.0461283
10.500000	0.0467937
10.450000	0.0472474
10.400000	0.0477616
10.350000	0.0480641
10.300000	0.0485783
10.250000	0.0491531
10.200000	0.0495463
10.150000	0.0502117
10.100000	0.0509074
10.050000	0.0514217
10.000000	0.0519359
9.950000	0.0525106
9.900000	0.0531155
9.850000	0.0539322
9.800000	0.0543557
9.750000	0.0553237
9.700000	0.0559286
9.650000	0.0563823
9.600000	0.056957
9.550000	0.0576528
9.500000	0.058167
9.450000	0.0588324
9.400000	0.0596491
9.350000	0.0601331
9.300000	0.0604961
9.250000	0.061101
9.200000	0.0617362
9.150000	0.0624319
9.100000	0.0632184
9.050000	0.0642771
9.000000	0.0649728
8.950000	0.06585
8.900000	0.0663642
8.850000	0.0671809
8.800000	0.0678463
8.750000	0.0684815
8.700000	0.069147
8.650000	0.0697822
8.600000	0.0705082
8.550000	0.0716878
8.500000	0.0724743
8.450000	0.0735027
8.400000	0.0743799
8.350000	0.0753781
8.300000	0.0761343
8.250000	0.0767998
8.200000	0.0776467
8.150000	0.0784332
8.100000	0.0795826
8.050000	0.0803993
8.000000	0.0814277
7.950000	0.0824259
7.900000	0.0834241
7.850000	0.084513
7.800000	0.0854507
7.750000	0.0866001
7.700000	0.0878705
7.650000	0.0888385
7.600000	0.0899879
7.550000	0.0915306
7.500000	0.0924077
7.450000	0.0933454
7.400000	0.0943436
7.350000	0.0955233
7.300000	0.096582
7.250000	0.0973987
7.200000	0.0984574
7.150000	0.0996975
7.100000	0.100726
7.050000	0.101996
7.000000	0.103267
6.950000	0.104325
6.900000	0.105898
6.850000	0.107018
6.800000	0.108137
6.750000	0.109195
6.700000	0.110254
6.650000	0.111283
6.600000	0.112644
6.550000	0.114156
6.500000	0.115487
6.450000	0.116697
6.400000	0.118028
6.350000	0.119087
6.300000	0.120327
6.250000	0.1219
6.200000	0.1232
6.150000	0.124652
6.100000	0.125892
6.050000	0.127374
6.000000	0.128494
5.950000	0.129946
5.900000	0.1317
5.850000	0.132849
5.800000	0.134483
5.750000	0.135904
5.700000	0.137447
5.650000	0.139262
5.600000	0.140956
5.550000	0.142892
5.500000	0.144192
5.450000	0.145554
5.400000	0.147066
5.350000	0.149304
5.300000	0.151543
5.250000	0.153116
5.200000	0.154507
5.150000	0.15605
5.100000	0.157683
5.050000	0.159377
5.000000	0.16095
4.950000	0.162644
4.900000	0.164398
4.850000	0.166334
4.800000	0.168603
4.750000	0.170569
4.700000	0.172263
4.650000	0.17435
4.600000	0.176165
4.550000	0.178131
4.500000	0.179976
4.450000	0.181881
4.400000	0.183817
4.350000	0.185662
4.300000	0.18784
4.250000	0.189988
4.200000	0.191531
4.150000	0.193769
4.100000	0.196038
4.050000	0.198306
4.000000	0.200817
3.950000	0.203055
3.900000	0.205324
3.850000	0.207743
3.800000	0.209891
3.750000	0.212008
3.700000	0.214035
3.650000	0.216304
3.600000	0.218845
3.550000	0.221597
3.500000	0.223351
3.450000	0.225802
3.400000	0.228252
3.350000	0.230399
3.300000	0.23288
3.250000	0.235299
3.200000	0.237538
3.150000	0.239564
3.100000	0.241954
3.050000	0.244646
3.000000	0.247005
2.950000	0.249728
2.900000	0.252148
2.850000	0.25487
2.800000	0.257502
2.750000	0.259921
2.700000	0.262674
2.650000	0.265003
2.600000	0.268028
2.550000	0.270992
2.500000	0.273745
2.450000	0.276497
2.400000	0.278947
2.350000	0.281246
2.300000	0.28418
2.250000	0.287175
2.200000	0.289806
2.150000	0.292468
2.100000	0.294949
2.050000	0.298004
2.000000	0.30124
1.950000	0.303872
1.900000	0.307381
1.850000	0.310315
1.800000	0.313581
1.750000	0.316243
1.700000	0.319087
1.650000	0.322081
1.600000	0.325166
1.550000	0.328524
1.500000	0.332275
1.450000	0.335088
1.400000	0.337931
1.350000	0.341319
1.300000	0.344646
1.250000	0.348578
1.200000	0.351452
1.150000	0.355293
1.100000	0.359044
1.050000	0.362069
1.000000	0.36585
0.950000	0.36951
0.900000	0.372898
0.850000	0.376286
0.800000	0.379462
0.750000	0.383152
0.700000	0.387114
0.650000	0.390623
0.600000	0.394586
0.550000	0.398881
0.500000	0.403267
0.450000	0.407834
0.400000	0.411283
0.350000	0.414731
0.300000	0.418663
0.250000	0.422716
0.200000	0.426286
0.150000	0.430036
0.100000	0.433696
0.050000	0.43775
0.000000	0.441621
-0.050000	0.445191
-0.100000	0.449183
-0.150000	0.453055
-0.200000	0.456866
-0.250000	0.460829
-0.300000	0.464973
-0.350000	0.469328
-0.400000	0.473563
-0.450000	0.477132
-0.500000	0.481186
-0.550000	0.485451
-0.600000	0.489322
-0.650000	0.493345
-0.700000	0.497459
-0.750000	0.501785
-0.800000	0.505808
-0.850000	0.510103
-0.900000	0.514459
-0.950000	0.518512
-1.000000	0.522989
-1.050000	0.527253
-1.100000	0.531549
-1.150000	0.536721
-1.200000	0.540623
-1.250000	0.544979
-1.300000	0.549425
-1.350000	0.554446
-1.400000	0.558348
-1.450000	0.56346
-1.500000	0.568088
-1.550000	0.573593
-1.600000	0.578282
-1.650000	0.582547
-1.700000	0.587024
-1.750000	0.591289
-1.800000	0.595796
-1.850000	0.600333
-1.900000	0.604688
-1.950000	0.609347
-2.000000	0.613672
-2.050000	0.618572
-2.100000	0.623019
-2.150000	0.626951
-2.200000	0.631065
-2.250000	0.636116
-2.300000	0.640684
-2.350000	0.644707
-2.400000	0.649093
-2.450000	0.653297
-2.500000	0.657683
-2.550000	0.661676
-2.600000	0.666122
-2.650000	0.670327
-2.700000	0.674985
-2.750000	0.679976
-2.800000	0.684241
-2.850000	0.688385
-2.900000	0.692801
-2.950000	0.697399
-3.000000	0.701452
-3.050000	0.705233
-3.100000	0.709407
-3.150000	0.713975
-3.200000	0.717998
-3.250000	0.722051
-3.300000	0.726013
-3.350000	0.730157
-3.400000	0.734301
-3.450000	0.738234
-3.500000	0.742529
-3.550000	0.746612
-3.600000	0.750393
-3.650000	0.753539
-3.700000	0.75732
-3.750000	0.761101
-3.800000	0.765215
-3.850000	0.768179
-3.900000	0.771476
-3.950000	0.775469
-4.000000	0.778826
-4.050000	0.782002
-4.100000	0.78533
-4.150000	0.788838
-4.200000	0.792226
-4.250000	0.795251
-4.300000	0.798457
-4.350000	0.801906
-4.400000	0.804809
-4.450000	0.807925
-4.500000	0.811404
-4.550000	0.814398
-4.600000	0.817846
-4.650000	0.821234
-4.700000	0.823926
-4.750000	0.826739
-4.800000	0.829159
-4.850000	0.832486
-4.900000	0.835602
-4.950000	0.838234
-5.000000	0.841531
-5.050000	0.844132
-5.100000	0.847036
-5.150000	0.850272
-5.200000	0.853237
-5.250000	0.855566
-5.300000	0.858621
-5.350000	0.861434
-5.400000	0.864549
-5.450000	0.866727
-5.500000	0.869087
-5.550000	0.871839
-5.600000	0.874682
-5.650000	0.87677
-5.700000	0.879492
-5.750000	0.88173
-5.800000	0.884362
-5.850000	0.886812
-5.900000	0.889201
-5.950000	0.890926
-6.000000	0.893013
-6.050000	0.89516
-6.100000	0.897096
-6.150000	0.899032
-6.200000	0.900938
-6.250000	0.902783
-6.300000	0.904809
-6.350000	0.906806
-6.400000	0.909105
-6.450000	0.911071
-6.500000	0.912644
-6.550000	0.914882
-6.600000	0.916546
-6.650000	0.918633
-6.700000	0.92069
-6.750000	0.922232
-6.800000	0.923684
-6.850000	0.925529
-6.900000	0.927284
-6.950000	0.928736
-7.000000	0.930611
-7.050000	0.932063
-7.100000	0.933727
-7.150000	0.935057
-7.200000	0.936963
-7.250000	0.938385
-7.300000	0.939383
-7.350000	0.940714
-7.400000	0.942589
-7.450000	0.944071
-7.500000	0.9451
-7.550000	0.947066
-7.600000	0.948064
-7.650000	0.949093
-7.700000	0.950302
-7.750000	0.951512
-7.800000	0.952843
-7.850000	0.954235
-7.900000	0.955656
-7.950000	0.956776
-8.000000	0.957774
-8.050000	0.958742
-8.100000	0.959831
-8.150000	0.960557
-8.200000	0.961404
-8.250000	0.962371
-8.300000	0.963521
-8.350000	0.964398
-8.400000	0.965064
-8.450000	0.965759
-8.500000	0.966697
-8.550000	0.967302
-8.600000	0.96824
-8.650000	0.969087
-8.700000	0.969843
-8.750000	0.970659
-8.800000	0.971204
-8.850000	0.97199
-8.900000	0.972898
-8.950000	0.973503
-9.000000	0.974138
-9.050000	0.974834
-9.100000	0.975439
-9.150000	0.976407
-9.200000	0.97683
-9.250000	0.977556
-9.300000	0.977949
-9.350000	0.978494
-9.400000	0.978917
-9.450000	0.979643
-9.500000	0.980278
-9.550000	0.980792
-9.600000	0.981579
-9.650000	0.982184
-9.700000	0.982547
-9.750000	0.983152
-9.800000	0.983606
-9.850000	0.98412
-9.900000	0.984664
-9.950000	1
&
193.050000	3.9115e-23
193.000000	3.96336e-23
192.950000	4.01591e-23
192.900000	4.06916e-23
192.850000	4.12312e-23
192.800000	4.17779e-23
192.750000	4.23319e-23
192.700000	4.28932e-23
192.650000	4.34619e-23
192.600000	4.40382e-23
192.550000	4.46222e-23
192.500000	4.52139e-23
192.450000	4.58134e-23
192.400000	4.64209e-23
192.350000	4.70364e-23
192.300000	4.76601e-23
192.250000	4.82921e-23
192.200000	4.89324e-23
192.150000	4.95812e-23
192.100000	5.02387e-23
192.050000	5.09048e-23
192.000000	5.15798e-23
191.950000	5.22638e-23
191.900000	5.29568e-23
191.850000	5.3659e-23
191.800000	5.43705e-23
191.750000	5.50914e-23
191.700000	5.5822e-23
191.650000	5.65621e-23
191.600000	5.73122e-23
191.550000	5.80721e-23
191.500000	5.88421e-23
191.450000	5.96224e-23
191.400000	6.0413e-23
191.350000	6.12141e-23
191.300000	6.20258e-23
191.250000	6.28482e-23
191.200000	6.36816e-23
191.150000	6.4526e-23
191.100000	6.53816e-23
191.050000	6.62486e-23
191.000000	6.7127e-23
190.950000	6.80172e-23
190.900000	6.89191e-23
190.850000	6.98329e-23
190.800000	7.07589e-23
190.750000	7.16972e-23
190.700000	7.26479e-23
190.650000	7.36112e-23
190.600000	7.45873e-23
190.550000	7.55764e-23
190.500000	7.65785e-23
190.450000	7.7594e-23
190.400000	7.86229e-23
190.350000	7.96654e-23
190.300000	8.07218e-23
190.250000	8.17922e-23
190.200000	8.28768e-23
190.150000	8.39757e-23
190.100000	8.50893e-23
190.050000	8.62176e-23
190.000000	8.73608e-23
189.950000	8.85193e-23
189.900000	8.9693e-23
189.850000	9.08824e-23
189.800000	9.20875e-23
189.750000	9.33086e-23
189.700000	9.45459e-23
189.650000	9.57996e-23
189.600000	9.707e-23
189.550000	9.83571e-23
189.500000	9.96614e-23
189.450000	1.00983e-22
189.400000	1.02322e-22
189.350000	1.03679e-22
189.300000	1.05054e-22
189.250000	1.06447e-22
189.200000	1.07858e-22
189.150000	1.09288e-22
189.100000	1.10738e-22
189.050000	1.12206e-22
189.000000	1.13694e-22
188.950000	1.15202e-22
188.900000	1.16729e-22
188.850000	1.18277e-22
188.800000	1.19845e-22
188.750000	1.21435e-22
188.700000	1.23045e-22
188.650000	1.24677e-22
188.600000	1.2633e-22
188.550000	1.28005e-22
188.500000	1.29702e-22
188.450000	1.31422e-22
188.400000	1.33165e-22
188.350000	1.34931e-22
188.300000	1.3672e-22
188.250000	1.38533e-22
188.200000	1.4037e-22
188.150000	1.42232e-22
188.100000	1.44118e-22
188.050000	1.46029e-22
188.000000	1.47965e-22
187.950000	1.49927e-22
187.900000	1.51915e-22
187.850000	1.5393e-22
187.800000	1.55971e-22
187.750000	1.58039e-22
187.700000	1.60135e-22
187.650000	1.62259e-22
187.600000	1.6441e-22
187.550000	1.6659e-22
187.500000	1.688e-22
187.450000	1.71038e-22
187.400000	1.73306e-22
187.350000	1.75604e-22
187.300000	1.77933e-22
187.250000	1.80292e-22
187.200000	1.82683e-22
187.150000	1.85106e-22
187.100000	1.8756e-22
187.050000	1.90047e-22
187.000000	1.92568e-22
186.950000	1.95121e-22
186.900000	1.97709e-22
186.850000	2.0033e-22
186.800000	2.02987e-22
186.750000	2.05679e-22
186.700000	2.08406e-22
186.650000	2.1117e-22
186.600000	2.1397e-22
186.550000	2.16808e-22
186.500000	2.19683e-22
186.450000	2.22596e-22
186.400000	2.25548e-22
186.350000	2.28539e-22
186.300000	2.31569e-22
186.250000	2.3464e-22
186.200000	2.37752e-22
186.150000	2.40904e-22
186.100000	2.44099e-22
186.050000	2.47336e-22
186.000000	2.50616e-22
185.950000	2.53939e-22
185.900000	2.57307e-22
185.850000	2.60719e-22
185.800000	2.64176e-22
185.750000	2.67679e-22
185.700000	2.71229e-22
185.650000	2.74826e-22
185.600000	2.7847e-22
185.550000	2.82163e-22
185.500000	2.85905e-22
185.450000	2.89696e-22
185.400000	2.93538e-22
185.350000	2.97431e-22
185.300000	3.01375e-22
185.250000	3.05371e-22
185.200000	3.09421e-22
185.150000	3.13524e-22
185.100000	3.17682e-22
185.050000	3.21895e-22
185.000000	3.26163e-22
184.950000	3.30489e-22
184.900000	3.34871e-22
184.850000	3.39312e-22
184.800000	3.43812e-22
184.750000	3.48371e-22
184.700000	3.52991e-22
184.650000	3.57672e-22
184.600000	3.62415e-22
184.550000	3.67221e-22
184.500000	3.72091e-22
184.450000	3.77025e-22
184.400000	3.82025e-22
184.350000	3.87091e-22
184.300000	3.92225e-22
184.250000	3.97426e-22
184.200000	4.02696e-22
184.150000	4.08037e-22
184.100000	4.13448e-22
184.050000	4.18931e-22
184.000000	4.24486e-22
183.950000	4.30115e-22
183.900000	4.35819e-22
183.850000	4.41599e-22
183.800000	4.47455e-22
183.750000	4.53389e-22
183.700000	4.59402e-22
183.650000	4.65494e-22
183.600000	4.71667e-22
183.550000	4.77922e-22
183.500000	4.8426e-22
183.450000	4.90682e-22
183.400000	4.97189e-22
183.350000	5.03782e-22
183.300000	5.10463e-22
183.250000	5.17233e-22
183.200000	5.24092e-22
183.150000	5.31042e-22
183.100000	5.38085e-22
183.050000	5.4522e-22
183.000000	5.52451e-22
182.950000	5.59777e-22
182.900000	5.67201e-22
182.850000	5.74722e-22
182.800000	5.82344e-22
182.750000	5.90067e-22
182.700000	5.97892e-22
182.650000	6.05821e-22
182.600000	6.13855e-22
182.550000	6.21996e-22
182.500000	6.30245e-22
182.450000	6.38603e-22
182.400000	6.47072e-22
182.350000	6.55653e-22
182.300000	6.64348e-22
182.250000	6.73158e-22
182.200000	6.82085e-22
182.150000	6.91131e-22
182.100000	7.00296e-22
182.050000	7.09584e-22
182.000000	7.18994e-22
181.950000	7.28529e-22
181.900000	7.3819e-22
181.850000	7.4798e-22
181.800000	7.579e-22
181.750000	7.67951e-22
181.700000	7.78135e-22
181.650000	7.88454e-22
181.600000	7.98911e-22
181.550000	8.09506e-22
181.500000	8.20241e-22
181.450000	8.31119e-22
181.400000	8.42141e-22
181.350000	8.53309e-22
181.300000	8.64626e-22
181.250000	8.76092e-22
181.200000	8.87711e-22
181.150000	8.99484e-22
181.100000	9.11412e-22
181.050000	9.23499e-22
181.000000	9.35747e-22
180.950000	9.48157e-22
180.900000	9.60731e-22
180.850000	9.73472e-22
180.800000	9.86382e-22
180.750000	9.99463e-22
180.700000	1.01272e-21
180.650000	1.02615e-21
180.600000	1.03976e-21
180.550000	1.05355e-21
180.500000	1.06752e-21
180.450000	1.08168e-21
180.400000	1.09602e-21
180.350000	1.11056e-21
180.300000	1.12529e-21
180.250000	1.14021e-21
180.200000	1.15533e-21
180.150000	1.17065e-21
180.100000	1.18618e-21
180.050000	1.20191e-21
180.000000	1.21785e-21
179.950000	1.234e-21
179.900000	1.25036e-21
179.850000	1.26695e-21
179.800000	1.28375e-21
179.750000	1.30077e-21
179.700000	1.31803e-21
179.650000	1.33551e-21
179.600000	1.35322e-21
179.550000	1.37116e-21
179.500000	1.38935e-21
179.450000	1.40777e-21
179.400000	1.42644e-21
179.350000	1.44536e-21
179.300000	1.46453e-21
179.250000	1.48395e-21
179.200000	1.50363e-21
179.150000	1.52358e-21
179.100000	1.54378e-21
179.050000	1.56426e-21
179.000000	1.585e-21
178.950000	1.60602e-21
178.900000	1.62732e-21
178.850000	1.6489e-21
178.800000	1.67077e-21
178.750000	1.69293e-21
178.700000	1.71538e-21
178.650000	1.73813e-21
178.600000	1.76118e-21
178.550000	1.78454e-21
178.500000	1.80821e-21
178.450000	1.83219e-21
178.400000	1.85649e-21
178.350000	1.88111e-21
178.300000	1.90606e-21
178.250000	1.93134e-21
178.200000	1.95695e-21
178.150000	1.98291e-21
178.100000	2.0092e-21
178.050000	2.03585e-21
178.000000	2.06285e-21
177.950000	2.09021e-21
177.900000	2.11793e-21
177.850000	2.14602e-21
177.800000	2.17448e-21
177.750000	2.20332e-21
177.700000	2.23254e-21
177.650000	2.26215e-21
177.600000	2.29215e-21
177.550000	2.32255e-21
177.500000	2.35336e-21
177.450000	2.38457e-21
177.400000	2.41619e-21
177.350000	2.44824e-21
177.300000	2.48071e-21
177.250000	2.51361e-21
177.200000	2.54695e-21
177.150000	2.58073e-21
177.100000	2.61495e-21
177.050000	2.64963e-21
177.000000	2.68478e-21
176.950000	2.72038e-21
176.900000	2.75646e-21
176.850000	2.79302e-21
176.800000	2.83006e-21
176.750000	2.8676e-21
176.700000	2.90563e-21
176.650000	2.94417e-21
176.600000	2.98321e-21
176.550000	3.02278e-21
176.500000	3.06287e-21
176.450000	3.10349e-21
176.400000	3.14465e-21
176.350000	3.18636e-21
176.300000	3.22862e-21
176.250000	3.27144e-21
176.200000	3.31483e-21
176.150000	3.35879e-21
176.100000	3.40334e-21
176.050000	3.44848e-21
176.000000	3.49422e-21
175.950000	3.54056e-21
175.900000	3.58752e-21
175.850000	3.6351e-21
175.800000	3.68331e-21
175.750000	3.73216e-21
175.700000	3.78166e-21
175.650000	3.83182e-21
175.600000	3.88264e-21
175.550000	3.93413e-21
175.500000	3.98631e-21
175.450000	4.03918e-21
175.400000	4.09275e-21
175.350000	4.14704e-21
175.300000	4.20204e-21
175.250000	4.25777e-21
175.200000	4.31424e-21
175.150000	4.37146e-21
175.100000	4.42944e-21
175.050000	4.48819e-21
175.000000	4.54771e-21
174.950000	4.60803e-21
174.900000	4.66915e-21
174.850000	4.73108e-21
174.800000	4.79382e-21
174.750000	4.8574e-21
174.700000	4.92183e-21
174.650000	4.98711e-21
174.600000	5.05325e-21
174.550000	5.12028e-21
174.500000	5.18819e-21
174.450000	5.257e-21
174.400000	5.32672e-21
174.350000	5.39737e-21
174.300000	5.46896e-21
174.250000	5.54149e-21
174.200000	5.61499e-21
174.150000	5.68947e-21
174.100000	5.76493e-21
174.050000	5.84139e-21
174.000000	5.91886e-21
173.950000	5.99737e-21
173.900000	6.07691e-21
173.850000	6.15751e-21
173.800000	6.23918e-21
173.750000	6.32194e-21
173.700000	6.40579e-21
173.650000	6.49075e-21
173.600000	6.57684e-21
173.550000	6.66407e-21
173.500000	6.75246e-21
173.450000	6.84202e-21
173.400000	6.93276e-21
173.350000	7.02472e-21
173.300000	7.11789e-21
173.250000	7.2123e-21
173.200000	7.30796e-21
173.150000	7.40489e-21
173.100000	7.5031e-21
173.050000	7.60262e-21
173.000000	7.70345e-21
172.950000	7.80563e-21
172.900000	7.90916e-21
172.850000	8.01406e-21
172.800000	8.12036e-21
172.750000	8.22806e-21
172.700000	8.3372e-21
172.650000	8.44778e-21
172.600000	8.55982e-21
172.550000	8.67336e-21
172.500000	8.7884e-21
172.450000	8.90496e-21
172.400000	9.02308e-21
172.350000	9.14276e-21
172.300000	9.26402e-21
172.250000	9.3869e-21
172.200000	9.5114e-21
172.150000	9.63756e-21
172.100000	9.76539e-21
172.050000	9.89491e-21
172.000000	1.00262e-20
171.950000	1.01591e-20
171.900000	1.02939e-20
171.850000	1.04304e-20
171.800000	1.05688e-20
171.750000	1.0709e-20
171.700000	1.0851e-20
171.650000	1.09949e-20
171.600000	1.11408e-20
171.550000	1.12885e-20
171.500000	1.14383e-20
171.450000	1.159e-20
171.400000	1.17437e-20
171.350000	1.18995e-20
171.300000	1.20573e-20
171.250000	1.22172e-20
171.200000	1.23793e-20
171.150000	1.25435e-20
171.100000	1.27098e-20
171.050000	1.28784e-20
171.000000	1.30492e-20
170.950000	1.32223e-20
170.900000	1.33977e-20
170.850000	1.35754e-20
170.800000	1.37555e-20
170.750000	1.39379e-20
170.700000	1.41228e-20
170.650000	1.43101e-20
170.600000	1.44999e-20
170.550000	1.46923e-20
170.500000	1.48871e-20
170.450000	1.50846e-20
170.400000	1.52847e-20
170.350000	1.54874e-20
170.300000	1.56929e-20
170.250000	1.5901e-20
170.200000	1.61119e-20
170.150000	1.63256e-20
170.100000	1.65422e-20
170.050000	1.67616e-20
170.000000	1.69839e-20
169.950000	1.72092e-20
169.900000	1.74375e-20
169.850000	1.76688e-20
169.800000	1.79031e-20
169.750000	1.81406e-20
169.700000	1.83812e-20
169.650000	1.8625e-20
169.600000	1.88721e-20
169.550000	1.91224e-20
169.500000	1.9376e-20
169.450000	1.9633e-20
169.400000	1.98935e-20
169.350000	2.01573e-20
169.300000	2.04247e-20
169.250000	2.06956e-20
169.200000	2.09701e-20
169.150000	2.12483e-20
169.100000	2.15301e-20
169.050000	2.18157e-20
169.000000	2.21051e-20
168.950000	2.23983e-20
168.900000	2.26954e-20
168.850000	2.29965e-20
168.800000	2.33015e-20
168.750000	2.36106e-20
168.700000	2.39238e-20
168.650000	2.42411e-20
168.600000	2.45626e-20
168.550000	2.48884e-20
168.500000	2.52186e-20
168.450000	2.55531e-20
168.400000	2.5892e-20
168.350000	2.62355e-20
168.300000	2.65835e-20
168.250000	2.69361e-20
168.200000	2.72934e-20
168.150000	2.76554e-20
168.100000	2.80223e-20
168.050000	2.8394e-20
168.000000	2.87706e-20
167.950000	2.91522e-20
167.900000	2.95389e-20
167.850000	2.99308e-20
167.800000	3.03278e-20
167.750000	3.07301e-20
167.700000	3.11377e-20
167.650000	3.15507e-20
167.600000	3.19692e-20
167.550000	3.23933e-20
167.500000	3.2823e-20
167.450000	3.32584e-20
167.400000	3.36995e-20
167.350000	3.41466e-20
167.300000	3.45995e-20
167.250000	3.50585e-20
167.200000	3.55235e-20
167.150000	3.59947e-20
167.100000	3.64722e-20
167.050000	3.6956e-20
167.000000	3.74462e-20
166.950000	3.79429e-20
166.900000	3.84462e-20
166.850000	3.89562e-20
166.800000	3.94729e-20
166.750000	3.99966e-20
166.700000	4.05271e-20
166.650000	4.10647e-20
166.600000	4.16094e-20
166.550000	4.21614e-20
166.500000	4.27206e-20
166.450000	4.32873e-20
166.400000	4.38615e-20
166.350000	4.44433e-20
166.300000	4.50329e-20
166.250000	4.56302e-20
166.200000	4.62355e-20
166.150000	4.68488e-20
166.100000	4.74703e-20
166.050000	4.81e-20
166.000000	4.8738e-20
165.950000	4.93846e-20
165.900000	5.00397e-20
165.850000	5.07034e-20
165.800000	5.1376e-20
165.750000	5.20575e-20
165.700000	5.27481e-20
165.650000	5.34478e-20
165.600000	5.41568e-20
165.550000	5.48752e-20
165.500000	5.56031e-20
165.450000	5.63407e-20
165.400000	5.70881e-20
165.350000	5.78454e-20
165.300000	5.86127e-20
165.250000	5.93902e-20
165.200000	6.0178e-20
165.150000	6.09763e-20
165.100000	6.17852e-20
165.050000	6.26048e-20
165.000000	6.34353e-20
164.950000	6.42767e-20
164.900000	6.51294e-20
164.850000	6.59934e-20
164.800000	6.68688e-20
164.750000	6.77558e-20
164.700000	6.86546e-20
164.650000	6.95654e-20
164.600000	7.04882e-20
164.550000	7.14232e-20
164.500000	7.23707e-20
164.450000	7.33307e-20
164.400000	7.43035e-20
164.350000	7.52892e-20
164.300000	7.62879e-20
164.250000	7.72999e-20
164.200000	7.83253e-20
164.150000	7.93643e-20
164.100000	8.04172e-20
164.050000	8.14839e-20
164.000000	8.25649e-20
163.950000	8.36601e-20
163.900000	8.47699e-20
163.850000	8.58945e-20
163.800000	8.70339e-20
163.750000	8.81885e-20
163.700000	8.93583e-20
163.650000	9.05437e-20
163.600000	9.17448e-20
163.550000	9.29619e-20
163.500000	9.41951e-20
163.450000	9.54447e-20
163.400000	9.67108e-20
163.350000	9.79937e-20
163.300000	9.92937e-20
163.250000	1.00611e-19
163.200000	1.01946e-19
163.150000	1.03298e-19
163.100000	1.04668e-19
163.050000	1.06057e-19
163.000000	1.07464e-19
162.950000	1.08889e-19
162.900000	1.10334e-19
162.850000	1.11798e-19
162.800000	1.13281e-19
162.750000	1.14783e-19
162.700000	1.16306e-19
162.650000	1.17849e-19
162.600000	1.19412e-19
162.550000	1.20996e-19
162.500000	1.22602e-19
162.450000	1.24228e-19
162.400000	1.25876e-19
162.350000	1.27546e-19
162.300000	1.29238e-19
162.250000	1.30952e-19
162.200000	1.3269e-19
162.150000	1.3445e-19
162.100000	1.36233e-19
162.050000	1.38041e-19
162.000000	1.39872e-19
161.950000	1.41728e-19
161.900000	1.43608e-19
161.850000	1.45513e-19
161.800000	1.47443e-19
161.750000	1.49399e-19
161.700000	1.51381e-19
161.650000	1.53389e-19
161.600000	1.55424e-19
161.550000	1.57486e-19
161.500000	1.59575e-19
161.450000	1.61692e-19
161.400000	1.63837e-19
161.350000	1.66011e-19
161.300000	1.68213e-19
161.250000	1.70445e-19
161.200000	1.72706e-19
161.150000	1.74997e-19
161.100000	1.77319e-19
161.050000	1.79671e-19
161.000000	1.82055e-19
160.950000	1.8447e-19
160.900000	1.86917e-19
160.850000	1.89397e-19
160.800000	1.91909e-19
160.750000	1.94455e-19
160.700000	1.97035e-19
160.650000	1.99649e-19
160.600000	2.02298e-19
160.550000	2.04981e-19
160.500000	2.07701e-19
160.450000	2.10456e-19
160.400000	2.13248e-19
160.350000	2.16077e-19
160.300000	2.18944e-19
160.250000	2.21848e-19
160.200000	2.24792e-19
160.150000	2.27774e-19
160.100000	2.30796e-19
160.050000	2.33857e-19
160.000000	2.3696e-19
159.950000	2.40104e-19
159.900000	2.43289e-19
159.850000	2.46516e-19
159.800000	2.49787e-19
159.750000	2.53101e-19
159.700000	2.56459e-19
159.650000	2.59861e-19
159.600000	2.63308e-19
159.550000	2.66802e-19
159.500000	2.70341e-19
159.450000	2.73928e-19
159.400000	2.77562e-19
159.350000	2.81244e-19
159.300000	2.84975e-19
159.250000	2.88756e-19
159.200000	2.92587e-19
159.150000	2.96469e-19
159.100000	3.00402e-19
159.050000	3.04387e-19
159.000000	3.08425e-19
158.950000	3.12517e-19
158.900000	3.16663e-19
158.850000	3.20864e-19
158.800000	3.25121e-19
158.750000	3.29435e-19
158.700000	3.33805e-19
158.650000	3.38234e-19
158.600000	3.42721e-19
158.550000	3.47268e-19
158.500000	3.51875e-19
158.450000	3.56543e-19
158.400000	3.61274e-19
158.350000	3.66067e-19
158.300000	3.70923e-19
158.250000	3.75844e-19
158.200000	3.80831e-19
158.150000	3.85883e-19
158.100000	3.91003e-19
158.050000	3.9619e-19
158.000000	4.01447e-19
157.950000	4.06773e-19
157.900000	4.12169e-19
157.850000	4.17638e-19
157.800000	4.23178e-19
157.750000	4.28793e-19
157.700000	4.34482e-19
157.650000	4.40246e-19
157.600000	4.46087e-19
157.550000	4.52005e-19
157.500000	4.58002e-19
157.450000	4.64078e-19
157.400000	4.70235e-19
157.350000	4.76474e-19
157.300000	4.82796e-19
157.250000	4.89201e-19
157.200000	4.95691e-19
157.150000	5.02268e-19
157.100000	5.08932e-19
157.050000	5.15684e-19
157.000000	5.22526e-19
156.950000	5.29458e-19
156.900000	5.36483e-19
156.850000	5.436e-19
156.800000	5.50813e-19
156.750000	5.5812e-19
156.700000	5.65525e-19
156.650000	5.73028e-19
156.600000	5.80631e-19
156.550000	5.88334e-19
156.500000	5.9614e-19
156.450000	6.04049e-19
156.400000	6.12064e-19
156.350000	6.20184e-19
156.300000	6.28412e-19
156.250000	6.3675e-19
156.200000	6.45198e-19
156.150000	6.53758e-19
156.100000	6.62432e-19
156.050000	6.71221e-19
156.000000	6.80126e-19
155.950000	6.8915e-19
155.900000	6.98294e-19
155.850000	7.07558e-19
155.800000	7.16946e-19
155.750000	7.26458e-19
155.700000	7.36097e-19
155.650000	7.45863e-19
155.600000	7.55759e-19
155.550000	7.65786e-19
155.500000	7.75946e-19
155.450000	7.86241e-19
155.400000	7.96673e-19
155.350000	8.07243e-19
155.300000	8.17953e-19
155.250000	8.28806e-19
155.200000	8.39802e-19
155.150000	8.50945e-19
155.100000	8.62235e-19
155.050000	8.73675e-19
155.000000	8.85267e-19
154.950000	8.97012e-19
154.900000	9.08914e-19
154.850000	9.20973e-19
154.800000	9.33193e-19
154.750000	9.45574e-19
154.700000	9.5812e-19
154.650000	9.70833e-19
154.600000	9.83714e-19
154.550000	9.96765e-19
154.500000	1.00999e-18
154.450000	1.02339e-18
154.400000	1.03697e-18
154.350000	1.05073e-18
154.300000	1.06467e-18
154.250000	1.0788e-18
154.200000	1.09311e-18
154.150000	1.10761e-18
154.100000	1.12231e-18
154.050000	1.1372e-18
154.000000	1.15229e-18
153.950000	1.16758e-18
153.900000	1.18307e-18
153.850000	1.19877e-18
153.800000	1.21467e-18
153.750000	1.23079e-18
153.700000	1.24712e-18
153.650000	1.26367e-18
153.600000	1.28043e-18
153.550000	1.29742e-18
153.500000	1.31464e-18
153.450000	1.33208e-18
153.400000	1.34975e-18
153.350000	1.36766e-18
153.300000	1.38581e-18
153.250000	1.4042e-18
153.200000	1.42283e-18
153.150000	1.44171e-18
153.100000	1.46084e-18
153.050000	1.48022e-18
153.000000	1.49986e-18
152.950000	1.51976e-18
152.900000	1.53992e-18
152.850000	1.56036e-18
152.800000	1.58106e-18
152.750000	1.60204e-18
152.700000	1.6233e-18
152.650000	1.64483e-18
152.600000	1.66666e-18
152.550000	1.68877e-18
152.500000	1.71118e-18
152.450000	1.73389e-18
152.400000	1.75689e-18
152.350000	1.7802e-18
152.300000	1.80382e-18
152.250000	1.82776e-18
152.200000	1.85201e-18
152.150000	1.87658e-18
152.100000	1.90148e-18
152.050000	1.92671e-18
152.000000	1.95228e-18
151.950000	1.97818e-18
151.900000	2.00443e-18
151.850000	2.03103e-18
151.800000	2.05798e-18
151.750000	2.08529e-18
151.700000	2.11295e-18
151.650000	2.14099e-18
151.600000	2.1694e-18
151.550000	2.19818e-18
151.500000	2.22735e-18
151.450000	2.25691e-18
151.400000	2.28685e-18
151.350000	2.3172e-18
151.300000	2.34794e-18
151.250000	2.3791e-18
151.200000	2.41067e-18
151.150000	2.44265e-18
151.100000	2.47507e-18
151.050000	2.50791e-18
151.000000	2.54119e-18
150.950000	2.5749e-18
150.900000	2.60907e-18
150.850000	2.64369e-18
150.800000	2.67877e-18
150.750000	2.71432e-18
150.700000	2.75033e-18
150.650000	2.78683e-18
150.600000	2.82381e-18
150.550000	2.86127e-18
150.500000	2.89924e-18
150.450000	2.93771e-18
150.400000	2.97669e-18
150.350000	3.01619e-18
150.300000	3.05621e-18
150.250000	3.09677e-18
150.200000	3.13786e-18
150.150000	3.1795e-18
150.100000	3.22169e-18
150.050000	3.26444e-18
150.000000	3.30775e-18
149.950000	3.35165e-18
149.900000	3.39612e-18
149.850000	3.44118e-18
149.800000	3.48685e-18
149.750000	3.53311e-18
149.700000	3.58e-18
149.650000	3.6275e-18
149.600000	3.67564e-18
149.550000	3.72441e-18
149.500000	3.77383e-18
149.450000	3.82391e-18
149.400000	3.87465e-18
149.350000	3.92606e-18
149.300000	3.97816e-18
149.250000	4.03095e-18
149.200000	4.08444e-18
149.150000	4.13864e-18
149.100000	4.19356e-18
149.050000	4.2492e-18
149.000000	4.30559e-18
148.950000	4.36272e-18
148.900000	4.42061e-18
148.850000	4.47927e-18
148.800000	4.53871e-18
148.750000	4.59894e-18
148.700000	4.65997e-18
148.650000	4.7218e-18
148.600000	4.78446e-18
148.550000	4.84795e-18
148.500000	4.91228e-18
148.450000	4.97746e-18
148.400000	5.04351e-18
148.350000	5.11044e-18
148.300000	5.17826e-18
148.250000	5.24697e-18
148.200000	5.3166e-18
148.150000	5.38715e-18
148.100000	5.45864e-18
148.050000	5.53107e-18
148.000000	5.60447e-18
147.950000	5.67884e-18
147.900000	5.7542e-18
147.850000	5.83056e-18
147.800000	5.90793e-18
147.750000	5.98633e-18
147.700000	6.06576e-18
147.650000	6.14626e-18
147.600000	6.22782e-18
147.550000	6.31046e-18
147.500000	6.3942e-18
147.450000	6.47905e-18
147.400000	6.56503e-18
147.350000	6.65215e-18
147.300000	6.74043e-18
147.250000	6.82987e-18
147.200000	6.92051e-18
147.150000	7.01234e-18
147.100000	7.1054e-18
147.050000	7.19969e-18
147.000000	7.29523e-18
146.950000	7.39204e-18
146.900000	7.49013e-18
146.850000	7.58953e-18
146.800000	7.69025e-18
146.750000	7.7923e-18
146.700000	7.89571e-18
146.650000	8.00048e-18
146.600000	8.10665e-18
146.550000	8.21423e-18
146.500000	8.32324e-18
146.450000	8.43369e-18
146.400000	8.54561e-18
146.350000	8.65901e-18
146.300000	8.77392e-18
146.250000	8.89036e-18
146.200000	9.00834e-18
146.150000	9.12788e-18
146.100000	9.24901e-18
146.050000	9.37175e-18
146.000000	9.49612e-18
145.950000	9.62214e-18
145.900000	9.74983e-18
145.850000	9.87922e-18
145.800000	1.00103e-17
145.750000	1.01432e-17
145.700000	1.02778e-17
145.650000	1.04142e-17
145.600000	1.05524e-17
145.550000	1.06924e-17
145.500000	1.08343e-17
145.450000	1.09781e-17
145.400000	1.11238e-17
145.350000	1.12714e-17
145.300000	1.1421e-17
145.250000	1.15725e-17
145.200000	1.17261e-17
145.150000	1.18817e-17
145.100000	1.20394e-17
145.050000	1.21992e-17
145.000000	1.23611e-17
[truncated: 2,356 more rows]
