# Supplementary material for: RNAhub - an automated pipeline to search and align RNA homologs with secondary structure assessment
Source: bioRxiv. 2025 Apr 8:2025.03.11.642701. Preprint. [Version 3] doi: 10.1101/2025.03.11.642701 (PMC11952402; doi:10.1101/2025.03.11.642701)
Supplement: Supplement 1 [file media-1.gz › supplemental_material/xrRNA/RNAhub_rfam/rscape_rfam/seq+RF04222_seed_1.helixcov]

# RMs = 2 L = 228

# RM_HELIX 21-26 57-63, nbp = 6 nbp_cov = 4
# pvals: 0.445191,8.80852e-05,1.93337e-10,1.76242e-10,3.20203e-11,2.17112e-07
# aggregated NONE
NESTED  ::::::::::<<<<<<_______________>>->>>>::::::::::::::::::::
        ::::::::::::<<<<_______________>>->>::::::::::::::::::::::

# RM_HELIX 13-17 65-70, nbp = 5 nbp_cov = 0
# pvals: 0.631065,0.00677556,0.0102238,0.0113733,0.287175
# aggregated NONE
NESTED  ::<<<<<________________________________>>>>>::::::::::::::
        ::::::::::::::::::::::::::::::::::::::::::::::::::::::::::
