# Supplementary material for: RNAhub - an automated pipeline to search and align RNA homologs with secondary structure assessment
Source: bioRxiv. 2025 Apr 8:2025.03.11.642701. Preprint. [Version 3] doi: 10.1101/2025.03.11.642701 (PMC11952402; doi:10.1101/2025.03.11.642701)
Supplement: Supplement 1 [file media-1.gz › supplemental_material/xrRNA/RNAhub_rfam/rscape_rfam/seq+RF04222_seed_1.cacofold.sto]

# STOCKHOLM 1.0
#=GF AU Infernal 1.1.2

xrRNA                            GGGAGUAUAAAGAACACUAGCCGAGC------------AAAC---GAAAGUUGCAAGCAUCGGAAG-UCAAGUCUUUCACAUCAGCCGGACACACAAAAUAGAUUUCAAAUUUCUAGCAGGAUUUGCAUCAGGCUUUCUUGCCGCAAUCCCAAUUUCAGUAGCCGGUAUUUACUUAGUCUACCUCAAAAUCUCACCCACG
#=GR xrRNA                    PP 577777777777888888********............****...*******************99.9999*********************************************************************************************************************************
NC_001726.1_2661-2711            G----------UCACGU-AGCUAGUA---------------C----CAGGUUGCAAUA-CUAGA-G-CGUU---------------------------------------------------------------------------------------------------------------------------------
#=GR NC_001726.1_2661-2711    PP *..........******.********...............*....**********77.*****.7.7777.................................................................................................................................
NC_035451.1_3370-3423            G----------UAACGUCAGCCGCCA---------------A---CACAGUUGCAA-GAGCGGAAG-ACGU---------------------------------------------------------------------------------------------------------------------------------
#=GR NC_035451.1_3370-3423    PP *..........***************...............9...9**********.*********.****.................................................................................................................................
NC_000874.1_3464-3517            G----------CAUCCCGAGCCACCA---------------U---AUAGGUUGCAA-GAGUGGAAC-GGGA---------------------------------------------------------------------------------------------------------------------------------
#=GR NC_000874.1_3464-3517    PP *..........***************...............9...***********.*********.****.................................................................................................................................
NC_025837.1_3484-3536            U----------UUGAACCAGCGAACA---------------A---UUCAGUUGCGA-GAUUCGAGG-UUUC---------------------------------------------------------------------------------------------------------------------------------
#=GR NC_025837.1_3484-3536    PP *..........***************...............*...***********.*********.****.................................................................................................................................
NC_031747.1_3736-3788            G----------ACAGAU-AGCCGGUA------------U--C---AGUUGUUGCAAUAGCCGGA-G-UCUU---------------------------------------------------------------------------------------------------------------------------------
#=GR NC_031747.1_3736-3788    PP *..........******.********............7..8...*******************.*.****.................................................................................................................................
NC_010809.1_3332-3387            A----------GAACACUAGCCGGAA------------AUAC----GUUGUUGCAAUUGCCGGAAG-UUUA---------------------------------------------------------------------------------------------------------------------------------
#=GR NC_010809.1_3332-3387    PP *..........***************............****....********************.****.................................................................................................................................
NC_018571.2_3455-3510            U----------CAUAACUAGCCGGAA------------AUAC----GUUGUUGCAAUUGCCGGAAG-UUAA---------------------------------------------------------------------------------------------------------------------------------
#=GR NC_018571.2_3455-3510    PP *..........**99999********............****....********************.****.................................................................................................................................
NC_004751.1_3564-3618            -----------AAAACU-AGCCGGAC------------AAAC---GUAAGUUGCAAGUGCCGGAAG-UCA----------------------------------------------------------------------------------------------------------------------------------
#=GR NC_004751.1_3564-3618    PP ...........666666.********............****...*******************77.777..................................................................................................................................
NC_021484.1_3332-3389            C----------UCAAGUCAGCCAGGC------------AAAU---UCGAGUUGCAAGCACUGGAUG-ACCU---------------------------------------------------------------------------------------------------------------------------------
#=GR NC_021484.1_3332-3389    PP *..........***************............****...*********************.****.................................................................................................................................
LN865080.1_843-898               C----------AUAGCC-AGCCACAC------------AUAC---ACAAGUUGCAAGUAGUGGA-G-GUUC---------------------------------------------------------------------------------------------------------------------------------
#=GR LN865080.1_843-898       PP 9..........999999.********............****...*******************.9.9999.................................................................................................................................
NC_006265.1_3306-3359            -----------GAAGCU-AGCCGAGA------------AACA---CGUUGUUGCAAUCGUCGGA-A-GCAA---------------------------------------------------------------------------------------------------------------------------------
#=GR NC_006265.1_3306-3359    PP ...........999***.********............****...*******************.9.99**.................................................................................................................................
NC_034247.1_3465-3519            C----------UCAGUU-AGCCGGAA------------AGUC----GCUGUUGCAAUUGCCGGAAA-ACUU---------------------------------------------------------------------------------------------------------------------------------
#=GR NC_034247.1_3465-3519    PP *..........******.********............****....********************.****.................................................................................................................................
NC_010732.1_3457-3513            A----------UAAACU-AGCCAAGC------------AUAC---RUCAGUUGCRAGCGUUGGAAG-UUCA---------------------------------------------------------------------------------------------------------------------------------
#=GR NC_010732.1_3457-3513    PP 9..........999999.********............****...*********************.****.................................................................................................................................
NC_003688.1_3317-3374            A----------GAACACUAGCCAAGC------------ACAC---ACGAGUUGCAAGCAUUGGAAG-UCUG---------------------------------------------------------------------------------------------------------------------------------
#=GR NC_003688.1_3317-3374    PP *..........***************............****...*********************.****.................................................................................................................................
NC_036803.1_3442-3498            U----------AUAACU-AGCCAAGC------------AUAC---AUCAGUUGCAAGCGUUGGAAG-UUCA---------------------------------------------------------------------------------------------------------------------------------
#=GR NC_036803.1_3442-3498    PP 9..........999999.********............****...*********************.****.................................................................................................................................
JX427534.1_587-643               U----------AUAACU-AGCCAAGC------------AUAC---AUCAGUUGCAAGCAUUGGAAG-UUCA---------------------------------------------------------------------------------------------------------------------------------
#=GR JX427534.1_587-643       PP 9..........999999.********............****...*********************.****.................................................................................................................................
NC_004756.1_3344-3398            ------------AACACUAGCCGAGC------------AAAC---GAAAGUUGCAAGCAUCGGA-A-GUCA---------------------------------------------------------------------------------------------------------------------------------
#=GR NC_004756.1_3344-3398    PP ............**************............****...*******************.9.9999.................................................................................................................................
NC_002766.1_3422-3478            U----------ACAAAC-AGCCGGGU------------AAAC---AUCAGUUGCAAACACCGGAAG-UUUU---------------------------------------------------------------------------------------------------------------------------------
#=GR NC_002766.1_3422-3478    PP *..........******.********............****...*********************.****.................................................................................................................................
NC_029906.1_3325-3382            C----------UGAAGCUAGCCAGAC------------AUAC---GUGAGUUGCAAGUACUGGAUA-GCUU---------------------------------------------------------------------------------------------------------------------------------
#=GR NC_029906.1_3325-3382    PP *..........***************............****...*******************99.****.................................................................................................................................
MN204612.1_3410-3464             G----------AAACAU-AGCCUCAC------------AUAC----ACAGUUGCAAGUGGAGGAGU-GUUU---------------------------------------------------------------------------------------------------------------------------------
#=GR MN204612.1_3410-3464     PP *..........******.********............****....******************99.****.................................................................................................................................
MK482114.1_3574-3626             -------------CAGCUAGCCCGGA------------AUUU----GUUGUUGCAAUCGCGGGAAA-AGAA---------------------------------------------------------------------------------------------------------------------------------
#=GR MK482114.1_3574-3626     PP .............55555********............****....********************.**55.................................................................................................................................
LC428360.1_3278-3332             -----------GAAGUU-AGCCCUAC------------AUAC---GUAAGUUGCAAGUAAGGGA-A-ACAA---------------------------------------------------------------------------------------------------------------------------------
#=GR LC428360.1_3278-3332     PP ...........******.********............****...*******************.*.****.................................................................................................................................
LC424839.1_3422-3477             -----------CGGAGUGAGCCAGAC------------AUAC---GCAAGCUGCAAGUACUGGA-C-ACUA---------------------------------------------------------------------------------------------------------------------------------
#=GR LC424839.1_3422-3477     PP ...........***************............****...*******************.*.****.................................................................................................................................
MK333461.1_3445-3501             C----------UUAGUU-AGCCAAGC------------AUAC---AUCAGUUGCAAGCGUUGGAAA-CUUA---------------------------------------------------------------------------------------------------------------------------------
#=GR MK333461.1_3445-3501     PP *..........******.********............****...*********************.****.................................................................................................................................
MH645154.1_3368-3424             -----------UAUAGUAAGCCAAGC------------AUAC---AUCAGUUGCAAGCAUUGGAAU-ACUU---------------------------------------------------------------------------------------------------------------------------------
#=GR MH645154.1_3368-3424     PP ...........***************............****...*********************.****.................................................................................................................................
MK050791.1_3409-3465             U----------ACAGAC-AGCCAGAC------------ACAC---GCAAGUUGCAAGUACUGGAAGUCUUA---------------------------------------------------------------------------------------------------------------------------------
#=GR MK050791.1_3409-3465     PP *..........******.********............****...*********************99999.................................................................................................................................
LR584020.1_3338-3392             -----------GAAGUU-AGCCCUAC------------AUAC---GUAAGUUGCAAGUAAGGGA-A-ACAA---------------------------------------------------------------------------------------------------------------------------------
#=GR LR584020.1_3338-3392     PP ...........******.********............****...*******************.*.****.................................................................................................................................
L39983.1_338-394                 A----------UAAAAC-AGCCGGGU------------AAAC---AUCAGUUGCAAACACCGGAAG-UUUU---------------------------------------------------------------------------------------------------------------------------------
#=GR L39983.1_338-394         PP *..........******.********............****...*********************.****.................................................................................................................................
NC_028793.1_3525-3581            G----------AAAACU-AGCCAAGC------------ACAC---GCGAGUUGCAAGCAUUGGAAG-UUCA---------------------------------------------------------------------------------------------------------------------------------
#=GR NC_028793.1_3525-3581    PP 8..........888888.********............****...*********************.****.................................................................................................................................
KT963000.1_3530-3585             -----------UACACU-AGCCAAGC------------AAAC---ACGAGUUGCAAGCAUUGGAAG-UAAA---------------------------------------------------------------------------------------------------------------------------------
#=GR KT963000.1_3530-3585     PP ...........******.********............****...*********************.****.................................................................................................................................
NC_034265.1_3498-3554            A----------UAAGCU-AGCCAAGC------------AUAC---ACGAGUUGCAAGCAUUGGAAG-UUCA---------------------------------------------------------------------------------------------------------------------------------
#=GR NC_034265.1_3498-3554    PP 6..........666666.********............****...*********************.****.................................................................................................................................
NC_034207.1_3516-3572            C----------ACGAUC-AGCCAAGC------------AUAC---AUCAGUUGCAAGCGUUGGAGA-UCAC---------------------------------------------------------------------------------------------------------------------------------
#=GR NC_034207.1_3516-3572    PP *..........******.********............****...*********************.****.................................................................................................................................
NC_027703.1_3484-3543            -----------UACAUACAGCCGGGC------------AUAC---CGUAGUUGCAAGCGCCGGA-A-AGUAUC-------------------------------------------------------------------------------------------------------------------------------
#=GR NC_027703.1_3484-3543    PP ...........5555555********............****...*******************.6.66667*...............................................................................................................................
KC960436.1_599-653               U----------AAAGCC-AGCCGAGU----------------UAGACUUGUUGCAAACGUCGGAGG-CUAA---------------------------------------------------------------------------------------------------------------------------------
#=GR KC960436.1_599-653       PP *..........******.********................6667********************.****.................................................................................................................................
MF136435.1_2804-2858             U----------AAACAC-AGCCAAUA---------------A---UCUUGUUGCAAUAGUUGGAGU-GUUC---------------------------------------------------------------------------------------------------------------------------------
#=GR MF136435.1_2804-2858     PP *..........******.********...............9...9********************.****.................................................................................................................................
NC_008249.1_3486-3539            A----------CAGAGAUAGCCGACU---------------A---ACUAGUUGCGA-GAUCGGA-G-UCUC---------------------------------------------------------------------------------------------------------------------------------
#=GR NC_008249.1_3486-3539    PP *..........***************...............*...***********.*******.*.****.................................................................................................................................
NC_034246.1_3377-3430            U----------CAGAAUCAGCCCUAC---------------A---UCAAGUUGCGAGUGAGGGA-G-AUUC---------------------------------------------------------------------------------------------------------------------------------
#=GR NC_034246.1_3377-3430    PP *..........***************...............9...9******************.*.****.................................................................................................................................
NC_014545.1_3448-3504            C----------CUGAGCUAGCUCUUA---------------A---UCUUGUUGCAUUAGAGAGAAGCUUAA---------------------------------------------------------------------------------------------------------------------------------
#=GR NC_014545.1_3448-3504    PP *..........***************...............9...9******************999****.................................................................................................................................
LN865083.1_839-907               G----------AAACAC-AGCCGGCAAAUAAACUUAAAAUAA---GUAGGUUGCAA-GAUCGGAGU-GUAC---------------------------------------------------------------------------------------------------------------------------------
#=GR LN865083.1_839-907       PP 9..........999999.************************...***********.*******88.8887.................................................................................................................................
MH323436.1_3743-3795             C----------UCCAGU-AGCUGAAG---------------C---GAAAGUUGCAACUGUCAGAAC-UGU----------------------------------------------------------------------------------------------------------------------------------
#=GR MH323436.1_3743-3795     PP *..........******.********...............*...*********************.***..................................................................................................................................
NC_034836.1_4190-4264            ------------CCCCCCAGCCGAAA------------GUUC----UAGGUUGCAAUUGUCGGU-G-GGCUCCGGCGUAAG-----------------------------------------------------------------------------------------------------------------------
#=GR NC_034836.1_4190-4264    PP ............777777********............****....******************.8.88888*********.......................................................................................................................
NC_032224.1_3354-3415            C----------GAGAGUCAGCCAAAC------------AAAC---ACAAGUUGCAAGUGUUGGA-G-ACUCAU-------------------------------------------------------------------------------------------------------------------------------
#=GR NC_032224.1_3354-3415    PP *..........***************............****...*******************.9.999999...............................................................................................................................
NC_033229.1_3703-3758            -----------CAAAAUCAGCCACAC------------AUAC---ACAAGUUGCGAGUAGUGGA-G-AUUC---------------------------------------------------------------------------------------------------------------------------------
#=GR NC_033229.1_3703-3758    PP ...........8888888********............****...*******************.9.9999.................................................................................................................................
URS00021ED9C7_12045_1-51         -----------GGAACU-AGCUCAGC------------AUAC---ACGAGUUGCAAGCAUGGGAAG-UUCA---------------------------------------------------------------------------------------------------------------------------------
#=GR URS00021ED9C7_12045_1-51 PP ...........555555.********............****...*********************.****.................................................................................................................................
#=GC SS_cons                     :::::::::::::<<<<<--<<<<<<---------------<---<_____>>--->>->>>>-->->>>>:::::::::::::::::::::::::::::::::::::::::::::::::::::::::::::::::::::::::::::::::::::::::::::::::::::::::::::::::::::::::::::::::
#=GC RF                          u..........uaaacu.AGCCgagC............AUAC...acaAGUUGCAAGcAucGGAag.uuua.................................................................................................................................
#=GC SS_cons_1                   :::::::::::::::::::::::::::::::::::::::::::::<<<<<______________________________________________________________________________________________________________________________________________________

xrRNA                            UGCGGAGCAUCGUUA-------------
#=GR xrRNA                    PP *****6666666666.............
NC_001726.1_2661-2711            --------------AGUCCUGG-GGCGU
#=GR NC_001726.1_2661-2711    PP ..............********.*****
NC_035451.1_3370-3423            --------------AGUCUGUG-UCAAA
#=GR NC_035451.1_3370-3423    PP ..............********.*****
NC_000874.1_3464-3517            --------------AGUCCUAU-AGAUA
#=GR NC_000874.1_3464-3517    PP ..............********.*****
NC_025837.1_3484-3536            --------------AGUCUGAA-UCAU-
#=GR NC_025837.1_3484-3536    PP ..............********.****.
NC_031747.1_3736-3788            --------------AGUCAACG-UACA-
#=GR NC_031747.1_3736-3788    PP ..............********.****.
NC_010809.1_3332-3387            --------------AGCCAAC--UACAA
#=GR NC_010809.1_3332-3387    PP ..............*******..99999
NC_018571.2_3455-3510            --------------AGUCAAC--UACAA
#=GR NC_018571.2_3455-3510    PP ..............*******..99999
NC_004751.1_3564-3618            --------------AGUCUUAC-ACACA
#=GR NC_004751.1_3564-3618    PP ..............********.*****
NC_021484.1_3332-3389            --------------AGUCUCGA-UACAU
#=GR NC_021484.1_3332-3389    PP ..............********.*****
LN865080.1_843-898               --------------AGUCUUGU-UACCA
#=GR LN865080.1_843-898       PP ..............********.*****
NC_006265.1_3306-3359            --------------AGCCAAC--UACAA
#=GR NC_006265.1_3306-3359    PP ..............*******..99999
NC_034247.1_3465-3519            --------------AGUCAGCU-ACAC-
#=GR NC_034247.1_3465-3519    PP ..............********.8888.
NC_010732.1_3457-3513            --------------AGUCUGAU-UACCA
#=GR NC_010732.1_3457-3513    PP ..............********.*****
NC_003688.1_3317-3374            --------------AGUCUCGU-UACCA
#=GR NC_003688.1_3317-3374    PP ..............********.*****
NC_036803.1_3442-3498            --------------AGUCUGAU-UACCA
#=GR NC_036803.1_3442-3498    PP ..............********.*****
JX427534.1_587-643               --------------AGUCUGAU-UACCA
#=GR JX427534.1_587-643       PP ..............********.*****
NC_004756.1_3344-3398            --------------AGUCUUUC-ACAUC
#=GR NC_004756.1_3344-3398    PP ..............********.*****
NC_002766.1_3422-3478            --------------AGUCUGAU-UACAC
#=GR NC_002766.1_3422-3478    PP ..............********.*****
NC_029906.1_3325-3382            --------------AGUCUCAC-ACAUU
#=GR NC_029906.1_3325-3382    PP ..............********.*****
MN204612.1_3410-3464             --------------AGUCUGUU-ACCA-
#=GR MN204612.1_3410-3464     PP ..............********.****.
MK482114.1_3574-3626             --------------AGUCAAC--UACAU
#=GR MK482114.1_3574-3626     PP ..............5555555..44444
LC428360.1_3278-3332             --------------AGUCUUAC-ACCCG
#=GR LC428360.1_3278-3332     PP ..............********.*****
LC424839.1_3422-3477             --------------AGCCUUGC-ACAUA
#=GR LC424839.1_3422-3477     PP ..............********.*****
MK333461.1_3445-3501             --------------AGUCUGAU-UACCU
#=GR MK333461.1_3445-3501     PP ..............********.*****
MH645154.1_3368-3424             --------------AGCCUGAU-UACCA
#=GR MH645154.1_3368-3424     PP ..............********.*****
MK050791.1_3409-3465             --------------AGUCUUGU-UACA-
#=GR MK050791.1_3409-3465     PP ..............********.****.
LR584020.1_3338-3392             --------------AGUCUUAC-ACCCG
#=GR LR584020.1_3338-3392     PP ..............********.*****
L39983.1_338-394                 --------------AGUCUGAU-UACAU
#=GR L39983.1_338-394         PP ..............********.*****
NC_028793.1_3525-3581            --------------AGUCUCGC-UACAA
#=GR NC_028793.1_3525-3581    PP ..............********.*****
KT963000.1_3530-3585             --------------AGUCUCGU-UACAA
#=GR KT963000.1_3530-3585     PP ..............********.*****
NC_034265.1_3498-3554            --------------AGCCUCGU-UACAU
#=GR NC_034265.1_3498-3554    PP ..............********.*****
NC_034207.1_3516-3572            --------------AGUCUGAU-UACCA
#=GR NC_034207.1_3516-3572    PP ..............********.*****
NC_027703.1_3484-3543            ------------UGAGUCUACG-UACCG
#=GR NC_027703.1_3484-3543    PP ............**********.*****
KC960436.1_599-653               --------------AGUCAAG--CACUA
#=GR KC960436.1_599-653       PP ..............*******..99999
MF136435.1_2804-2858             --------------AGCCAAGAUGCCCC
#=GR MF136435.1_2804-2858     PP ..............*********99999
NC_008249.1_3486-3539            --------------AGUCUAGUUCAUUG
#=GR NC_008249.1_3486-3539    PP ..............********9999**
NC_034246.1_3377-3430            --------------AGCCUUGA-UUCAG
#=GR NC_034246.1_3377-3430    PP ..............********.*****
NC_014545.1_3448-3504            --------------AGUCAAGAUCACAG
#=GR NC_014545.1_3448-3504    PP ..............**************
LN865083.1_839-907               -------------AAGUCCUAC-AACAG
#=GR LN865083.1_839-907       PP .............9********.*****
MH323436.1_3743-3795             --------------AGUCUUUC-ACACA
#=GR MH323436.1_3743-3795     PP ..............********.*****
NC_034836.1_4190-4264            ---CUCAAAUAUACAGGCCUAG-CAUAA
#=GR NC_034836.1_4190-4264    PP ...*******************.*****
NC_032224.1_3354-3415            -----------UCUAGUCUUGU-UAACA
#=GR NC_032224.1_3354-3415    PP ...........***********.*****
NC_033229.1_3703-3758            --------------AGUCUUGU-UACCA
#=GR NC_033229.1_3703-3758    PP ..............********.*****
URS00021ED9C7_12045_1-51         --------------AGCCUCGU------
#=GR URS00021ED9C7_12045_1-51 PP ..............*******9......
#=GC SS_cons                     ::::::::::::::::::::::::::::
#=GC RF                          ..............AGUCUugu.uACaa
#=GC SS_cons_1                   _________________>>>>>::::::
//
