# Supplementary material for: RNAhub - an automated pipeline to search and align RNA homologs with secondary structure assessment
Source: bioRxiv. 2025 Apr 8:2025.03.11.642701. Preprint. [Version 3] doi: 10.1101/2025.03.11.642701 (PMC11952402; doi:10.1101/2025.03.11.642701)
Supplement: Supplement 1 [file media-1.gz › supplemental_material/CWC15_YDR163W/seq.fa]

>CWC15 YDR163W SGDID:S000002570, Chromosome IV:781423..781950+/- 1kb
TGCTTCGACCTCCGCAACATCATCAATATCTTCCCATTCATCGTTGTCGTCGTATTCATC
TTCGTTAGTGTTATCAATATTGTTTTTAGGACTAACGCTCTGTGTAATCAAATGTGTCAA
ATAGAAAGGTCGAGCCTTATTCTCCACCTCGTTCTCACCATCTTCCGGCTGTATATAAGA
GACAAACTCCTCCGGTACCAACCCTGTTTTTGATCCTGACTCATTTTCTGCTACTAGCCA
ACCTTGCCCATGCTTGTAACTGATAAATACGATGTCACCCTCAGCCAATCTCAATTCATT
ATCATTTTCGGGTTCGAAATCGTAGAGGGCAACAGCACGTTGGTTAACTATGTAGTCGTC
TGGTAGTGTTATACTTTGTCTTTTATTGTATGTGTCTTCTCCATTTGAAGAATCTGAAAC
CATTTCATCCTCCTCATTGTCTCCATCAAAATAACCATAATGGAGAGGATTCGAATCTGC
GTACGCATAATCTTTGATTGATATATAACCTATTGTGGTTGTTTCTGTATCTTCCATTGT
GTCACTATTTCCTGCCTGCACTGCCTCCACCTCTCTCCCGTTCTGTAATACTGCCTCATT
GAGAACACCTATAGTTTTTTTGAGACCAGATTTCAAAATATTGGTATCTTTTTGTGTGGT
CGTTTCCATCGTTGCCATCGTAGATTCAATAAATATGTCAGTGGAAGTTAAAGTAAGGTA
AAGTTGAGAAAAATACTTAAAATTTGTTAGTATCTATCACGTTTTATTGGTAGCTGTTAT
TATGTGTGATTGAGCGTGTTGTTACTGTGCACTGTGTTGCATTGTCCATTACAAGCTACT
TCTGAAGTGAATTCTCCATTTCTCGCAACTGGAAAAATAAGTTGGTGTGACTAAAAATAA
TAGTCTATCTCTTCACGAAAAGGAAATAGGAATGACAAAGCTCCAAAAGGCTCCATAAAG
AACTTGCTCAGAGGCTGGCATTTGAAAGGGCTACAAGACCATGACCACATCACACAGACC
ACAGTTAGAAGCAAGAAGCGGTGCAAAAGCGGCCGCTTATACACCAACAGGCATCGAGCA
TGCCAGATTACTACCAGGACATACAACATTAAAATACAGGAAATTTAAAGAGGAGGAAAA
TCTTAGAGCAAACTGTGCGCAAGAAGATAGGAGCAACGATAAATCTTTAGAGGAGGCAGT
AATGAACGAAGAGAAACAGGATGTTGTGGGGAGTGGGAACCTCCAAGAAACCCGCAGTGA
GAAAGACCAAAAAGACTCGTTGCAAGAGCTGCTGGTTACTCAAAAAAATAAAGTGGAAGA
TAAAGCAGAGCTTGAAGGAAATGAACAATTAAAGGGAGGAAATTCGTCTAGGCGATCGTG
GAGAAAGGGCACGGCGTTTGGACGCCAT
