# Supplementary material for: RNAhub - an automated pipeline to search and align RNA homologs with secondary structure assessment
Source: bioRxiv. 2025 Apr 8:2025.03.11.642701. Preprint. [Version 3] doi: 10.1101/2025.03.11.642701 (PMC11952402; doi:10.1101/2025.03.11.642701)
Supplement: Supplement 1 [file media-1.gz › supplemental_material/CWC15_YDR163W/v3_rm.sto]

# STOCKHOLM 1.0
#=GF ID CWC15
#=GF AU nhmmer (HMMER 3.3.2)

#=GS 0000|NC_001136.10/780423-781829          DE [subseq from] Saccharomyces cerevisiae S288C chromosome IV, complete sequence
#=GS 0001|CP048985.1/770223-771629            DE [subseq from] Saccharomyces pastorianus strain CBS 1483 chromosome ScIV
#=GS 0002|NC_047490.1/764113-765519           DE [subseq from] Saccharomyces paradoxus chromosome IV, complete sequence
#=GS 0003|NC_030977.1/580722-582150           DE [subseq from] Saccharomyces eubayanus strain FM1318 chromosome II, whole genome shotgun sequence
#=GS 0005|OX365929.1/592932-594317            DE [subseq from] Saccharomyces uvarum strain ZP964 genome assembly, chromosome: 2
#=GS 0006|NC_079275.1/768627-770025           DE [subseq from] Saccharomyces kudriavzevii IFO 1802 strain IFO1802 genome assembly, chromosome: 4
#=GS 0007|NC_079259.1/764335-765736           DE [subseq from] Saccharomyces mikatae IFO 1815 strain IFO1815 genome assembly, chromosome: 4
#=GS 0008|NW_001834690.1/1447-2995            DE [subseq from] Vanderwaltozyma polyspora DSM 70294 KpolScaffold2000 genomic scaffold, whole genome shotgun sequence
#=GS 0009|NC_006040.1/1431147-1432517         DE [subseq from] Kluyveromyces lactis strain NRRL Y-1140 chromosome D complete sequence
#=GS 0010|NC_018941.1/1210869-1212207         DE [subseq from] Kazachstania africana CBS 2517 chromosome 2, complete genome
#=GS 0011|NC_016488.1/189918-188474           DE [subseq from] Naumovozyma dairenensis CBS 421 chromosome 10, complete genome
#=GS 0012|FXLY01000007.1/195621-194209        DE [subseq from] Kazachstania saulgeensis genome assembly, contig: scaffold_06, whole genome shotgun sequence
#=GS 0013|NC_036029.1/1099877-1101137         DE [subseq from] Kluyveromyces marxianus DMKU3-1042 DNA, complete genome, chromosome 5
#=GS 0014|LT598447.1/487321-489160            DE [subseq from] Lachancea nothofagi CBS 11611 genome assembly, chromosome: H, whole genome shotgun sequence
#=GS 0015|NC_050719.1/1622851-1624157         DE [subseq from] Zygotorulaspora mrakii chromosome 1, complete sequence
#=GS 0016|NC_016492.1/587763-586421           DE [subseq from] Naumovozyma castellii CBS 4309 chromosome 2, complete genome
#=GS 0017|NW_024545244.1/172225-170733        DE [subseq from] Kazachstania barnettii strain CLIB 1767 genome assembly, contig: KABA2_07, whole genome shotgun sequence
#=GS 0018|NC_035922.1/732194-730730           DE [subseq from] Kazachstania naganishii CBS 8797 chromosome 1, complete genome
#=GS 0019|LT598457.1/603432-601689            DE [subseq from] Lachancea dasiensis CBS 10888 genome assembly, chromosome: G, whole genome shotgun sequence
#=GS 0020|NW_019212881.1/186924-185314        DE [subseq from] Lachancea lanzarotensis genome assembly LALA0, scaffold LALA0S03, whole genome shotgun sequence
#=GS 0021|LT598484.1/1178640-1180313          DE [subseq from] Lachancea meyersii CBS 8951 genome assembly, chromosome: G, whole genome shotgun sequence
#=GS 0022|LT598472.1/1932519-1934096          DE [subseq from] Lachancea sp. CBS 6924 genome assembly, chromosome: E, whole genome shotgun sequence
#=GS 0023|NC_088955.1/109776-108547           DE [subseq from] Nakaseomyces glabratus chromosome E, complete sequence
#=GS 0024|LT598468.1/1547045-1548279          DE [subseq from] Lachancea mirantina genome assembly, chromosome: H, whole genome shotgun sequence
#=GS 0025|NC_020192.1/259593-258432           DE [subseq from] Tetrapisispora blattae CBS 6284 chromosome 8, complete genome
#=GS 0027|NC_060201.1/1181048-1182429         DE [subseq from] Saccharomycodes ludwigii strain NBRC 1722 chromosome II, whole genome shotgun sequence
#=GS 0028|NC_050729.1/214105-213566           DE [subseq from] Torulaspora globosa chromosome 3, complete sequence
#=GS 0029|CP019502.1/150904-150281            DE [subseq from] Zygosaccharomyces parabailii strain ATCC 60483 chromosome 13, complete sequence
#=GS 0030|LT598491.1/656509-656015            DE [subseq from] Lachancea fermentati strain CBS 6772 genome assembly, chromosome: H, whole genome shotgun sequence
#=GS 0032|NC_016506.1/881954-882632           DE [subseq from] Torulaspora delbrueckii CBS 1146 chromosome 6, complete genome
#=GS 0033|BTGD01000005.1/1103879-1104411      DE [subseq from] Kazachstania humilis DNA, jcf7180000000163, whole genome shotgun sequence
#=GS 0034|NC_016520.1/289413-288779           DE [subseq from] Tetrapisispora phaffii CBS 4417 chromosome 1, complete genome
#=GS 0035|NC_016452.1/476683-476009           DE [subseq from] Eremothecium cymbalariae DBVPG#7215 chromosome 4, complete sequence
#=GS 0036|NC_013083.1/985331-984842           DE [subseq from] Lachancea thermotolerans CBS 6340 chromosome G complete sequence
#=GS 0037|NC_012995.1/1143325-1143968         DE [subseq from] Zygosaccharomyces rouxii strain CBS732 chromosome F complete sequence
#=GS 0038|NC_005788.4/383681-384316           DE [subseq from] Eremothecium gossypii ATCC 10895 chromosome VII, complete sequence
#=GS 0039|NC_030893.1/943776-944467           DE [subseq from] Eremothecium sinecaudum strain ATCC 58844 chromosome II, complete sequence
#=GS 0040|CP006026.1/345464-346098            DE [subseq from] Saccharomycetaceae sp. 'Ashbya aceri' chromosome VII, complete sequence
#=GS 0041|NW_027042680.1/960567-959891        DE [subseq from] Arxiozyma heterogenica strain C57BL/6 chromosome Unknown scaffold_27, whole genome shotgun sequence
#=GS 0042|NC_054687.1/828839-827413           DE [subseq from] Brettanomyces bruxellensis chromosome 6, complete sequence
#=GS 0043|NW_017567111.1/242083-240224        DE [subseq from] Wickerhamomyces anomalus NRRL Y-366-8 unplaced genomic scaffold WICANscaffold_2, whole genome shotgun sequence
#=GS 0044|NW_027042945.1/276074-275438        DE [subseq from] Scheffersomyces xylosifermentans strain CBS 12540 chromosome Unknown RJT20scaffold_7, whole genome shotgun sequence
#=GS 0045|JAEOAQ010000003.1/957957-958562     DE [subseq from] Candida metapsilosis strain BP57 scaffold3, whole genome shotgun sequence
#=GS 0046|JASBNA010000024.1/529224-529767     DE [subseq from] Cerrena zonata strain DSM 7382 scaffold_24, whole genome shotgun sequence
#=GS 0047|NC_009042.1/1548709-1549310         DE [subseq from] Scheffersomyces stipitis CBS 6054 chromosome 2, complete sequence
#=GS 0048|NW_026261464.1/8514-7841            DE [subseq from] Candida theae strain CBS 12239 chromosome Unknown scaffold86, whole genome shotgun sequence
#=GS 0050|NC_006047.2/1444241-1444741         DE [subseq from] Debaryomyces hansenii CBS767 chromosome E complete sequence
#=GS 0052|LN874555.1/944115-944615            DE [subseq from] Debaryomyces tyrocola isolate CLIB540 genome assembly, scaffold: Debaryomyces_tyrocola_scaffold_4, whole genome shotgun sequence
#=GS 0053|NW_017963736.1/513381-513920        DE [subseq from] Hyphopichia burtonii NRRL Y-1933 unplaced genomic scaffold HYPBUscaffold_9, whole genome shotgun sequence
#=GS 0054|NW_026057302.1/76156-75606          DE [subseq from] [Candida] subhashii strain CBS 10753 chromosome Unknown scaffold46, whole genome shotgun sequence
#=GS 0055|NW_023503284.1/573432-572825        DE [subseq from] Candida parapsilosis strain CDC317 annotated contig 006110
#=GS 0056|OZ004254.1/679488-678987            DE [subseq from] [Candida] anglica strain 29B2s-10 genome assembly, chromosome: B
#=GS 0057|NW_015385497.1/30367-29864          DE [subseq from] Debaryomyces fabryi strain CBS 789 chromosome Unknown contig00071, whole genome shotgun sequence
#=GS 0058|KV454011.1/1141797-1143332          DE [subseq from] Pachysolen tannophilus NRRL Y-2460 unplaced genomic scaffold PACTA_scaffold_1, whole genome shotgun sequence
#=GS 0059|LPNM01000003.1/65476-64485          DE [subseq from] Hanseniaspora osmophila strain AWRI3579 Hanseniaspora_osmophila_AWRI3579_scaffold3, whole genome shotgun sequence
#=GS 0060|NW_027093976.1/1376458-1376031      DE [subseq from] Clavispora lusitaniae strain FDAARGOS_655 chromosome Unknown tig00000038_pilon, whole genome shotgun sequence
#=GS 0061|NW_026261749.1/276894-277480        DE [subseq from] Candida margitis strain CBS 14175 chromosome Unknown scaffold8, whole genome shotgun sequence
#=GS 0062|NC_018301.1/562059-561479           DE [subseq from] Candida orthopsilosis Co 90-125, chromosome 7 draft sequence
#=GS 0063|NW_026946674.1/2364593-2364108      DE [subseq from] Priceomyces carsonii strain CBS4050 genome assembly, scaffold: Debaryomyces_carsonii_scaffold_1, whole genome shotgun sequence
#=GS 0064|NSGQ01000060.1/35401-35961          DE [subseq from] Spathaspora sp. JA1 scaffold_59, whole genome shotgun sequence
#=GS 0065|JASBWR010000085.1/1848-1314         DE [subseq from] Naganishia cerealis strain MNA-CCFEE 5261 scaffold_85, whole genome shotgun sequence
#=GS 0067|NW_001809799.1/163169-162635        DE [subseq from] Meyerozyma guilliermondii ATCC 6260 scaffold_2 genomic scaffold, whole genome shotgun sequence
#=GS 0068|NW_026055365.1/210721-210179        DE [subseq from] Candida oxycetoniae strain CBS 10844 chromosome Unknown scaffold6, whole genome shotgun sequence
#=GS 0069|NW_019172950.1/2323465-2322945      DE [subseq from] Kuraishia capsulata CBS 1993 genomic scaffold, Kuraishia_capsulata_scaffold_1, whole genome shotgun sequence
#=GS 0070|NW_027042893.1/1035010-1035613      DE [subseq from] Scheffersomyces coipomensis strain NRRL Y-17651 chromosome Unknown DFJ63scaffold_2, whole genome shotgun sequence
#=GS 0071|BIMT01000059.1/67689-68181          DE [subseq from] Metschnikowia sp. JCM 33374 DNA, tig00000156, whole genome shotgun sequence
#=GS 0072|NW_020289911.1/408916-408466        DE [subseq from] [Candida] haemuli strain B11899 chromosome Unknown D_2014730914, whole genome shotgun sequence
#=GS 0073|NC_072814.1/404777-404302           DE [subseq from] [Candida] auris chromosome 3, complete sequence
#=GS 0074|NW_006767432.1/455047-455570        DE [subseq from] Spathaspora passalidarum NRRL Y-27907 unplaced genomic scaffold SPAPAscaffold_8, whole genome shotgun sequence
#=GS 0075|NW_027042741.1/2412620-2412034      DE [subseq from] Scheffersomyces amazonensis strain UFMG-HMD-26.3 chromosome Unknown RJT21scaffold_1, whole genome shotgun sequence
#=GS 0076|NW_017963638.1/389304-389946        DE [subseq from] Suhomyces tanzawaensis NRRL Y-17324 unplaced genomic scaffold CANTAscaffold_3, whole genome shotgun sequence
#=GS 0077|CAKXYY010000001.1/593314-593869     DE [subseq from] [Candida] railenensis strain CLIB 1423 genome assembly, contig: CLIB1423_01S, whole genome shotgun sequence
#=GS 0078|LXPE01000003.1/146165-145724        DE [subseq from] Hanseniaspora valbyensis NRRL Y-1626 HANVAscaffold_3, whole genome shotgun sequence
#=GS 0080|NW_003020051.1/3484-2867            DE [subseq from] Candida tropicalis MYA-3404 genomic scaffold supercont3.21, whole genome shotgun sequence
#=GS 0081|NSDU01000007.1/158340-157828        DE [subseq from] Meyerozyma sp. JA9 scaffold_3, whole genome shotgun sequence
#=GS 0083|NC_089462.1/1558034-1558505         DE [subseq from] Yamadazyma tenuis chromosome 2, complete sequence
#=GS 0084|NC_083679.1/788280-787908           DE [subseq from] Lodderomyces elongisporus chromosome 7, complete sequence
#=GS 0085|CALSDN010000002.1/1338929-1338553   DE [subseq from] [Candida] jaroonii strain CLIB 1444 genome assembly, contig: CLIB1444_02S, whole genome shotgun sequence
#=GS 0086|QVTG01000292.1/27360-27868          DE [subseq from] Galactomyces reessii strain LMA-1148 Scaffold292, whole genome shotgun sequence
#=GS 0087|LPNL01000009.1/43230-42848          DE [subseq from] Hanseniaspora opuntiae strain AWRI3578 Hanseniaspora_opuntiae_AWRI3578_scaffold9, whole genome shotgun sequence
#=GS 0088|NC_089977.1/583396-583927           DE [subseq from] Lodderomyces beijingensis strain CBS 14171 genome assembly, chromosome: 8
#=GS 0090|NW_011887712.1/3954-4559            DE [subseq from] Wickerhamomyces ciferrii WGS project CAIF00000000 data, strain NRRL Y-1031 F-60-10, contig 00028, whole genome shotgun sequence
#=GS 0091|QQZM01000059.1/64445-63957          DE [subseq from] Geotrichum candidum strain LMA-244 Scaffold59, whole genome shotgun sequence
#=GS 0092|QXEA01000210.1/31970-31482          DE [subseq from] Geotrichum bryndzae strain LMA-1146 Scaffold210, whole genome shotgun sequence
#=GS 0094|NC_032095.1/290356-290840           DE [subseq from] Candida albicans SC5314 chromosome 7, complete sequence
#=GS 0095|JAENJO010000007.1/277164-277645     DE [subseq from] Candida africana strain CEC4854 CBS11016_chr7A, whole genome shotgun sequence
#=GS 0096|NW_020289897.1/399198-398756        DE [subseq from] [Candida] duobushaemuli strain B09383 chromosome Unknown C_B09383, whole genome shotgun sequence
#=GS 0097|NC_031673.1/459898-459324           DE [subseq from] Sugiyamaella lignohabitans strain CBS 10342 chromosome D, complete sequence
#=GS 0099|NW_027118070.1/340901-340252        DE [subseq from] Lipomyces doorenjongii strain NRRL Y-27504 unplaced genomic scaffold V1508scaffold_3, whole genome shotgun sequence
#=GS 0100|NW_025065063.1/121347-121678        DE [subseq from] Scheffersomyces spartinae strain ARV_011 chromosome Unknown scaffold_16, whole genome shotgun sequence
#=GS 0101|JAPEUD010000089.1/17087-16666       DE [subseq from] MAG: Sarea resinae isolate Spribille s.n. 20.10.2019/TS-e1941 sar_res_pred_89, whole genome shotgun sequence
#=GS 0102|LT635756.1/975369-975787            DE [subseq from] [Candida] intermedia strain CBS 141442 genome assembly, chromosome: I
#=GS 0103|NW_020194448.1/300978-301416        DE [subseq from] [Candida] pseudohaemuli strain B12108 chromosome Unknown scaffold00014, whole genome shotgun sequence
#=GS 0104|MU972899.1/253487-252837            DE [subseq from] Lipomyces mesembrius strain CBS 7600 unplaced genomic scaffold V1515scaffold_4, whole genome shotgun sequence
#=GS 0106|NW_027117840.1/85325-85923          DE [subseq from] Lipomyces japonicus strain CBS 7319 unplaced genomic scaffold V1514scaffold_28, whole genome shotgun sequence
#=GS 0107|BTGA01000009.1/1012785-1013132      DE [subseq from] Hanseniaspora uvarum DNA, scf7180000000076, whole genome shotgun sequence
#=GS 0108|CANTUO010000006.1/458329-457913     DE [subseq from] Candida verbasci genome assembly, contig: chrF, whole genome shotgun sequence
#=GS 0109|NC_012866.1/294360-294826           DE [subseq from] Candida dubliniensis CD36 chromosome 7, complete sequence
#=GS 0110|JASZXT010000068.1/2637-1704         DE [subseq from] Lecanoromycetidae sp. Uapishka_2 contig68, whole genome shotgun sequence
#=GS 0111|MU970823.1/297995-297339            DE [subseq from] Lipomyces kononenkoae strain NRRL Y-11553 unplaced genomic scaffold V1509scaffold_16, whole genome shotgun sequence
#=GS 0112|NW_027042754.1/562555-563381        DE [subseq from] Lithohypha guttulata strain CCFEE 5908 chromosome Unknown scaffold_5, whole genome shotgun sequence
#=GS 0113|NW_027117495.1/79515-80167          DE [subseq from] Lipomyces chichibuensis strain CBS 12929 unplaced genomic scaffold V1513scaffold_43, whole genome shotgun sequence
#=GS 0114|NW_026611599.1/542994-542343        DE [subseq from] Lipomyces tetrasporus strain NRRL Y-64009 chromosome Unknown POJ06scaffold_4, whole genome shotgun sequence
#=GS 0115|NW_027117668.1/57086-57436          DE [subseq from] Kockiozyma suomiensis strain NRRL Y-17356 unplaced genomic scaffold V2V93scaffold_5, whole genome shotgun sequence
#=GS 0117|NW_020194005.1/458792-458403        DE [subseq from] Wickerhamiella sorbophila strain DS02 chromosome Unknown contig2, whole genome shotgun sequence
#=GS 0118|CP014584.1/2843961-2843577          DE [subseq from] Komagataella pastoris strain ATCC 28485 chromosome 1, partial sequence
#=GS 0119|JAPETX010000027.1/13683-14067       DE [subseq from] MAG: Peltula sp. TS41687 isolate Spribille 41687/TS-e1936 pelt_sp_pred_27, whole genome shotgun sequence
#=GS 0120|JALDZK010001635.1/6190-5909         DE [subseq from] MAG: Peltigera leucophlebia isolate HD1-Pleu1 pel_leu_1635, whole genome shotgun sequence
#=GS 0121|CDHN01000002.1/4298697-4298000      DE [subseq from] Torrubiella hemipterigena genome assembly Allpaths-LG, scaffold SCAF2, whole genome shotgun sequence
#=GS 0122|RCTD01000028.1/647994-648188        DE [subseq from] Stromatinia cepivora strain JRUF-117 SCEP_028, whole genome shotgun sequence
#=GS 0123|JAPEIS010000005.1/1903868-1904064   DE [subseq from] Sclerotinia nivalis strain SnTB1 scaffold_5, whole genome shotgun sequence
#=GS 0124|CVMT01000004.1/812776-811962        DE [subseq from] Talaromyces islandicus genome assembly PIS, scaffold WF-38-12_scaffold00004, whole genome shotgun sequence
#=GS 0125|KI966457.1/297737-298089            DE [subseq from] Drechslerella stenobrocha 248 unplaced genomic scaffold DRE_Scf_8, whole genome shotgun sequence
#=GS 0126|SWKT01000111.1/2548-2753            DE [subseq from] Neopestalotiopsis sp. 37M scaffold_111, whole genome shotgun sequence
#=GS 0127|CP128840.1/547835-547477            DE [subseq from] Hanseniaspora menglaensis strain CBS 16921 chromosome 3
#=GS 0128|NW_017387734.1/245466-245790        DE [subseq from] Metschnikowia bicuspidata var. bicuspidata NRRL YB-4993 chromosome Unknown METBIscaffold_4, whole genome shotgun sequence
#=GS 0129|JAJTIY010000001.1/5401585-5401802   DE [subseq from] Xylariales sp. PMI_506 BX600scaffold_1, whole genome shotgun sequence
#=GS 0130|NW_025408617.1/372779-373177        DE [subseq from] Morchella sextelata strain SCLS chromosome Unknown scls_2, whole genome shotgun sequence
#=GS 0131|CP034457.1/1346399-1346772          DE [subseq from] Metschnikowia aff. pulcherrima strain APC 1.2 chromosome II, complete sequence
#=GS 0132|NW_001820829.1/1126658-1126470      DE [subseq from] Sclerotinia sclerotiorum 1980 UF-70 scaffold_7 genomic scaffold, whole genome shotgun sequence
#=GS 0133|LCWF01000097.1/772-1181             DE [subseq from] Phaeomoniella chlamydospora isolate UCRPC4 PC4_UCR_scaffold_v01_97, whole genome shotgun sequence
#=GS 0134|KI628760.1/30580-30884              DE [subseq from] Sclerotinia borealis F-4128 unplaced genomic scaffold scaffold00221, whole genome shotgun sequence
#=GS 0135|PDNB01000058.1/96823-97691          DE [subseq from] Helicocarpus griseus UAMH5409 supercont1.58, whole genome shotgun sequence
#=GS 0136|MU279380.1/370275-370494            DE [subseq from] Xylaria arbuscula strain CBS 124340 unplaced genomic scaffold F4678scaffold_41, whole genome shotgun sequence
#=GS 0137|NW_025763406.1/266075-266473        DE [subseq from] Morchella importuna strain M04M26 chromosome Unknown Morimp01GS009, whole genome shotgun sequence
#=GS 0138|CAJHIA010000007.1/581450-581262     DE [subseq from] Sclerotinia trifoliorum isolate SwB9 genome assembly, contig: tig00000027, whole genome shotgun sequence
#=GS 0139|JAANBA010000040.1/183957-184157     DE [subseq from] Neopestalotiopsis clavispora strain IHI 201606 Contig_40, whole genome shotgun sequence
#=GS 0140|NW_027042927.1/171574-171918        DE [subseq from] Myxozyma melibiosi strain Phaff 52-87 chromosome Unknown BZA70scaffold_13, whole genome shotgun sequence
#=GS 0141|NC_049565.1/4326076-4325262         DE [subseq from] Talaromyces rugulosus chromosome V, complete sequence
#=GS 0142|NC_086131.1/851885-852172           DE [subseq from] [Candida] saopauloensis chromosome 1, complete sequence
#=GS 0144|JALAIB010000918.1/1336-1612         DE [subseq from] MAG: Diploschistes diacapsis isolate LIQ79DIDIA scaffold_918, whole genome shotgun sequence
#=GS 0145|JAEVHH010000005.1/2794494-2795374   DE [subseq from] Histoplasma ohiense (nom. inval.) strain G217B HcG217B04, whole genome shotgun sequence
#=GS 0146|MU389328.1/815091-814873            DE [subseq from] Xylaria venustula strain FL0490 unplaced genomic scaffold F5Y03scaffold_1, whole genome shotgun sequence
#=GS 0147|JAHLEZ010000013.1/529757-529947     DE [subseq from] Leptodontidium sp. MPI-SDFR-AT-0119 BKA61scaffold_13, whole genome shotgun sequence
#=GS 0148|MU619714.1/50970-51181              DE [subseq from] Xylaria longipes strain CBS 148.73 unplaced genomic scaffold F4801scaffold_28, whole genome shotgun sequence
#=GS 0150|MU284105.1/266817-266497            DE [subseq from] Daldinia bambusicola strain CBS 122872 unplaced genomic scaffold F4811scaffold_40, whole genome shotgun sequence
#=GS 0151|NC_085903.1/1996300-1996497         DE [subseq from] Colletotrichum destructivum chromosome 8, complete sequence
#=GS 0152|NW_023501006.1/24093-24274          DE [subseq from] Botrytis fragariae strain BVB16 chromosome Unknown tig00000270, whole genome shotgun sequence
#=GS 0153|CAJPDQ010000015.1/201534-201290     DE [subseq from] MAG: Gomphillus americanus genome assembly, contig: GOMPHAM_15, whole genome shotgun sequence
#=GS 0154|NW_007930836.1/718819-718587        DE [subseq from] Beauveria bassiana ARSEF 2860 unplaced genomic scaffold BBA_S00001, whole genome shotgun sequence
#=GS 0155|NC_012963.1/487250-487706           DE [subseq from] Komagataella phaffii GS115 chromosome 1, complete sequence
#=GS 0157|NW_006917101.1/2331063-2330863      DE [subseq from] Pestalotiopsis fici W106-1 unplaced genomic scaffold PFICI_Scf_11, whole genome shotgun sequence
#=GS 0159|RCSV01000001.1/2764072-2764253      DE [subseq from] Botrytis aclada strain 633 BACL_001, whole genome shotgun sequence
#=GS 0160|JAPETS010000034.1/238709-238521     DE [subseq from] MAG: Cirrosporium novae-zelandiae isolate CBS125236 cir_nov_pred_34, whole genome shotgun sequence
#=GS 0161|JAGMVK010000013.1/673248-673058     DE [subseq from] Leotiomycetes sp. MPI-SDFR-AT-0126 BKA64scaffold_13, whole genome shotgun sequence
#=GS 0162|SRPN01000219.1/7232-7438            DE [subseq from] Claviceps capensis strain CCC 1504 contig_219, whole genome shotgun sequence
#=GS 0163|JALDZW010000101.1/1247-1928         DE [subseq from] MAG: Xylographa carneopallida isolate Spribille 44761 xyl_car_101, whole genome shotgun sequence
#=GS 0164|PQXN01000159.1/26381-26184          DE [subseq from] Botryotinia convoluta strain MUCL11595 BCON_0159, whole genome shotgun sequence
#=GS 0165|MU400370.1/882426-882660            DE [subseq from] Hypoxylon sp. FL1857 unplaced genomic scaffold F5Y13scaffold_11, whole genome shotgun sequence
#=GS 0166|JAPEUK010000073.1/36538-36940       DE [subseq from] MAG: Watsoniomyces obsoletus isolate Powell 4724/TS-e1886 scaffold_73, whole genome shotgun sequence
#=GS 0167|KQ964246.1/3722911-3723098          DE [subseq from] Microdochium bolleyi strain J235TASD1 unplaced genomic scaffold Micbo1qcscaffold_2, whole genome shotgun sequence
#=GS 0168|PQXK01000052.1/95719-95536          DE [subseq from] Botrytis hyacinthi strain Bh0001 BHYA_0052, whole genome shotgun sequence
#=GS 0169|NW_024065843.1/1180131-1180328      DE [subseq from] Botrytis byssoidea strain MUCL 94 chromosome Unknown BBYS_002, whole genome shotgun sequence
#=GS 0171|SRPQ01000221.1/22478-22272          DE [subseq from] Claviceps cyperi strain CCC 1219 contig_221, whole genome shotgun sequence
#=GS 0172|PQXH01000140.1/26757-26954          DE [subseq from] Botrytis tulipae strain Bt9001 BTUL_0140, whole genome shotgun sequence
#=GS 0173|SRQG01000188.1/49804-49598          DE [subseq from] Claviceps aff. humidiphila group G2b strain LM81 contig_188, whole genome shotgun sequence
#=GS 0174|SRQM01000576.1/11577-11783          DE [subseq from] Claviceps humidiphila strain LM576 contig_576, whole genome shotgun sequence
#=GS 0175|BQXV01000008.1/2092562-2092750      DE [subseq from] Colletotrichum tofieldiae MAFF 712333 DNA, contig08, whole genome shotgun sequence
#=GS 0176|NW_025544801.1/1328951-1328076      DE [subseq from] Histoplasma capsulatum G186AR genomic scaffold supercont2.1, whole genome shotgun sequence
#=GS 0177|NW_025764285.1/685589-684776        DE [subseq from] Talaromyces proteolyticus strain PMI_201 chromosome Unknown BGW36scaffold_9, whole genome shotgun sequence
#=GS 0178|NW_026695929.1/1855414-1855225      DE [subseq from] Cadophora gregata isolate MNR1 chromosome Unknown scaffold_6, whole genome shotgun sequence
#=GS 0179|JAKJXP020000004.1/858495-858305     DE [subseq from] Diatrype stigma strain M11/M66-122 scaffold_4, whole genome shotgun sequence
#=GS 0180|NC_031951.1/2953450-2953656         DE [subseq from] Fusarium pseudograminearum CS3096 chromosome 1, whole genome shotgun sequence
#=GS 0181|JAJKLH010000022.1/375865-376058     DE [subseq from] Xylaria cf. heliscus strain FL0509 F4859scaffold_22, whole genome shotgun sequence
#=GS 0182|NW_017566842.1/78552-79009          DE [subseq from] Babjeviella inositovora NRRL Y-12698 unplaced genomic scaffold BABINscaffold_5, whole genome shotgun sequence
#=GS 0183|JAAHCF010000466.1/11143-11338       DE [subseq from] Beauveria asiatica strain ARSEF4384 scaffold_466, whole genome shotgun sequence
#=GS 0185|JALAIS010000004.1/42486-43349       DE [subseq from] MAG: Flavoplaca oasis isolate LIQ153CAOA scaffold_4, whole genome shotgun sequence
#=GS 0186|CP064750.1/3220154-3220360          DE [subseq from] Fusarium culmorum strain Class2-1B chromosome 4
#=GS 0188|JANTFD010000004.1/362932-362744     DE [subseq from] Microdochium nivale strain F00608 scaffold_4, whole genome shotgun sequence
#=GS 0189|PHWZ01000616.1/16820-16639          DE [subseq from] Botryotinia calthae strain MUCL2830 BOTCAL_0619, whole genome shotgun sequence
#=GS 0190|SRPX01000270.1/10934-10729          DE [subseq from] Claviceps spartinae strain CCC 535 contig_270, whole genome shotgun sequence
#=GS 0191|LDUD01000115.1/329746-329383        DE [subseq from] Dactylella cylindrospora strain CBS325.70 scaffold6, whole genome shotgun sequence
#=GS 0192|JASAOK010000043.1/1078869-1079066   DE [subseq from] Colletotrichum tabaci strain YC1 tig00000061_pilon, whole genome shotgun sequence
#=GS 0193|NC_030957.1/2204555-2204752         DE [subseq from] Colletotrichum higginsianum IMI 349063 chromosome 4, whole genome shotgun sequence
#=GS 0194|SRPO01000099.1/61310-61104          DE [subseq from] Claviceps pazoutovae strain CCC 1485 contig_99, whole genome shotgun sequence
#=GS 0195|NW_026851254.1/23180-22887          DE [subseq from] Colletotrichum godetiae strain CBS 193.32 chromosome Unknown BDP55scaffold_6, whole genome shotgun sequence
#=GS 0196|KV875105.1/649213-649393            DE [subseq from] Coniochaeta ligniaria NRRL 30616 unplaced genomic scaffold CONLIGscaffold_13, whole genome shotgun sequence
#=GS 0197|SRQK01000245.1/19472-19677          DE [subseq from] Claviceps sp. LM220 group G6 strain LM220 contig_245, whole genome shotgun sequence
#=GS 0198|JAKMWU010000300.1/6435-6244         DE [subseq from] Colletotrichum sp. SAR 10_76 NODE_300, whole genome shotgun sequence
#=GS 0199|SRPZ01000040.1/63824-63635          DE [subseq from] Claviceps maximensis strain CCC 398 contig_40, whole genome shotgun sequence
#=GS 0200|NW_025544690.1/237257-237069        DE [subseq from] Colletotrichum gloeosporioides strain Lc1 chromosome Unknown consensus_45, whole genome shotgun sequence
#=GS 0201|WIGN01000017.1/298717-298904        DE [subseq from] Colletotrichum sojae strain LFN0009 Scaffold_0017, whole genome shotgun sequence
#=GS 0203|SRPP01000135.1/37708-37502          DE [subseq from] Claviceps monticola strain CCC 1483 contig_135, whole genome shotgun sequence
#=GS 0204|NW_024066077.1/1179634-1179815      DE [subseq from] Botrytis porri strain MUCL 3234 chromosome Unknown BPOR_003, whole genome shotgun sequence
#=GS 0205|NW_027117422.1/2033385-2033195      DE [subseq from] Apiospora kogelbergensis strain CBS 113332 chromosome Unknown utg000005l_segment0_segment0, whole genome shotgun sequence
#=GS 0210|NW_027072129.1/8718347-8718141      DE [subseq from] Fusarium venenatum strain MPI-CAGE-CH-0201 chromosome Unknown EDB82scaffold_1, whole genome shotgun sequence
#=GS 0211|BPPX01000032.1/369773-369961        DE [subseq from] Colletotrichum liriopes MAFF 242679 DNA, contig32, whole genome shotgun sequence
#=GS 0212|NW_025953056.1/422580-422903        DE [subseq from] Daldinia caldariorum strain CBS 122874 unplaced genomic scaffold F4812scaffold_20, whole genome shotgun sequence
#=GS 0213|NC_026474.1/3054457-3054663         DE [subseq from] Fusarium graminearum PH-1 chromosome 1, whole genome shotgun sequence
#=GS 0219|MU844488.1/250763-250577            DE [subseq from] Colletotrichum eremochloae strain CBS 129661 unplaced genomic scaffold LZ32scaffold_52, whole genome shotgun sequence
#=GS 0220|MU843502.1/10375-10556              DE [subseq from] Colletotrichum somersetense strain CBS 131599 unplaced genomic scaffold LZ31scaffold_78, whole genome shotgun sequence
#=GS 0221|FJOG01000006.1/897625-897443        DE [subseq from] Phialocephala subalpina strain UAMH 11012 genome assembly, contig: PAC_scaffold_006, whole genome shotgun sequence
#=GS 0222|JALDZN010000002.1/812309-812908     DE [subseq from] MAG: Puttea exsequens isolate T1888 put_exs_2, whole genome shotgun sequence
#=GS 0223|SRPT01000046.1/57223-57419          DE [subseq from] Claviceps digitariae strain CCC 659 contig_46, whole genome shotgun sequence
#=GS 0225|NW_026851453.1/844584-844876        DE [subseq from] Colletotrichum phormii strain CBS 102054 chromosome Unknown BDP81scaffold_11, whole genome shotgun sequence
#=GS 0226|JAJJKC010000004.1/29143-28944       DE [subseq from] Xylaria nigripes strain YMJ 653 GGS21scaffold_4, whole genome shotgun sequence
#=GS 0233|JANUHI010000008.1/83378-83187       DE [subseq from] Colletotrichum nupharicola strain CBS470 scaffold_8, whole genome shotgun sequence
#=GS 0234|JANUHK010000012.1/83860-83669       DE [subseq from] Colletotrichum noveboracense strain PMBrms-1 scaffold_12, whole genome shotgun sequence
#=GS 0236|NW_023501020.1/2754943-2755134      DE [subseq from] Colletotrichum siamense strain Cg363 chromosome Unknown KSG_Cg363_contig07, whole genome shotgun sequence
#=GS 0237|NW_026517300.1/169243-169052        DE [subseq from] Colletotrichum chrysophilum strain AFK26 chromosome Unknown scaffold_13, whole genome shotgun sequence
#=GS 0238|CM071589.1/2908680-2908486          DE [subseq from] Cladobotryum mycophilum strain ATHUM6906 chromosome I, whole genome shotgun sequence
#=GS 0242|NW_019173022.1/107711-107900        DE [subseq from] Colletotrichum orchidophilum strain IMI 309357 chromosome Unknown Scaffold_66.1, whole genome shotgun sequence
#=GS 0243|MU391927.1/63324-63130              DE [subseq from] Xylariaceae sp. FL1019 unplaced genomic scaffold F5Y18scaffold_6, whole genome shotgun sequence
#=GS 0244|MU380387.1/33472-33269              DE [subseq from] Xylaria sp. FL1042 unplaced genomic scaffold F5Y09scaffold_254, whole genome shotgun sequence
#=GS 0245|NW_027094057.1/1951247-1951056      DE [subseq from] Colletotrichum fructicola Nara gc5 chromosome Unknown KSG_Nara_v1_contig07, whole genome shotgun sequence
#=GS 0247|JALAIA010000064.1/94351-94645       DE [subseq from] MAG: Xanthoria mediterranea isolate LIQ75XAME-2 scaffold_64, whole genome shotgun sequence
#=GS 0248|NC_085892.1/4115310-4115514         DE [subseq from] Podospora pseudopauciseta strain CBS 411.78 chromosome 1, whole genome shotgun sequence
#=GS 0249|NC_085920.1/4021182-4021386         DE [subseq from] Podospora pseudoanserina strain CBS 124.78 chromosome 1, whole genome shotgun sequence
#=GS 0250|NW_024467957.1/2500997-2500808      DE [subseq from] Pseudomassariella vexata strain CBS 129021 chromosome Unknown BCR38scaffold_2, whole genome shotgun sequence
#=GS 0251|NW_023500912.1/1999217-1999026      DE [subseq from] Colletotrichum aenigma strain Cg56 chromosome Unknown KSG_Cg56_contig06, whole genome shotgun sequence
#=GS 0252|JAGTJL010000016.1/1351730-1351540   DE [subseq from] Rhexocercosporidium sp. MPI-PUGE-AT-0058 BKA65scaffold_16, whole genome shotgun sequence
#=GS 0254|NW_025763546.1/438937-438739        DE [subseq from] Microdochium trichocladiopsis strain MPI-CAGE-CH-0230 chromosome Unknown B0I36scaffold_3, whole genome shotgun sequence
#=GS 0255|JAPCWZ010000007.1/4860811-4861000   DE [subseq from] Apiospora arundinis strain AAU 773 contig_2, whole genome shotgun sequence
#=GS 0256|PUHP01000169.1/22106-21909          DE [subseq from] Colletotrichum shisoi strain PG-2018a scaffold173, whole genome shotgun sequence
#=GS 0257|SRPS01000262.1/24689-24485          DE [subseq from] Claviceps arundinis strain CCC 1102 contig_262, whole genome shotgun sequence
#=GS 0258|JAQQWQ010000005.1/4784175-4783982   DE [subseq from] Apiospora sp. TS-2023a strain CBS 14255 utg000002l:1.0-7261942.0:791419.0-7270308.0, whole genome shotgun sequence
#=GS 0259|VFLP01000024.1/395177-394981        DE [subseq from] Xylaria flabelliformis strain G536 Scaffold_24, whole genome shotgun sequence
#=GS 0261|CP063405.1/4869910-4870098          DE [subseq from] Monilinia vaccinii-corymbosi strain RL-1 chromosome 1
#=GS 0262|RCSZ01000003.1/1170709-1170520      DE [subseq from] Botryotinia globosa strain MUCL 444 BGLO_003, whole genome shotgun sequence
#=GS 0264|JAFJYG010000018.1/146594-146404     DE [subseq from] Cadophora sp. M221 Contig0018, whole genome shotgun sequence
#=GS 0265|NW_023503074.1/89193-89380          DE [subseq from] Colletotrichum truncatum strain CMES1059 chromosome Unknown Scaffold_045, whole genome shotgun sequence
#=GS 0268|NW_026054773.1/1504489-1504299      DE [subseq from] Colletotrichum spaethianum MAFF 239500 DNA, contig03, whole genome shotgun sequence
#=GS 0269|WIGO01000018.1/259649-259837        DE [subseq from] Colletotrichum plurivorum strain LFN00145 Scaffold_0018, whole genome shotgun sequence
#=GS 0270|MU383867.1/260077-259878            DE [subseq from] Xylaria telfairii strain CBS 121673 unplaced genomic scaffold F4803scaffold_23, whole genome shotgun sequence
#=GS 0272|NW_025953561.1/260747-260945        DE [subseq from] Xylaria bambusicola strain CBS 139988 unplaced genomic scaffold F5B22scaffold_8, whole genome shotgun sequence
#=GS 0274|NW_026946359.1/3781459-3781663      DE [subseq from] Podospora bellae-mahoneyi strain CBS 112042 chromosome 1 map unlocalized CBS112042p_1, whole genome shotgun sequence
#=GS 0275|NW_026946363.1/3031172-3031376      DE [subseq from] Podospora pseudocomata strain CBS 415.72m chromosome 1 map unlocalized CBS415.72m_1, whole genome shotgun sequence
#=GS 0276|MU383098.1/567862-568045            DE [subseq from] Xylaria acuta strain CBS 122032 unplaced genomic scaffold F5B21scaffold_15, whole genome shotgun sequence
#=GS 0277|JFFI01000414.1/8399-8692            DE [subseq from] Colletotrichum salicis strain CBS 607.94 Scaffold_1370.1, whole genome shotgun sequence
#=GS 0278|NW_007360025.1/387086-387335        DE [subseq from] Exserohilum turcica Et28A unplaced genomic scaffold SETTUscaffold_2, whole genome shotgun sequence
#=GS 0280|CP031386.1/1762286-1762088          DE [subseq from] Epichloe festucae Fl1 chromosome 2, complete sequence
#=GS 0282|NJPR01000057.1/907020-907213        DE [subseq from] Rutstroemia sp. NJR-2017a WRK4 Contig_57, whole genome shotgun sequence
#=GS 0283|JAQQWM010000009.1/1729412-1729604   DE [subseq from] Apiospora saccharicola strain CBS 83171 utg000009l_segment0_segment0, whole genome shotgun sequence
#=GS 0284|NC_089392.1/2058298-2057988         DE [subseq from] Pyrenophora tritici-repentis strain M4 chromosome 3, whole genome shotgun sequence
#=GS 0286|VYYT01000510.1/70984-70793          DE [subseq from] Colletotrichum kahawae strain CIFC_Que2 Scaffold_56, whole genome shotgun sequence
#=GS 0287|KZ613948.1/900535-900741            DE [subseq from] Meliniomyces variabilis F unplaced genomic scaffold L207scaffold_12, whole genome shotgun sequence
#=GS 0289|NW_017264195.1/1533294-1533627      DE [subseq from] Xylona heveae TC161 unplaced genomic scaffold L228scaffold_3, whole genome shotgun sequence
#=GS 0290|MU846053.1/36737-36919              DE [subseq from] Colletotrichum caudatum strain CBS 131602 unplaced genomic scaffold LY76scaffold_52, whole genome shotgun sequence
#=GS 0291|NW_003299165.1/1550516-1550826      DE [subseq from] Microsporum canis CBS 113480 supercont1.5 genomic scaffold, whole genome shotgun sequence
#=GS 0294|JAVHJO010000006.1/463653-464026     DE [subseq from] Orbilia ellipsospora strain TWF694 scaffold_6, whole genome shotgun sequence
#=GS 0295|KQ030507.1/657047-657237            DE [subseq from] Hirsutella minnesotensis 3608 unplaced genomic scaffold MNSD_Scf_10, whole genome shotgun sequence
#=GS 0297|AMCV02000017.1/440288-440087        DE [subseq from] Colletotrichum orbiculare MAFF 240422 strain 104-T KSG_Cob_v1_scaffold0017, whole genome shotgun sequence
#=GS 0298|QAPG01010712.1/115676-115877        DE [subseq from] Colletotrichum spinosum strain CBS 515.97 scaffold2, whole genome shotgun sequence
#=GS 0299|NW_020194558.1/1670634-1670439      DE [subseq from] Hyaloscypha bicolor E unplaced genomic scaffold K444scaffold_56, whole genome shotgun sequence
#=GS 0300|JAJOHL010000037.1/206212-206396     DE [subseq from] Pestalotiopsis sp. IQ-011 scaffold_37, whole genome shotgun sequence
#=GS 0301|JAVHNQ010000009.1/383086-382727     DE [subseq from] Orbilia brochopaga strain TWF696 scaffold_9, whole genome shotgun sequence
#=GS 0303|NW_027117372.1/2380661-2380847      DE [subseq from] Apiospora marii strain CBS 49790 chromosome Unknown utg000001l_segment0_segment0, whole genome shotgun sequence
#=GS 0304|LFIW01002438.1/342288-342102        DE [subseq from] Colletotrichum incanum strain MAFF 238704 contig2854, whole genome shotgun sequence
#=GS 0306|NC_037314.1/1148162-1147981         DE [subseq from] Botrytis cinerea B05.10 chromosome 5, complete sequence
#=GS 0307|MU385720.1/69706-69508              DE [subseq from] Whalleya microplaca strain YMJ 1829 unplaced genomic scaffold F5B20scaffold_11, whole genome shotgun sequence
#=GS 0308|PQXL01000064.1/46820-47010          DE [subseq from] Botrytis galanthina strain MUCL435 BGAL_0064, whole genome shotgun sequence
#=GS 0309|NW_027117388.1/6006409-6006590      DE [subseq from] Apiospora aurea strain CBS 24483 chromosome Unknown utg000001l_segment0_segment0, whole genome shotgun sequence
#=GS 0310|JAULSW010000001.1/5691466-5691685   DE [subseq from] Podospora didyma strain CBS 232.78 B0H63scaffold_1, whole genome shotgun sequence
#=GS 0311|MU279012.1/16909-16714              DE [subseq from] Xylaria cubensis strain CBS 116.85 unplaced genomic scaffold F4860scaffold_6, whole genome shotgun sequence
#=GS 0312|JAGTJM010000088.1/19568-19770       DE [subseq from] Pyrenochaeta sp. MPI-SDFR-AT-0127 BKA66scaffold_88, whole genome shotgun sequence
#=GS 0314|NW_024065910.1/897150-896959        DE [subseq from] Colletotrichum karsti strain CkLH20 chromosome Unknown Scaffold10, whole genome shotgun sequence
#=GS 0315|NW_027094076.1/1615781-1615970      DE [subseq from] Drepanopeziza brunnea f. sp. 'multigermtubi' strain 214-2 chromosome Unknown ctg13, whole genome shotgun sequence
#=GS 0319|SRPU01000511.1/15679-15482          DE [subseq from] Claviceps lovelessii strain CCC 647 contig_511, whole genome shotgun sequence
#=GS 0323|RYZW01000013.1/86031-86232          DE [subseq from] Colletotrichum trifolii strain 543-2 KSG_Tri_v1_scaffold0013, whole genome shotgun sequence
#=GS 0324|NC_058399.1/3022450-3022654         DE [subseq from] Fusarium poae strain DAOMC 252244 chromosome 1, whole genome shotgun sequence
#=GS 0325|MU378155.1/108747-108552            DE [subseq from] Hypoxylon argillaceum strain CBS 527.63 unplaced genomic scaffold GGS24scaffold_95, whole genome shotgun sequence
#=GS 0326|NQIM01000051.1/84484-84285          DE [subseq from] Xylaria polymorpha strain DSM 105756 Contig_51, whole genome shotgun sequence
#=GS 0327|PQXI01000016.1/239965-239784        DE [subseq from] Botrytis paeoniae strain Bp0003 BPAE_0016, whole genome shotgun sequence
#=GS 0329|MU867100.1/52931-52749              DE [subseq from] Cladorrhinum sp. PSN259 unplaced genomic scaffold QBC43scaffold_41, whole genome shotgun sequence
#=GS 0330|NW_001914855.1/917687-917891        DE [subseq from] Podospora anserina S mat+ genomic DNA chromosome 1, supercontig 2
#=GS 0331|NW_027117368.1/1567867-1567682      DE [subseq from] Apiospora hydei strain CBS 114990 chromosome Unknown utg000009l_segment0_segment0, whole genome shotgun sequence
#=GS 0332|JARDXD010000628.1/1459-1646         DE [subseq from] Aphanocladium album strain MX95 contig1411, whole genome shotgun sequence
#=GS 0333|JAJKKK010000100.1/20441-20253       DE [subseq from] Nemania sp. FL0031 GGR51scaffold_100, whole genome shotgun sequence
#=GS 0334|JAJTUS010000036.1/184407-184217     DE [subseq from] Hyaloscypha sp. PMI_1271 F5882scaffold_36, whole genome shotgun sequence
#=GS 0335|MU375949.1/245956-246144            DE [subseq from] Xylaria curta strain CBS 114988 unplaced genomic scaffold F4679scaffold_57, whole genome shotgun sequence
#=GS 0336|JAPESX010000234.1/20862-20576       DE [subseq from] Nemania bipapillata strain CP14 Contig_234, whole genome shotgun sequence
#=GS 0337|NW_007361012.1/1112577-1112393      DE [subseq from] Colletotrichum graminicola M1.001 genomic scaffold supercont1.8, whole genome shotgun sequence
#=GS 0338|JAJTUR010000199.1/26086-26276       DE [subseq from] Hyaloscypha finlandica strain PMI_746 BGZ57scaffold_199, whole genome shotgun sequence
#=GS 0339|NW_025763503.1/2863286-2863075      DE [subseq from] Fusarium flagelliforme strain FIESC 12 MPI-CAGE-AA-0113 chromosome Unknown B0J16scaffold_1, whole genome shotgun sequence
#=GS 0340|JASWJB010000621.1/1363-1553         DE [subseq from] Conoideocrella luteorostrata strain ARSEF 14590 scaffold_621, whole genome shotgun sequence
#=GS 0342|VSMA01000014.1/867230-867408        DE [subseq from] Coniochaeta sp. 2T2.1 GE09scaffold_14, whole genome shotgun sequence
#=GS 0343|NW_011371369.1/55824-56088          DE [subseq from] Paracoccidioides brasiliensis Pb18 unplaced genomic scaffold supercont2.12, whole genome shotgun sequence
#=GS 0345|VIGI01000001.1/1885309-1884788      DE [subseq from] Monilinia laxa strain Mlax316 scaffold_001, whole genome shotgun sequence
#=GS 0346|VICG01000002.1/3545824-3546331      DE [subseq from] Monilinia fructicola strain Mfrc123 scaffold_002, whole genome shotgun sequence
#=GS 0347|MU399579.1/472843-473033            DE [subseq from] Hypoxylon crocopeplum strain CBS 119004 unplaced genomic scaffold F4677scaffold_26, whole genome shotgun sequence
#=GS 0348|JAPDRN010000138.1/50232-51088       DE [subseq from] Knufia peltigerae strain TK_35 scaffold_138, whole genome shotgun sequence
#=GS 0349|JANFOG010000005.1/772593-772789     DE [subseq from] Mariannaea sp. PMI_226 BGZ63scaffold_5, whole genome shotgun sequence
#=GS 0350|NW_026850554.1/520057-519871        DE [subseq from] Colletotrichum navitas strain CBS 125086 chromosome Unknown LY79scaffold_8, whole genome shotgun sequence
#=GS 0351|JAPEUH010000035.1/134856-134664     DE [subseq from] MAG: Trichoglossum hirsutum isolate MO 302568/TS-e1930 tri_hir_pred_35, whole genome shotgun sequence
#=GS 0352|NW_017387244.1/123737-124502        DE [subseq from] Fonsecaea erecta strain CBS 125763 chromosome Unknown Scaff1, whole genome shotgun sequence
#=GS 0353|PJEX01000005.1/412819-412631        DE [subseq from] Colletotrichum tanaceti isolate BRIP57314 flattened_line_14, whole genome shotgun sequence
#=GS 0354|JAFJYH010000109.1/130029-129841     DE [subseq from] Cadophora malorum strain M34 Contig0109, whole genome shotgun sequence
#=GS 0355|SRQA01000205.1/25893-26183          DE [subseq from] Claviceps citrina strain CCC 265 contig_205, whole genome shotgun sequence
#=GS 0356|JALDZP010001723.1/7114-6925         DE [subseq from] MAG: Sticta canariensis isolate Vargas S.can sti_can_1723, whole genome shotgun sequence
#=GS 0357|NW_017263581.1/1665648-1665459      DE [subseq from] Mollisia scopiformis unplaced genomic scaffold LY89scaffold_1, whole genome shotgun sequence
#=GS 0358|NW_015622824.1/2035896-2036752      DE [subseq from] Exophiala oligosperma strain CBS 72588 unplaced genomic scaffold supercont1.7, whole genome shotgun sequence
#=GS 0359|NW_006911901.1/331332-331127        DE [subseq from] Bipolaris sorokiniana ND90Pr unplaced genomic scaffold COCSAscaffold_7, whole genome shotgun sequence
#=GS 0361|NW_027093860.1/295566-295299        DE [subseq from] Bipolaris maydis strain C4 unplaced genomic scaffold PSV08scaffold_4, whole genome shotgun sequence
#=GS 0362|NW_006711160.1/536686-536874        DE [subseq from] Trichoderma reesei QM6a unplaced genomic scaffold TRIREscaffold_13, whole genome shotgun sequence
#=GS 0363|NW_027117407.1/2764902-2765083      DE [subseq from] Apiospora phragmitis strain CBS 135458 chromosome Unknown utg000008l:1.0-3514335.0:1.0-3519231.0, whole genome shotgun sequence
#=GS 0364|NW_022157846.1/211042-210836        DE [subseq from] Fusarium coffeatum strain FIESC_28 chromosome Unknown BRIP53273_contig_49, whole genome shotgun sequence
#=GS 0365|MU400035.1/35285-35081              DE [subseq from] Hypoxylon fuscum strain CBS 119018 unplaced genomic scaffold F4819scaffold_228, whole genome shotgun sequence
#=GS 0366|JAPETN010000030.1/126158-126348     DE [subseq from] MAG: Candelaria pacifica isolate Spribille 42405/TS-e1880 scaffold_30, whole genome shotgun sequence
#=GS 0368|JANBVN010000076.1/134704-134509     DE [subseq from] Coniochaeta hoffmannii strain EXF-13287 contig76, whole genome shotgun sequence
#=GS 0369|JAVHNS010000011.1/722777-723167     DE [subseq from] Orbilia blumenaviensis strain TWF730 scaffold_11, whole genome shotgun sequence
#=GS 0370|JANTQI010000006.1/444895-444629     DE [subseq from] Emmonsiellopsis sp. PD_5 scaffold_6, whole genome shotgun sequence
#=GS 0371|JAQQWK010000009.1/2638512-2638331   DE [subseq from] Apiospora rasikravindrae strain CBS 33761 utg000009l_segment0_segment0, whole genome shotgun sequence
#=GS 0373|KV454603.1/142682-142485            DE [subseq from] Pseudogymnoascus sp. WSF 3629 unplaced genomic scaffold scaffold_39, whole genome shotgun sequence
#=GS 0374|NW_021167262.1/37283-37487          DE [subseq from] Verticillium nonalfalfae strain VnAa140/NRRL 66861 chromosome Unknown scaffold_37, whole genome shotgun sequence
#=GS 0375|JAUKTV010000009.1/1184690-1184504   DE [subseq from] Apiosordaria backusii strain CBS 540.89 B0T21scaffold_9, whole genome shotgun sequence
#=GS 0376|JALDZR010000012.1/289777-289571     DE [subseq from] MAG: Thelotrema lepadinum isolate Spribille 44606 the_lep_12, whole genome shotgun sequence
#=GS 0377|JAJJXB010000002.1/2636842-2636443   DE [subseq from] Morchella snyderi strain CBS 144464 DFP73scaffold_2, whole genome shotgun sequence
#=GS 0378|NW_026849111.1/54517-54330          DE [subseq from] Colletotrichum acutatum strain CBS 112980 chromosome Unknown BDZ83scaffold_117, whole genome shotgun sequence
#=GS 0379|CM047944.1/1211083-1211272          DE [subseq from] Trichothecium roseum strain YXFP-22015 chromosome 5, whole genome shotgun sequence
#=GS 0381|NW_026261540.1/199295-198941        DE [subseq from] Candida pseudojiufengensis strain CBS 10847 chromosome Unknown scaffold10, whole genome shotgun sequence
#=GS 0383|JAJALC010002350.1/727093-726887     DE [subseq from] Fusarium sp. FIESC RH6 9405_pilon, whole genome shotgun sequence
#=GS 0384|JAPDHF010000024.1/148217-148423     DE [subseq from] Fusarium irregulare strain CF00143 scaffold_24, whole genome shotgun sequence
#=GS 0385|NW_026623229.1/991838-991529        DE [subseq from] Penicillium lagena strain IBT 129212 chromosome Unknown utg000008l_segment0_segment0, whole genome shotgun sequence
#=GS 0387|ML769341.1/786382-786572            DE [subseq from] Chalara longipes BDJ unplaced genomic scaffold N431scaffold_13, whole genome shotgun sequence
#=GS 0388|JALDZC010000582.1/1274-992          DE [subseq from] MAG: Hypocenomyce scalaris isolate T1881 hyp_sca_582, whole genome shotgun sequence
#=GS 0389|JAPETO010000588.1/2127-1901         DE [subseq from] MAG: Candelina submexicana isolate AH-540/DDE406 c_mex_pred_588, whole genome shotgun sequence
#=GS 0390|NW_027076837.1/1460436-1460249      DE [subseq from] Colletotrichum fioriniae strain IMI 355084 chromosome Unknown scaffold_1, whole genome shotgun sequence
#=GS 0392|JAPEUA010000744.1/4873-3978         DE [subseq from] MAG: Pleopsidium flavum isolate Spribille 41593/TS-e1965 ple_fla_pred_744, whole genome shotgun sequence
#=GS 0394|JAPEVB010000002.1/3954896-3955175   DE [subseq from] Gnomoniopsis smithogilvyi strain IMI 355082 scaffold_2, whole genome shotgun sequence
#=GS 0396|MU866084.1/105026-104838            DE [subseq from] Podospora setosa strain CBS 892.96 unplaced genomic scaffold QBC36scaffold_2, whole genome shotgun sequence
#=GS 0397|MU396710.1/362102-361888            DE [subseq from] Nemania serpens strain AZ0576 unplaced genomic scaffold F5X97scaffold_36, whole genome shotgun sequence
#=GS 0399|NW_022474068.1/1497729-1497101      DE [subseq from] Saprochaete ingens genome assembly, contig: contig2, whole genome shotgun sequence
#=GS 0400|JAJNNX010000032.1/89163-89360       DE [subseq from] Ustulina deusta strain IL1129 F4824scaffold_32, whole genome shotgun sequence
#=GS 0401|NW_023336260.1/1831861-1831672      DE [subseq from] Colletotrichum scovillei strain TJNH1 chromosome Unknown Contig00002, whole genome shotgun sequence
#=GS 0402|JFBX01000510.1/686316-686129        DE [subseq from] Colletotrichum simmondsii strain CBS122122 Scaffold_558.1, whole genome shotgun sequence
#=GS 0403|JALDZH010000104.1/114167-113979     DE [subseq from] MAG: Lobaria immixta isolate Werth ST12-03b lob_imm_104, whole genome shotgun sequence
#=GS 0404|JAJNCH010000018.1/83597-83409       DE [subseq from] Trichoderma sp. CBMAI-0711 tig00000328, whole genome shotgun sequence
#=GS 0405|LFMI01000017.1/12613-12425          DE [subseq from] Trichoderma parareesei isolate CBS 125925 contig_20, whole genome shotgun sequence
#=GS 0407|NW_024066209.1/1032266-1032085      DE [subseq from] Botrytis deweyae strain B1 chromosome Unknown BDEW_002, whole genome shotgun sequence
#=GS 0409|NW_021167079.1/1857619-1857430      DE [subseq from] Sodiomyces alkalinus F11 unplaced genomic scaffold SODALscaffold_1, whole genome shotgun sequence
#=GS 0410|NW_006913046.1/104213-104477        DE [subseq from] Cladophialophora yegresii CBS 114405 chromosome Unknown aczIN-supercont1.2, whole genome shotgun sequence
#=GS 0411|MU280196.1/649791-649980            DE [subseq from] Xylaria scruposa strain CBS 123580 unplaced genomic scaffold F4680scaffold_20, whole genome shotgun sequence
#=GS 0412|LFRF01000009.1/572666-572867        DE [subseq from] Tolypocladium ophioglossoides CBS 100239 scaffold_8, whole genome shotgun sequence
#=GS 0413|NW_003315035.1/1171694-1171898      DE [subseq from] Verticillium alfalfae VaMs.102 supercont1.4 genomic scaffold, whole genome shotgun sequence
#=GS 0416|JAPETQ010000079.1/50627-50814       DE [subseq from] MAG: Chaenotheca gracillima isolate Spribille 41657/TS-e1856-1857(pooled) scaffold_79, whole genome shotgun sequence
#=GS 0417|NW_024467477.1/66983-66708          DE [subseq from] Penicillium griseofulvum strain PG3 chromosome Unknown contig_88, whole genome shotgun sequence
#=GS 0418|NW_024067568.1/757978-758252        DE [subseq from] Penicillium roqueforti strain LCP96 04111 chromosome Unknown scaffold_04, whole genome shotgun sequence
#=GS 0420|JAPUUL010000709.1/4837-4649         DE [subseq from] Lasiodiplodia mahajangana strain VT137 Contig_709, whole genome shotgun sequence
#=GS 0421|AZNH01000007.1/232702-232507        DE [subseq from] Metarhizium guizhouense ARSEF 977 scaffold_7, whole genome shotgun sequence
#=GS 0422|JACEFI010000006.1/810285-810481     DE [subseq from] Metarhizium humberi strain ESALQ1638 Scaffold_0006, whole genome shotgun sequence
#=GS 0423|NW_011942215.1/1082893-1083089      DE [subseq from] Metarhizium robertsii ARSEF 23 chromosome Unknown MAA_Scf_7, whole genome shotgun sequence
#=GS 0424|NW_027118348.1/2480111-2480307      DE [subseq from] Metarhizium anisopliae isolate MEAPA 0093 chromosome Unknown contig3, whole genome shotgun sequence
#=GS 0425|NC_057319.1/4619079-4618874         DE [subseq from] Ustilaginoidea virens chromosome 4, complete sequence
#=GS 0426|NW_006912166.1/20968-20771          DE [subseq from] Bipolaris zeicola 26-R-13 unplaced genomic scaffold scaffold_117, whole genome shotgun sequence
#=GS 0427|WIGM01000563.1/6895-6707            DE [subseq from] Colletotrichum musicola strain LFN0074 Scaffold_0563, whole genome shotgun sequence
#=GS 0428|MU865307.1/51210-51022              DE [subseq from] Podospora fimiseda strain CBS 990.96 unplaced genomic scaffold QBC38scaffold_21, whole genome shotgun sequence
#=GS 0429|JALAIQ010000315.1/1231-1518         DE [subseq from] MAG: Teloschistes flavicans isolate LIQ145TFLA scaffold_315, whole genome shotgun sequence
#=GS 0430|QAPF01000190.1/69502-69315          DE [subseq from] Colletotrichum sidae strain CBS 518.97 scaffold210, whole genome shotgun sequence
#=GS 0431|JAQJZR010000009.1/2478302-2477575   DE [subseq from] Penicillium capsulatum strain IBT 29712 utg000009l, whole genome shotgun sequence
#=GS 0432|JAINEY010000003.1/918738-918926     DE [subseq from] Trichoderma gracile strain HK011-1 TgHK011-1_ctg3, whole genome shotgun sequence
#=GS 0433|JANTQD010000143.1/66461-66658       DE [subseq from] Onygenales sp. PD_40 scaffold_143, whole genome shotgun sequence
#=GS 0437|MU281331.1/985427-985610            DE [subseq from] Xylaria palmicola strain CBS 124036 unplaced genomic scaffold F4802scaffold_3, whole genome shotgun sequence
#=GS 0438|NW_027094041.1/2147724-2147920      DE [subseq from] Metarhizium acridum strain ARSEF 324 chromosome Unknown scaffold_568, whole genome shotgun sequence
#=GS 0439|LKEA01000007.1/702032-702218        DE [subseq from] Valsa malicola strain 03-1 scaffold007, whole genome shotgun sequence
#=GS 0440|NW_024066031.1/1780660-1780841      DE [subseq from] Botrytis sinoallii strain Bc 23 chromosome Unknown BSIN_004, whole genome shotgun sequence
#=GS 0442|NW_026250025.1/1932858-1932670      DE [subseq from] Hypoxylon trugodes strain CBS 135444 unplaced genomic scaffold F4822scaffold_10, whole genome shotgun sequence
#=GS 0443|NW_025763382.1/2669422-2669612      DE [subseq from] Truncatella angustata strain MPI-SDFR-AT-0073 chromosome Unknown BKA67scaffold_2, whole genome shotgun sequence
#=GS 0444|PDLM01000007.1/1300744-1300926      DE [subseq from] Coleophoma cylindrospora strain BP6252 Scaffold_Scf_7, whole genome shotgun sequence
#=GS 0445|JMRO03000051.1/116245-116057        DE [subseq from] Scytalidium sp. 3C assembly_04_c51, whole genome shotgun sequence
#=GS 0446|JAVHNR010000004.1/655845-656221     DE [subseq from] Orbilia javanica strain TWF718 scaffold_4, whole genome shotgun sequence
#=GS 0448|SRPY01000276.1/34792-34983          DE [subseq from] Claviceps africana strain CCC 489 contig_276, whole genome shotgun sequence
#=GS 0449|JAPETH010000013.1/203320-203139     DE [subseq from] MAG: Trizodia sp. TS-e1964 isolate Spribille s.n. 27.09.2020/TS-e1964 ts1964_pred_13, whole genome shotgun sequence
#=GS 0450|NW_017387316.1/301288-301100        DE [subseq from] Cordyceps fumosorosea ARSEF 2679 chromosome Unknown scaffold_16, whole genome shotgun sequence
#=GS 0451|JAOQAZ010000001.1/733974-733735     DE [subseq from] Fusarium torreyae strain CF00136 scaffold_1, whole genome shotgun sequence
#=GS 0452|NC_089424.1/1946913-1946718         DE [subseq from] Metarhizium brunneum chromosome 3, complete sequence
#=GS 0454|PVQB02000875.1/13994-14195          DE [subseq from] Fusarium beomiforme strain NRRL 25174 NRRL25174_c0000875, whole genome shotgun sequence
#=GS 0455|NW_022984651.1/308834-309021        DE [subseq from] Daldinia childiae strain JS-1345 chromosome Unknown Scaffold10, whole genome shotgun sequence
#=GS 0456|NW_020194712.1/1629653-1629466      DE [subseq from] Trichoderma citrinoviride strain TUCIM 6016 unplaced genomic scaffold BBK36scaffold_4, whole genome shotgun sequence
#=GS 0457|JALAIO010000004.1/289305-289598     DE [subseq from] MAG: Letrouitia transgressa isolate LIQ93LETR scaffold_4, whole genome shotgun sequence
#=GS 0458|NW_020290778.1/1324-1768            DE [subseq from] Aspergillus brunneoviolaceus CBS 621.78 unplaced genomic scaffold BO95scaffold_48, whole genome shotgun sequence
#=GS 0459|MU119208.1/480583-480395            DE [subseq from] Acephala macrosclerotiorum strain EW76-UTF0540 unplaced genomic scaffold BDZ45scaffold_7, whole genome shotgun sequence
#=GS 0460|MU863903.1/174346-174534            DE [subseq from] Triangularia verruculosa strain CBS 315.58 unplaced genomic scaffold QBC40scaffold_29, whole genome shotgun sequence
#=GS 0461|NW_014575357.1/197813-197616        DE [subseq from] Bipolaris victoriae FI3 unplaced genomic scaffold scaffold_35, whole genome shotgun sequence
#=GS 0462|NJET01000003.1/187365-187558        DE [subseq from] Ophiocordyceps australis strain Map64 Contig_3, whole genome shotgun sequence
#=GS 0463|NW_024468047.1/905569-904773        DE [subseq from] Talaromyces amestolkiae strain CIB chromosome Unknown scaffold11.1, whole genome shotgun sequence
#=GS 0464|JAPQKP010000006.1/1679082-1679355   DE [subseq from] Penicillium cf. griseofulvum strain IBT 16849 utg000006l_segment0_segment0, whole genome shotgun sequence
#=GS 0465|NW_015440961.1/898769-898505        DE [subseq from] Paracoccidioides lutzii Pb01 unplaced genomic scaffold supercont2.15, whole genome shotgun sequence
#=GS 0466|CP157662.1/3145997-3145813          DE [subseq from] Annulohypoxylon sp. FPYF3050 chromosome 9
#=GS 0468|NW_026643189.1/2260068-2260342      DE [subseq from] Penicillium psychrosexuale strain IBT 29551 chromosome Unknown utg000004l, whole genome shotgun sequence
#=GS 0469|VNKQ01000004.1/1945578-1945767      DE [subseq from] Hyphodiscus hymeniophilus strain ATCC 34498 Hyd_3, whole genome shotgun sequence
#=GS 0470|NW_022995189.1/52306-52692          DE [subseq from] Diutina rugosa strain CBS 613 chromosome Unknown scaffold53_size124246, whole genome shotgun sequence
#=GS 0471|SRPV01000076.1/20149-20336          DE [subseq from] Claviceps sorghi strain CCC 632 contig_76, whole genome shotgun sequence
#=GS 0473|NW_025763664.1/1884396-1884196      DE [subseq from] Fusarium redolens strain MPI-CAGE-AT-0023 chromosome Unknown BKA55scaffold_1, whole genome shotgun sequence
#=GS 0474|JAJKLB010000012.1/718772-718583     DE [subseq from] Daldinia grandis strain CBS 114736 F4814scaffold_12, whole genome shotgun sequence
#=GS 0475|MU382640.1/138460-138264            DE [subseq from] Xylaria castorea strain CBS 124033 unplaced genomic scaffold F4782scaffold_18, whole genome shotgun sequence
#=GS 0476|CP151260.1/4794169-4793963          DE [subseq from] Fusarium acuminatum isolate 1A chromosome 1
#=GS 0478|JAGPXF010000002.1/1961567-1961773   DE [subseq from] Fusarium tricinctum strain MPI-SDFR-AT-0068 BKA59scaffold_2, whole genome shotgun sequence
#=GS 0479|JAQKAP010000004.1/2452417-2452691   DE [subseq from] Penicillium viridicatum strain IBT 34249 utg000004l_segment0_segment0, whole genome shotgun sequence
#=GS 0480|MU842871.1/11590-11772              DE [subseq from] Colletotrichum zoysiae strain MAFF 238573 unplaced genomic scaffold LX32scaffold_64, whole genome shotgun sequence
#=GS 0482|NW_015622514.1/3665957-3666889      DE [subseq from] Exophiala spinifera strain CBS 89968 unplaced genomic scaffold supercont1.2, whole genome shotgun sequence
#=GS 0483|FJUW01000010.1/460386-460198        DE [subseq from] Rhynchosporium commune strain UK7 genome assembly, contig: RCO7_scaffold010, whole genome shotgun sequence
#=GS 0486|MU392581.1/127021-126830            DE [subseq from] Nemania abortiva strain FL1152 unplaced genomic scaffold F5Y10scaffold_49, whole genome shotgun sequence
#=GS 0488|ML977007.1/325708-325892            DE [subseq from] Byssothecium circinans strain CBS 675.92 unplaced genomic scaffold CC80scaffold_31, whole genome shotgun sequence
#=GS 0489|JAUBYV010000007.1/863976-863776     DE [subseq from] Diplocarpon rosae strain R4 bctg00000006, whole genome shotgun sequence
#=GS 0490|NRSZ01000299.1/26207-26402          DE [subseq from] Tolypocladium capitatum strain CBS 113982 NODE_478_length_40307_cov_91.843872, whole genome shotgun sequence
#=GS 0491|JAGHQL010000030.1/71913-71725       DE [subseq from] Glutinoglossum americanum strain GBOQ0MN5Z8 scaffold_30, whole genome shotgun sequence
#=GS 0493|JAJTIZ010000034.1/243326-243597     DE [subseq from] Phaeosphaeriaceae sp. PMI808 GQ44scaffold_34, whole genome shotgun sequence
#=GS 0494|MLGG01000024.1/2300574-2300761      DE [subseq from] Colletotrichum melonis isolate Col 31 Scaffold_3.1, whole genome shotgun sequence
#=GS 0495|JAAOAN010000258.1/87948-87742       DE [subseq from] Fusarium mundagurra strain NRRL 66235 NRRL66235_c0000258, whole genome shotgun sequence
#=GS 0496|QJNV01000217.1/61850-61655          DE [subseq from] Monosporascus sp. GIB2 NODE_232, whole genome shotgun sequence
#=GS 0497|NW_015971594.1/34872-35637          DE [subseq from] Cladophialophora bantiana CBS 173.52 unplaced genomic scaffold supercont1.20, whole genome shotgun sequence
#=GS 0498|JAPEUB010000003.1/316134-316336     DE [subseq from] MAG: Pycnora praestabilis isolate Spribille s.n. 21.07.2019/TS-e1952 picn_sp_pred_3, whole genome shotgun sequence
#=GS 0499|PDLN01000004.1/1036559-1036377      DE [subseq from] Coleophoma crateriformis strain BP5796 Scaffold_Scf_4, whole genome shotgun sequence
#=GS 0500|NC_035793.1/3102736-3102539         DE [subseq from] Pochonia chlamydosporia 170 chromosome 4, whole genome shotgun sequence
#=GS 0501|NW_020292139.1/26514-26862          DE [subseq from] Aspergillus ibericus CBS 121593 unplaced genomic scaffold BO80scaffold_41, whole genome shotgun sequence
#=GS 0502|JALDZD010000001.1/402882-402646     DE [subseq from] MAG: Icmadophila ericetorum isolate T1913 icm_eri_1, whole genome shotgun sequence
#=GS 0504|MU403142.1/167392-167573            DE [subseq from] Annulohypoxylon moriforme strain CBS 123579 unplaced genomic scaffold F4805scaffold_55, whole genome shotgun sequence
#=GS 0505|JAAVMX010000003.1/1272048-1272242   DE [subseq from] Ophiocordyceps sinensis strain IOZ07 IOZ07Contig03, whole genome shotgun sequence
#=GS 0506|NW_025953919.1/686852-687040        DE [subseq from] Daldinia vernicosa strain CBS 139.73 unplaced genomic scaffold F5Y00scaffold_3, whole genome shotgun sequence
#=GS 0507|JARUPT010000427.1/13111-12922       DE [subseq from] Colletotrichum limetticola isolate KLA-Anderson Contig_00427, whole genome shotgun sequence
#=GS 0508|MOOC01000149.1/30539-30726          DE [subseq from] Colletotrichum filicis strain CBS 101611 Scaffold_149.1, whole genome shotgun sequence
#=GS 0509|NW_026848235.1/2442600-2442787      DE [subseq from] Colletotrichum costaricense strain IMI 309622 chromosome Unknown Scaffold_6.1, whole genome shotgun sequence
#=GS 0510|NW_026849504.1/34933-35120          DE [subseq from] Colletotrichum tamarilloi strain Tom-12 chromosome Unknown Scaffold_121.1, whole genome shotgun sequence
#=GS 0511|NW_026850432.1/83613-83426          DE [subseq from] Colletotrichum abscissum strain IMI 504890 chromosome Unknown Scaffold_50.1, whole genome shotgun sequence
#=GS 0512|NW_013550583.1/287651-286877        DE [subseq from] Exophiala aquamarina CBS 119918 chromosome Unknown aczIA-supercont1.5, whole genome shotgun sequence
#=GS 0513|NW_026054573.1/129763-129951        DE [subseq from] Daldinia decipiens strain CBS 113046 unplaced genomic scaffold F4813scaffold_30, whole genome shotgun sequence
#=GS 0515|JABEXW010000991.1/43279-43039       DE [subseq from] Fusarium sarcochroum strain NRRL 20472 NRRL20472_c0000991, whole genome shotgun sequence
#=GS 0516|JAPZBW010000005.1/5297867-5297594   DE [subseq from] Penicillium sp. CMV-2018d strain IBT 12396 utg000005l_segment0_segment0, whole genome shotgun sequence
#=GS 0517|CAXKVZ010000021.1/1333407-1333209   DE [subseq from] Diplocarpon coronariae genome assembly, contig: tig00000023, whole genome shotgun sequence
#=GS 0518|JAENRP010000004.1/395761-395563     DE [subseq from] Diplocarpon mali strain PGHB 16238, whole genome shotgun sequence
#=GS 0519|JAREIJ010000006.1/2824091-2824289   DE [subseq from] Marssonina coronariae strain YL1 bctg00000005, whole genome shotgun sequence
#=GS 0520|JAVHJL010000010.1/1078493-1078122   DE [subseq from] Arthrobotrys musiformis strain TWF481 scaffold_10, whole genome shotgun sequence
#=GS 0521|JANPYM010000003.1/3024175-3023657   DE [subseq from] Ciborinia camelliae strain ITAC2 scaffold_3, whole genome shotgun sequence
#=GS 0522|NW_020291719.1/64799-64355          DE [subseq from] Aspergillus japonicus CBS 114.51 unplaced genomic scaffold BO86scaffold_82, whole genome shotgun sequence
#=GS 0523|MU386631.1/135654-135837            DE [subseq from] Annulohypoxylon nitens strain CBS 120705 unplaced genomic scaffold F4806scaffold_12, whole genome shotgun sequence
#=GS 0524|NW_026643094.1/1701884-1702130      DE [subseq from] Penicillium malachiteum strain IBT 17515 chromosome Unknown utg000001l:1.0-8184562.0:1.0-8186909.0, whole genome shotgun sequence
#=GS 0525|NW_020291470.1/192234-191791        DE [subseq from] Aspergillus aculeatinus CBS 121060 unplaced genomic scaffold BO66scaffold_1, whole genome shotgun sequence
#=GS 0526|NW_020291014.1/602103-601774        DE [subseq from] Aspergillus sclerotioniger CBS 115572 chromosome Unknown BO94scaffold_24, whole genome shotgun sequence
#=GS 0528|JARVKF010000407.1/668275-668088     DE [subseq from] Seiridium unicorne strain BM-138-508 X6, whole genome shotgun sequence
#=GS 0529|JARVKI010000091.1/116379-116566     DE [subseq from] Seiridium cupressi strain BM-138-000234 isolate 234 Scaffold_00091, whole genome shotgun sequence
#=GS 0530|FJVC01000274.1/40791-40979          DE [subseq from] Rhynchosporium secalis strain 02CH4-6a.1 genome assembly, contig: RSE6_scaffold0274, whole genome shotgun sequence
#=GS 0531|JAGPYM010000001.1/1367364-1367557   DE [subseq from] Thelonectria olida strain MPI-CAGE-CH-0241 B0T10scaffold_1, whole genome shotgun sequence
#=GS 0535|JANAKD010000462.1/18046-18233       DE [subseq from] Lecanicillium saksenae strain VT-O1 Contig_462, whole genome shotgun sequence
#=GS 0536|NW_025064846.1/8516321-8516141      DE [subseq from] Diaporthe citri strain NFHF-8-4 chromosome Unknown scaffold_1, whole genome shotgun sequence
#=GS 0537|JALDZM010000044.1/38263-38453       DE [subseq from] MAG: Ptychographa xylographoides isolate T1868 pty_xyl_44, whole genome shotgun sequence
#=GS 0538|JALPVH010000115.1/108549-108729     DE [subseq from] Diaporthe ilicicola strain FPH2015-502 scaffold_115, whole genome shotgun sequence
#=GS 0539|NW_023502091.1/6548-6350            DE [subseq from] Fusarium subglutinans strain NRRL 66333 chromosome Unknown NRRL66333_c0000028, whole genome shotgun sequence
#=GS 0540|VXCB01000019.1/196854-196671        DE [subseq from] Helotiales sp. DMI_Dod_QoI vi_ddq_19, whole genome shotgun sequence
#=GS 0541|MU388209.1/69346-69158              DE [subseq from] Annulohypoxylon minutellum strain CBS 135445 unplaced genomic scaffold F4804scaffold_22, whole genome shotgun sequence
#=GS 0542|MPDP01000096.1/22917-23104          DE [subseq from] Colletotrichum cuscutae strain IMI 304802 Scaffold_185.1, whole genome shotgun sequence
#=GS 0543|NW_026055125.1/265538-265741        DE [subseq from] Neoarthrinium moseri strain CBS 164.80 chromosome Unknown scaffold11_Wmoseri_CBS_16480, whole genome shotgun sequence
#=GS 0545|JAJJKE010000036.1/30979-31168       DE [subseq from] Xylariomycetidae sp. FL0641 F4780scaffold_36, whole genome shotgun sequence
#=GS 0546|KZ825240.1/58343-58787              DE [subseq from] Aspergillus violaceofuscus CBS 115571 unplaced genomic scaffold BO99scaffold_140, whole genome shotgun sequence
#=GS 0547|KZ825505.1/148186-147735            DE [subseq from] Aspergillus indologenus CBS 114.80 unplaced genomic scaffold BP00scaffold_43, whole genome shotgun sequence
#=GS 0549|NW_020171338.1/317368-317572        DE [subseq from] Trichoderma gamsii strain T6085 chromosome Unknown Scaffold_1.2, whole genome shotgun sequence
#=GS 0550|NW_020798275.1/37246-37702          DE [subseq from] Aspergillus thermomutatus strain HMR AF 39 chromosome Unknown NODE_225, whole genome shotgun sequence
#=GS 0552|JAPEUT010000086.1/59880-59690       DE [subseq from] Neodidymelliopsis sp. IMI 364377 scaffold_86, whole genome shotgun sequence
#=GS 0553|FJUX01000039.1/47074-47262          DE [subseq from] Rhynchosporium agropyri strain 04CH-RAC-A.6.1 genome assembly, contig: RAG0_scaffold039, whole genome shotgun sequence
#=GS 0556|NC_089384.1/5785059-5784785         DE [subseq from] Penicillium digitatum chromosome 1, complete sequence
#=GS 0557|SRPW01000586.1/1693-1881            DE [subseq from] Claviceps pusilla strain CCC 602 contig_586, whole genome shotgun sequence
#=GS 0561|JAAOAO010000109.1/30292-30493       DE [subseq from] Fusarium napiforme strain NRRL 25196 NRRL25196_c0000109, whole genome shotgun sequence
#=GS 0562|QLNT01000019.1/214988-215176        DE [subseq from] Trichoderma lentiforme strain CFAM-422 scaffold_18, whole genome shotgun sequence
#=GS 0563|JAAGWO010000033.1/13288-13485       DE [subseq from] Fusarium decemcellulare strain NRRL 13412 NRRL13412_c0000033, whole genome shotgun sequence
#=GS 0564|NW_017263723.1/95586-95767          DE [subseq from] Pseudogymnoascus verrucosus strain UAMH 10579 unplaced genomic scaffold scaffold_72, whole genome shotgun sequence
#=GS 0565|MU401717.1/8095-8287                DE [subseq from] Poronia punctata strain CBS 180.79 unplaced genomic scaffold GGS20scaffold_264, whole genome shotgun sequence
#=GS 0567|NW_002990115.1/3599988-3600242      DE [subseq from] Talaromyces stipitatus ATCC 10500 scf_1105507295541 genomic scaffold, whole genome shotgun sequence
#=GS 0568|KZ678429.1/100200-100012            DE [subseq from] Coniella lustricola strain B22-T-1 unplaced genomic scaffold BD289scaffold_58, whole genome shotgun sequence
#=GS 0569|JALAIL010000085.1/95806-95518       DE [subseq from] MAG: Niorma chrysophthalma isolate LIQ78TCHR-2 scaffold_85, whole genome shotgun sequence
#=GS 0570|NW_017962978.1/1603838-1603389      DE [subseq from] Aspergillus aculeatus ATCC 16872 unplaced genomic scaffold ASPACscaffold_3, whole genome shotgun sequence
#=GS 0571|PQXJ01000080.1/94887-94689          DE [subseq from] Botryotinia narcissicola strain MUCL2120 BNAR_0080, whole genome shotgun sequence
#=GS 0572|JAJTUQ010000003.1/7374737-7374548   DE [subseq from] Xylogone sp. PMI_703 F5884scaffold_3, whole genome shotgun sequence
#=GS 0573|NW_025953279.1/169484-169669        DE [subseq from] Annulohypoxylon maeteangense strain CBS 123835 unplaced genomic scaffold GGS22scaffold_32, whole genome shotgun sequence
#=GS 0574|NW_006921195.1/69423-69616          DE [subseq from] Phaeoacremonium minimum UCRPA7 unplaced genomic scaffold PA7_03_scaffold_290, whole genome shotgun sequence
#=GS 0575|NW_024467587.1/477365-477555        DE [subseq from] Metarhizium album ARSEF 1941 chromosome Unknown scaffold_13, whole genome shotgun sequence
#=GS 0579|NC_031675.1/4178974-4178773         DE [subseq from] Fusarium verticillioides 7600 chromosome 1, whole genome shotgun sequence
#=GS 0581|NKCL01000521.1/20499-20740          DE [subseq from] Fusarium floridanum strain NRRL62606 scaffold_532, whole genome shotgun sequence
#=GS 0582|NW_020209254.1/2018557-2018745      DE [subseq from] Trichoderma harzianum CBS 226.95 unplaced genomic scaffold M431scaffold_6, whole genome shotgun sequence
#=GS 0583|NW_024468984.1/186188-185745        DE [subseq from] Aspergillus fijiensis CBS 313.89 unplaced genomic scaffold BO72scaffold_8, whole genome shotgun sequence
#=GS 0587|RZGK01000023.1/660720-660535        DE [subseq from] Ascochyta lentis isolate Al4 Alen_Al4_ctg22, whole genome shotgun sequence
#=GS 0588|MU385868.1/378595-378413            DE [subseq from] Rostrohypoxylon terebratum strain CBS 119137 unplaced genomic scaffold F5B19scaffold_14, whole genome shotgun sequence
#=GS 0589|NC_072349.1/3025000-3025256         DE [subseq from] Talaromyces marneffei chromosome 2, complete sequence
#=GS 0590|JABEVY010000257.1/60032-59834       DE [subseq from] Fusarium anthophilum strain NRRL 25214 NRRL25214_c0000257, whole genome shotgun sequence
#=GS 0591|JAPEUE010000039.1/80189-80003       DE [subseq from] MAG: Sclerophora amabilis isolate Spribille 43138/TS-e1925 scl_ama_pred_39, whole genome shotgun sequence
#=GS 0592|JAANBB010000043.1/107918-108106     DE [subseq from] Cylindrodendrum hubeiense strain IHI 201604 Contig_43, whole genome shotgun sequence
#=GS 0593|LGRN01000343.1/5841-5578            DE [subseq from] Emergomyces pasteurianus Ep9510 strain UAMH 9510 supercont1.343, whole genome shotgun sequence
#=GS 0594|ML736322.1/29402-29026              DE [subseq from] Aspergillus bertholletius strain IBT 29228 unplaced genomic scaffold BDV26scaffold_170, whole genome shotgun sequence
#=GS 0595|JABFAI010000030.1/178778-178575     DE [subseq from] Fusarium gaditjirri strain NRRL 45417 NRRL45417_c0000030, whole genome shotgun sequence
#=GS 0599|CP075865.1/5171783-5171595          DE [subseq from] Trichoderma simmonsii strain GH-Sj1 chromosome II
#=GS 0600|MU623554.1/30010-29780              DE [subseq from] Daldinia sp. FL1419 unplaced genomic scaffold F5Y11scaffold_215, whole genome shotgun sequence
#=GS 0602|JAAOAI010000518.1/29066-28868       DE [subseq from] Fusarium bulbicola strain NRRL 25176 NRRL25176_c0000518, whole genome shotgun sequence
#=GS 0603|MU006234.1/670316-670579            DE [subseq from] Ophiobolus disseminans strain CBS 113818 unplaced genomic scaffold CC86scaffold_19, whole genome shotgun sequence
#=GS 0604|NW_026517038.1/143564-143744        DE [subseq from] Diaporthe amygdali strain CAA958 chromosome Unknown NODE_18_length_871485_cov_64_394520, whole genome shotgun sequence
#=GS 0606|JALAHY010001970.1/1656-2142         DE [subseq from] MAG: Seirophora villosa isolate LIQ72TVIL scaffold_1970, whole genome shotgun sequence
#=GS 0607|JAJKLF010000038.1/99247-99436       DE [subseq from] Hypomontagnella submonticulosa strain NC0708 GGS26scaffold_38, whole genome shotgun sequence
#=GS 0609|JAAOAJ010000565.1/10219-10420       DE [subseq from] Fusarium coicis strain NRRL 66233 NRRL66233_c0000565, whole genome shotgun sequence
#=GS 0610|NCSJ02000404.1/33215-33027          DE [subseq from] Scytalidium lignicola strain DSM 105466 Contig_404_, whole genome shotgun sequence
#=GS 0611|NW_009276916.1/669160-669348        DE [subseq from] Verticillium dahliae VdLs.17 supercont1.2 genomic scaffold, whole genome shotgun sequence
#=GS 0612|JAAOAK010000042.1/28555-28757       DE [subseq from] Fusarium denticulatum strain NRRL 25311 NRRL25311_c0000042, whole genome shotgun sequence
#=GS 0613|NC_064680.1/3016667-3016854         DE [subseq from] Colletotrichum lupini chromosome 7, complete sequence
#=GS 0614|NW_026848959.1/3017009-3016822      DE [subseq from] Colletotrichum paranaense strain IMI 384185 chromosome Unknown Scaffold_1.1, whole genome shotgun sequence
#=GS 0615|JAJLQT010000028.1/297419-297764     DE [subseq from] Peziza echinospora strain CBS 144458 DFH27scaffold_28, whole genome shotgun sequence
#=GS 0616|JAULSY010000043.1/220136-220330     DE [subseq from] Cercophora samala strain CBS 307.81 QBC41scaffold_43, whole genome shotgun sequence
#=GS 0617|NW_006271972.1/1514523-1514711      DE [subseq from] Cordyceps militaris CM01 unplaced genomic scaffold CCM_S00004, whole genome shotgun sequence
#=GS 0619|MU628562.1/67275-66924              DE [subseq from] Aspergillus egyptiacus strain CBS 656.73 unplaced genomic scaffold BJX61scaffold_149, whole genome shotgun sequence
#=GS 0620|NW_027072157.1/4437083-4437326      DE [subseq from] Fusarium solani strain SB1 chromosome Unknown bctg00000000, whole genome shotgun sequence
#=GS 0621|NW_026054937.1/107201-107389        DE [subseq from] Daldinia loculata strain CBS 113971 unplaced genomic scaffold F4817scaffold_83, whole genome shotgun sequence
#=GS 0622|NC_089417.1/3360540-3360346         DE [subseq from] Trichoderma asperellum chromosome 3, complete sequence
#=GS 0623|NW_026643185.1/2093852-2094128      DE [subseq from] Penicillium paradoxum strain IBT 22861 chromosome Unknown utg000007l_segment0_segment0, whole genome shotgun sequence
#=GS 0624|JAJKFY010000292.1/124340-124543     DE [subseq from] Trichoderma asperelloides strain T203 LI328scaffold_43, whole genome shotgun sequence
#=GS 0625|JAPEUY010000018.1/987392-987123     DE [subseq from] Neocucurbitaria cava strain IMI 356814 scaffold_18, whole genome shotgun sequence
#=GS 0626|NW_024066116.1/1321520-1321699      DE [subseq from] Alternaria burnsii strain CBS107.38 chromosome Unknown 715, whole genome shotgun sequence
#=GS 0627|MU865053.1/34144-34331              DE [subseq from] Cladorrhinum samala strain PSN324 unplaced genomic scaffold QBC42scaffold_126, whole genome shotgun sequence
#=GS 0628|JARVKK010000001.1/1056546-1056360   DE [subseq from] Seiridium cardinale strain BM-138-000494 Scaffold_00001, whole genome shotgun sequence
#=GS 0629|MU279788.1/21698-21881              DE [subseq from] Xylaria intraflava strain YMJ 725 unplaced genomic scaffold F4861scaffold_50, whole genome shotgun sequence
#=GS 0630|JAAOAQ010000287.1/73009-72808       DE [subseq from] Fusarium phyllophilum strain NRRL 13617 NRRL13617_c0000287, whole genome shotgun sequence
#=GS 0631|NC_058387.1/4287167-4286966         DE [subseq from] Fusarium musae strain F31 chromosome 1, whole genome shotgun sequence
#=GS 0633|NW_024468476.1/4063477-4063034      DE [subseq from] Aspergillus ochraceoroseus IBT 24754 chromosome Unknown P175scaffold_1, whole genome shotgun sequence
#=GS 0634|NW_026643261.1/2366840-2367623      DE [subseq from] Penicillium samsonianum strain IBT 33392 chromosome Unknown utg000003l_segment0_segment0, whole genome shotgun sequence
#=GS 0635|JAADJF010000382.1/6489-6287         DE [subseq from] Fusarium acutatum strain NRRL 13308 NRRL13308_c0000382, whole genome shotgun sequence
#=GS 0636|ML977142.1/789424-789716            DE [subseq from] Aulographum hederae CBS 113979 unplaced genomic scaffold K402scaffold_6, whole genome shotgun sequence
#=GS 0637|NW_020167539.1/505907-506088        DE [subseq from] Pseudogymnoascus destructans isolate 20631-21 unplaced genomic scaffold scaffold_20, whole genome shotgun sequence
#=GS 0638|NW_023501419.1/131265-131064        DE [subseq from] Fusarium tjaetaba strain NRRL 66243 chromosome Unknown NRRL66243_c0000223, whole genome shotgun sequence
#=GS 0640|NW_026623142.1/2313491-2313766      DE [subseq from] Penicillium hordei strain IBT 12815 chromosome Unknown utg000001l_segment0_segment0, whole genome shotgun sequence
#=GS 0641|JAJALE010000865.1/1906334-1906540   DE [subseq from] Fusarium chuoi strain FFSC RH1 3698_pilon, whole genome shotgun sequence
#=GS 0642|JBANMG010000009.1/107551-107371     DE [subseq from] Daldinia eschscholtzii isolate MFLUCC 19-0629 contig_9, whole genome shotgun sequence
#=GS 0643|LKEB01000015.1/21055-20873          DE [subseq from] Cytospora leucostoma strain SXYLt scaffold015, whole genome shotgun sequence
#=GS 0644|NC_036622.1/4348996-4348796         DE [subseq from] Fusarium fujikuroi IMI 58289 draft genome, chromosome FFUJ_chr01
#=GS 0645|MU404189.1/45108-44927              DE [subseq from] Biscogniauxia marginata strain CBS 124505 unplaced genomic scaffold F5X99scaffold_135, whole genome shotgun sequence
#=GS 0646|NW_026695290.1/2061038-2060834      DE [subseq from] Penicillium cinerascens strain IBT 15544 chromosome Unknown contig_24_segment0_segment0, whole genome shotgun sequence
#=GS 0647|JAADJG010000304.1/114792-114593     DE [subseq from] Fusarium austroafricanum strain NRRL 53441 NRRL53441_c0000304, whole genome shotgun sequence
#=GS 0648|NW_014013746.1/499419-499231        DE [subseq from] Trichoderma virens Gv29-8 chromosome Unknown TRIVIscaffold_3, whole genome shotgun sequence
#=GS 0649|JAAOAR010000255.1/9066-8865         DE [subseq from] Fusarium pseudoanthophilum strain NRRL 25211 NRRL25211_c0000255, whole genome shotgun sequence
#=GS 0650|NW_026611624.1/2407610-2407342      DE [subseq from] Didymosphaeria variabile strain IMI 356815 chromosome Unknown scaffold_5, whole genome shotgun sequence
#=GS 0651|JAAGWQ010000003.1/400205-400388     DE [subseq from] Fusarium heterosporum strain NRRL 20693 NRRL20693_c0000003, whole genome shotgun sequence
#=GS 0653|NKCK01000250.1/38370-38129          DE [subseq from] Fusarium oligoseptatum strain NRRL62579 scaffold_250, whole genome shotgun sequence
#=GS 0654|NKUJ01000358.1/18956-19197          DE [subseq from] Fusarium kuroshium isolate UCR3666 scaffold_374, whole genome shotgun sequence
#=GS 0655|LR898476.1/11761775-11760892        DE [subseq from] Blumeria graminis f. sp. triticale isolate THUN-12 genome assembly, chromosome: 09, whole genome shotgun sequence
#=GS 0656|NW_020290613.1/1210376-1209918      DE [subseq from] Aspergillus saccharolyticus JOP 1030-1 unplaced genomic scaffold BP01scaffold_3, whole genome shotgun sequence
#=GS 0657|NIZV01000017.1/265045-265286        DE [subseq from] Fusarium ambrosium strain NRRL 20438 scaffold_17, whole genome shotgun sequence
#=GS 0658|MU006317.1/88676-88473              DE [subseq from] Plenodomus tracheiphilus IPT5 unplaced genomic scaffold T440scaffold_30, whole genome shotgun sequence
#=GS 0659|JAAQPF010000123.1/114967-114766     DE [subseq from] Fusarium globosum strain NRRL 26131 NRRL26131_c0000123, whole genome shotgun sequence
#=GS 0660|NW_006911348.1/110780-110976        DE [subseq from] Bipolaris oryzae ATCC 44560 unplaced genomic scaffold scaffold_72, whole genome shotgun sequence
#=GS 0661|ONZP01000171.1/3941-4135            DE [subseq from] Fusarium torulosum genome assembly, contig: FTOL_contig_0171, whole genome shotgun sequence
#=GS 0666|KE747816.1/260746-260951            DE [subseq from] Pyrenophora seminiperda CCB06 unplaced genomic scaffold scaffold00015, whole genome shotgun sequence
#=GS 0667|NW_026054764.1/2596410-2596222      DE [subseq from] Hypoxylon fragiforme strain CBS 206.31 chromosome Unknown GGS25scaffold_9, whole genome shotgun sequence
#=GS 0669|NW_013562491.1/3904617-3905453      DE [subseq from] Exophiala xenobiotica strain CBS 118157 unplaced genomic scaffold supercont1.4, whole genome shotgun sequence
#=GS 0670|JAQIZX010000001.1/2687301-2687112   DE [subseq from] Penicillium freii strain IBT 34325 utg000001l_segment0_segment0, whole genome shotgun sequence
#=GS 0671|MU405281.1/124234-124420            DE [subseq from] Annulohypoxylon bovei var. microspora strain CBS 124037 unplaced genomic scaffold F781scaffold_72, whole genome shotgun sequence
#=GS 0673|JAJNNY010000007.1/1069695-1069509   DE [subseq from] Astrocystis sublimbata strain CBS 130006 F4808scaffold_7, whole genome shotgun sequence
#=GS 0674|LACB01000051.1/33037-32763          DE [subseq from] Penicillium thymicola strain DAOM 180753 scaffold_51, whole genome shotgun sequence
#=GS 0675|CM034695.1/5603099-5602911          DE [subseq from] Trichoderma semiorbis strain FJ059 chromosome II, whole genome shotgun sequence
#=GS 0676|MU394063.1/144071-144254            DE [subseq from] Camillea tinctor strain CBS 203.56 unplaced genomic scaffold F4810scaffold_13, whole genome shotgun sequence
#=GS 0677|NW_022158687.1/4144070-4144273      DE [subseq from] Fusarium odoratissimum NRRL 54006 unplaced genomic scaffold supercont1.1, whole genome shotgun sequence
#=GS 0678|JAPETY010000100.1/70743-70477       DE [subseq from] MAG: Phylliscum demangeonii isolate Spribille s.n. 20.03.2020/TS-e1949 phy_dem_pred_100, whole genome shotgun sequence
#=GS 0679|ML978200.1/197347-197087            DE [subseq from] Setomelanomma holmii strain CBS 110217 unplaced genomic scaffold EK21scaffold_47, whole genome shotgun sequence
#=GS 0680|NW_022156769.1/389112-388930        DE [subseq from] Thyridium curvatum strain D216 chromosome Unknown NODE_14_length_560046_cov_85.173820, whole genome shotgun sequence
#=GS 0681|JAUEPO010000001.1/5210794-5210978   DE [subseq from] Cercophora scortea strain SMH4131-1 B0T19scaffold_1, whole genome shotgun sequence
#=GS 0685|NW_026623123.1/2677646-2677919      DE [subseq from] Penicillium crustosum strain IBT 35664 chromosome Unknown utg000002l_segment0_segment0, whole genome shotgun sequence
#=GS 0686|NW_020291332.1/317620-317177        DE [subseq from] Aspergillus uvarum CBS 121591 unplaced genomic scaffold BO82scaffold_35, whole genome shotgun sequence
#=GS 0687|MBFL02000245.1/28671-28949          DE [subseq from] Aspergillus hancockii strain FRR 3425 scaffold_245, whole genome shotgun sequence
#=GS 0688|JAAOAS010000067.1/2762-2562         DE [subseq from] Fusarium pseudocircinatum strain NRRL 36939 NRRL36939_c0000067, whole genome shotgun sequence
#=GS 0689|DS995719.1/603794-604231            DE [subseq from] Trichophyton equinum CBS 127.97 supercont1.2 genomic scaffold, whole genome shotgun sequence
#=GS 0690|NW_006913602.1/471070-470621        DE [subseq from] Endocarpon pusillum Z07020 unplaced genomic scaffold C734253, whole genome shotgun sequence
#=GS 0691|QJNU01000072.1/33472-33654          DE [subseq from] Monosporascus ibericus strain CBS 110550 NODE_81, whole genome shotgun sequence
#=GS 0692|JACBAD010002116.1/204755-204500     DE [subseq from] Aspergillus hiratsukae isolate CNM-CM5793 NODE_15_length_206102_cov_23.121343_pilon, whole genome shotgun sequence
#=GS 0693|GG698508.1/267614-268050            DE [subseq from] Trichophyton tonsurans CBS 112818 genomic scaffold supercont1.32, whole genome shotgun sequence
#=GS 0694|JAGTJN010000005.1/420463-420644     DE [subseq from] Phaeosphaeria sp. MPI-PUGE-AT-0046c DE146scaffold_5, whole genome shotgun sequence
#=GS 0695|NW_027043837.1/234497-234027        DE [subseq from] Saccharomycopsis crataegensis DNA, jcf7180000000097, whole genome shotgun sequence
#=GS 0696|KZ613483.1/656534-656724            DE [subseq from] Pezoloma ericae strain UAMH 7357 unplaced genomic scaffold NA56scaffold_20, whole genome shotgun sequence
#=GS 0697|NW_022194790.1/2108499-2108700      DE [subseq from] Fusarium proliferatum ET1 genome assembly, contig: FPRO_scaffold001, whole genome shotgun sequence
#=GS 0698|QJNS01000719.1/3570-3763            DE [subseq from] Monosporascus cannonballus strain CBS 609.92 NODE_745, whole genome shotgun sequence
#=GS 0700|NC_072840.1/1874113-1873912         DE [subseq from] Fusarium oxysporum Fo47 chromosome I, complete sequence
#=GS 0701|KV454409.1/171569-171074            DE [subseq from] Nadsonia fulvescens var. elongata DSM 6958 unplaced genomic scaffold NADFUscaffold_4, whole genome shotgun sequence
#=GS 0702|NW_026622704.1/963523-963335        DE [subseq from] Penicillium alfredii strain IBT 34128 chromosome Unknown utg000007l_segment0_segment0, whole genome shotgun sequence
#=GS 0703|JAVHJN010000011.1/1176084-1175710   DE [subseq from] Arthrobotrys megalospora strain TWF281 scaffold_11, whole genome shotgun sequence
#=GS 0704|NW_017253368.1/1059052-1059239      DE [subseq from] Paraphaeosphaeria sporulosa strain AP3s5-JAC2a unplaced genomic scaffold CC84scaffold_9, whole genome shotgun sequence
#=GS 0705|CAJVRC010000863.1/9289-9014         DE [subseq from] Penicillium egyptiacum genome assembly, contig: scaffold42, whole genome shotgun sequence
#=GS 0707|MU270018.1/571096-571292            DE [subseq from] Thozetella sp. PMI_491 unplaced genomic scaffold GQ53scaffold_4, whole genome shotgun sequence
#=GS 0708|NW_026622723.1/1547028-1547216      DE [subseq from] Penicillium coprophilum strain IBT 35676 chromosome Unknown utg000004l_segment0_segment0, whole genome shotgun sequence
#=GS 0709|NW_026848150.1/626927-626747        DE [subseq from] Phialemonium atrogriseum strain 8032-3 unplaced genomic scaffold QBC33scaffold_13, whole genome shotgun sequence
#=GS 0710|NW_003345200.1/1981199-1981631      DE [subseq from] Nannizzia gypsea CBS 118893 supercont1.2 genomic scaffold, whole genome shotgun sequence
#=GS 0711|JANTQE010000024.1/102017-102206     DE [subseq from] Arachnomyces sp. PD_36 scaffold_24, whole genome shotgun sequence
#=GS 0712|JAGPNQ010000003.1/1180222-1180410   DE [subseq from] Ilyonectria sp. MPI-CAGE-AT-0026 BKA56scaffold_3, whole genome shotgun sequence
#=GS 0713|NW_025764437.1/2021043-2020855      DE [subseq from] Ilyonectria robusta strain PMI_751 chromosome Unknown BGZ61scaffold_3, whole genome shotgun sequence
#=GS 0714|JAJSPL020000013.1/587705-587523     DE [subseq from] Cytospora paraplurivora strain FDS-564 scaffold_13, whole genome shotgun sequence
#=GS 0715|NKCI01000045.1/48296-48501          DE [subseq from] Fusarium duplospermum strain NRRL62584 scaffold_45, whole genome shotgun sequence
#=GS 0718|MPGH01000268.1/17426-17241          DE [subseq from] Colletotrichum chlorophyti strain NTL11 CCHL11_scaffold268, whole genome shotgun sequence
#=GS 0719|NW_027093973.1/431675-431487        DE [subseq from] Plenodomus lingam strain CAN1 chromosome Unknown contig_9, whole genome shotgun sequence
#=GS 0720|ML993854.1/148149-147844            DE [subseq from] Delitschia confertaspora ATCC 74209 unplaced genomic scaffold GQ43scaffold_9, whole genome shotgun sequence
#=GS 0722|NW_020797888.1/4516543-4516104      DE [subseq from] Aspergillus mulundensis strain DSM 5745 chromosome Unknown scaffold_0, whole genome shotgun sequence
#=GS 0723|NW_003456421.1/879914-880351        DE [subseq from] Trichophyton rubrum CBS 118892 genomic scaffold supercont2.8, whole genome shotgun sequence
#=GS 0724|NC_079233.1/5049003-5048815         DE [subseq from] Trichoderma breve strain T069 chromosome 2, whole genome shotgun sequence
#=GS 0725|NW_022475110.1/27590-27965          DE [subseq from] Aspergillus pseudotamarii strain CBS 117625 unplaced genomic scaffold BDV38scaffold_96, whole genome shotgun sequence
#=GS 0726|JALDZS010000004.1/199920-200108     DE [subseq from] MAG: Toensbergia leucococca isolate T1904 toe_leu_4, whole genome shotgun sequence
#=GS 0727|NW_026622752.1/1151063-1151336      DE [subseq from] Penicillium chrysogenum strain IBT 35668 chromosome Unknown utg000004l_segment0_segment0, whole genome shotgun sequence
#=GS 0728|NW_001517101.1/928970-928513        DE [subseq from] Aspergillus clavatus NRRL 1 1099423829798 genomic scaffold, whole genome shotgun sequence
#=GS 0730|NW_027072121.1/6976995-6976722      DE [subseq from] Penicillium solitum strain IBT 25940 chromosome Unknown utg000001l_segment0_segment0, whole genome shotgun sequence
#=GS 0731|NC_007195.1/976892-977251           DE [subseq from] Aspergillus fumigatus Af293 chromosome 2, whole genome shotgun sequence
#=GS 0732|NW_026703964.1/3195155-3194967      DE [subseq from] Penicillium canescens strain IBT 15451 chromosome Unknown utg000002l_segment0_segment0, whole genome shotgun sequence
#=GS 0733|NW_022983864.1/4138852-4139141      DE [subseq from] Arthroderma uncinatum strain CBS 119779 chromosome Unknown scaffold2, whole genome shotgun sequence
#=GS 0734|JAHEWK010000011.1/2344167-2343979   DE [subseq from] Ilyonectria destructans strain MPI-CAGE-AT-0134 EDB80scaffold_11, whole genome shotgun sequence
#=GS 0735|JAJTUP010000019.1/833136-833316     DE [subseq from] Diaporthaceae sp. PMI_573 F5883scaffold_19, whole genome shotgun sequence
#=GS 0736|MU001508.1/667938-667752            DE [subseq from] Karstenula rhodostoma CBS 690.94 unplaced genomic scaffold P171scaffold_17, whole genome shotgun sequence
#=GS 0738|ML742165.1/43810-43439              DE [subseq from] Aspergillus avenaceus strain IBT 18842 unplaced genomic scaffold BDV25scaffold_143, whole genome shotgun sequence
#=GS 0739|JAQJAL010000003.1/2489797-2490070   DE [subseq from] Penicillium majusculum strain IBT 35410 utg000003l_segment0_segment0, whole genome shotgun sequence
#=GS 0740|MU853755.1/580171-580353            DE [subseq from] Diplogelasinospora grovesii strain CBS 340.73 unplaced genomic scaffold QBC46scaffold_4, whole genome shotgun sequence
#=GS 0742|NW_025408684.1/461792-461604        DE [subseq from] Hirsutella rhossiliensis strain HR02 chromosome Unknown scaffold00018, whole genome shotgun sequence
#=GS 0743|NW_001884549.1/1255505-1255312      DE [subseq from] Parastagonospora nodorum SN15 chromosome Unknown scaffold_1, whole genome shotgun sequence
#=GS 0744|SWKV01000035.1/250173-250355        DE [subseq from] Didymella heteroderae strain 28M1 scaffold_35, whole genome shotgun sequence
#=GS 0745|ML976659.1/1578157-1577967          DE [subseq from] Bimuria novae-zelandiae CBS 107.79 unplaced genomic scaffold BU23scaffold_4, whole genome shotgun sequence
#=GS 0746|NC_089402.1/3557233-3557029         DE [subseq from] Trichoderma atroviride chromosome 3, complete sequence
#=GS 0747|JALDZL010000076.1/40807-40987       DE [subseq from] MAG: Pseudocyphellaria aurata isolate Werth ST10-01b pse_aur_76, whole genome shotgun sequence
#=GS 0748|JAANBC010000054.1/58108-58297       DE [subseq from] Stylonectria norvegica strain IHI 201603 Contig_54, whole genome shotgun sequence
#=GS 0749|NW_022985400.1/224049-223861        DE [subseq from] Macroventuria anomochaeta strain CBS 525.71 unplaced genomic scaffold BU25scaffold_39, whole genome shotgun sequence
#=GS 0750|JALDZA010000009.1/340774-340488     DE [subseq from] MAG: Acarospora aff. strigata isolate T1882 aca_spe_9, whole genome shotgun sequence
#=GS 0751|JAJNNV010000019.1/477437-477255     DE [subseq from] Biscogniauxia sp. FL1348 F4775scaffold_19, whole genome shotgun sequence
#=GS 0752|KV907499.1/1360506-1360831          DE [subseq from] Aspergillus carbonarius ITEM 5010 unplaced genomic scaffold ASPCAscaffold_7, whole genome shotgun sequence
#=GS 0753|KZ851848.1/1455949-1455605          DE [subseq from] Aspergillus phoenicis ATCC 13157 unplaced genomic scaffold M752scaffold_5, whole genome shotgun sequence
#=GS 0754|NT_166523.1/1793226-1793570         DE [subseq from] Aspergillus niger supercontig An07
#=GS 0755|JAGMUV010000005.1/1096599-1096412   DE [subseq from] Dactylonectria macrodidyma strain MPI-CAGE-AT-0147 EDB81scaffold_5, whole genome shotgun sequence
#=GS 0756|JAAGWP010000002.1/36763-36948       DE [subseq from] Fusarium graminum strain NRRL 20692 NRRL20692_c0000002, whole genome shotgun sequence
#=GS 0757|JAGPNK010000005.1/2111113-2110926   DE [subseq from] Stachybotrys elegans strain MPI-CAGE-CH-0235 B0I35scaffold_5, whole genome shotgun sequence
#=GS 0758|VWXS01000019.1/5767-5956            DE [subseq from] Stagonosporopsis vannaccii strain LFN0148 Scaffold_019, whole genome shotgun sequence
#=GS 0759|NC_082408.1/642435-642247           DE [subseq from] Ascochyta rabiei chromosome 4, complete sequence
#=GS 0760|LVVK01000007.1/2106106-2106294      DE [subseq from] Trichoderma guizhouense strain NJAU 4742 T37_S00003, whole genome shotgun sequence
#=GS 0762|JAADYS010000987.1/25281-25086       DE [subseq from] Fusarium albosuccineum strain NRRL 20459 NRRL20459_c0000987, whole genome shotgun sequence
#=GS 0763|NW_015971485.1/156999-157188        DE [subseq from] Penicillium expansum strain MD-8 chromosome Unknown contig111, whole genome shotgun sequence
#=GS 0764|MU005772.1/538678-538400            DE [subseq from] Pleomassaria siparia CBS 279.74 unplaced genomic scaffold K504scaffold_9, whole genome shotgun sequence
#=GS 0765|NW_003315101.1/237433-237172        DE [subseq from] Trichophyton benhamiae CBS 112371 chromosome Unknown contig00070.0, whole genome shotgun sequence
#=GS 0766|JAGMUU010000004.1/1966686-1966498   DE [subseq from] Dactylonectria estremocensis strain MPI-CAGE-AT-0021 B0J13scaffold_4, whole genome shotgun sequence
#=GS 0767|NW_008481808.1/1299578-1299906      DE [subseq from] Cyphellophora europaea CBS 101466 unplaced genomic scaffold supercont1.2, whole genome shotgun sequence
#=GS 0768|NW_026890599.1/1182055-1182327      DE [subseq from] Penicillium rubens strain IBT 27055 chromosome Unknown utg000001l_segment0_segment0, whole genome shotgun sequence
#=GS 0769|AZHF01000001.1/3855401-3855207      DE [subseq from] Akanthomyces lecanii RCEF 1005 scaffold_1, whole genome shotgun sequence
#=GS 0770|NC_079241.1/3194872-3195066         DE [subseq from] Akanthomyces muscarius strain Ve6 chromosome 1, whole genome shotgun sequence
#=GS 0771|SAEB01000006.1/7613757-7613390      DE [subseq from] Arthrobotrys flagrans strain CBS H-5679 unitig_0, whole genome shotgun sequence
#=GS 0772|NW_026643210.1/12805071-12804797    DE [subseq from] Penicillium verrucosum strain IBT 35672 chromosome Unknown utg000001l_segment0_segment0, whole genome shotgun sequence
#=GS 0773|CP090036.1/1971714-1971957          DE [subseq from] Fusarium solani-melongenae strain CRI 24-3 chromosome 8
#=GS 0774|NC_070529.1/4472834-4472591         DE [subseq from] Fusarium keratoplasticum isolate Fu6.1 chromosome 1, whole genome shotgun sequence
#=GS 0775|NW_003315881.1/2963655-2963898      DE [subseq from] Fusarium vanettenii 77-13-4 chromosome 1 genomic scaffold NECHAsca_1_chr1_3_0, whole genome shotgun sequence
#=GS 0776|JAAOAM010000234.1/43877-43679       DE [subseq from] Fusarium mexicanum strain NRRL 53147 NRRL53147_c0000234, whole genome shotgun sequence
#=GS 0777|NPFK01000069.1/82731-82477          DE [subseq from] Penicillium occitanis (nom. inval.) strain CL100 contig_69, whole genome shotgun sequence
#=GS 0778|PDWZ02000010.1/1392384-1392563      DE [subseq from] Alternaria gaisen strain FERA 650 contig_10, whole genome shotgun sequence
#=GS 0779|NW_026054643.1/733308-733497        DE [subseq from] Ophidiomyces ophidiicola strain CBS 122913 chromosome Unknown scaffold_3, whole genome shotgun sequence
#=GS 0780|NW_019173952.1/224817-224052        DE [subseq from] Fonsecaea monophora strain CBS 269.37 chromosome Unknown Scaff21, whole genome shotgun sequence
#=GS 0781|NW_017306206.1/305880-305701        DE [subseq from] Alternaria alternata strain SRC1lrK2f unplaced genomic scaffold CC77scaffold_17, whole genome shotgun sequence
#=GS 0782|NW_026260091.1/306829-306650        DE [subseq from] Alternaria postmessia strain BMP 2775 chromosome Unknown scaffold_18, whole genome shotgun sequence
#=GS 0783|PDXC01000012.1/316205-316026        DE [subseq from] Alternaria tenuissima strain FERA 1166 contig_12, whole genome shotgun sequence
#=GS 0784|QPFE01000088.1/966275-966454        DE [subseq from] Alternaria sp. MG1 NODE_193, whole genome shotgun sequence
#=GS 0785|JANTQJ010001750.1/2134-2447         DE [subseq from] Arthroderma sp. PD_2 scaffold_1750, whole genome shotgun sequence
#=GS 0786|WWBZ02000002.1/381795-381983        DE [subseq from] Botryosphaeria dothidea strain sdau11-99 scaffold10, whole genome shotgun sequence
#=GS 0787|NKHV02000021.1/210730-210476        DE [subseq from] Aspergillus turcosus strain HMR AF 23 NODE_20, whole genome shotgun sequence
#=GS 0788|NW_025953827.1/3352-3532            DE [subseq from] Annulohypoxylon truncatum strain CBS 140777 unplaced genomic scaffold F4807scaffold_41, whole genome shotgun sequence
#=GS 0789|PDNA01000187.1/24640-24309          DE [subseq from] Polytolypa hystricis UAMH7299 supercont1.187, whole genome shotgun sequence
#=GS 0790|ML735779.1/54721-55096              DE [subseq from] Aspergillus pseudocaelatus strain CBS 117616 unplaced genomic scaffold BDV36scaffold_93, whole genome shotgun sequence
#=GS 0791|LHCL01000023.1/270971-271225        DE [subseq from] Talaromyces verruculosus strain TS63-9 Scaffold23, whole genome shotgun sequence
#=GS 0792|JZBS01000308.1/13000-12557          DE [subseq from] Aspergillus rambellii strain SRRC1468 contig00173, whole genome shotgun sequence
#=GS 0793|JAULSN010000001.1/5468378-5468185   DE [subseq from] Lasiosphaeria ovina strain CBS 958.72 B0T24scaffold_1, whole genome shotgun sequence
#=GS 0794|NW_011645637.1/360786-360425        DE [subseq from] Orbilia oligospora ATCC 24927 unplaced genomic scaffold scaffold00080, whole genome shotgun sequence
#=GS 0795|MLQL01000003.1/523200-523388        DE [subseq from] Penicillium flavigenum strain IBT 14082 PENFLA_contig003, whole genome shotgun sequence
#=GS 0796|NW_022475471.1/19579-19203          DE [subseq from] Aspergillus caelatus strain CBS 763.97 unplaced genomic scaffold BDV27scaffold_208, whole genome shotgun sequence
#=GS 0797|PDHQ01000005.1/221681-221867        DE [subseq from] Ophiocordyceps camponoti-saundersi (nom. inval.) strain BCC 79314 NODE5_503423_OCS_BCC49314, whole genome shotgun sequence
#=GS 0798|JAUJDW010000001.1/274670-274490     DE [subseq from] Lasiodiplodia hormozganensis strain CBS 339.90 scaffold1, whole genome shotgun sequence
#=GS 0799|NW_023336526.1/4889-4709            DE [subseq from] Lasiodiplodia theobromae strain AM2As chromosome Unknown scaffold_46, whole genome shotgun sequence
#=GS 0801|ML996326.1/20452-20642              DE [subseq from] Polyplosphaeria fusca strain CBS 125425 unplaced genomic scaffold EJ04scaffold_230, whole genome shotgun sequence
#=GS 0802|NC_070544.1/4805821-4805582         DE [subseq from] Fusarium falciforme chromosome 1, complete sequence
#=GS 0803|KN832881.1/855460-855270            DE [subseq from] Oidiodendron maius Zn unplaced genomic scaffold scaffold_12, whole genome shotgun sequence
#=GS 0804|NW_015971669.1/6657-6928            DE [subseq from] Fonsecaea multimorphosa CBS 102226 unplaced genomic scaffold supercont1.35, whole genome shotgun sequence
#=GS 0805|NW_024573921.1/2624160-2623960      DE [subseq from] Fusarium mangiferae strain MRC7560 genome assembly, contig: FMAN_scaffold001, whole genome shotgun sequence
#=GS 0806|JALHAH010000001.1/4405199-4405388   DE [subseq from] Paramyrothecium foliicola strain TJWQPF1 Scaffold1, whole genome shotgun sequence
#=GS 0807|JAPWDS010000002.1/6449185-6448997   DE [subseq from] Penicillium fimorum strain IBT 29495 utg000002l_segment0_segment0, whole genome shotgun sequence
#=GS 0808|NC_066258.1/2901406-2901858         DE [subseq from] Aspergillus nidulans FGSC A4 chromosome II
#=GS 0809|NW_019173704.1/150023-150788        DE [subseq from] Fonsecaea nubica strain CBS 269.64 chromosome Unknown Scaff31, whole genome shotgun sequence
#=GS 0810|NW_026623199.1/2501415-2501227      DE [subseq from] Penicillium hispanicum strain IBT 35686 chromosome Unknown utg000007l_segment0_segment0, whole genome shotgun sequence
#=GS 0811|NW_013550615.1/151297-152062        DE [subseq from] Fonsecaea pedrosoi CBS 271.37 unplaced genomic scaffold supercont1.1, whole genome shotgun sequence
#=GS 0812|JAPETU010000008.1/339155-339335     DE [subseq from] MAG: Geoglossum simile isolate MO 308433/TS-e1929 geo_sim_pred_8, whole genome shotgun sequence
#=GS 0813|NW_020290279.1/600496-600150        DE [subseq from] Aspergillus eucalypticola CBS 122712 chromosome Unknown BO83scaffold_5, whole genome shotgun sequence
#=GS 0815|NW_027072113.1/3181850-3182038      DE [subseq from] Purpureocillium lilacinum CBS 284.36 DNA, scaffold_3, whole genome shotgun sequence
#=GS 0816|NW_026623213.1/1777546-1777358      DE [subseq from] Penicillium maclennaniae strain IBT 15551 chromosome Unknown utg000001l:1.0-3280838.0:1.0-3283122.0, whole genome shotgun sequence
#=GS 0818|NW_026643219.1/1575750-1575939      DE [subseq from] Penicillium robsamsonii strain IBT 29466 chromosome Unknown utg000001l_segment0_segment0, whole genome shotgun sequence
#=GS 0819|CP089275.1/5403271-5403090          DE [subseq from] Curvularia clavata strain yc1106 chromosome 2
#=GS 0820|NW_021167867.1/604008-604187        DE [subseq from] Alternaria arborescens strain FERA 675 chromosome Unknown contig_12, whole genome shotgun sequence
#=GS 0821|NW_025091264.1/1437429-1437683      DE [subseq from] Aspergillus udagawae IFM 46973 DNA, scaffold_1, whole genome shotgun sequence
#=GS 0822|JALDZE010000026.1/168212-168023     DE [subseq from] MAG: Lambiella insularis isolate Spribille 39820 lam_ins_26, whole genome shotgun sequence
#=GS 0824|NW_020798695.1/567014-566670        DE [subseq from] Aspergillus welwitschiae strain CBS 139.54b unplaced genomic scaffold BDQ94scaffold_1, whole genome shotgun sequence
#=GS 0825|JALDZQ010000030.1/138754-138565     DE [subseq from] MAG: Stictis urceolata isolate Sturc1_Kono sti_urc_30, whole genome shotgun sequence
#=GS 0826|JAPEUW010000296.1/29173-29354       DE [subseq from] Ascochyta clinopodiicola strain IMI 359910 scaffold_296, whole genome shotgun sequence
#=GS 0828|NW_026946368.1/460585-460397        DE [subseq from] Trichoderma aggressivum f. europaeum strain CBS 100526 chromosome Unknown scaffold_002, whole genome shotgun sequence
#=GS 0829|JAPEUI010000033.1/14660-14846       DE [subseq from] MAG: Vezdaea acicularis isolate Spribille s.n. 12.09.2020/TS-e1946 vez_aci_pred_33, whole genome shotgun sequence
#=GS 0831|NW_008751649.1/136769-136517        DE [subseq from] Exophiala dermatitidis NIH/UT8656 unplaced genomic scaffold supercont1.4, whole genome shotgun sequence
#=GS 0832|NW_001509772.1/1024448-1024704      DE [subseq from] Aspergillus fischeri NRRL 181 1099437636247 genomic scaffold, whole genome shotgun sequence
#=GS 0833|CM065646.1/5888048-5887802          DE [subseq from] Lepraria neglecta isolate Allen 5258 chromosome I, whole genome shotgun sequence
#=GS 0835|SWKU01000028.1/13926-14111          DE [subseq from] Curvularia kusanoi strain 30M1 scaffold_28, whole genome shotgun sequence
#=GS 0836|NW_025763570.1/5388353-5388542      DE [subseq from] Alternaria rosae strain MPI-PUGE-AT-0040 chromosome Unknown BKA58scaffold_1, whole genome shotgun sequence
#=GS 0837|JAULSO010000001.1/9491951-9492136   DE [subseq from] Podospora appendiculata strain CBS 314.62 B0T22scaffold_1, whole genome shotgun sequence
#=GS 0838|NW_026622754.1/7507153-7506965      DE [subseq from] Penicillium concentricum strain IBT 3081 chromosome Unknown utg000001l_segment0_segment0, whole genome shotgun sequence
#=GS 0839|NC_063076.1/1846309-1846497         DE [subseq from] Purpureocillium takamizusanense chromosome 9, complete sequence
#=GS 0840|ML741768.1/511558-511933            DE [subseq from] Aspergillus sergii strain CBS 130017 unplaced genomic scaffold BDV39scaffold_8, whole genome shotgun sequence
#=GS 0841|NW_013550603.1/2941359-2942132      DE [subseq from] Rhinocladiella mackenziei CBS 650.93 unplaced genomic scaffold supercont1.2, whole genome shotgun sequence
#=GS 0842|JAADKA010000004.1/595773-595961     DE [subseq from] Lizonia empirigonia strain CBS 542.76 EJ07scaffold_4, whole genome shotgun sequence
#=GS 0843|KN846957.1/113726-113989            DE [subseq from] Phialophora macrospora strain CBS 273.37 unplaced genomic scaffold supercont1.2, whole genome shotgun sequence
#=GS 0844|NW_017971480.1/950546-950727        DE [subseq from] Diplodia corticola strain CBS 112549 chromosome Unknown scaffold1, whole genome shotgun sequence
#=GS 0845|NW_026643235.1/353332-353512        DE [subseq from] Penicillium soppii strain IBT 18220 chromosome Unknown utg000005l, whole genome shotgun sequence
#=GS 0846|NW_026643199.1/1096354-1096053      DE [subseq from] Penicillium riverlandense strain IBT 135883 chromosome Unknown utg000008l_segment0_segment0, whole genome shotgun sequence
#=GS 0847|NW_013563148.1/41676-41971          DE [subseq from] Rasamsonia emersonii CBS 393.64 chromosome Unknown ctg1118621760200, whole genome shotgun sequence
#=GS 0848|JAFEKC020000019.1/1022407-1022217   DE [subseq from] Cladonia borealis strain ANT050790 scf7180000000134, whole genome shotgun sequence
#=GS 0849|NW_003052500.1/4438638-4438450      DE [subseq from] Uncinocarpus reesii 1704 scaffold_1 genomic scaffold, whole genome shotgun sequence
#=GS 0850|JAGSXJ010000010.1/492972-492792     DE [subseq from] Plectosphaerella plurivora strain MPI-SDFR-AT-0117 F5X68scaffold_10, whole genome shotgun sequence
#=GS 0851|NW_020291148.1/604815-604467        DE [subseq from] Aspergillus neoniger CBS 115656 unplaced genomic scaffold BO87scaffold_20, whole genome shotgun sequence
#=GS 0852|NC_036439.1/3244677-3244303         DE [subseq from] Aspergillus oryzae RIB40 DNA, chromosome 5
#=GS 0853|JAXLQG010000022.1/171211-170366     DE [subseq from] Vermiconidia calcicola strain CCFEE 5887 scaffold_22, whole genome shotgun sequence
#=GS 0854|JAXLQH010000045.1/110776-109931     DE [subseq from] Chaetothyriales sp. CCFEE 6169 scaffold_57, whole genome shotgun sequence
#=GS 0855|NW_015622542.1/148234-148999        DE [subseq from] Cladophialophora immunda strain CBS 83496 unplaced genomic scaffold supercont1.2, whole genome shotgun sequence
#=GS 0856|JAPEUG010000236.1/14681-14501       DE [subseq from] MAG: Thelocarpon superellum isolate Spribille s.n. 20.10.2019/TS-e1926 the_sup_pred_236, whole genome shotgun sequence
#=GS 0857|CAJPDS010000085.1/93059-92119       DE [subseq from] MAG: Heterodermia speciosa genome assembly, contig: HETSPEC_85, whole genome shotgun sequence
#=GS 0858|PDND01000197.1/38780-39036          DE [subseq from] Emmonsia crescens strain UAMH4076 supercont1.197, whole genome shotgun sequence
#=GS 0859|NW_004504311.1/655944-655682        DE [subseq from] Coccidioides immitis RS genomic scaffold supercont3.4, whole genome shotgun sequence
#=GS 0860|NW_020292059.1/477954-477607        DE [subseq from] Aspergillus vadensis CBS 113365 unplaced genomic scaffold BO88scaffold_21, whole genome shotgun sequence
#=GS 0861|JAAAPX010000210.1/26185-26440       DE [subseq from] Aspergillus fumigatiaffinis strain CNM-CM6805 NODE_210_length_45747_cov_36.006220_pilon, whole genome shotgun sequence
#=GS 0862|NC_054695.1/3188939-3188564         DE [subseq from] Aspergillus flavus NRRL3357 chromosome 5, complete sequence
#=GS 0863|JABEYC010000509.1/785-596           DE [subseq from] Fusarium zealandicum strain NRRL 22465 NRRL22465_c0000509, whole genome shotgun sequence
#=GS 0864|NW_026055687.1/1335714-1335535      DE [subseq from] Alternaria ventricosa strain BMP 2768 chromosome Unknown scaffold_7, whole genome shotgun sequence
#=GS 0865|CAJVRB010000001.1/6852083-6851896   DE [subseq from] Penicillium nalgiovense genome assembly, contig: tig00000032, whole genome shotgun sequence
#=GS 0866|QGDG01000012.1/206354-206173        DE [subseq from] Stemphylium lycopersici strain CIDEFI 212 scaffold_11, whole genome shotgun sequence
#=GS 0867|JAADJZ010000004.1/1847205-1847022   DE [subseq from] Massariosphaeria phaeospora strain CBS 611.86 BDV95scaffold_4, whole genome shotgun sequence
#=GS 0868|BDHI01000001.1/1952093-1952438      DE [subseq from] Aspergillus awamori DNA, contig: Aawm01, strain: IFM 58123, whole genome shotgun sequence
#=GS 0869|NW_022983552.1/269558-269371        DE [subseq from] Aplosporella prunicola CBS 121167 unplaced genomic scaffold K452scaffold_24, whole genome shotgun sequence
#=GS 0870|NW_025091281.1/3697312-3697057      DE [subseq from] Aspergillus pseudoviridinutans IFM 55266 DNA, scaffold_1, whole genome shotgun sequence
#=GS 0871|JALDZF010000039.1/15605-15426       DE [subseq from] MAG: Bachmanniomyces sp. S44760 isolate T1894 bac_spe_39, whole genome shotgun sequence
#=GS 0872|JAGMWT010000010.1/480494-480674     DE [subseq from] Dendryphion nanum strain MPI-CAGE-CH-0243 B0J11scaffold_10, whole genome shotgun sequence
#=GS 0873|AZGY01000012.1/504156-504336        DE [subseq from] Moelleriella libera RCEF 2490 scaffold_12, whole genome shotgun sequence
#=GS 0874|MU005608.1/109818-110006            DE [subseq from] Lentithecium fluviatile CBS 122367 unplaced genomic scaffold K458scaffold_40, whole genome shotgun sequence
#=GS 0875|NW_026944329.1/3967034-3966853      DE [subseq from] Chaetomium fimeti strain CBS 168.71 chromosome Unknown B0H64scaffold_1, whole genome shotgun sequence
#=GS 0876|MU856886.1/85591-85782              DE [subseq from] Chaetomidium leptoderma strain CBS 538.74 unplaced genomic scaffold C8A00scaffold_49, whole genome shotgun sequence
#=GS 0877|QKRW01000002.1/868471-869000        DE [subseq from] Monilinia fructigena strain Mfrg269 scaffold_002, whole genome shotgun sequence
#=GS 0878|KV441707.1/901119-901304            DE [subseq from] Stagonospora sp. SRC1lsM3a unplaced genomic scaffold IQ06scaffold_3, whole genome shotgun sequence
#=GS 0879|NW_022476067.1/24817-25192          DE [subseq from] Aspergillus pseudonomiae strain CBS 119388 unplaced genomic scaffold BDV37scaffold_75, whole genome shotgun sequence
#=GS 0880|WJXW01000010.1/623714-623527        DE [subseq from] Paraphaeosphaeria minitans strain Conio (IMI134523) Scaffold10, whole genome shotgun sequence
#=GS 0881|NW_026643243.1/5531091-5531276      DE [subseq from] Penicillium vulpinum strain IBT 29486 chromosome Unknown utg000003l_segment0_segment0, whole genome shotgun sequence
#=GS 0882|JAUKUA010000001.1/3041037-3040848   DE [subseq from] Lasiosphaeris hirsuta strain SMH4607-1 B0H67scaffold_1, whole genome shotgun sequence
#=GS 0883|JAPETL010000039.1/205163-204976     DE [subseq from] MAG: Bogoriella megaspora isolate Aptroot 77511/TS-e1943 scaffold_39, whole genome shotgun sequence
#=GS 0884|NW_026056220.1/234112-233932        DE [subseq from] Alternaria ethzedia strain BMP 0044 chromosome Unknown scaffold_27, whole genome shotgun sequence
#=GS 0885|JAVRRU010000037.1/12647-13054       DE [subseq from] Eurotiomycetes sp. CCFEE 6388 scaffold_37, whole genome shotgun sequence
#=GS 0886|NC_089408.1/4288904-4288642         DE [subseq from] Coccidioides posadasii str. Silveira chromosome 2, complete sequence
#=GS 0887|LGUA01000187.1/4729-4989            DE [subseq from] Emergomyces africanus strain CBS 136260 supercont2.187, whole genome shotgun sequence
#=GS 0888|NW_025764710.1/620079-619898        DE [subseq from] Emericellopsis atlantica unplaced genomic scaffold F5Z01scaffold_8, whole genome shotgun sequence
#=GS 0889|NW_020194274.1/1107095-1107350      DE [subseq from] Aspergillus novofumigatus IBT 16806 chromosome Unknown P174scaffold_1, whole genome shotgun sequence
#=GS 0890|NW_003315242.1/2576-2143            DE [subseq from] Trichophyton verrucosum HKI 0517 chromosome Unknown contig00822_1.f1.exp, whole genome shotgun sequence
#=GS 0891|WVTA01000002.1/50826-50644          DE [subseq from] Pseudopithomyces chartarum strain AGR01 tig00000008, whole genome shotgun sequence
#=GS 0892|NW_006912940.1/93757-94523          DE [subseq from] Cladophialophora psammophila CBS 110553 chromosome Unknown aczJe-supercont1.19, whole genome shotgun sequence
#=GS 0893|NW_026249869.1/219051-218873        DE [subseq from] Alternaria incomplexa strain BMP 0042 chromosome Unknown scaffold_20, whole genome shotgun sequence
#=GS 0894|NW_026249941.1/3962220-3962398      DE [subseq from] Alternaria arbusti strain BMP 1465 chromosome Unknown scaffold_1, whole genome shotgun sequence
#=GS 0895|NW_020291909.1/115823-116278        DE [subseq from] Aspergillus homomorphus CBS 101889 unplaced genomic scaffold BO97scaffold_23, whole genome shotgun sequence
#=GS 0897|NW_003101674.1/2293738-2293480      DE [subseq from] Blastomyces gilchristii SLH14081 genomic scaffold supercont1.9, whole genome shotgun sequence
#=GS 0898|NW_025544775.1/3757910-3757652      DE [subseq from] Blastomyces dermatitidis ER-3 genomic scaffold supercont1.2, whole genome shotgun sequence
#=GS 0899|NW_006912915.1/118406-118191        DE [subseq from] Capronia epimyces CBS 606.96 chromosome Unknown aczIQ-supercont1.12, whole genome shotgun sequence
#=GS 0900|JAQJAC010000003.1/3784931-3784745   DE [subseq from] Penicillium hetheringtonii strain IBT 29057 utg000003l:1.0-4841116.0:1.0-4844075.0, whole genome shotgun sequence
#=GS 0901|NW_026622688.1/3760247-3760061      DE [subseq from] Penicillium citrinum strain IBT 23319 chromosome Unknown utg000003l:1.0-4596430.0:1.0-4598250.0, whole genome shotgun sequence
#=GS 0902|NW_015378119.1/38731-39106          DE [subseq from] Aspergillus nomiae NRRL 13137 chromosome Unknown contig00064, whole genome shotgun sequence
#=GS 0904|NW_019173278.1/1041835-1042024      DE [subseq from] Penicillium arizonense strain CBS 141311 chromosome Unknown PENARI_contig001, whole genome shotgun sequence
#=GS 0905|JAVHJM010000001.1/1211312-1211671   DE [subseq from] Arthrobotrys conoides strain TWF506 scaffold_1, whole genome shotgun sequence
#=GS 0906|KN846952.1/4042803-4043211          DE [subseq from] Exophiala sideris strain CBS 121828 unplaced genomic scaffold supercont1.2, whole genome shotgun sequence
#=GS 0907|NPHW01002583.1/4247-4066            DE [subseq from] Elaphomyces granulatus strain OSC145934 Elaphomyces_granulatus_contig_742, whole genome shotgun sequence
#=GS 0908|NW_026622663.1/3918503-3918316      DE [subseq from] Penicillium argentinense strain IBT 30761 chromosome Unknown utg000004l_segment0_segment0, whole genome shotgun sequence
#=GS 0910|JPKY01000031.1/50973-50783          DE [subseq from] Hapsidospora chrysogenum ATCC 11550 scaffold31, whole genome shotgun sequence
#=GS 0911|JAAMPI010000565.1/29965-29777       DE [subseq from] Cudoniella acicularis strain DSM 108380 Contig_565, whole genome shotgun sequence
#=GS 0912|JAPWDO010000001.1/4788384-4788195   DE [subseq from] Penicillium desertorum strain IBT 17660 utg000001l:1.0-5980676.0:1.0-5983064.0, whole genome shotgun sequence
#=GS 0913|JAJEVK010000001.1/2431372-2431191   DE [subseq from] Sarocladium implicatum strain TR scaffold00001, whole genome shotgun sequence
#=GS 0914|NW_022984631.1/2624005-2624191      DE [subseq from] Aspergillus tanneri strain NIH1004 chromosome Unknown AapTan_4_pilon_pilon_pilon, whole genome shotgun sequence
#=GS 0915|JBANAY010000003.1/26411240-26411451 DE [subseq from] Clonostachys chloroleuca strain Cc878 contig3, whole genome shotgun sequence
#=GS 0916|NW_026643134.1/4199474-4199662      DE [subseq from] Penicillium nucicola strain IBT 29836 chromosome Unknown utg000010l, whole genome shotgun sequence
#=GS 0917|NW_020291805.1/580563-580220        DE [subseq from] Aspergillus costaricaensis CBS 115574 unplaced genomic scaffold BO79scaffold_5, whole genome shotgun sequence
#=GS 0918|PDNC01000120.1/83005-82753          DE [subseq from] Blastomyces parvus strain UAMH130 supercont1.120, whole genome shotgun sequence
#=GS 0919|PKSG01000308.1/12597-12413          DE [subseq from] Tolypocladium paradoxum strain NRBC 100945 NODE_2693_length_21704_cov_76.498802, whole genome shotgun sequence
#=GS 0920|LKCN02000007.1/4191028-4191212      DE [subseq from] Ophiocordyceps polyrhachis-furcata BCC 54312 scaffold6.1, whole genome shotgun sequence
#=GS 0921|NW_026055507.1/542242-542421        DE [subseq from] Alternaria metachromatica strain BMP 0045 chromosome Unknown scaffold_16, whole genome shotgun sequence
#=GS 0922|ML739318.1/2548-2171                DE [subseq from] Aspergillus coremiiformis strain CBS 553.77 unplaced genomic scaffold BDV28scaffold_286, whole genome shotgun sequence
#=GS 0923|NW_022983964.1/51368-51624          DE [subseq from] Aspergillus lentulus IFM 58399 DNA, scaffold_97, whole genome shotgun sequence
#=GS 0924|KV878683.1/1609596-1609942          DE [subseq from] Aspergillus brasiliensis CBS 101740 unplaced genomic scaffold ASPBRscaffold_5, whole genome shotgun sequence
#=GS 0925|ML737118.1/255202-254827            DE [subseq from] Aspergillus arachidicola strain CBS 117612 unplaced genomic scaffold BDV24scaffold_7, whole genome shotgun sequence
#=GS 0926|JAHBOE010000004.1/2459136-2459317   DE [subseq from] Chaetomium sp. MPI-CAGE-AT-0009 B0I37scaffold_4, whole genome shotgun sequence
#=GS 0927|MU399515.1/214970-214785            DE [subseq from] Hypoxylon cercidicola strain CBS 119009 unplaced genomic scaffold F4818scaffold_22, whole genome shotgun sequence
#=GS 0928|CABFOC020000063.1/2314124-2314433   DE [subseq from] Clonostachys solani genome assembly, contig: unitig_5, whole genome shotgun sequence
#=GS 0929|NW_019170078.1/53045-53420          DE [subseq from] Aspergillus bombycis strain NRRL26010 chromosome Unknown contig00076, whole genome shotgun sequence
#=GS 0930|JAHCVI010000001.1/8119260-8119442   DE [subseq from] Staphylotrichum longicolle strain FW57 scaffold_1, whole genome shotgun sequence
#=GS 0931|ML738320.1/230058-230432            DE [subseq from] Aspergillus transmontanensis strain CBS 130015 unplaced genomic scaffold BDV41scaffold_29, whole genome shotgun sequence
#=GS 0932|NW_027117316.1/850243-850423        DE [subseq from] Diplodia seriata strain FDS-637 chromosome Unknown scaffold_9, whole genome shotgun sequence
#=GS 0933|JAZAVK010000021.1/54601-54430       DE [subseq from] Neonectria magnoliae strain NRRL 64651 scaffold_21, whole genome shotgun sequence
#=GS 0934|NW_023336282.1/3561209-3560862      DE [subseq from] Aspergillus tubingensis WU-2223L DNA, scaffold_8, whole genome shotgun sequence
#=GS 0935|LDDX01000087.1/522232-521863        DE [subseq from] Arthrobotrys entomopaga strain CBS642.8 scaffold21, whole genome shotgun sequence
#=GS 0936|NW_021167145.1/1033007-1032778      DE [subseq from] Paecilomyces variotii strain CBS 101075 chromosome Unknown C8Q69scaffold_6, whole genome shotgun sequence
#=GS 0938|JAKWBI020000014.1/154444-154632     DE [subseq from] Zalerion maritima strain ATCC 34329 NODE_14_length_214432_cov_37.614667, whole genome shotgun sequence
#=GS 0940|ML732244.1/106160-105968            DE [subseq from] Aspergillus leporis strain CBS 151.66 unplaced genomic scaffold BDV29scaffold_96, whole genome shotgun sequence
#=GS 0941|NT_165976.1/2624776-2624973         DE [subseq from] Chaetomium globosum CBS 148.51 scaffold_1 genomic scaffold, whole genome shotgun sequence
#=GS 0942|JAULSR010000002.1/6516009-6515828   DE [subseq from] Bombardia bombarda strain SMH3391-2 B0T17scaffold_2, whole genome shotgun sequence
#=GS 0943|JAANER010000002.1/3995323-3995504   DE [subseq from] Alternaria panax strain BNCC115425 Scaffold2, whole genome shotgun sequence
#=GS 0944|NW_009799179.1/5318178-5317973      DE [subseq from] Neurospora tetrasperma FGSC 2508 unplaced genomic scaffold NEUTE1scaffold_81, whole genome shotgun sequence
#=GS 0945|ML733450.1/166462-166087            DE [subseq from] Aspergillus novoparasiticus strain CBS 126849 unplaced genomic scaffold BDV33scaffold_60, whole genome shotgun sequence
#=GS 0946|PDHP01000003.1/383696-383880        DE [subseq from] Ophiocordyceps camponoti-leonardi (nom. inval.) strain BCC 80369 NODE3_520814_OCL_BCC80369, whole genome shotgun sequence
#=GS 0947|NW_022983476.1/3270352-3270544      DE [subseq from] Aaosphaeria arxii CBS 175.79 unplaced genomic scaffold BU24scaffold_3, whole genome shotgun sequence
#=GS 0949|NW_026056975.1/251845-251666        DE [subseq from] Alternaria novae-zelandiae strain BMP 2774 chromosome Unknown scaffold_15, whole genome shotgun sequence
#=GS 0950|CP120628.1/8483291-8483479          DE [subseq from] Emydomyces testavorans strain 16-2883 chromosome 2
#=GS 0952|NT_165938.1/106914-106644           DE [subseq from] Aspergillus terreus NIH2624 scaffold_15 genomic scaffold, whole genome shotgun sequence
#=GS 0953|KZ107839.1/1443210-1443391          DE [subseq from] Epicoccum nigrum strain ICMP 19927 unplaced genomic scaffold scaffold_2, whole genome shotgun sequence
#=GS 0954|JAQHRD010000003.1/1891061-1891245   DE [subseq from] Purpureocillium lavendulum strain YMF1.00683 Scaffold03, whole genome shotgun sequence
#=GS 0955|NW_025091217.1/4649372-4649117      DE [subseq from] Aspergillus viridinutans IFM 47045 DNA, scaffold_1, whole genome shotgun sequence
#=GS 0956|NW_025408592.1/607725-607531        DE [subseq from] Bacidia gigantensis strain McMullin 20006 chromosome Unknown contig_132, whole genome shotgun sequence
#=GS 0957|NW_008481818.1/132927-133190        DE [subseq from] Cladophialophora carrionii CBS 160.54 unplaced genomic scaffold supercont1.11, whole genome shotgun sequence
#=GS 0958|JACTNT010000046.1/646292-646472     DE [subseq from] Plenodomus biglobosus strain CA1 contig_66, whole genome shotgun sequence
#=GS 0959|JALDZO010001019.1/1746-1936         DE [subseq from] MAG: Schaereria dolodes isolate T1822_T1849 sch_dol_1019, whole genome shotgun sequence
#=GS 0960|NW_026643082.1/4024392-4024201      DE [subseq from] Penicillium macrosclerotiorum strain IBT 26536 chromosome Unknown utg000002l_segment0_segment0, whole genome shotgun sequence
#=GS 0962|NW_026944407.1/474108-474313        DE [subseq from] Neurospora hispaniola strain FGSC 10403 chromosome Unknown B0T23scaffold_2, whole genome shotgun sequence
#=GS 0963|ML977336.1/214250-214066            DE [subseq from] Lophiotrema nucula strain CBS 627.86 unplaced genomic scaffold BDV96scaffold_27, whole genome shotgun sequence
#=GS 0964|NW_026250934.1/98190-98009          DE [subseq from] Emericellopsis cladophorae strain MUM 19.33 chromosome Unknown NODE_9_length_645218_cov_115_098568, whole genome shotgun sequence
#=GS 0965|LDEV01003523.1/37083-37343          DE [subseq from] Blastomyces silverae strain UAMH 139 supercont1.833, whole genome shotgun sequence
#=GS 0966|KZ826403.1/34673-34429              DE [subseq from] Aspergillus sclerotiicarbonarius CBS 121057 unplaced genomic scaffold BO78scaffold_89, whole genome shotgun sequence
#=GS 0967|JALDZJ010000244.1/55777-55594       DE [subseq from] MAG: Mycoblastus sanguinarius isolate T1914 myc_san_244, whole genome shotgun sequence
#=GS 0968|MU006778.1/162042-161856            DE [subseq from] Massarina eburnea CBS 473.64 unplaced genomic scaffold P280scaffold_3, whole genome shotgun sequence
#=GS 0969|JAGMWG010000020.1/590947-591128     DE [subseq from] Paraphoma chrysanthemicola strain MPI-GEGE-AT-0034 BKA63scaffold_20, whole genome shotgun sequence
#=GS 0970|NW_022985562.1/834061-834339        DE [subseq from] Pseudovirgaria hyperparasitica strain CBS 121739 unplaced genomic scaffold EJ05scaffold_14, whole genome shotgun sequence
#=GS 0971|JAPDFR010000008.1/960598-960789     DE [subseq from] Sarocladium strictum strain F4-1 Contig00008, whole genome shotgun sequence
#=GS 0972|ML975311.1/94909-94726              DE [subseq from] Decorospora gaudefroyi strain P77 unplaced genomic scaffold BDW02scaffold_68, whole genome shotgun sequence
#=GS 0973|NW_024467835.1/2254609-2254798      DE [subseq from] Aspergillus wentii DTO 134E9 unplaced genomic scaffold ASPWEscaffold_4, whole genome shotgun sequence
#=GS 0974|NW_021940918.1/161937-161730        DE [subseq from] Pyricularia pennisetigena strain Br36 chromosome 4 map unlocalized Pyricularia_pennisetigena_Br36_Scf_6, whole genome shotgun sequence
#=GS 0976|CM014983.1/4753354-4753544          DE [subseq from] Pyricularia sp. CBS 133598 strain NI919 chromosome 4, whole genome shotgun sequence
#=GS 0977|JALAHZ010002752.1/1325-842          DE [subseq from] MAG: Variospora aurantia isolate LIQ74CAUR scaffold_2752, whole genome shotgun sequence
#=GS 0979|NW_026056780.1/917588-917767        DE [subseq from] Alternaria hordeiaustralica strain BMP 2776 chromosome Unknown scaffold_8, whole genome shotgun sequence
#=GS 0980|JAUIQD010000001.1/1497166-1496982   DE [subseq from] Lasiosphaeria hispida strain CBS 955.72 B0T25scaffold_1, whole genome shotgun sequence
#=GS 0981|NW_027117788.1/1414778-1414579      DE [subseq from] Lipomyces oligophaga strain CBS 7107 unplaced genomic scaffold V1516scaffold_4, whole genome shotgun sequence
#=GS 0982|ML977560.1/884433-884613            DE [subseq from] Amniculicola lignicola CBS 123094 unplaced genomic scaffold P154scaffold_5, whole genome shotgun sequence
#=GS 0983|NW_025091323.1/4565774-4565589      DE [subseq from] Alternaria atra isolate CS162 genome assembly, contig: 25, whole genome shotgun sequence
#=GS 0984|JAPDRK010000015.1/156303-157062     DE [subseq from] Cladophialophora chaetospira strain TK_41 scaffold_15, whole genome shotgun sequence
#=GS 0985|NW_026643251.1/4398993-4399180      DE [subseq from] Penicillium waksmanii strain IBT 27052 chromosome Unknown utg000004l:1.0-5674109.0:1.0-5678898.0, whole genome shotgun sequence
#=GS 0986|NW_026622728.1/2110531-2110342      DE [subseq from] Penicillium canariense strain IBT 26290 chromosome Unknown utg000001l_segment0_segment0, whole genome shotgun sequence
#=GS 0987|CM036088.1/3603593-3603403          DE [subseq from] Trichoderma cornu-damae strain KA19-0412C chromosome 2, whole genome shotgun sequence
#=GS 0988|NW_026055958.1/4849788-4849967      DE [subseq from] Alternaria triticimaculans strain BMP 0046 chromosome Unknown scaffold_1, whole genome shotgun sequence
#=GS 0989|JAZAVJ010000230.1/62227-62057       DE [subseq from] Neonectria punicea strain NRRL 64653 scaffold_230, whole genome shotgun sequence
#=GS 0991|NW_026623140.1/1745291-1745479      DE [subseq from] Penicillium atrosanguineum strain IBT 20685 chromosome Unknown utg000008l_segment0_segment0, whole genome shotgun sequence
#=GS 0992|NW_027117343.1/1803473-1803662      DE [subseq from] Phyllosticta citribraziliensis strain CPC 17464 chromosome Unknown J3D65scaffold_6, whole genome shotgun sequence
#=GS 0993|NW_026622679.1/1857951-1857765      DE [subseq from] Penicillium cosmopolitanum strain IBT 29677 chromosome Unknown utg000009l:1.0-9042332.0:1.0-9050551.0, whole genome shotgun sequence
#=GS 0994|JANUWI010000015.1/626417-626606     DE [subseq from] Plenodomus lindquistii strain US01 contig_15, whole genome shotgun sequence
#=GS 0995|NW_026643106.1/1470874-1470688      DE [subseq from] Penicillium manginii strain IBT 31320 chromosome Unknown utg000005l:1.0-5665137.0:1.0-5668048.0, whole genome shotgun sequence
#=GS 0996|NW_024468913.1/1576706-1576890      DE [subseq from] Cryphonectria parasitica EP155 unplaced genomic scaffold M406scaffold_5, whole genome shotgun sequence
#=GS 0997|MU001970.1/57134-57312              DE [subseq from] Melanomma pulvis-pyrius CBS 109.77 unplaced genomic scaffold K505scaffold_233, whole genome shotgun sequence
#=GS 0998|JALAIE010001386.1/2103-2388         DE [subseq from] MAG: Caloplaca ligustica isolate LIQ85CALI scaffold_1386, whole genome shotgun sequence
#=GS 0999|JAPUFD010000011.1/565988-565797     DE [subseq from] MAG: Ramalina farinacea isolate LIQ254RAFAR scaffold_11, whole genome shotgun sequence
#=GS 1000|NW_020291620.1/183557-183210        DE [subseq from] Aspergillus piperis CBS 112811 unplaced genomic scaffold BO85scaffold_30, whole genome shotgun sequence
#=GS 1001|NW_022156716.1/1190436-1190245      DE [subseq from] Pyricularia grisea strain NI907 chromosome Unknown Pyricularia_grisea_NI907_Scaffold_1, whole genome shotgun sequence
#=GS 1002|NW_025408554.1/1908347-1908527      DE [subseq from] Diaporthe batatas strain CRI 302-4 chromosome Unknown Contig00007, whole genome shotgun sequence
#=GS 1003|NC_026501.1/4602910-4603114         DE [subseq from] Neurospora crassa OR74A linkage group I, whole genome shotgun sequence
#=GS 1004|JALAIN010000003.1/122857-123047     DE [subseq from] MAG: Xanthomendoza cf. fulva isolate LIQ81XMZF-2 scaffold_3, whole genome shotgun sequence
#=GS 1006|JALDZI010000062.1/78334-78146       DE [subseq from] MAG: Loxospora ochrophaea isolate Spribille 41460 lox_cis_62, whole genome shotgun sequence
#=GS 1007|QGMK01003120.1/1164-975             DE [subseq from] Lachnellula suecica strain CBS 268.59 contig03120, whole genome shotgun sequence
#=GS 1008|CABFNO020001467.1/1364585-1364789   DE [subseq from] Clonostachys byssicola genome assembly, contig: 7647_1433290_64583533_7167-coooc2953x, whole genome shotgun sequence
#=GS 1009|CAUWAG010000003.1/3921059-3921249   DE [subseq from] Anthostomella pinea genome assembly, contig: contig_13, whole genome shotgun sequence
#=GS 1010|NW_026055780.1/826695-826874        DE [subseq from] Alternaria viburni strain BMP 2772 chromosome Unknown scaffold_11, whole genome shotgun sequence
#=GS 1011|NW_026250704.1/219011-218832        DE [subseq from] Alternaria infectoria strain BMP 0036 chromosome Unknown scaffold_15, whole genome shotgun sequence
#=GS 1012|NW_022987220.1/1331815-1331998      DE [subseq from] Trematosphaeria pertusa strain CBS 122368 unplaced genomic scaffold BU26scaffold_9, whole genome shotgun sequence
#=GS 1013|NC_054849.1/4331027-4330680         DE [subseq from] Aspergillus luchuensis IFO 4308 DNA, chromosome 1, nearly complete sequence
#=GS 1014|NW_022474696.1/34537-34808          DE [subseq from] Aspergillus alliaceus strain CBS 536.65 unplaced genomic scaffold BDW43scaffold_13, whole genome shotgun sequence
#=GS 1015|NW_026695307.1/2601660-2601474      DE [subseq from] Penicillium antarcticum strain IBT 31339 chromosome Unknown utg000009l_segment0_segment0, whole genome shotgun sequence
#=GS 1016|JAPETM010000024.1/127885-128072     DE [subseq from] MAG: Caeruleum heppii isolate JK 8506/TS-e1937 cae_hep_pred_24, whole genome shotgun sequence
#=GS 1017|JALDZG010000082.1/33795-33614       DE [subseq from] MAG: Lignoscripta atroalba isolate T1887 lig_atr_82, whole genome shotgun sequence
#=GS 1018|CAJVRM010000396.1/131001-131190     DE [subseq from] Hymenoscyphus albidus genome assembly, contig: scaffold44, whole genome shotgun sequence
#=GS 1019|NW_024468937.1/4597040-4596860      DE [subseq from] Cucurbitaria berberidis CBS 394.84 unplaced genomic scaffold K460scaffold_3, whole genome shotgun sequence
#=GS 1020|NW_027117329.1/2496548-2496745      DE [subseq from] Chaetomium tenue strain MPI-SDFR-AT-0079 chromosome Unknown F5144scaffold_1, whole genome shotgun sequence
#=GS 1021|JBBWUH010000005.1/64733-64922       DE [subseq from] Phyllosticta citrichinensis strain CBS 129764 IWX90scaffold_5, whole genome shotgun sequence
#=GS 1022|MCFA01000037.1/211636-211814        DE [subseq from] Clohesyomyces aquaticus strain CBS 115471 BCR34scaffold_37, whole genome shotgun sequence
#=GS 1023|MVGC01000612.1/9856-9668            DE [subseq from] Aspergillus sclerotialis strain CBS 366.77 Contig00612, whole genome shotgun sequence
#=GS 1024|CABFNQ020000410.1/62188-61985       DE [subseq from] Clonostachys rhizophaga genome assembly, contig: 16052_205735_6320021, whole genome shotgun sequence
#=GS 1025|NW_026251235.1/131312-131131        DE [subseq from] Durotheca rogersii strain YMJ 92031201 chromosome Unknown GGS23scaffold_4, whole genome shotgun sequence
#=GS 1026|NW_026623209.1/6393922-6393742      DE [subseq from] Penicillium brevicompactum strain IBT 35665 chromosome Unknown utg000006l_segment0_segment0, whole genome shotgun sequence
#=GS 1027|JANBVO010000005.1/145135-145322     DE [subseq from] Pleurostoma richardsiae strain EXF-13308 contig5, whole genome shotgun sequence
#=GS 1028|ML978713.1/2228660-2228382          DE [subseq from] Saccharata proteae CBS 121410 unplaced genomic scaffold K490scaffold_3, whole genome shotgun sequence
#=GS 1029|ML976068.1/44255-44434              DE [subseq from] Clathrospora elynae strain CBS 161.51 unplaced genomic scaffold EJ02scaffold_72, whole genome shotgun sequence
#=GS 1030|JAGPXD010000001.1/3600695-3600881   DE [subseq from] Plectosphaerella cucumerina strain MPI-CAGE-AT-0016 B0T11scaffold_1, whole genome shotgun sequence
#=GS 1031|NW_026515877.1/122318-122130        DE [subseq from] Aspergillus affinis strain CMG 70 chromosome Unknown NODE_96_length_144280_cov_85_325291, whole genome shotgun sequence
#=GS 1032|JALDZT010000093.1/86209-86021       DE [subseq from] MAG: Trapelia coarctata isolate P141 tra_coa_93, whole genome shotgun sequence
#=GS 1034|NW_022984782.1/530374-530195        DE [subseq from] Didymella exigua CBS 183.55 unplaced genomic scaffold M421scaffold_8, whole genome shotgun sequence
#=GS 1035|WUBL01000029.1/297263-297068        DE [subseq from] Xylaria multiplex strain DSM 110363 Contig_29, whole genome shotgun sequence
#=GS 1036|CAJVNO010000011.1/2220891-2220711   DE [subseq from] Penicillium olsonii genome assembly, contig: NODE_1_length_2242763_cov_86.105495, whole genome shotgun sequence
#=GS 1037|NW_020194483.1/883390-883201        DE [subseq from] Amorphotheca resinae ATCC 22711 unplaced genomic scaffold M430scaffold_13, whole genome shotgun sequence
#=GS 1038|CDMC01000006.1/2503187-2502937      DE [subseq from] Aspergillus calidoustus genome assembly Acal_Allpaths_LG, scaffold SCAF6, whole genome shotgun sequence
#=GS 1039|JBBPBF010000025.1/55127-55317       DE [subseq from] Phyllosticta paracitricarpa strain CBS 141358 JOL62scaffold_25, whole genome shotgun sequence
#=GS 1040|JBBPEG010000070.1/2072-1882         DE [subseq from] Phyllosticta citricarpa strain CBS 122482 IWX92scaffold_70, whole genome shotgun sequence
#=GS 1041|KL660239.1/70963-70782              DE [subseq from] Stachybotrys chlorohalonata IBT 40285 unplaced genomic scaffold scaffold1173, whole genome shotgun sequence
#=GS 1042|BDMC01000002.1/1140479-1140279      DE [subseq from] Fungal sp. No.14919 DNA, contig: Contig0002, whole genome shotgun sequence
#=GS 1043|NC_017851.1/962085-961892           DE [subseq from] Pyricularia oryzae 70-15 chromosome 4, whole genome shotgun sequence
#=GS 1046|NW_022474205.1/7905708-7905520      DE [subseq from] Venustampulla echinocandica strain BP 5553 chromosome Unknown scaffold_0, whole genome shotgun sequence
#=GS 1047|SWKW01000198.1/35392-35212          DE [subseq from] Didymella keratinophila strain 9M1 scaffold_198, whole genome shotgun sequence
#=GS 1048|NW_026250092.1/2255309-2255488      DE [subseq from] Alternaria conjuncta strain BMP 0040 chromosome Unknown scaffold_3, whole genome shotgun sequence
#=GS 1049|JAPEUQ010000004.1/3707460-3707278   DE [subseq from] Kalmusia sp. IMI 367209 scaffold_4, whole genome shotgun sequence
#=GS 1050|CAJVOY010000074.1/427210-427027     DE [subseq from] Penicillium salamii genome assembly, contig: NODE_18_length_579982_cov_16.604945, whole genome shotgun sequence
#=GS 1051|NW_006912898.1/635229-634473        DE [subseq from] Capronia coronata CBS 617.96 chromosome Unknown acBCG-supercont1.6, whole genome shotgun sequence
#=GS 1052|JAPEUZ010000024.1/752448-752632     DE [subseq from] Didymella sp. IMI 355093 scaffold_24, whole genome shotgun sequence
#=GS 1053|NC_054391.1/2825000-2824817         DE [subseq from] Drechmeria coniospora strain ARSEF 6962 chromosome 03, whole genome shotgun sequence
#=GS 1054|MU853417.1/534481-534301            DE [subseq from] Trichocladium antarcticum strain CBS 123565 unplaced genomic scaffold BT67scaffold_17, whole genome shotgun sequence
#=GS 1055|JALAHV010000020.1/12010-12318       DE [subseq from] MAG: Usnochroma carphineum isolate LIQ69CCAR scaffold_20, whole genome shotgun sequence
#=GS 1056|AZHD01000001.1/1383331-1383152      DE [subseq from] Niveomyces insectorum RCEF 264 scaffold_1, whole genome shotgun sequence
#=GS 1057|NW_007361004.1/1309652-1309841      DE [subseq from] Glarea lozoyensis ATCC 20868 chromosome Unknown GLAREA9, whole genome shotgun sequence
#=GS 1059|MU251417.1/49248-49432              DE [subseq from] Amylocarpus encephaloides strain TRa018bII unplaced genomic scaffold BJ875scaffold_62, whole genome shotgun sequence
#=GS 1060|NW_022985183.1/176144-175964        DE [subseq from] Lindgomyces ingoldianus strain ATCC 200398 unplaced genomic scaffold BDR25scaffold_22, whole genome shotgun sequence
#=GS 1061|JAQQPM010000007.1/2769846-2769666   DE [subseq from] Phyllachora maydis strain PM02 Contig_7, whole genome shotgun sequence
#=GS 1062|QGMF01000263.1/1137-1327            DE [subseq from] Lachnellula arida strain CBS 203.66 contig00263, whole genome shotgun sequence
#=GS 1063|QGML01001344.1/8444-8634            DE [subseq from] Lachnellula willkommii strain CBS 172.35 contig01344, whole genome shotgun sequence
#=GS 1064|NC_016472.1/4050505-4050325         DE [subseq from] Thermothelomyces thermophilus ATCC 42464 chromosome 1, complete sequence
#=GS 1066|NC_054860.1/1378425-1378686         DE [subseq from] Aspergillus puulaauensis MK2 DNA, chromosome 4, nearly complete sequence
#=GS 1067|MU864365.1/37542-37354              DE [subseq from] Podospora australis strain PSN309 unplaced genomic scaffold QBC35scaffold_16, whole genome shotgun sequence
#=GS 1068|JAPETZ010000191.1/13430-13249       DE [subseq from] MAG: Piccolia ochrophora isolate Spribille 37415/TS-e1976 pic_ocr_pred_191, whole genome shotgun sequence
#=GS 1069|KV748207.1/853405-853585            DE [subseq from] Cenococcum geophilum 1.58 unplaced genomic scaffold K441scaffold_32, whole genome shotgun sequence
#=GS 1070|ML994706.1/356707-356887            DE [subseq from] Zopfia rhizophila CBS 207.26 unplaced genomic scaffold K469scaffold_97, whole genome shotgun sequence
#=GS 1071|JAJTIW010000005.1/1306198-1306386   DE [subseq from] Hymenoscyphus varicosporioides strain PMI_453 BGZ60scaffold_5, whole genome shotgun sequence
#=GS 1072|NW_022157262.1/60505-60317          DE [subseq from] Lachnellula hyalina strain CBS 185.66 chromosome Unknown contig00148, whole genome shotgun sequence
#=GS 1073|NW_026848220.1/2327410-2327592      DE [subseq from] Lasiosphaeria miniovina strain SMH2392-1A chromosome Unknown B0T26scaffold_1, whole genome shotgun sequence
#=GS 1074|MU004508.1/51582-51858              DE [subseq from] Lophiostoma macrostomum CBS 122681 unplaced genomic scaffold K491scaffold_221, whole genome shotgun sequence
#=GS 1075|QGMG01000822.1/7977-8167            DE [subseq from] Lachnellula cervina strain CBS 625.97 contig00822, whole genome shotgun sequence
#=GS 1076|KV453843.1/126375-125995            DE [subseq from] Tortispora caseinolytica NRRL Y-17796 unplaced genomic scaffold CANCAscaffold_3, whole genome shotgun sequence
#=GS 1077|NW_025763370.1/2551240-2551423      DE [subseq from] Aspergillus melleus strain CBS 546.65 chromosome Unknown contig1, whole genome shotgun sequence
#=GS 1078|NW_027117278.1/59162-59352          DE [subseq from] Phyllosticta citriasiana strain CBS 120426 chromosome Unknown IWZ02scaffold_1, whole genome shotgun sequence
#=GS 1079|KZ559499.1/179260-179447            DE [subseq from] Aspergillus taichungensis strain IBT 19404 unplaced genomic scaffold BDW42scaffold_4, whole genome shotgun sequence
#=GS 1080|NW_023336189.1/1269796-1269981      DE [subseq from] Geosmithia morbida isolate 1262 chromosome Unknown scaffold_2, whole genome shotgun sequence
#=GS 1081|NW_020194404.1/768389-768571        DE [subseq from] Aspergillus steynii IBT 23096 chromosome Unknown P170scaffold_7, whole genome shotgun sequence
#=GS 1082|MU377080.1/16211-16017              DE [subseq from] Xylaria digitata strain CBS 161.22 unplaced genomic scaffold GGR58scaffold_141, whole genome shotgun sequence
#=GS 1083|NW_026944220.1/351101-350921        DE [subseq from] Parathielavia appendiculata strain CBS 731.68 unplaced genomic scaffold N657scaffold_1, whole genome shotgun sequence
#=GS 1084|MU628200.1/81188-81009              DE [subseq from] Aspergillus carlsbadensis strain CBS 123894 unplaced genomic scaffold BJY00scaffold_41, whole genome shotgun sequence
#=GS 1085|JAHEWH010000019.1/307164-306976     DE [subseq from] Halenospora varia strain MPI-CAGE-AT-0135 B0J14scaffold_19, whole genome shotgun sequence
#=GS 1086|JAPETT010000006.1/49921-49734       DE [subseq from] MAG: Claussenomyces sp. TS43310 isolate Spribille 43310/TS-e1940 claussen_pred_6, whole genome shotgun sequence
#=GS 1087|NW_026622714.1/3243105-3242917      DE [subseq from] Penicillium bovifimosum strain IBT 22155 chromosome Unknown utg000005l_segment0_segment0, whole genome shotgun sequence
#=GS 1088|JALAIJ010000116.1/101109-100824     DE [subseq from] MAG: Gyalolechia ehrenbergii isolate LIQ76CEHR scaffold_116, whole genome shotgun sequence
#=GS 1089|MU860159.1/49123-49307              DE [subseq from] Achaetomium macrosporum strain CBS 532.94 unplaced genomic scaffold C8A03scaffold_157, whole genome shotgun sequence
#=GS 1091|JAPEUU010000631.1/7337-7527         DE [subseq from] Neurospora sp. IMI 360204 scaffold_631, whole genome shotgun sequence
#=GS 1092|JAQIZY010000014.1/568128-567937     DE [subseq from] Penicillium frequentans strain IBT 35677 utg000015l_segment0_segment0, whole genome shotgun sequence
#=GS 1093|JALDZU010000160.1/26448-26263       DE [subseq from] MAG: Varicellaria rhodocarpa isolate T1912 var_rho_160, whole genome shotgun sequence
#=GS 1094|JAPEUS010000008.1/860776-860956     DE [subseq from] Collariella sp. IMI 366227 scaffold_8, whole genome shotgun sequence
#=GS 1095|NW_026643207.1/2974612-2974802      DE [subseq from] Penicillium taxi strain IBT 34144 chromosome Unknown utg000005l_segment0_segment0, whole genome shotgun sequence
#=GS 1096|RAQS01000141.1/23150-23334          DE [subseq from] Aspergillus sp. HF37 contig00141, whole genome shotgun sequence
#=GS 1097|NW_026643155.1/2681154-2680938      DE [subseq from] Penicillium subrubescens strain IBT 31985 chromosome Unknown utg000005l_segment0_segment0, whole genome shotgun sequence
#=GS 1099|NW_026944383.1/3032938-3033128      DE [subseq from] Neurospora tetraspora strain CBS 560.94 chromosome Unknown B0H65scaffold_1, whole genome shotgun sequence
#=GS 1101|NW_026643117.1/1508436-1508625      DE [subseq from] Penicillium longicatenatum strain IBT 33135 chromosome Unknown contig_11_segment0_segment0, whole genome shotgun sequence
#=GS 1102|QGMJ01001611.1/1106-916             DE [subseq from] Lachnellula subtilissima strain CBS 197.66 contig01611, whole genome shotgun sequence
#=GS 1103|NW_027042484.1/568755-569009        DE [subseq from] Exophiala bonariae strain CCFEE 5792 chromosome Unknown scaffold_9, whole genome shotgun sequence
#=GS 1104|NW_022985441.1/438568-438748        DE [subseq from] Mytilinidion resinicola strain CBS 304.34 unplaced genomic scaffold BDZ99scaffold_5, whole genome shotgun sequence
#=GS 1105|VCAU01000126.1/66885-66696          DE [subseq from] Aspergillus nanangensis strain MST-FP2251 scaffold_126, whole genome shotgun sequence
#=GS 1106|JAKLMC020000040.1/106469-106914     DE [subseq from] Knufia fluminis strain FJI-L2-BK-P2 scaffold_40, whole genome shotgun sequence
#=GS 1107|NW_027042699.1/166228-165783        DE [subseq from] Knufia obscura strain CCFEE 5817 isolate CBS 148926 chromosome Unknown scaffold_13, whole genome shotgun sequence
#=GS 1108|NW_026944073.1/164365-164185        DE [subseq from] Dichotomopilus funicola strain CBS 141.50 unplaced genomic scaffold C8A04scaffold_52, whole genome shotgun sequence
#=GS 1109|NW_015971148.1/3771194-3771014      DE [subseq from] Sporothrix schenckii 1099-18 chromosome Unknown Cont47, whole genome shotgun sequence
#=GS 1110|NW_026944365.1/525584-524825        DE [subseq from] Exophiala viscosa unplaced genomic scaffold EDD37scaffold_13, whole genome shotgun sequence
#=GS 1113|JAUTDP010000007.1/2117177-2117363   DE [subseq from] Sordaria brevicollis strain FGSC 1904 B0T20scaffold_7, whole genome shotgun sequence
#=GS 1114|NW_026643173.1/438392-438204        DE [subseq from] Penicillium verhagenii strain IBT 33310 chromosome Unknown utg000009l_segment0_segment0, whole genome shotgun sequence
#=GS 1115|NW_026643074.1/482332-482141        DE [subseq from] Penicillium pulvis strain IBT 33274 chromosome Unknown contig_1_segment0_segment0, whole genome shotgun sequence
#=GS 1116|NW_020194338.1/890155-889969        DE [subseq from] Aspergillus campestris IBT 28561 chromosome Unknown P168scaffold_3, whole genome shotgun sequence
#=GS 1117|GL876971.1/477160-477341            DE [subseq from] Magnaporthe poae ATCC 64411 unplaced genomic scaffold supercont1.6, whole genome shotgun sequence
#=GS 1118|MU854318.1/76819-76638              DE [subseq from] Parachaetomium inaequale strain CBS 284.82 unplaced genomic scaffold C8A01scaffold_3, whole genome shotgun sequence
#=GS 1119|JAKRRZ010002658.1/2515-2720         DE [subseq from] Podosphaera aphanis isolate DRCT72020 contig_2658, whole genome shotgun sequence
#=GS 1121|MU004191.1/643230-643050            DE [subseq from] Lophium mytilinum strain CBS 269.34 unplaced genomic scaffold BU16scaffold_11, whole genome shotgun sequence
#=GS 1123|NW_027041841.1/186802-186618        DE [subseq from] Canariomyces arenarius strain CBS 508.74 unplaced genomic scaffold N656scaffold_19, whole genome shotgun sequence
#=GS 1124|JAQKAK010000004.1/495776-495575     DE [subseq from] Penicillium tannophilum strain IBT 21756 utg000004l_segment0_segment0, whole genome shotgun sequence
#=GS 1125|KV745196.1/33622-33433              DE [subseq from] Lepidopterella palustris CBS 459.81 unplaced genomic scaffold K432scaffold_392, whole genome shotgun sequence
#=GS 1126|MU839830.1/442003-441797            DE [subseq from] Echria macrotheca strain PSN4 unplaced genomic scaffold QBC47scaffold_4, whole genome shotgun sequence
#=GS 1128|NW_017971432.1/248125-247945        DE [subseq from] Talaromyces atroroseus strain IBT 11181 chromosome Unknown scaffold_0, whole genome shotgun sequence
#=GS 1129|KZ805412.1/94764-94576              DE [subseq from] Periconia macrospinosa strain DSE2036 unplaced genomic scaffold DM02scaffold_113, whole genome shotgun sequence
#=GS 1130|QMFL01000026.1/1476965-1476704      DE [subseq from] Penicillium rolfsii strain F1880 scaffold_0, whole genome shotgun sequence
#=GS 1131|MU007121.1/69388-70200              DE [subseq from] Tothia fuscella strain CBS 130266 unplaced genomic scaffold EJ08scaffold_113, whole genome shotgun sequence
#=GS 1133|NW_017253254.1/169040-169791        DE [subseq from] Phialophora attinorum strain CBS 131958 chromosome Unknown Contig26, whole genome shotgun sequence
#=GS 1134|QGMI01000215.1/45682-45492          DE [subseq from] Lachnellula occidentalis strain CBS 160.35 contig00215, whole genome shotgun sequence
#=GS 1136|NW_026643148.1/695994-695806        DE [subseq from] Penicillium odoratum strain IBT 22623 chromosome Unknown utg000006l_segment0_segment0, whole genome shotgun sequence
#=GS 1137|NW_026643272.1/1268590-1268865      DE [subseq from] Penicillium mononematosum strain IBT 11891 chromosome Unknown utg000002l:1.0-8112719.0:1.0-8118358.0, whole genome shotgun sequence
#=GS 1138|JALAID010000040.1/3470-3293         DE [subseq from] MAG: Umbilicaria vellea isolate LIQ84UMVE scaffold_40, whole genome shotgun sequence
#=GS 1140|NW_020194028.1/26374-26559          DE [subseq from] Aspergillus candidus strain CBS 102.13 unplaced genomic scaffold BDW47scaffold_23, whole genome shotgun sequence
#=GS 1142|MCBS01023226.1/2561-3348            DE [subseq from] Golovinomyces cichoracearum isolate UMSG1 GcM1_contig_8810, whole genome shotgun sequence
#=GS 1143|NW_014040569.1/763002-762806        DE [subseq from] Grosmannia clavigera kw1407 unplaced genomic scaffold GCSC_89, whole genome shotgun sequence
#=GS 1145|NW_027117442.1/2995440-2995628      DE [subseq from] Phyllosticta capitalensis strain CBS 128856 chromosome Unknown BKA78scaffold_4, whole genome shotgun sequence
#=GS 1147|NW_026695314.1/585108-584920        DE [subseq from] Penicillium chermesinum strain IBT 19713 chromosome Unknown utg000004l:1.0-3345178.0:1.0-3348027.0, whole genome shotgun sequence
#=GS 1149|NW_025763520.1/1426719-1426440      DE [subseq from] Boeremia exigua strain MPI-SDFR-AT-0100 chromosome Unknown C7974scaffold_3, whole genome shotgun sequence
#=GS 1150|JAGTJO010000001.1/3201388-3201208   DE [subseq from] Sordaria sp. MPI-SDFR-AT-0083 B0T09scaffold_1, whole genome shotgun sequence
#=GS 1151|NC_089371.1/4261639-4261819         DE [subseq from] Sordaria macrospora chromosome 1, complete sequence
#=GS 1152|NW_006913295.1/161162-161350        DE [subseq from] Coniosporium apollinis CBS 100218 chromosome Unknown supercont1.33, whole genome shotgun sequence
#=GS 1153|NW_026622737.1/3083572-3083830      DE [subseq from] Penicillium cataractarum strain IBT 29864 chromosome Unknown utg000001l, whole genome shotgun sequence
#=GS 1154|CP042188.1/2435063-2434810          DE [subseq from] Venturia effusa strain albino chromosome 4, complete sequence
#=GS 1155|AP025352.1/1483401-1483122          DE [subseq from] Monascus purpureus KUPM5 DNA, chromosome 8, complete sequence
#=GS 1156|NC_016458.1/4015603-4015782         DE [subseq from] Thermothielavioides terrestris NRRL 8126 chromosome 2, complete sequence
#=GS 1157|NW_026623162.1/3204227-3204040      DE [subseq from] Penicillium angulare strain IBT 27051 chromosome Unknown utg000003l_segment0_segment0, whole genome shotgun sequence
#=GS 1158|NW_008804548.1/2827473-2827290      DE [subseq from] Gaeumannomyces tritici R3-111a-1 unplaced genomic scaffold supercont2.4, whole genome shotgun sequence
#=GS 1159|JAPEUC010000022.1/266280-266100     DE [subseq from] MAG: Sarcosagium campestre isolate Spribille 41927/TS-e1948 sar_cam_pred_22, whole genome shotgun sequence
#=GS 1162|JAQJAG010000007.1/3447819-3447632   DE [subseq from] Penicillium lividum strain IBT 13676 utg000007l_segment0_segment0, whole genome shotgun sequence
#=GS 1163|MU857610.1/43639-43452              DE [subseq from] Corynascus novoguineensis strain CBS 359.72 unplaced genomic scaffold C7999scaffold_10, whole genome shotgun sequence
#=GS 1164|JAULSU010000001.1/5061549-5061738   DE [subseq from] Immersiella caudata strain CBS 606.72 B0T14scaffold_1, whole genome shotgun sequence
#=GS 1165|JAPETI010000007.1/141436-141625     DE [subseq from] MAG: Alyxoria varia isolate Spribille s.n. 20.09.2020/TS-e1968 aly_var_pred_7, whole genome shotgun sequence
#=GS 1166|NC_064651.1/2092177-2091990         DE [subseq from] Penicillium oxalicum strain HP7-1 chromosome II, whole genome shotgun sequence
#=GS 1168|NW_022985030.1/130417-130239        DE [subseq from] Dothidotthia symphoricarpi CBS 119687 unplaced genomic scaffold P153scaffold_23, whole genome shotgun sequence
#=GS 1169|CAJPDT010000061.1/73034-73576       DE [subseq from] Imshaugia aleurites genome assembly, contig: IMSHAL_61, whole genome shotgun sequence
#=GS 1170|WIWV01000124.1/40850-41030          DE [subseq from] Penicillium ucsense strain S1M29 PECM_scaffold_124, whole genome shotgun sequence
#=GS 1171|MU839170.1/77273-77453              DE [subseq from] Copromyces sp. CBS 386.78 unplaced genomic scaffold QBC45scaffold_92, whole genome shotgun sequence
#=GS 1172|NW_026944429.1/3690703-3690883      DE [subseq from] Chaetomium strumarium strain CBS 333.67 chromosome Unknown B0T15scaffold_1, whole genome shotgun sequence
#=GS 1173|NW_024467862.1/1558833-1558655      DE [subseq from] Aspergillus sydowii CBS 593.65 unplaced genomic scaffold ASPSYscaffold_4, whole genome shotgun sequence
#=GS 1174|NW_026623174.1/574968-574788        DE [subseq from] Penicillium diatomitis strain IBT 30728 chromosome Unknown utg000002l_segment0_segment0, whole genome shotgun sequence
#=GS 1175|NC_057363.1/1972168-1971980         DE [subseq from] Aspergillus chevalieri M1 DNA, chromosome 2, nearly complete sequence
#=GS 1176|NW_024467134.1/1978501-1978681      DE [subseq from] Sporothrix brasiliensis 5110 chromosome Unknown Cont15, whole genome shotgun sequence
#=GS 1177|JAPETW010000468.1/4699-4490         DE [subseq from] MAG: Lichina confinis isolate Spribille 39809/TS-e1935 lic_con_pred_468, whole genome shotgun sequence
#=GS 1178|MU863634.1/209085-208907            DE [subseq from] Parathielavia hyrcaniae strain CBS 757.83 unplaced genomic scaffold N658scaffold_11, whole genome shotgun sequence
#=GS 1179|MU865916.1/812646-812836            DE [subseq from] Podospora aff. communis PSN243 unplaced genomic scaffold QBC34scaffold_4, whole genome shotgun sequence
#=GS 1180|CAOQHR010000007.1/2661370-2661186   DE [subseq from] Periconia digitata strain CNCM I-4278 genome assembly, contig: Pdig07, whole genome shotgun sequence
#=GS 1182|NW_024467528.1/979335-979513        DE [subseq from] Aspergillus versicolor CBS 583.65 unplaced genomic scaffold ASPVEscaffold_5, whole genome shotgun sequence
#=GS 1183|NJEV01000426.1/9013-9190            DE [subseq from] Cordyceps sp. RAO-2017 strain 1346 Contig_426, whole genome shotgun sequence
#=GS 1185|MU859104.1/108574-108756            DE [subseq from] Pseudoneurospora amorphoporcata strain CBS 626.80 unplaced genomic scaffold QBC32scaffold_44, whole genome shotgun sequence
#=GS 1186|NW_019208916.1/460347-460169        DE [subseq from] Penicilliopsis zonata CBS 506.65 unplaced genomic scaffold ASPZOscaffold_6, whole genome shotgun sequence
#=GS 1187|WHUX01000012.1/309297-308953        DE [subseq from] Terfezia claveryi strain T7 BGX38scaffold_12, whole genome shotgun sequence
#=GS 1188|LBBL01000060.1/47959-48148          DE [subseq from] Ceratocystis platani strain CFO contig_00060, whole genome shotgun sequence
#=GS 1189|JAVRRQ010000827.1/6573-6387         DE [subseq from] Oleoguttula sp. CCFEE 6159 scaffold_827, whole genome shotgun sequence
#=GS 1191|WHUZ01000034.1/476326-476673        DE [subseq from] Kalaharituber pfeilii strain F3 BDZ91scaffold_34, whole genome shotgun sequence
#=GS 1192|NW_022986870.1/162044-161865        DE [subseq from] Westerdykella ornata strain CBS 379.55 unplaced genomic scaffold EI97scaffold_20, whole genome shotgun sequence
#=GS 1193|ML986662.1/98664-98486              DE [subseq from] Didymosphaeria enalia strain CBS 304.66 unplaced genomic scaffold CC78scaffold_85, whole genome shotgun sequence
#=GS 1194|NAJN01000120.1/6060-5874            DE [subseq from] Cryomyces minteri strain CCFEE 5187 scaffold_120, whole genome shotgun sequence
#=GS 1195|ML121549.1/242725-243069            DE [subseq from] Terfezia boudieri ATCC MYA-4762 unplaced genomic scaffold L211scaffold_23, whole genome shotgun sequence
#=GS 1196|KZ825916.1/75519-75706              DE [subseq from] Aspergillus ellipticus CBS 707.79 unplaced genomic scaffold BO71scaffold_120, whole genome shotgun sequence
#=GS 1197|NW_019170456.1/308787-308599        DE [subseq from] Aspergillus glaucus CBS 516.65 unplaced genomic scaffold ASPGLscaffold_4, whole genome shotgun sequence
#=GS 1198|JAJSPD010000017.1/572094-572289     DE [subseq from] Bisporella sp. PMI_857 B0O99scaffold_17, whole genome shotgun sequence
#=GS 1200|CDHK01000002.1/1781965-1782166      DE [subseq from] Penicillium brasilianum genome assembly Pbras_Allpaths-LG, scaffold SCAF2, whole genome shotgun sequence
#=GS 1201|JAULSV010000001.1/5106033-5106212   DE [subseq from] Cercophora newfieldiana strain SMH2532-1 B0T16scaffold_1, whole genome shotgun sequence
#=GS 1202|NW_024467300.1/368757-368945        DE [subseq from] Aspergillus ruber CBS 135680 unplaced genomic scaffold scaffold00004, whole genome shotgun sequence
#=GS 1204|QVQW01000029.1/69411-69222          DE [subseq from] Coniochaeta pulveracea strain CAB683 scaffold_29, whole genome shotgun sequence
#=GS 1205|NW_015971801.1/208830-209018        DE [subseq from] Scedosporium apiospermum strain IHEM 14462 chromosome Unknown SEQ_SAPIO_0100, whole genome shotgun sequence
#=GS 1206|CASHTG010000019.1/1825265-1825084   DE [subseq from] Parascedosporium putredinis genome assembly, contig: Graphium_7, whole genome shotgun sequence
#=GS 1207|NW_015622182.1/170978-170746        DE [subseq from] Verruconis gallopava strain CBS 43764 unplaced genomic scaffold supercont1.46, whole genome shotgun sequence
#=GS 1208|LAZP02000001.1/132984-133170        DE [subseq from] Ophiocordyceps unilateralis strain SC16a scaffold_1, whole genome shotgun sequence
#=GS 1209|JAGYIB010000152.1/13198-14076       DE [subseq from] Ascosphaera pollenicola strain ATCC 62712 scaffold_152, whole genome shotgun sequence
#=GS 1210|JAPDRP010000025.1/407508-407696     DE [subseq from] Cladosporium sp. JES 115 strain JES_115 scaffold_25, whole genome shotgun sequence
#=GS 1211|NW_026261565.1/22924-23161          DE [subseq from] Candida jiufengensis strain CBS 10846 chromosome Unknown scaffold15, whole genome shotgun sequence
#=GS 1212|ML996688.1/785688-785433            DE [subseq from] Trichodelitschia bisporula strain CBS 262.69 unplaced genomic scaffold EJ06scaffold_2, whole genome shotgun sequence
#=GS 1213|NW_022985068.1/501389-501210        DE [subseq from] Eremomyces bilateralis CBS 781.70 unplaced genomic scaffold P152scaffold_2, whole genome shotgun sequence
#=GS 1214|JAPETJ010000012.1/339308-339131     DE [subseq from] MAG: Bathelium mastoideum isolate Aptroot 80729/TS-e1944 bat_mas_pred_12, whole genome shotgun sequence
#=GS 1215|JABSSW010000033.1/434237-434418     DE [subseq from] Physcia stellaris isolate C0375214F Contig_033, whole genome shotgun sequence
#=GS 1216|JAUEDM010000001.1/4718888-4719193   DE [subseq from] Apodospora peruviana strain CBS 118394 B0H66scaffold_1, whole genome shotgun sequence
#=GS 1217|SNSD01000019.1/289028-288772        DE [subseq from] Venturia nashicola strain MAFF615029 MAFF615029_SCAF0019, whole genome shotgun sequence
#=GS 1218|ML991785.1/424387-424565            DE [subseq from] Viridothelium virens strain Tuck. ex Michener unplaced genomic scaffold EV356scaffold_15, whole genome shotgun sequence
#=GS 1220|MU253763.1/68725-68529              DE [subseq from] Calycina marina strain TRa3180A unplaced genomic scaffold BJ878scaffold_27, whole genome shotgun sequence
#=GS 1221|NW_023501049.1/560708-561246        DE [subseq from] Letharia columbiana isolate WasteWater2 chromosome Unknown Sc0000011_s2, whole genome shotgun sequence
#=GS 1222|JANTQB010000034.1/150533-150736     DE [subseq from] Myotisia sp. PD_48 scaffold_34, whole genome shotgun sequence
#=GS 1223|NW_023502975.1/1065769-1066303      DE [subseq from] Letharia lupina isolate WasteWater1 chromosome Unknown contig_6, whole genome shotgun sequence
#=GS 1224|CAJPDR010000270.1/8001-8291         DE [subseq from] MAG: Alectoria fallacina genome assembly, contig: ALECFAL_270, whole genome shotgun sequence
#=GS 1225|ML119705.1/5205-5546                DE [subseq from] Ascobolus immersus RN42 unplaced genomic scaffold BJ508scaffold_61, whole genome shotgun sequence
#=GS 1226|ONZQ02000023.1/39088-38902          DE [subseq from] Cephalotrichum gorgonifer genome assembly, contig: DNG_scaffold_023, whole genome shotgun sequence
#=GS 1227|PEDP01000985.1/4917-4733            DE [subseq from] Erysiphe pulchra isolate Cflorida contig_985, whole genome shotgun sequence
#=GS 1228|JAAQQW010000007.1/530162-530396     DE [subseq from] Yarrowia sp. C11 C11_7, whole genome shotgun sequence
#=GS 1231|MU858067.1/64715-64426              DE [subseq from] Rhypophila decipiens strain PSN293 unplaced genomic scaffold QBC37scaffold_23, whole genome shotgun sequence
#=GS 1232|MU001678.1/673564-673259            DE [subseq from] Lineolata rhizophorae strain ATCC 16933 unplaced genomic scaffold BDY21scaffold_9, whole genome shotgun sequence
#=GS 1233|NW_020290407.1/1576016-1576258      DE [subseq from] Aspergillus heteromorphus CBS 117.55 chromosome Unknown BO70scaffold_2, whole genome shotgun sequence
#=GS 1235|JAWDJW010008296.1/1063-1250         DE [subseq from] Coniosporium uncinatum strain CCFEE 5737 scaffold_3925, whole genome shotgun sequence
#=GS 1236|NW_026623156.1/5066714-5066906      DE [subseq from] Penicillium daleae strain IBT 16125 chromosome Unknown utg000008l_segment0_segment0, whole genome shotgun sequence
#=GS 1237|VXIS01000015.1/125007-125381        DE [subseq from] Sphaerosporella brunnea strain Sb_GMNB300 FN846scaffold_15, whole genome shotgun sequence
#=GS 1238|NW_006383037.1/469795-469976        DE [subseq from] Chaetomium thermophilum var. thermophilum DSM 1495 unplaced genomic scaffold scf7180000011821, whole genome shotgun sequence
#=GS 1239|NC_018218.1/134383-134620           DE [subseq from] Zymoseptoria tritici IPO323 chromosome 1, whole genome shotgun sequence
#=GS 1240|NW_027117719.1/97100-97534          DE [subseq from] Lipomyces arxii strain Phaff 12-163 unplaced genomic scaffold V1512scaffold_20, whole genome shotgun sequence
#=GS 1241|AZGZ01000048.1/19560-20449          DE [subseq from] Ascosphaera apis ARSEF 7405 Scaffold_48, whole genome shotgun sequence
#=GS 1242|JAACLJ010000003.1/2445126-2444939   DE [subseq from] Ophiocordyceps camponoti-floridani strain EC05 scaffold_03, whole genome shotgun sequence
#=GS 1243|NW_015622505.1/4812627-4811855      DE [subseq from] Exophiala mesophila strain CBS 40295 unplaced genomic scaffold supercont1.2, whole genome shotgun sequence
#=GS 1244|NC_089382.1/4436713-4436485         DE [subseq from] Yarrowia lipolytica chromosome E, complete sequence
#=GS 1245|WHUY01000034.1/535656-535996        DE [subseq from] Tirmania nivea strain G3 EV426scaffold_34, whole genome shotgun sequence
#=GS 1246|NJES01000608.1/1584-1398            DE [subseq from] Ophiocordyceps camponoti-rufipedis strain Map16 Contig_608, whole genome shotgun sequence
#=GS 1248|MCFK01004806.1/2213-2024            DE [subseq from] Erysiphe neolycopersici isolate UMSG2 OnM2_contig_420, whole genome shotgun sequence
#=GS 1249|CM045619.1/840693-840524            DE [subseq from] Erysiphe necator strain EnFRAME01 chromosome 1, whole genome shotgun sequence
#=GS 1250|MU122118.1/452404-452749            DE [subseq from] Wilcoxina mikolae CBS 423.85 unplaced genomic scaffold K440scaffold_28, whole genome shotgun sequence
#=GS 1251|WHVE01000027.1/35067-35412          DE [subseq from] Trichophaea hybrida strain UTF0779 BDD12scaffold_27, whole genome shotgun sequence
#=GS 1252|NW_027117623.1/1066507-1065943      DE [subseq from] Limtongia smithiae strain NRRL Y-17922 unplaced genomic scaffold V1518scaffold_2, whole genome shotgun sequence
#=GS 1253|MU006092.1/1291893-1291632          DE [subseq from] Patellaria atrata CBS 101060 unplaced genomic scaffold M501scaffold_4, whole genome shotgun sequence
#=GS 1255|JALDZB010000041.1/225382-225198     DE [subseq from] MAG: Agyrium rufum isolate Spribille 39798 agy_ruf_41, whole genome shotgun sequence
#=GS 1256|NW_027117988.1/465417-465011        DE [subseq from] Dipodascopsis tothii strain CBS 759.85 unplaced genomic scaffold V1510scaffold_4, whole genome shotgun sequence
#=GS 1257|NW_025065153.1/241294-240940        DE [subseq from] Ogataea haglerorum isolate 81-453-3 chromosome Unknown 81-453-3_NODE_3_length_672639_cov_96.912891, whole genome shotgun sequence
#=GS 1258|JAPETR010000029.1/185528-186253     DE [subseq from] MAG: Chrysothrix sp. TS-e1954 isolate Spribille s.n. 12.05.2019/TS-e1954 chri_sp_pred_29, whole genome shotgun sequence
#=GS 1261|JAPZLL010000012.1/96475-96656       DE [subseq from] Cercophora sp. LCS_1 cersp.18_scaffold_12, whole genome shotgun sequence
#=GS 1262|ML220123.1/187941-187704            DE [subseq from] Ascodesmis nigricans strain CBS 389.68 unplaced genomic scaffold EX30scaffold_12, whole genome shotgun sequence
#=GS 1263|NW_017962921.1/636515-636320        DE [subseq from] Ascoidea rubescens DSM 1968 unplaced genomic scaffold ASCRUscaffold_9, whole genome shotgun sequence
#=GS 1264|JAGYIA010002275.1/577-391           DE [subseq from] Ascosphaera atra strain ARSEF 5147 scaffold_4550, whole genome shotgun sequence
#=GS 1266|NW_025065215.1/473203-473578        DE [subseq from] Ogataea angusta isolate 61-244 chromosome Unknown 61-244_NODE_1_length_1302399_cov_90.877568, whole genome shotgun sequence
#=GS 1267|NW_025764223.1/151402-151079        DE [subseq from] Ogataea philodendri strain CBS6075 chromosome Unknown scaffold8, whole genome shotgun sequence
#=GS 1269|NAJO01000002.1/862472-862250        DE [subseq from] Cryoendolithus antarcticus strain CCFEE 5527 scaffold_2, whole genome shotgun sequence
#=GS 1270|NW_026250439.1/152927-152691        DE [subseq from] Tricharina praecox strain CBS 144465 chromosome Unknown BZA05scaffold_37, whole genome shotgun sequence
#=GS 1271|ML120364.1/528417-528095            DE [subseq from] Choiromyces venosus 120613-1 unplaced genomic scaffold L873scaffold_14, whole genome shotgun sequence
#=GS 1272|NW_017963664.1/189477-189643        DE [subseq from] Cyberlindnera jadinii NRRL Y-1542 unplaced genomic scaffold CYBJAscaffold_13, whole genome shotgun sequence
#=GS 1273|JAGYHZ010000921.1/3804-4157         DE [subseq from] Ascosphaera aggregata strain USDA-ARS PIBMSR Wild2 scaffold_921, whole genome shotgun sequence
#=GS 1274|NW_006921535.1/5096882-5097071      DE [subseq from] Pseudocercospora fijiensis CIRAD86 unplaced genomic scaffold MYCFIscaffold_4, whole genome shotgun sequence
#=GS 1276|JABCIY010000169.1/182726-182889     DE [subseq from] Pseudocercospora fuligena strain PF001 tig00004177, whole genome shotgun sequence
#=GS 1279|NW_027041951.1/553791-554023        DE [subseq from] Recurvomyces mirabilis strain CCFEE 5264 chromosome Unknown scaffold_17, whole genome shotgun sequence
#=GS 1280|LFZN01000121.1/41679-41838          DE [subseq from] Pseudocercospora eumusae strain CBS 114824 scaffold121, whole genome shotgun sequence
#=GS 1281|LFZO01001396.1/3798-3639            DE [subseq from] Pseudocercospora musae strain CBS 116634 scaffold1396, whole genome shotgun sequence
#=GS 1282|JAJJXL010000016.1/490385-490913     DE [subseq from] Pyronema domesticum strain CBS 144463 FPQ18scaffold_16, whole genome shotgun sequence
#=GS 1283|NW_017567018.1/144912-144663        DE [subseq from] Saitoella complicata NRRL Y-17804 unplaced genomic scaffold SAICOscaffold_27, whole genome shotgun sequence
#=GS 1284|NW_006911258.1/815515-815742        DE [subseq from] Baudoinia panamericana UAMH 10762 unplaced genomic scaffold BAUCOscaffold_2, whole genome shotgun sequence
#=GS 1285|JAJJXM010000084.1/195763-196303     DE [subseq from] Pyronema omphalodes strain CBS 144459 BZA77scaffold_84, whole genome shotgun sequence
#=GS 1287|NESQ01000291.1/78855-79200          DE [subseq from] Tuber borchii strain Tbo3840 B9Z19scaffold_291, whole genome shotgun sequence
#=GS 1291|NW_022986956.1/176286-176514        DE [subseq from] Zasmidium cellare ATCC 36951 unplaced genomic scaffold M409scaffold_12, whole genome shotgun sequence
#=GS 1292|MU839411.1/847110-847286            DE [subseq from] Schizothecium conicum strain SC1-Ups unplaced genomic scaffold QBC39scaffold_1, whole genome shotgun sequence
#=GS 1293|MU003795.1/92466-92247              DE [subseq from] Polychaeton citri CBS 116435 unplaced genomic scaffold K431scaffold_31, whole genome shotgun sequence
#=GS 1294|JAUKUD010000001.1/3559737-3559913   DE [subseq from] Schizothecium vesticola strain SMH3187-1 B0T18scaffold_1, whole genome shotgun sequence
#=GS 1296|PNEN01001756.1/58516-58701          DE [subseq from] Cercospora berteroae strain CBS538.71 Cbert_1_C292852, whole genome shotgun sequence
#=GS 1297|NC_088939.1/2276951-2277136         DE [subseq from] Cercospora beticola chromosome 5, complete sequence
#=GS 1298|CAVMBE010000105.1/53516-53298       DE [subseq from] Lecanosticta acicola genome assembly, contig: LecAci7_s105, whole genome shotgun sequence
#=GS 1299|NW_025408584.1/2288652-2288837      DE [subseq from] Cercospora kikuchii DNA, contig_00003, whole genome shotgun sequence
#=GS 1300|NW_003298759.1/389867-390204        DE [subseq from] Tuber melanosporum whole genome shotgun sequence assembly, scaffold_103, strain Mel28
#=GS 1301|NW_016017385.1/874421-874607        DE [subseq from] Sphaerulina musiva SO2202 unplaced genomic scaffold SEPMUscaffold_3, whole genome shotgun sequence
#=GS 1302|JAHFYN010000001.1/763521-763281     DE [subseq from] Aureobasidium sp. EXF-3399 contig0, whole genome shotgun sequence
#=GS 1303|NW_013581200.1/763548-763308        DE [subseq from] Aureobasidium namibiae CBS 147.97 unplaced genomic scaffold scaffold_9, whole genome shotgun sequence
#=GS 1305|CP051141.1/3005779-3005938          DE [subseq from] Peltaster fructicola strain LNHT1506 chromosome 3
#=GS 1306|MU004239.1/1247731-1247495          DE [subseq from] Microthyrium microscopicum strain CBS 115976 unplaced genomic scaffold BT63scaffold_10, whole genome shotgun sequence
#=GS 1310|NC_052375.1/457820-458281           DE [subseq from] Brettanomyces nanus chromosome 2, complete sequence
#=GS 1311|NW_017802369.1/64211-64454          DE [subseq from] Pneumocystis murina B123 chromosome Unknown supercont1.11, whole genome shotgun sequence
#=GS 1312|JAADKB010000005.1/1855760-1855565   DE [subseq from] Delphinella strobiligena strain CBS 735.71 BDV97scaffold_5, whole genome shotgun sequence
#=GS 1314|JACCEG010000347.1/92367-92032       DE [subseq from] Tuber brumale strain 140227-1 scaffold347, whole genome shotgun sequence
#=GS 1315|MU006569.1/556045-556236            DE [subseq from] Sporormia fimetaria CBS 119925 unplaced genomic scaffold M011scaffold_9, whole genome shotgun sequence
#=GS 1316|JAXBDG010000004.1/914035-913701     DE [subseq from] Linnemannia elongata strain NVP64 F5H01scaffold_4, whole genome shotgun sequence
#=GS 1317|LN890957.1/750587-750245            DE [subseq from] Tuber aestivum isolate Montdore genome assembly, scaffold: Tuber_Aestivum_scaffold_15, whole genome shotgun sequence
#=GS 1321|NW_017264702.1/822174-821897        DE [subseq from] Ogataea polymorpha strain NCYC 495 leu1.1 chromosome Unknown OGAPOscaffold_5, whole genome shotgun sequence
#=GS 1322|NC_027864.1/829436-829156           DE [subseq from] Ogataea parapolymorpha DL-1 chromosome III, whole genome shotgun sequence
#=GS 1323|MU005999.1/107493-107644            DE [subseq from] Piedraia hortae CBS 480.64 unplaced genomic scaffold K470scaffold_43, whole genome shotgun sequence
#=GS 1324|ML996087.1/456460-456619            DE [subseq from] Myriangium duriaei CBS 260.36 unplaced genomic scaffold K461scaffold_7, whole genome shotgun sequence
#=GS 1326|JAESVG020000005.1/1615967-1615806   DE [subseq from] Elsinoe batatas strain CRI-CJ2 Contig00005, whole genome shotgun sequence
#=GS 1328|LXFE01001513.1/26013-25722          DE [subseq from] Neolecta irregularis DAH-3 voucher Farlow Herbarium scaffold_3403, whole genome shotgun sequence
#=GS 1329|CP138585.1/1189760-1190003          DE [subseq from] Acrodontium crateriforme isolate 169a chromosome 6
#=GS 1330|NW_024470055.1/319715-319931        DE [subseq from] Aureobasidium melanogenum CBS 110374 unplaced genomic scaffold scaffold_3, whole genome shotgun sequence
#=GS 1331|CP054532.1/545656-545409            DE [subseq from] Pneumocystis wakefieldiae isolate 2A chromosome 1
#=GS 1333|PYWC01000010.1/1419750-1419996      DE [subseq from] Tuber magnatum isolate 091103-1 scaffold9, whole genome shotgun sequence
#=GS 1335|JAVRQT010000006.1/1197593-1197370   DE [subseq from] Elasticomyces elasticus strain CCFEE 5806 scaffold_6, whole genome shotgun sequence
#=GS 1338|NKHZ01000017.1/210976-211128        DE [subseq from] Sphaceloma murrayae strain CQ-2017a scaffold20, whole genome shotgun sequence
#=GS 1341|NW_019716267.1/171411-171567        DE [subseq from] Ramularia collo-cygni strain URUG2 genome assembly, contig: RCC_scaffold13, whole genome shotgun sequence
#=GS 1342|CP099419.1/319574-319723            DE [subseq from] Septoria linicola strain SE15195 chromosome 2
#=GS 1344|ML995811.1/656002-655745            DE [subseq from] Teratosphaeria nubilosa strain CBS 116005 unplaced genomic scaffold EJ03scaffold_4, whole genome shotgun sequence
#=GS 1345|NC_063015.1/1011620-1011834         DE [subseq from] Fulvia fulva chromosome 4, complete sequence
#=GS 1346|NW_021941045.1/107284-107070        DE [subseq from] Aureobasidium pullulans EXF-150 unplaced genomic scaffold scaffold_25, whole genome shotgun sequence
#=GS 1347|JBFMKM010000006.1/378631-378425     DE [subseq from] Neodothiora populina strain CPC 39397 canker_contig_9, whole genome shotgun sequence
#=GS 1348|JAJJXG010000031.1/376402-376080     DE [subseq from] Geopyxis carbonaria strain CBS 144460 EDC01scaffold_31, whole genome shotgun sequence
#=GS 1349|JAPDRO010000016.1/489355-489163     DE [subseq from] Dothideales sp. JES 119 strain JES_119 scaffold_16, whole genome shotgun sequence
#=GS 1351|NW_024468005.1/296613-296108        DE [subseq from] Protomyces lactucae-debilis strain 12-1054 chromosome Unknown BCR37scaffold_13, whole genome shotgun sequence
#=GS 1352|NW_013566988.1/332670-332440        DE [subseq from] Aureobasidium subglaciale EXF-2481 unplaced genomic scaffold scaffold_7, whole genome shotgun sequence
#=GS 1353|NW_017264724.1/314656-314425        DE [subseq from] Pneumocystis carinii B80 chromosome Unknown supercont1.12, whole genome shotgun sequence
#=GS 1354|NAJL01000007.1/32390-32544          DE [subseq from] Salinomyces thailandica strain CCFEE 6315 scaffold_7, whole genome shotgun sequence
#=GS 1355|KV453874.1/36501-36062              DE [subseq from] Candida arabinofermentans NRRL YB-2248 unplaced genomic scaffold CANARscaffold_28, whole genome shotgun sequence
#=GS 1357|JAVRRR010000024.1/2867-3129         DE [subseq from] Rachicladosporium monterosium strain CCFEE 5386 scaffold_24, whole genome shotgun sequence
#=GS 1359|JAAAUF010000137.1/15397-15716       DE [subseq from] Haplosporangium gracile strain Z 33 scaffold_137, whole genome shotgun sequence
#=GS 1360|JABTEG010000004.1/51711-51930       DE [subseq from] Pneumocystis oryctolagi strain RABM scaffold20, whole genome shotgun sequence
#=GS 1361|JAMKPW020000040.1/443979-443787     DE [subseq from] Zalaria obscura isolate JY119 contig40, whole genome shotgun sequence
#=GS 1362|NAJQ01000321.1/15693-15536          DE [subseq from] Friedmanniomyces simplex strain CCFEE 5184 scaffold_321, whole genome shotgun sequence
#=GS 1363|JAVFHQ010000033.1/20184-20342       DE [subseq from] Oleoguttula mirabilis strain CCFEE 5522 scaffold_33, whole genome shotgun sequence
#=GS 1364|JAVRRN010000035.1/20183-20341       DE [subseq from] Meristemomyces frigidus strain CCFEE 5501 scaffold_35, whole genome shotgun sequence
#=GS 1365|NW_017264777.1/57735-57949          DE [subseq from] Pneumocystis jirovecii RU7 chromosome Unknown supercont1.3, whole genome shotgun sequence
#=GS 1366|JABTEF010000002.1/46655-46880       DE [subseq from] Pneumocystis canis strain Ck1 scaf_2, whole genome shotgun sequence
#=GS 1367|JAAAUO010000705.1/9551-9229         DE [subseq from] Mortierella sp. GBA39 scaffold_705, whole genome shotgun sequence
#=GS 1368|JASUXV010000013.1/391082-390923     DE [subseq from] Friedmanniomyces endolithicus strain CCFEE 5001 scaffold_13, whole genome shotgun sequence
#=GS 1370|JAAAXW010000111.1/11557-11235       DE [subseq from] Mortierella hygrophila strain NRRL 2591 scaffold_111, whole genome shotgun sequence
#=GS 1372|CM030731.1/66903-67123              DE [subseq from] Pneumocystis sp. 'macacae' isolate P2C chromosome 12, whole genome shotgun sequence
#=GS 1374|NW_022984966.1/4568-4808            DE [subseq from] Dissoconium aciculare CBS 342.82 unplaced genomic scaffold K489scaffold_16, whole genome shotgun sequence
#=GS 1375|JAAAHU010000009.1/163852-163511     DE [subseq from] Linnemannia zychae strain NRRL 2592 scaffold_9, whole genome shotgun sequence
#=GS 1376|NW_022985517.1/658029-657798        DE [subseq from] Neohortaea acidophila strain CBS 113389 unplaced genomic scaffold BDY17scaffold_8, whole genome shotgun sequence
#=GS 1377|NC_042507.1/1681025-1681464         DE [subseq from] Pichia kudriavzevii chromosome 2, complete sequence
#=GS 1378|JAHRHY010000004.1/962328-962008     DE [subseq from] Linnemannia hyalina strain SCG-10 scaffold_4, whole genome shotgun sequence
#=GS 1382|NW_017566983.1/1804267-1804784      DE [subseq from] Pichia membranifaciens NRRL Y-2026 unplaced genomic scaffold PICMEscaffold_2, whole genome shotgun sequence
#=GS 1384|ML978136.1/256133-256354            DE [subseq from] Rhizodiscina lignyota strain CBS 133067 unplaced genomic scaffold NA57scaffold_16, whole genome shotgun sequence
#=GS 1386|JAWHKS010000004.1/963602-963276     DE [subseq from] MAG: Linnemannia gamsii isolate AM1032 J3R72scaffold_4, whole genome shotgun sequence
#=GS 1390|JAWDJV010009431.1/136-1             DE [subseq from] Teratosphaeriaceae sp. CCFEE 6253 scaffold_99, whole genome shotgun sequence
#=GS 1392|JAAAIL010001167.1/2385-2712         DE [subseq from] Linnemannia exigua strain NRRL 28262 scaffold_1167, whole genome shotgun sequence
#=GS 1395|JAWDJX010000008.1/412087-411926     DE [subseq from] Extremus antarcticus strain CCFEE 5312 scaffold_8, whole genome shotgun sequence
#=GS 1397|JAAAIK010000464.1/19927-20234       DE [subseq from] Podila epicladia strain KOD1059 scaffold_464, whole genome shotgun sequence
#=GS 1398|NW_027041747.1/448567-448394        DE [subseq from] Saxophila tyrrhenica strain CCFEE 5935 chromosome Unknown scaffold_15, whole genome shotgun sequence
#=GS 1399|JAAAIE010000881.1/13320-13625       DE [subseq from] Podila clonocystis strain AM1000 scaffold_881, whole genome shotgun sequence
#=GS 1403|JAMKHU010000275.1/19386-19706       DE [subseq from] MAG: Podila humilis isolate PMI 1414 BYD32scaffold_275, whole genome shotgun sequence
#=GS 1404|KN042419.1/1821360-1821680          DE [subseq from] Mortierella verticillata NRRL 6337 unplaced genomic scaffold supercont1.4, whole genome shotgun sequence
#=GS 1405|JAAAUX010000446.1/22647-22985       DE [subseq from] Podila horticola strain CK413 scaffold_446, whole genome shotgun sequence
#=GS 1406|CAJVPP010003028.1/2533-2242         DE [subseq from] Funneliformis mosseae strain 87-6 pot B 2015 genome assembly, contig: contig003028, whole genome shotgun sequence
#=GS 1407|CAJVPV010009124.1/485-232           DE [subseq from] Acaulospora morrowiae strain CL551 genome assembly, contig: contig009124, whole genome shotgun sequence
#=GS 1408|JAAOMT010000710.1/139495-139857     DE [subseq from] Geosiphon pyriformis strain uo1 jcf7180000152462, whole genome shotgun sequence
#=GS 1411|JAAAIS010000076.1/6078-5774         DE [subseq from] Podila minutissima strain AD069 scaffold_76, whole genome shotgun sequence
#=GS 1412|CAJVPQ010000943.1/938-647           DE [subseq from] Funneliformis caledonium strain UK204 genome assembly, contig: contig000943, whole genome shotgun sequence
#=GS 1413|JAABNM010000058.1/41662-41349       DE [subseq from] Mortierella claussenii strain NRRL 2760 scaffold_58, whole genome shotgun sequence
#=GS 1414|NW_011627861.1/2872001-2871703      DE [subseq from] Schizosaccharomyces japonicus yFS275 unplaced genomic scaffold supercont5.2, whole genome shotgun sequence
#=GS 1415|JAAAVE010000997.1/6341-6684         DE [subseq from] Podila epigama strain NRRL 5512 scaffold_997, whole genome shotgun sequence
#=GS 1417|JAAAVF010001175.1/5549-5918         DE [subseq from] Entomortierella beljakovae strain KOD1040 scaffold_1175, whole genome shotgun sequence
#=GS 1418|JAAAIB010000154.1/47766-48079       DE [subseq from] Mortierella antarctica strain KOD1229 scaffold_154, whole genome shotgun sequence
#=GS 1419|JAAAIG010000005.1/104320-103995     DE [subseq from] Gryganskiella cystojenkinii strain 1230 scaffold_5, whole genome shotgun sequence
#=GS 1422|CAMKVN010003135.1/5149-5436         DE [subseq from] Funneliformis geosporum strain wild A genome assembly, contig: contig003135, whole genome shotgun sequence
#=GS 1423|NW_026516247.1/346323-346512        DE [subseq from] Polychytrium aggregatum strain JEL109 chromosome Unknown BJ171scaffold_45, whole genome shotgun sequence
#=GS 1424|BTFY01000009.1/543890-544231        DE [subseq from] Martiniozyma asiatica DNA, jcf7180000000068, whole genome shotgun sequence
#=GS 1425|CAJVPT010006587.1/3250-2940         DE [subseq from] Acaulospora colombiana strain CL356 genome assembly, contig: contig006587, whole genome shotgun sequence
#=GS 1428|JAWHKU010000009.1/291994-291654     DE [subseq from] MAG: Benniella sp. isolate AD185 J3Q66scaffold_9, whole genome shotgun sequence
#=GS 1430|CP118379.1/539587-540036            DE [subseq from] Malassezia psittaci strain CBS 14136 chromosome 5
#=GS 1432|JAAAHW010009528.1/4564-4888         DE [subseq from] Modicella reniformis strain MES-2147 scaffold_677, whole genome shotgun sequence
#=GS 1435|JAAAUE010005912.1/2406-2717         DE [subseq from] Haplosporangium bisporale strain Z 9 scaffold_1436, whole genome shotgun sequence
#=GS 1438|NC_089435.1/4631761-4631477         DE [subseq from] Rhizophagus irregularis chromosome 7, complete sequence
#=GS 1439|SELW01000657.1/69513-70016          DE [subseq from] Pichia inconspicua strain CBS 180 scaffold1_size641846, whole genome shotgun sequence
#=GS 1441|JANBUW010001996.1/222-563           DE [subseq from] Coemansia brasiliensis strain NRRL 1566 scaffold_1996, whole genome shotgun sequence
#=GS 1444|CP119947.1/540454-540886            DE [subseq from] Malassezia yamatoensis strain CBS 9725 chromosome 5
#=GS 1446|JANBSP010000030.1/524-865           DE [subseq from] Coemansia sp. RSA 2336 RSA_2336_m_25, whole genome shotgun sequence
#=GS 1448|JAAAIP010000388.1/9632-9945         DE [subseq from] Dissophora globulifera strain REB-010B scaffold_388, whole genome shotgun sequence
#=GS 1450|NW_019029048.1/112442-112816        DE [subseq from] Lobosporangium transversale strain NRRL 3116 chromosome Unknown BCR41scaffold_70, whole genome shotgun sequence
#=GS 1451|NW_013185620.1/787740-787461        DE [subseq from] Schizosaccharomyces octosporus yFS286 unplaced genomic scaffold supercont6.2, whole genome shotgun sequence
#=GS 1452|NC_070560.1/3364333-3364132         DE [subseq from] Puccinia triticina chromosome 3A, complete sequence
#=GS 1466|NW_026252497.1/35753-35953          DE [subseq from] Mucor mucedo strain NRRL 3635 chromosome Unknown EV154scaffold_213, whole genome shotgun sequence
#=GS 1469|JAIXMV010000013.1/358278-358617     DE [subseq from] Coemansia spiralis strain RSA 1278 BX070scaffold_13, whole genome shotgun sequence
#=GS 1470|JANBQD010000056.1/28099-28438       DE [subseq from] Coemansia umbellata strain BCRC 34882 scaffold_56, whole genome shotgun sequence
#=GS 1473|JAHLTZ010000017.1/482410-483096     DE [subseq from] Syncephalis fuscata strain S228 BDF19scaffold_17, whole genome shotgun sequence
#=GS 1474|NW_026251862.1/1148-1487            DE [subseq from] Gamsiella multidivaricata strain RSA 2152 chromosome Unknown BC939scaffold_154, whole genome shotgun sequence
#=GS 1475|NW_026251475.1/540424-540611        DE [subseq from] Kickxella alabastrina strain RSA 675 chromosome Unknown BX661scaffold_4, whole genome shotgun sequence
#=GS 1478|JAEPRD010000046.1/158730-158930     DE [subseq from] Mucor saturninus strain WA0000017839 MUCOR_SAT_45, whole genome shotgun sequence
#=GS 1481|QEAP01000181.1/17426-17665          DE [subseq from] Chytriomyces confervae strain CBS 675.73 CcCBS67573_scf0181, whole genome shotgun sequence
#=GS 1483|QKKE01000620.1/40711-40430          DE [subseq from] Rhizophagus sp. MUCL 43196 scaffold620, whole genome shotgun sequence
#=GS 1484|LYON02000001.1/3491007-3490798      DE [subseq from] Batrachochytrium salamandrivorans strain AMFP13 scaffold0001, whole genome shotgun sequence
#=GS 1485|CAUDNR010004079.1/123123-122950     DE [subseq from] Entrophospora sp. SA101 genome assembly, contig: scaffold_50, whole genome shotgun sequence
#=GS 1489|JAIWND010000020.1/608253-608057     DE [subseq from] Chlamydoabsidia padenii strain NRRL 2977 BC941scaffold_20, whole genome shotgun sequence
#=GS 1490|NW_026515727.1/642486-642628        DE [subseq from] Mycotypha africana strain NRRL 2978 chromosome Unknown BDF20scaffold_3, whole genome shotgun sequence
#=GS 1492|JAIXMP010000022.1/579545-579315     DE [subseq from] Phascolomyces articulosus strain RSA 2281 BDA99scaffold_22, whole genome shotgun sequence
#=GS 1500|LT558135.1/79885-79717              DE [subseq from] Ustilago bromivora strain UB2112 genome assembly, chromosome: XIX
#=GS 1501|MCFH01000003.1/1448651-1448822      DE [subseq from] Piromyces finnis strain finn BCR36scaffold_3, whole genome shotgun sequence
#=GS 1504|JANBUK010000826.1/1732-1899         DE [subseq from] Coemansia linderi strain BCRC 34191 scaffold_826, whole genome shotgun sequence
#=GS 1505|QKYT01000057.1/102093-101862        DE [subseq from] Glomus cerebriforme strain DAOM 227022 scaffold57, whole genome shotgun sequence
#=GS 1506|JANBUY010000062.1/33116-32783       DE [subseq from] Coemansia aciculifera strain RSA 476 RSA_476_m_61, whole genome shotgun sequence
#=GS 1509|NC_079240.1/824449-824135           DE [subseq from] Schizosaccharomyces osmophilus chromosome 3, complete sequence
#=GS 1510|CAJVPK010000381.1/7908-7707         DE [subseq from] Diversispora eburnea strain AZ414A genome assembly, contig: contig000381, whole genome shotgun sequence
#=GS 1512|JABBWI010000086.1/188384-188177     DE [subseq from] Suillus subluteus strain FC464 F4604scaffold_86, whole genome shotgun sequence
#=GS 1514|JAIXMF010000042.1/30282-30781       DE [subseq from] Syncephalis plumigaleata strain NRRL S24 BDF22scaffold_42, whole genome shotgun sequence
#=GS 1516|PQFF01000016.1/436027-435820        DE [subseq from] Diversispora epigaea strain IT104 scaffold18, whole genome shotgun sequence
#=GS 1517|JANBUH010000074.1/19057-18724       DE [subseq from] Coemansia pectinata strain BCRC 34297 scaffold_74, whole genome shotgun sequence
#=GS 1524|MCGN01000007.1/1190857-1190691      DE [subseq from] Syncephalastrum racemosum strain NRRL 2496 BCR43scaffold_7, whole genome shotgun sequence
#=GS 1529|MU616863.1/16536-16190              DE [subseq from] Dissophora ornata strain CBS 347.77 unplaced genomic scaffold EDD21scaffold_302, whole genome shotgun sequence
#=GS 1530|RBNK01012068.1/910-1128             DE [subseq from] Endogone sp. FLAS-F59071 BC937scaffold_12068, whole genome shotgun sequence
#=GS 1532|NW_024539571.1/185189-184977        DE [subseq from] Suillus fuscotomentosus strain FC203 chromosome Unknown F5891scaffold_59, whole genome shotgun sequence
#=GS 1536|NW_027041907.1/1243550-1243749      DE [subseq from] Mucor velutinosus strain NIH1002 chromosome Unknown tig00000093, whole genome shotgun sequence
#=GS 1538|JAIXMG010000027.1/137891-138062     DE [subseq from] Thamnidium elegans strain NRRL 2467 BDF21scaffold_27, whole genome shotgun sequence
#=GS 1539|FMWQ01000023.1/888587-888461        DE [subseq from] Microbotryum saponariae genome assembly, contig: MvSof-1269-A2-R1_Chr1-1, whole genome shotgun sequence
#=GS 1544|NW_024540926.1/13211-13368          DE [subseq from] Suillus subalutaceus strain FC151 chromosome Unknown DFJ58scaffold_677, whole genome shotgun sequence
#=GS 1545|JAIXMU010000002.1/308319-308659     DE [subseq from] Coemansia mojavensis strain RSA 71 BX667scaffold_2, whole genome shotgun sequence
#=GS 1552|BLAL01000216.1/155975-156176        DE [subseq from] Rhizophagus clarus HR1 DNA, tig00003109, whole genome shotgun sequence
#=GS 1563|JAAAUI010000369.1/14816-15138       DE [subseq from] Haplosporangium sp. Z 11 scaffold_369, whole genome shotgun sequence
#=GS 1566|NC_057325.1/1517157-1517374         DE [subseq from] Marasmius oreades isolate 03SP1 chromosome 3, whole genome shotgun sequence
#=GS 1576|NW_026251696.1/697387-697589        DE [subseq from] Halteromyces radiatus strain CBS 162.75 chromosome Unknown BX664scaffold_10, whole genome shotgun sequence
#=GS 1577|BAABUJ010000059.1/99561-99716       DE [subseq from] Helicostylum pulchrum KT1b DNA, ctg_p_l_000055_0, whole genome shotgun sequence
#=GS 1579|MU172278.1/462315-462160            DE [subseq from] Suillus hirtellus strain EM16 unplaced genomic scaffold BDR06scaffold_6, whole genome shotgun sequence
#=GS 1582|JACVTC010000005.1/882339-882491     DE [subseq from] Neocallimastix sp. JGI-2020a strain sp3 H8356scaffold_5, whole genome shotgun sequence
#=GS 1584|CAJVPU010003430.1/7808-7685         DE [subseq from] Dentiscutata heterogama strain IL203A genome assembly, contig: contig003430, whole genome shotgun sequence
#=GS 1586|MU622404.1/55572-55421              DE [subseq from] Backusella circina FSU 941 unplaced genomic scaffold K501scaffold_160, whole genome shotgun sequence
#=GS 1588|NW_026252006.1/23034-23267          DE [subseq from] Gilbertella persicaria strain CBS 190.32 chromosome Unknown B0P05scaffold_45, whole genome shotgun sequence
#=GS 1591|JAHLKD010000014.1/610074-610201     DE [subseq from] Cladochytrium replicatum strain JEL 714 BJ742scaffold_14, whole genome shotgun sequence
#=GS 1595|NW_026695321.1/1221263-1221394      DE [subseq from] Lichtheimia ornata isolate CBS 291.66 chromosome Unknown scaffold00001, whole genome shotgun sequence
#=GS 1600|RDSH01000093.1/36244-36445          DE [subseq from] Tilletia walkeri strain DAOMC 238049 scaffold_93, whole genome shotgun sequence
#=GS 1602|RSCD01000002.1/1666402-1666644      DE [subseq from] Saitozyma podzolica strain DSM 27192 scaffold_2, whole genome shotgun sequence
#=GS 1603|MU611924.1/3146-2931                DE [subseq from] Cunninghamella echinulata strain NRRL 1382 unplaced genomic scaffold BJ944scaffold_3, whole genome shotgun sequence
#=GS 1607|QEAN01000033.1/16134-15664          DE [subseq from] Synchytrium endobioticum strain MB42 SeMB42_scf0033, whole genome shotgun sequence
#=GS 1608|CAJVPI010000014.1/53379-53547       DE [subseq from] Paraglomus brasilianum strain BR232B genome assembly, contig: contig000014, whole genome shotgun sequence
#=GS 1615|JAAAUG010002906.1/1688-1375         DE [subseq from] Entomortierella lignicola strain Z 36 scaffold_2906, whole genome shotgun sequence
#=GS 1616|MCFE01000781.1/25492-25679          DE [subseq from] Basidiobolus meristosporus CBS 931.73 K493scaffold_781, whole genome shotgun sequence
#=GS 1626|JADGJC010000059.1/1536-1710         DE [subseq from] Rhizophlyctis rosea strain JEL0764 scaffold_59, whole genome shotgun sequence
#=GS 1636|CAJVPL010000063.1/8992-8638         DE [subseq from] Ambispora gerdemannii strain MT106 genome assembly, contig: contig000063, whole genome shotgun sequence
#=GS 1637|NW_024468250.1/337801-337963        DE [subseq from] Linderina pennispora strain ATCC 12442 chromosome Unknown DL89scaffold_2, whole genome shotgun sequence
#=GS 1638|JABBWB010000347.1/30346-30467       DE [subseq from] Suillus occidentalis strain FC124 EDD22scaffold_347, whole genome shotgun sequence
#=GS 1639|JALCUS010000016.1/63582-63398       DE [subseq from] Ustilago nuda strain DE_29490 U_nuda_C16, whole genome shotgun sequence
#=GS 1641|JAAAJA010000509.1/1569-1243         DE [subseq from] Mortierella polycephala strain KOD948 scaffold_509, whole genome shotgun sequence
#=GS 1647|KZ820138.1/12245-12374              DE [subseq from] Ustilaginomycotina sp. SA 807 unplaced genomic scaffold IE53scaffold_456, whole genome shotgun sequence
#=GS 1656|JAAZWV010000844.1/10919-10783       DE [subseq from] Apophysomyces sp. BC1021 scaffold_844, whole genome shotgun sequence
#=GS 1657|CP119900.1/45149-44696              DE [subseq from] Malassezia equina strain CBS 12830 chromosome 1
#=GS 1658|JAEPRC010000180.1/56516-56318       DE [subseq from] Mucor plumbeus strain CBS 226.32 MUC_PLUMB_179, whole genome shotgun sequence
#=GS 1659|JAIWNF010000010.1/318310-318482     DE [subseq from] Circinella umbellata strain NRRL1351 BDC45scaffold_10, whole genome shotgun sequence
#=GS 1669|JANBQA010000865.1/8971-8820         DE [subseq from] Dimargaris xerosporica strain NRRL 3178 scaffold_1817, whole genome shotgun sequence
#=GS 1675|JADHYT010000189.1/11571-11447       DE [subseq from] Entophlyctis luteolus strain JEL0129 scaffold_189, whole genome shotgun sequence
#=GS 1679|MU603464.1/466-316                  DE [subseq from] Ramicandelaber brevisporus strain CBS 109374 unplaced genomic scaffold GQ42scaffold_798, whole genome shotgun sequence
#=GS 1681|JAABOA010002180.1/2581-2965         DE [subseq from] Lunasporangiospora selenospora strain KOD1015 scaffold_2180, whole genome shotgun sequence
#=GS 1683|JAIXMQ010000030.1/111545-111707     DE [subseq from] Pilaira anomala strain RSA1997 BD770scaffold_30, whole genome shotgun sequence
#=GS 1690|JADGJU010000014.1/15401-15214       DE [subseq from] Coelomomyces lativittatus strain CIRM-AVA-1-Meiospore scaffold_14, whole genome shotgun sequence
#=GS 1708|JADGJY010000017.1/4087-3848         DE [subseq from] Chytriomyces hyalinus strain ARG121 scaffold_17, whole genome shotgun sequence
#=GS 1709|CAJVPS010000095.1/9709-9370         DE [subseq from] Ambispora leptoticha strain FL130A genome assembly, contig: contig000095, whole genome shotgun sequence
#=GS 1710|KN834865.1/1861-2046                DE [subseq from] Gymnopus luxurians FD-317 M1 unplaced genomic scaffold GYMLUscaffold_117, whole genome shotgun sequence
#=GS 1712|MCGE01000064.1/38074-38212          DE [subseq from] Absidia repens strain NRRL 1336 BCR42scaffold_64, whole genome shotgun sequence
#=GS 1718|CAJVPJ010001889.1/4572-4765         DE [subseq from] Paraglomus occultum strain IA702 genome assembly, contig: contig001889, whole genome shotgun sequence
#=GS 1719|JADGIY010000041.1/24345-24511       DE [subseq from] Chytridiales sp. JEL 0842 scaffold_41, whole genome shotgun sequence
#=GS 1725|NC_089477.1/1604054-1603841         DE [subseq from] Kwoniella dendrophila CBS 6074 chromosome 2, complete sequence
#=GS 1727|NW_024545252.1/1092451-1092686      DE [subseq from] Ustilago hordei strain Uho2 genome assembly, contig: UHO2_contig_02, whole genome shotgun sequence
#=GS 1728|OAPG01000015.1/328904-328751        DE [subseq from] Melanopsichium pennsylvanicum strain Mp4 genome assembly, contig: MEPE_contig_15, whole genome shotgun sequence
#=GS 1737|WHVC01000057.1/16161-15943          DE [subseq from] Russula emetica strain Prilba F5888scaffold_57, whole genome shotgun sequence
#=GS 1744|SDEE01000360.1/4214-4406            DE [subseq from] Candolleomyces aberdarensis strain IHI B618 Contig_360, whole genome shotgun sequence
#=GS 1746|NW_001849866.1/99722-99898          DE [subseq from] Malassezia globosa CBS 7966 chromosome Unknown mgl_sf_6.1, whole genome shotgun sequence
#=GS 1758|NW_006711227.1/1071639-1071475      DE [subseq from] Tremella mesenterica DSM 1558 unplaced genomic scaffold TREMEscaffold_3, whole genome shotgun sequence
#=GS 1760|NW_026252089.1/598261-598474        DE [subseq from] Umbelopsis ramanniana AG unplaced genomic scaffold K450scaffold_3, whole genome shotgun sequence
#=GS 1773|CAJVPN010001463.1/6144-6224         DE [subseq from] Claroideoglomus candidum strain (CCK) pot B 6-9 genome assembly, contig: contig001463, whole genome shotgun sequence
#=GS 1785|JALCUT010000017.1/77134-76982       DE [subseq from] Ustilago tritici strain Ut_3 U_tritici_C17, whole genome shotgun sequence
#=GS 1786|DF836327.1/43826-43586              DE [subseq from] Mucor ambiguus DNA, scaffold: scf_mam1_v10038, strain NBRC 6742, whole genome shotgun sequence
#=GS 1791|JABBWJ010000021.1/401811-401989     DE [subseq from] Suillus tomentosus strain FC115 C8R48scaffold_21, whole genome shotgun sequence
#=GS 1796|BAABUK010000049.1/36909-36732       DE [subseq from] Mucor flavus KT1a DNA, ctg_p_l_000047_0, whole genome shotgun sequence
#=GS 1802|NW_013185630.1/117532-117822        DE [subseq from] Schizosaccharomyces cryophilus OY26 unplaced genomic scaffold supercont4.7, whole genome shotgun sequence
#=GS 1804|NC_089958.1/1132244-1132053         DE [subseq from] Kwoniella newhampshirensis strain CBS 13917 chromosome 4, whole genome shotgun sequence
#=GS 1805|JANBUP010000169.1/8527-8140         DE [subseq from] Coemansia furcata strain CBS 102833 scaffold_169, whole genome shotgun sequence
#=GS 1806|OOIN01000001.1/395966-396113        DE [subseq from] Ustilago trichophora strain NBRC100155 genome assembly, contig: UTRI_scaffold_101, whole genome shotgun sequence
#=GS 1813|JADGJH010000125.1/9585-9423         DE [subseq from] Physocladia obscura strain JEL0513 scaffold_125, whole genome shotgun sequence
#=GS 1819|JANBOJ010000249.1/16693-17027       DE [subseq from] Coemansia erecta strain NBRC 32514 scaffold_249, whole genome shotgun sequence
#=GS 1824|NW_027118374.1/304255-304097        DE [subseq from] Cystobasidium minutum MCA 4210 unplaced genomic scaffold P389scaffold_1, whole genome shotgun sequence
#=GS 1827|JABCKT010010422.1/491-609           DE [subseq from] Tephrocybe rancida isolate TRssc25 scaffold_8005, whole genome shotgun sequence
#=GS 1841|NW_024537489.1/6778-6911            DE [subseq from] Suillus plorans strain S12 chromosome Unknown HD556scaffold_105, whole genome shotgun sequence
#=GS 1851|WSTY01001239.1/2810-2557            DE [subseq from] Tulasnella sp. 417 scaffold_1239, whole genome shotgun sequence
#=GS 1858|JRHT02000049.1/26962-26714          DE [subseq from] Suillus brevipes Sb2 P692scaffold_49, whole genome shotgun sequence
#=GS 1860|MU603941.1/19339-19178              DE [subseq from] Martensiomyces pterosporus strain CBS 209.56 unplaced genomic scaffold GQ54scaffold_13, whole genome shotgun sequence
#=GS 1872|RDSF01002973.1/1113-1278            DE [subseq from] Tilletia laevis strain ATCC 42080 scaffold_2973, whole genome shotgun sequence
#=GS 1876|KZ151008.1/15481-15597              DE [subseq from] Piromyces sp. E2 unplaced genomic scaffold PIROE2scaffold_261, whole genome shotgun sequence
#=GS 1883|JADGJE010000132.1/9174-9352         DE [subseq from] Rhizoclosmatium hyalinum strain JEL0917 scaffold_132, whole genome shotgun sequence
#=GS 1892|MCOG01000159.1/370887-371029        DE [subseq from] Neocallimastix californiae strain G1 LY90scaffold_159, whole genome shotgun sequence
#=GS 1893|CAJHJB010000013.1/377634-377469     DE [subseq from] Tilletia controversa strain OR genome assembly, contig: OR_11, whole genome shotgun sequence
#=GS 1901|PTRB01000009.1/62736-62629          DE [subseq from] Lichtheimia hyalospora FSU 10163 K492scaffold_9, whole genome shotgun sequence
#=GS 1902|JADHYV010000056.1/47876-47769       DE [subseq from] Allomyces arbusculus strain Burma 1F scaffold_56, whole genome shotgun sequence
#=GS 1905|JANFAH010000032.1/324911-324774     DE [subseq from] Pisolithus tinctorius strain Marx 270 BKA82scaffold_32, whole genome shotgun sequence
#=GS 1906|JAHLKI010000058.1/59812-59622       DE [subseq from] Phlyctochytrium arcticum strain BR59 DFS34scaffold_58, whole genome shotgun sequence
#=GS 1916|OHJM01000018.1/1624524-1624679      DE [subseq from] Ustilago sp. UG-2017b strain Uhc1 genome assembly, contig: UHOD_scaffold_03, whole genome shotgun sequence
#=GS 1922|JACXVL010001010.1/7926-8284         DE [subseq from] Athelia sp. TMB scaffold_1010, whole genome shotgun sequence
#=GS 1927|CAJVPY010001876.1/7670-7503         DE [subseq from] Dentiscutata erythropus strain MA453B genome assembly, contig: contig001876, whole genome shotgun sequence
#=GS 1932|JANBUL010000051.1/28726-28890       DE [subseq from] Coemansia javaensis strain NBRC 105414 NBRC105414_m_58, whole genome shotgun sequence
#=GS 1934|JAAAJB010000110.1/28487-28301       DE [subseq from] Actinomortierella ambigua strain BC1065 scaffold_110, whole genome shotgun sequence
#=GS 1952|JAHLKC010000002.1/390737-390844     DE [subseq from] Chytridium lagenaria strain Arg66 BC829scaffold_2_Cont2, whole genome shotgun sequence
#=GS 1960|MCGO01000094.1/140137-140290        DE [subseq from] Rhizoclosmatium globosum strain JEL800 BCR33scaffold_94, whole genome shotgun sequence
#=GS 1965|NC_085911.1/309790-309948           DE [subseq from] Kwoniella shivajii chromosome 4, complete sequence
#=GS 1972|JADIIV010000715.1/9721-9908         DE [subseq from] Rhizoclosmatium sp. JEL0117 scaffold_715, whole genome shotgun sequence
#=GS 1976|CP144526.1/1031480-1031302          DE [subseq from] Kwoniella pini CBS 10737 chromosome 8
#=GS 1982|ML769926.1/11518-11292              DE [subseq from] Gymnopus androsaceus JB14 unplaced genomic scaffold BT96scaffold_544, whole genome shotgun sequence
#=GS 1994|MU975357.1/1130883-1130665          DE [subseq from] Mucor lusitanicus strain CBS 277.49 unplaced genomic scaffold V8B55scaffold_1, whole genome shotgun sequence
#=GS 1997|KZ999829.1/1159-1301                DE [subseq from] Blyttiomyces helicus isolate Perch Fen unplaced genomic scaffold BDK51NODE_6021, whole genome shotgun sequence
#=GS 2008|JAGYZC010000002.1/2726609-2726778   DE [subseq from] Termitomyces sp. 'cryptogamus' strain P5 scaffold_2, whole genome shotgun sequence
#=GS 2010|WTXI01000027.1/286182-286332        DE [subseq from] Lactifluus volemus strain BPL652 BGW80scaffold_27, whole genome shotgun sequence
#=GS 2022|JADGJJ010000149.1/25996-25836       DE [subseq from] Phlyctochytrium planicorne strain JEL0388 scaffold_149, whole genome shotgun sequence
#=GS 2030|JAMKHW010000004.1/1216943-1217168   DE [subseq from] MAG: Benjaminiella poitrasii isolate RSA 903 EXX96scaffold_4, whole genome shotgun sequence
#=GS 2052|NC_063038.1/2508726-2508607         DE [subseq from] Puccinia striiformis f. sp. tritici strain 134E16A+17+33+ chromosome 13, whole genome shotgun sequence
#=GS 2054|LT795054.1/1317876-1317979          DE [subseq from] Sporisorium reilianum f. sp. reilianum strain SRS1_H2-8 genome assembly, chromosome: I
#=GS 2078|WTXG01000033.1/102409-102247        DE [subseq from] Multifurca ochricompacta strain BPL690 B0F90scaffold_33, whole genome shotgun sequence
#=GS 2097|KN837231.1/78172-77796              DE [subseq from] Sphaerobolus stellatus SS14 unplaced genomic scaffold SPHSTscaffold_156, whole genome shotgun sequence
#=GS 2099|PJQL01002126.1/1594-1795            DE [subseq from] Rhizopus azygosporus strain CBS 357.93 scaffold_2126, whole genome shotgun sequence
#=GS 2102|JAIXMR010000065.1/62031-62269       DE [subseq from] Sporodiniella umbellata strain MES 1446 BY458scaffold_65, whole genome shotgun sequence
#=GS 2104|JABBWF010000105.1/67907-67779       DE [subseq from] Suillus variegatus strain UH-Sva-Z1 EV424scaffold_105, whole genome shotgun sequence
#=GS 2110|NW_020289943.1/3432172-3431951      DE [subseq from] Meira miltonrushii strain MCA 3882 unplaced genomic scaffold FA14scaffold_1, whole genome shotgun sequence
#=GS 2116|MU151787.1/6523-6674                DE [subseq from] Macrolepiota fuliginosa MF-IS2 unplaced genomic scaffold P691scaffold_737, whole genome shotgun sequence
#=GS 2117|NW_006768819.1/87596-87855          DE [subseq from] Melampsora larici-populina 98AG31 unplaced genomic scaffold MELLAscaffold_55, whole genome shotgun sequence
#=GS 2120|KN818455.1/29316-29175              DE [subseq from] Amanita muscaria Koide BX008 unplaced genomic scaffold scaffold_234, whole genome shotgun sequence
#=GS 2125|MU619237.1/88686-88810              DE [subseq from] Parasitella parasitica strain NRRL 2501 unplaced genomic scaffold BD408scaffold_1, whole genome shotgun sequence
#=GS 2132|JANFAA010000005.1/389022-389158     DE [subseq from] Pisolithus sp. B1 F5141scaffold_5, whole genome shotgun sequence
#=GS 2135|JAIVFH010000047.1/207369-207160     DE [subseq from] Obelidium mucronatum strain JEL802 BDR26scaffold_47, whole genome shotgun sequence
#=GS 2137|PGCI01000279.1/51781-51916          DE [subseq from] Puccinia coronata f. sp. avenae isolate 12SD80 000304F, whole genome shotgun sequence
#=GS 2139|NW_012133848.1/65258-65449          DE [subseq from] Pseudozyma hubeiensis SY62 DNA, scaffold: PHS66, whole genome shotgun sequence
#=GS 2149|JALCUU010000037.1/199971-199743     DE [subseq from] Ustilago loliicola strain Us_530 U_loliicola_C37, whole genome shotgun sequence
#=GS 2158|JANVFP010000039.1/417156-417025     DE [subseq from] Lentinula raphanica strain INPA1701G ss19 C8R42scaffold_39, whole genome shotgun sequence
#=GS 2159|JAEPRB010000073.1/719-913           DE [subseq from] Circinella minor strain CBS 143.56 CIRC_SIM_72, whole genome shotgun sequence
#=GS 2165|JAACJO010000002.1/2465401-2465565   DE [subseq from] Leucoagaricus leucothites strain CBS 146.42 000001F_LEL, whole genome shotgun sequence
#=GS 2194|KN835178.1/118560-118679            DE [subseq from] Suillus luteus UH-Slu-Lm8-n1 unplaced genomic scaffold CY34scaffold_47, whole genome shotgun sequence
#=GS 2199|JAEPRA010000005.1/1160551-1160643   DE [subseq from] Umbelopsis vinacea strain WA0000051536 UMBEL_ANG_4, whole genome shotgun sequence
#=GS 2207|JAMZDL010000119.1/75342-75141       DE [subseq from] Candolleomyces efflorescens strain VT131 Contig_119, whole genome shotgun sequence
#=GS 2208|JAAAIC010000374.1/20220-20531       DE [subseq from] Entomortierella chlamydospora strain AD033 scaffold_374, whole genome shotgun sequence
#=GS 2210|LSSK01001169.1/19159-18991          DE [subseq from] Zancudomyces culisetae strain COL-18-3 scaffold-1935, whole genome shotgun sequence
#=GS 2215|JANBPU010000013.1/116433-116640     DE [subseq from] Mycoemilia scoparia strain NBRC 100468 scaffold_13, whole genome shotgun sequence
#=GS 2235|JANBQF010000521.1/6519-6349         DE [subseq from] Coemansia thaxteri strain IMI 214461 scaffold_521, whole genome shotgun sequence
#=GS 2243|NW_003526575.1/686240-686411        DE [subseq from] Puccinia graminis f. sp. tritici CRL 75-36-700-3 supercont2.27 genomic scaffold, whole genome shotgun sequence
#=GS 2245|NW_024541252.1/1169336-1169471      DE [subseq from] Suillus discolor strain FC423 chromosome Unknown F5147scaffold_5, whole genome shotgun sequence
#=GS 2264|NC_026485.1/735596-735417           DE [subseq from] Ustilago maydis 521 chromosome 8, whole genome shotgun sequence
#=GS 2278|JABYQP010000019.1/319355-319195     DE [subseq from] Abortiporus biennis strain CIRM-BRFM 1778 C8Q75scaffold_19, whole genome shotgun sequence
#=GS 2289|CP110630.1/1751914-1752081          DE [subseq from] Exobasidium rhododendri strain CBS101457 chromosome 1
#=GS 2295|JAIWWG010000023.1/133126-133262     DE [subseq from] Chytriomyces cf. hyalinus JEL632 BJ741scaffold_23, whole genome shotgun sequence
#=GS 2303|MU278360.1/690568-690411            DE [subseq from] Trametopsis cervina strain BRFM 1824 unplaced genomic scaffold BDW22scaffold_13, whole genome shotgun sequence
#=GS 2337|ML210373.1/6353-6169                DE [subseq from] Coprinopsis marcescibilis strain CBS 121175 unplaced genomic scaffold FA15scaffold_228, whole genome shotgun sequence
#=GS 2347|KZ303551.1/33776-33888              DE [subseq from] Coemansia reversa NRRL 1564 unplaced genomic scaffold COEREscaffold_66, whole genome shotgun sequence
#=GS 2354|JANHCV010000001.1/2681876-2681974   DE [subseq from] Blastocladiella emersonii ATCC 22665 c_be_22_1, whole genome shotgun sequence
#=GS 2359|MCFC01000002.1/771973-772164        DE [subseq from] Naematelia encephala strain 68-887.2 BCR39scaffold_2, whole genome shotgun sequence
#=GS 2375|MCFG01000481.1/10862-10962          DE [subseq from] Anaeromyces robustus strain S4 BCR32scaffold_481, whole genome shotgun sequence
#=GS 2398|MU267666.1/5612-5757                DE [subseq from] Hygrophoropsis aurantiaca strain ATCC 28755 unplaced genomic scaffold BJ138scaffold_78, whole genome shotgun sequence
#=GS 2408|WTXF01000053.1/58982-58872          DE [subseq from] Russula brevipes strain BPL707 BC826scaffold_53, whole genome shotgun sequence
#=GS 2428|NW_026516694.1/314715-314552        DE [subseq from] Zychaea mexicana strain RSA 1403 chromosome Unknown BDB00scaffold_31, whole genome shotgun sequence
#=GS 2456|JANBQC010000115.1/41945-41847       DE [subseq from] Dimargaris cristalligena strain RSA 1219 scaffold_115, whole genome shotgun sequence
#=GS 2486|NC_089246.1/936377-936569           DE [subseq from] Kwoniella bestiolae CBS 10118 chromosome 6, complete sequence
#=GS 2490|CP119909.1/1129812-1130012          DE [subseq from] Malassezia caprae strain CBS 10434 chromosome 2
#=GS 2492|JAIXMS010000013.1/433152-433246     DE [subseq from] Umbelopsis sp. AD052 BC943scaffold_13, whole genome shotgun sequence
#=GS 2500|JADNRZ010000013.1/61248-61074       DE [subseq from] Panaeolus papilionaceus strain CIRM-BRFM 715 BJ165scaffold_13, whole genome shotgun sequence
#=GS 2501|JAOTPV010000044.1/31066-31230       DE [subseq from] Lentinula aciculospora strain JLM2183 J3R30scaffold_44, whole genome shotgun sequence
#=GS 2508|MU134429.1/32334-32170              DE [subseq from] Ramaria rubella strain UT-36052-T unplaced genomic scaffold K439scaffold_136, whole genome shotgun sequence
#=GS 2512|NC_088589.1/88752-88948             DE [subseq from] Cryptococcus decagattii chromosome 5, complete sequence
#=GS 2540|NC_088599.1/932527-932668           DE [subseq from] Kwoniella botswanensis chromosome 1, complete sequence
#=GS 2543|JABCPV010000487.1/6638-6855         DE [subseq from] Suillus ampliporus strain FC55 DFH29scaffold_487, whole genome shotgun sequence
#=GS 2547|NW_020290247.1/3331698-3331811      DE [subseq from] Acaromyces ingoldii strain MCA 4198 unplaced genomic scaffold FA10scaffold_1, whole genome shotgun sequence
#=GS 2549|CP119895.1/933125-932955            DE [subseq from] Malassezia nana strain CBS 9557 chromosome 4
#=GS 2558|JAIXMN010000004.1/826337-826242     DE [subseq from] Dichotomocladium elegans strain RSA 919- BX666scaffold_4, whole genome shotgun sequence
#=GS 2586|KZ819188.1/904468-904289            DE [subseq from] Testicularia cyperi strain MCA 3645 unplaced genomic scaffold BCV70scaffold_1, whole genome shotgun sequence
#=GS 2600|JASJQH010009680.1/845-714           DE [subseq from] Basidiobolus ranarum strain AG-B5 scaffold_5609, whole genome shotgun sequence
#=GS 2640|NW_006763164.1/27255-27496          DE [subseq from] Stereum hirsutum FP-91666 SS1 unplaced genomic scaffold STEHIscaffold_34, whole genome shotgun sequence
#=GS 2644|LSSN01000562.1/14350-14536          DE [subseq from] Smittium culicis strain GSMNP scaffold-561, whole genome shotgun sequence
#=GS 2655|LATX02000165.1/327048-327141        DE [subseq from] Moniliophthora roreri strain MCA 2952 dna.fa_25, whole genome shotgun sequence
#=GS 2663|KV417573.1/198330-197871            DE [subseq from] Fibulorhizoctonia sp. CBS 109695 unplaced genomic scaffold FIBSPscaffold_94, whole genome shotgun sequence
#=GS 2676|JAAAIY010000042.1/124055-124219     DE [subseq from] Actinomortierella wolfii strain NRRL 6351 scaffold_42, whole genome shotgun sequence
#=GS 2686|NC_089309.1/1185608-1185423         DE [subseq from] Kwoniella dejecticola CBS 10117 chromosome 9, complete sequence
#=GS 2704|JASBWV010000003.1/644751-644850     DE [subseq from] Naganishia onofrii strain DBVPG 5303 scaffold_3, whole genome shotgun sequence
#=GS 2707|JANBUO010000032.1/20058-20171       DE [subseq from] Coemansia guatemalensis strain NRRL 1565 scaffold_32, whole genome shotgun sequence
#=GS 2714|NW_017265143.1/483412-483632        DE [subseq from] Phycomyces blakesleeanus NRRL 1555(-) unplaced genomic scaffold PHYBLscaffold_10, whole genome shotgun sequence
#=GS 2726|NW_024538561.1/442702-442851        DE [subseq from] Suillus subaureus strain MN1 chromosome Unknown BJ212scaffold_5, whole genome shotgun sequence
#=GS 2750|NW_013547019.1/172829-172648        DE [subseq from] Tilletiaria anomala UBC 951 chromosome Unknown K437scaffold_3, whole genome shotgun sequence
#=GS 2761|NW_020289923.1/388731-388924        DE [subseq from] Pseudomicrostroma glucosiphilum strain MCA 4718 unplaced genomic scaffold BCV69scaffold_11, whole genome shotgun sequence

0000|NC_001136.10/780423-781829                  TGCTTCGACCTCC---GCAACATCATC---AATATCTTC------CCA---TTCATC----GTT--GTCGTC---------------------------------------------GT----AT--TCA----------------------------------------------------------------------
#=GR 0000|NC_001136.10/780423-781829          PP 699**********...***********...*********......***...******....***..******.............................................**....**..***......................................................................
0001|CP048985.1/770223-771629                    TGCTTCGACCTCC---GCAACATCATC---AATATCTTC------CCA---TTCATC----GTT--GTCGTC---------------------------------------------GT----AT--TCA----------------------------------------------------------------------
#=GR 0001|CP048985.1/770223-771629            PP 699**********...***********...*********......***...******....***..******.............................................**....**..***......................................................................
0002|NC_047490.1/764113-765519                   TGCTTCGACCTCC---GCAACATCATC---AATATCTTC------CCA---TTCATC----GTC--GTCGTA---------------------------------------------GT----CG--TCA----------------------------------------------------------------------
#=GR 0002|NC_047490.1/764113-765519           PP 699**********...***********...*********......***...******....***..******.............................................**....**..***......................................................................
0003|NC_030977.1/580722-582150                   TGTTTCAACCTCG---GCAACATCATC---AATATCTTC------CCA---TTCATC----ATC--ATCATC---------------------------------------------AT----CG--TCA----------------------------------------------------------------------
#=GR 0003|NC_030977.1/580722-582150           PP 699**********...***********...*********......***...******....999..999888.............................................66....66..666......................................................................
0005|OX365929.1/592932-594317                    TGTTTCGACCTCC---GCAACATCATC---AATATCTTC------CCA---TTCATC----ATC--GTCATCATCA------------------------------------TCGTCAT----CA--TCG----------------------------------------------------------------------
#=GR 0005|OX365929.1/592932-594317            PP 699**********...***********...*********......***...****99....999..8886661111....................................1111155....55..555......................................................................
0006|NC_079275.1/768627-770025                   TGTTTCGACATCT---GCAACATCATC---GATGTCTTC------CCA---TTCATC----ATC--ATCAT---------------------------------------------------------------------------------------------------------------------------------
#=GR 0006|NC_079275.1/768627-770025           PP 699**********...***********...*********......***...******....***..66655.................................................................................................................................
0007|NC_079259.1/764335-765736                   TGTTTCAATCTCT---GTAACATCATC---AATGTCTTC------CCA---CTCATC----ATC--GTCATC---------------------------------------------AT----AG--TTA----------------------------------------------------------------------
#=GR 0007|NC_079259.1/764335-765736           PP 699**********...***********...*********......***...******....***..999999.............................................98....77..777......................................................................
0008|NW_001834690.1/1447-2995                    ----------------TCTAACTGATC---TACGTCTTC------CCA---TTCATC----ATC--TTCACC---------------------------------------------AC----CA--TCC----------------------------------------------------------------------
#=GR 0008|NW_001834690.1/1447-2995            PP ................6788899****...*********......***...******....***..******.............................................*9....99..999......................................................................
0009|NC_006040.1/1431147-1432517                 --CTTCAGCTTCC---TCGTCATCTTC---TATGTCTTC------CCA---ATCATC----ATC--GTGATA---------------------------------------------A----------------------------------------------------------------------------------
#=GR 0009|NC_006040.1/1431147-1432517         PP ..79*********...***********...*********......***...******....***..444433.............................................3..................................................................................
0010|NC_018941.1/1210869-1212207                 -----------------CTAGTTCATC---TATATCTTC------CCA---TTCATC----GTC--ATCATT---------------------------------------------AG----GA--TTATCATTAGTATTTCTA-------------------------------------------------------
#=GR 0010|NC_018941.1/1210869-1212207         PP .................567889****...*********......***...******....***..*****9.............................................88....88..888555555555555555.......................................................
0011|NC_016488.1/189918-188474                   ----------------TCAAGTTGATC---AACATCTTC------CCA---TTCATC----ATC--ATCTTC---------------------------------------------AT----TG--ACA----------------------------------------------------------------------
#=GR 0011|NC_016488.1/189918-188474           PP ................688999*****...*********......***...******....***..******.............................................99....99..999......................................................................
0012|FXLY01000007.1/195621-194209                ----------------TCCAAATAATC---AATGTCTTC------CCA---ATCTTC----ATC--ATTATC---------------------------------------------TA----CC--ACG----------------------------------------------------------------------
#=GR 0012|FXLY01000007.1/195621-194209        PP ................567788999**...*********......***...******....***..**9888.............................................88....88..888......................................................................
0013|NC_036029.1/1099877-1101137                 ----TCTTCCTCC---TCATCTTCCTC---TATATCCTC------CCA---TTCGTC----TTC--TTCAGG--------------------------------------------------------------------------------------------------------------------------------
#=GR 0013|NC_036029.1/1099877-1101137         PP ....7899*****...***********...*********......***...******....**9..555543................................................................................................................................
0014|LT598447.1/487321-489160                    -GCTTCGAC-------TCTACATCGTC---AATATCCTC------CCA---TTCAGC----ATC----------------------------------------------------------------------------------------------------------------------------------------
#=GR 0014|LT598447.1/487321-489160            PP .56777777.......9**********...*********......***...******....***........................................................................................................................................
0015|NC_050719.1/1622851-1624157                 -------TCATCA---TTGAGCTGTTC---TATGTCTTC------CCA---ATCGTC----ATT--CTCTGC---------------------------------------------CT----GT--ACA----------------------------------------------------------------------
#=GR 0015|NC_050719.1/1622851-1624157         PP .......578899...999********...*********......***...******....***..******.............................................**....99..999......................................................................
0016|NC_016492.1/587763-586421                   -------------------AGCTGTTC---CACATCTTC------CCA---TTCGTC----GTC--ATCATC---------------------------------------------AT----CA--TTT----------------------------------------------------------------------
#=GR 0016|NC_016492.1/587763-586421           PP ...................677899**...*********......***...******....***..******.............................................99....99..999......................................................................
0017|NW_024545244.1/172225-170733                ----------------TCCAAATGATC---AATATCTTC------CCA---CTCTTC----TTC--ATTATC---------------------------------------------GT----CT--ACG----------------------------------------------------------------------
#=GR 0017|NW_024545244.1/172225-170733        PP ................5778899****...*********......***...******....***..******.............................................**....**..***......................................................................
0018|NC_035922.1/732194-730730                   ----------------TCCAACTCGTC---AACATCCTC------CCA---TTCTCC----GTC--ATCTTC---------------------------------------------GT----CT--CCT----------------------------------------------------------------------
#=GR 0018|NC_035922.1/732194-730730           PP ................677889*****...*********......***...******....***..******.............................................**....**..***......................................................................
0019|LT598457.1/603432-601689                    ----------------TCCAAGTCATC---GATGTCTTC------CCA---TTCGGC----ATC-----CGT---------------------------------------------AT----CG--CCC----------------------------------------------------------------------
#=GR 0019|LT598457.1/603432-601689            PP ................678899*****...*********......***...*****9....999.....666.............................................66....67..788......................................................................
0020|NW_019212881.1/186924-185314                -----------------CAACATCGTC---AATGTCTTC------CCA---CTCTTG----ATC--C-------------------------------------------------------------------------------------------------------------------------------------
#=GR 0020|NW_019212881.1/186924-185314        PP .................6899******...*********......***...******....***..4.....................................................................................................................................
0021|LT598484.1/1178640-1180313                  ----------------TCCACGTCGTC---AATGTCTTC------CCA---TTCAAG----GTC--C---------------------------------------------------G----GT--TCA----------------------------------------------------------------------
#=GR 0021|LT598484.1/1178640-1180313          PP ................6889*******...*********......***...******....**9..3...................................................3....44..445......................................................................
0022|LT598472.1/1932519-1934096                  ----TCATCATCA---TCATCGTCATC---ATCATCATC------AGC---ATCGTC----GTC--GTCGTT---------------------------------------------GT----AG--TTG----------------------------------------------------------------------
#=GR 0022|LT598472.1/1932519-1934096          PP ....7999*****...***********...*********......***...******....***..******.............................................**....**..***......................................................................
0023|NC_088955.1/109776-108547                   ----------------TCAAGCTGATC---TATATCCTC------CCA---TTCGTC----CTC--ATCGTC---------------------------------------------AT----CT--TTT----------------------------------------------------------------------
#=GR 0023|NC_088955.1/109776-108547           PP ................78999******...*********......***...******....***..******.............................................**....**..***......................................................................
0024|LT598468.1/1547045-1548279                  ------------T---TCAACGTCGTG---AATGTCTTC------CCA---TTCGTC----GTC--ATCACC---------------------------------------------TG---------------------------------------------------------------------------------
#=GR 0024|LT598468.1/1547045-1548279          PP ............4...78999******...*********......***...******....***..877766.............................................54.................................................................................
0025|NC_020192.1/259593-258432                   -------------------------------ATATCTTC------CCA---TTCATC----ATC----------------------------------------------------------------------------------------------------------------------------------------
#=GR 0025|NC_020192.1/259593-258432           PP ...............................789*****......***...******....***........................................................................................................................................
0027|NC_060201.1/1181048-1182429                 --CTTCATAATCG---TAATCATCATT---AACATCATC------GTA---CTCATC----ATC--ATCATT---------------------------------------------GT---------------------------------------------------------------------------------
#=GR 0027|NC_060201.1/1181048-1182429         PP ..6899*******...***********...*********......***...******....***..998888.............................................86.................................................................................
0028|NC_050729.1/214105-213566                   -------TCCTCC---TCCAGGTGGTC---AACGTCCTC------CCA---TTCTTC----GTC--ATCCTC---------------------------------------------AT----GA--TCA----------------------------------------------------------------------
#=GR 0028|NC_050729.1/214105-213566           PP .......5799**...***********...*********......***...******....***..******.............................................**....**..***......................................................................
0029|CP019502.1/150904-150281                    -------TCCTCT---TGGAAATGATC---AATATCTTC------CCA---TTCGTC----GTT--CTCCTC---------------------------------------------GT----GT--CCT----------------------------------------------------------------------
#=GR 0029|CP019502.1/150904-150281            PP .......6899**...***********...*********......***...******....***..******.............................................**....**..***......................................................................
0030|LT598491.1/656509-656015                    ----------------TCAACGTCATC---GATATCCTC------CCA---TTCTTC----ATC-----------------------------------------------------------------A----------------------------------------------------------------------
#=GR 0030|LT598491.1/656509-656015            PP ................799********...*********......***...******....**9.................................................................4......................................................................
0032|NC_016506.1/881954-882632                   -------TCATCC---TTTAGGTTATT---AATGTCTTC------CCA---TTCATC----AGT--GTCCTTCTGGATATCATCACTATGCGAAATCGAATCTTCCTCGCCACGAATGT----CT--TCG----------------------------------------------------------------------
#=GR 0032|NC_016506.1/881954-882632           PP .......588999...***********...*********......***...******....888..88877755555555555555566666666666655555555566666666666....66..666......................................................................
0033|BTGD01000005.1/1103879-1104411              -----------------CCAGGTTGTC---GATATCCTC------CCA---CTCCTC----CTC--ATCTTC---------------------------------------------GT----CG--TCG----------------------------------------------------------------------
#=GR 0033|BTGD01000005.1/1103879-1104411      PP .................66788889**...*********......***...****99....999..998888.............................................87....66..665......................................................................
0034|NC_016520.1/289413-288779                   -------------------AATTCATC---TATATCTTC------CCA---CTCTCC----TTC--ATTCTC---------------------------------------------TC----CT--CCT----------------------------------------------------------------------
#=GR 0034|NC_016520.1/289413-288779           PP ...................5679****...*********......***...******....***..888887.............................................76....55..555......................................................................
0035|NC_016452.1/476683-476009                   ---------CTCC---TGTTCGCCATC---AATGTCTTC------CCA---TTCATC----ATC--AT------------------------------------------------------------TA----------------------------------------------------------------------
#=GR 0035|NC_016452.1/476683-476009           PP .........7999...99*********...*********......***...******....***..55............................................................44......................................................................
0036|NC_013083.1/985331-984842                   ----------------TCGAGGTCATC---AATGTCTTC------CCA---TTCTTC----GTC--GTTCTG---------------------------------------------G----------CC----------------------------------------------------------------------
#=GR 0036|NC_013083.1/985331-984842           PP ................678999*****...*********......***...******....***..765554.............................................4..........22......................................................................
0037|NC_012995.1/1143325-1143968                 ---------CCCT---TGGAAGTGATC---GATATCTTC------CCA---TTGGTC----ATT--ATCCTC---------------------------------------------AT----GA--TTC----------------------------------------------------------------------
#=GR 0037|NC_012995.1/1143325-1143968         PP .........5577...88999******...*********......***...******....***..******.............................................88....88..888......................................................................
0038|NC_005788.4/383681-384316                   -------TCATCC---TCGTCCCCTTC---AATGTCTTC------CCA---CTCGTC----CTC--CGCAGC---------------------------------------------GG---------------------------------------------------------------------------------
#=GR 0038|NC_005788.4/383681-384316           PP .......6899**...***********...*********......***...******....***..888887.............................................73.................................................................................
0039|NC_030893.1/943776-944467                   -GCTTCTTGTTCC---TCTTCCTCGTC---AATATCTTC------CCA---CTCGCT----ATC--CTCTGA---------------------------------------------A-----------A----------------------------------------------------------------------
#=GR 0039|NC_030893.1/943776-944467           PP .789*********...***********...*********......***...******....***..988877.............................................6...........5......................................................................
0040|CP006026.1/345464-346098                    --------CGTCT---TCGTCCCCCTC---AATGTCTTC------CCA---CTCGTC----CTC--TGCAGC---------------------------------------------A----------------------------------------------------------------------------------
#=GR 0040|CP006026.1/345464-346098            PP ........55778...888888899**...*********......***...******....***..766666.............................................5..................................................................................
0041|NW_027042680.1/960567-959891                -------TCATCG---AAATCATCTTG---AATATCTTC------CCA---TTCATC----ATC--GGATTG---------------------------------------------AG---------------------------------------------------------------------------------
#=GR 0041|NW_027042680.1/960567-959891        PP .......577889...99999999999...*********......***...******....***..654333.............................................11.................................................................................
0042|NC_054687.1/828839-827413                   --------------------------------------------------------------------------------------------------------------------------------------------------------------------------------------------------------
#=GR 0042|NC_054687.1/828839-827413           PP ........................................................................................................................................................................................................
0043|NW_017567111.1/242083-240224                ----------------TCTTCATCATC---TTCATCTAC------CCA---ATCACT----ATC--CTCCTC---------------------------------------------TT----CA--TCA----------------------------------------------------------------------
#=GR 0043|NW_017567111.1/242083-240224        PP ................68899******...*********......***...******....***..******.............................................*9....99..999......................................................................
0044|NW_027042945.1/276074-275438                ----TCCACTTCG---TCATCTTCCTC---GTCATCTTC------ACC---ATCATC----ATC--ATCGTC---------------------------------------------GG----CG--TCC----------------------------------------------------------------------
#=GR 0044|NW_027042945.1/276074-275438        PP ....678899***...***********...*********......***...******....***..******.............................................**....99..999......................................................................
0045|JAEOAQ010000003.1/957957-958562             --GTTCAGCATCGA-GGATTCGTCATC---AGTATCTAC------CCA---TTCATC----ATC--AGACTT---------------------------------------------TC----GC--CCA----------------------------------------------------------------------
#=GR 0045|JAEOAQ010000003.1/957957-958562     PP ..689999999964.48899*******...*********......***...******....***..*99999.............................................99....99..999......................................................................
0046|JASBNA010000024.1/529224-529767             -----------CA---TCTTCGAAATC---GGTATCAAC------CCA---TTCACT----ATC--TTCATC---------------------------------------------GT----CG--GGGTTATGTTTCATGGATTTTT---------------------------------------------------
#=GR 0046|JASBNA010000024.1/529224-529767     PP ...........33...33333334678...9********......***...****77....766..666655.............................................54....33..3334447777777777777777...................................................
0047|NC_009042.1/1548709-1549310                 ----TCATCCTCC---GATTGCTCATC---TTCATCTTC------ATC---TTCG-------TC--GTAGTC---------------------------------------------TG----TG--TCT----------------------------------------------------------------------
#=GR 0047|NC_009042.1/1548709-1549310         PP ....79999****...***********...*********......555...5555.......55..555555.............................................55....55..666......................................................................
0048|NW_026261464.1/8514-7841                    -------------------TCGTAATC---GGTGTCGAC------CCA---ATCATC----ATC--TGACTT---------------------------------------------CT----GA--ACA----------------------------------------------------------------------
#=GR 0048|NW_026261464.1/8514-7841            PP ...................578899**...*********......***...******....***..******.............................................**....**..***......................................................................
0050|NC_006047.2/1444241-1444741                 ---TTCTGTATCT---ACATCGTCATC---TGTATCAAC------CCA---TTCACC----GTC------------------------------------------------------------A--CTT----------------------------------------------------------------------
#=GR 0050|NC_006047.2/1444241-1444741         PP ...789999****...***********...*********......***...******....**9............................................................3..333......................................................................
0052|LN874555.1/944115-944615                    ---TTCTGTGTCT---ACATCGTCATC---TGTGTCAAC------CCA---TTCACC----GTC-----------------------------------------------------------------A----------------------------------------------------------------------
#=GR 0052|LN874555.1/944115-944615            PP ...78889999**...***********...*********......***...******....**9.................................................................5......................................................................
0053|NW_017963736.1/513381-513920                ------------A---TCTTCGAAATC---AGTATCGAC------CCA---TTCACT----ATC--TTCATC---------------------------------------------GT----CG--GGATTATGTTTCATGGATTTTT---------------------------------------------------
#=GR 0053|NW_017963736.1/513381-513920        PP ............3...34444444789...9********......***...****77....777..666666.............................................55....43..3334447777777777777777...................................................
0054|NW_026057302.1/76156-75606                  ------TTCCTCC---TCTTCATCAGT---GGTATCCAC------CCA---CTCATC----ATC--TTCTCC---------------------------------------------AT----TC--TGG----------------------------------------------------------------------
#=GR 0054|NW_026057302.1/76156-75606          PP ......5688889...99999999999...999******......***...******....***..998888.............................................77....66..666......................................................................
0055|NW_023503284.1/573432-572825                -------------------TCCTCATC---CGTGTCGAC------CCA---TTCGTC----TTCTGATCCTT---------------------------------------------TTGTCGCT--TCC----------------------------------------------------------------------
#=GR 0055|NW_023503284.1/573432-572825        PP ...................6789****...*********......***...******....**922222222.............................................21000011..222......................................................................
0056|OZ004254.1/679488-678987                    ----TCAGATTCC---TCTTCATCATC---AGTATCAAC------CCA---TTCTTC----CTC--TTCATA---------------------------------------------GT---------------------------------------------------------------------------------
#=GR 0056|OZ004254.1/679488-678987            PP ....678889***...***********...*********......***...******....***..888876.............................................63.................................................................................
0057|NW_015385497.1/30367-29864                  ---TTCAGTATCG---ACATCGTCATC---TGTATCTAC------CCA---TTCACT----TTC-----------------------------------------------------------------A----------------------------------------------------------------------
#=GR 0057|NW_015385497.1/30367-29864          PP ...899*******...***********...*********......***...*****9....998.................................................................2......................................................................
0058|KV454011.1/1141797-1143332                  --CTTCTTCTTCT---TCTTCTTCCTC---CTCATCTAC------CCA---ATCGCT----TTC--ATTGCC---------------------------------------------A----------------------------------------------------------------------------------
#=GR 0058|KV454011.1/1141797-1143332          PP ..689999*****...***********...*********......***...*****9....999..655554.............................................4..................................................................................
0059|LPNM01000003.1/65476-64485                  --------------------------------------------------------------------------------------------------------------------------------------------------------------------------------------------------------
#=GR 0059|LPNM01000003.1/65476-64485          PP ........................................................................................................................................................................................................
0060|NW_027093976.1/1376458-1376031              ----------------TCGTCTTCATC---CACGTCCTC------CCA---CTCGCT----TTC--GTTCCC--------------------------------------------------------------------------------------------------------------------------------
#=GR 0060|NW_027093976.1/1376458-1376031      PP ................67889999***...*********......***...****99....998..443333................................................................................................................................
0061|NW_026261749.1/276894-277480                -------------------TCTTCATC---TGTGTCTAC------CCA---TTCGTC----GTC--T--------------------------------------------------------GA--ACC----------------------------------------------------------------------
#=GR 0061|NW_026261749.1/276894-277480        PP ...................6789****...*********......***...******....***..3........................................................33..333......................................................................
0062|NC_018301.1/562059-561479                   -------------------TCCTCATC---TGTGTCCAC------CCA---TTCATC----CTCTGATCCTC---------------------------------------------G------T--ATC----------------------------------------------------------------------
#=GR 0062|NC_018301.1/562059-561479           PP ...................6899****...*********......***...******....***44444444.............................................4......4..445......................................................................
0063|NW_026946674.1/2364593-2364108              -------TCTTCA---TCGTCGTAGTC---TGTGTCAAC------CCA---ATCACT----TTC-----------------------------------------------------GC----TT--TCA----------------------------------------------------------------------
#=GR 0063|NW_026946674.1/2364593-2364108      PP .......578899...99999******...*********......***...*****9....998.....................................................44....55..555......................................................................
0064|NSGQ01000060.1/35401-35961                  ---TTCCTTATCC---TCAGCATCATC---AGTATCAAC------CCA---GTCACT----ACT--ATCAC---------------------------------------------------------------------------------------------------------------------------------
#=GR 0064|NSGQ01000060.1/35401-35961          PP ...7899999***...***********...*********......***...999975....433..22222.................................................................................................................................
0065|JASBWR010000085.1/1848-1314                 --CTTCTTCATCA---TCTTCATATTC---GGTGTCCAC------CCA---GTCGCT----GTC--G-------------------------------------------------------------------------------------------------------------------------------------
#=GR 0065|JASBWR010000085.1/1848-1314         PP ..58999999999...999********...*********......***...****99....999..2.....................................................................................................................................
0067|NW_001809799.1/163169-162635                --CTTCTTCATCA---TCTTCATATTC---GGTGTCCAC------CCA---GTCGCT----GTC--G-------------------------------------------------------------------------------------------------------------------------------------
#=GR 0067|NW_001809799.1/163169-162635        PP ..58999999999...999********...*********......***...****99....999..2.....................................................................................................................................
0068|NW_026055365.1/210721-210179                ---------------------ATCATC---GGTATCCAC------CCA---TTCCCC----TTC--ATCCTC---------------------------------------------AT----CC--TCA----------------------------------------------------------------------
#=GR 0068|NW_026055365.1/210721-210179        PP .....................589***...*********......***...***999....999..999888.............................................87....66..666......................................................................
0069|NW_019172950.1/2323465-2322945              --CTTCATCATCC---TCTTCATCTTC---TTCATCCTC------CCA---CTCATC----ATC--GTCATC---------------------------------------------GG----CA--TCA----------------------------------------------------------------------
#=GR 0069|NW_019172950.1/2323465-2322945      PP ..589********...***********...*********......***...******....***..****99.............................................98....88..888......................................................................
0070|NW_027042893.1/1035010-1035613              -----CTTCCTCA---TCATCATCTTC---TGTATCAAC------CCA---TTCTTC----ATC--TCCTTC---------------------------------------------TA----CT--TCT----------------------------------------------------------------------
#=GR 0070|NW_027042893.1/1035010-1035613      PP .....45678888...9999999999*...*********......***...******....***..555555.............................................55....55..555......................................................................
0071|BIMT01000059.1/67689-68181                  ----------------TCATCATCATC---AGTATCCTC------CCA---TTCCTC----ATC--TTCCGA---------------------------------------------AA----GA--TTACTTTCTCGAGATTTCTTCGA--------------------------------------------------
#=GR 0071|BIMT01000059.1/67689-68181          PP ................799********...*********......***...******....***..**9777.............................................55....55..55544444455555555555555..................................................
0072|NW_020289911.1/408916-408466                ------------------------GTC---CGTGTCTTC------CCA---CTCACT----ATC--TTCTTC---------------------------------------------AG----GG--TTC----------------------------------------------------------------------
#=GR 0072|NW_020289911.1/408916-408466        PP ........................478...89*******......***...******....**9..777766.............................................53....33..322......................................................................
0073|NC_072814.1/404777-404302                   ------------------------ATC---GGTGTCTTC------CCA---TTCACT----GTC--CTCCTC---------------------------------------------CG----GA--TTC----------------------------------------------------------------------
#=GR 0073|NC_072814.1/404777-404302           PP ........................689...9********......***...******....***..888887.............................................64....33..332......................................................................
0074|NW_006767432.1/455047-455570                -GTTTCTTG-TCT---TCTCCATCATC---AGTATCCAC------CCA---TTCACT----A------------------------------------------------------------------------------------------------------------------------------------------
#=GR 0074|NW_006767432.1/455047-455570        PP .56666554.889...99999******...*********......***...***984....3..........................................................................................................................................
0075|NW_027042741.1/2412620-2412034              ----TCATCTTCG---TCTTCATCCTC---AGTATCTAC------CCA---TTCGCC----TTC--AGCTCC---------------------------------------------TT----CT--TCA----------------------------------------------------------------------
#=GR 0075|NW_027042741.1/2412620-2412034      PP ....68999****...***********...*********......***...******....***..****99.............................................99....99..999......................................................................
0076|NW_017963638.1/389304-389946                ----TCGTCATCC---TCGTCGTAATC---GGTGTCCAC------CCA---CTCGCT----GTC--GGACTC---------------------------------------------GT----CG--CTG----------------------------------------------------------------------
#=GR 0076|NW_017963638.1/389304-389946        PP ....7899*****...***********...*********......***...******....***..877777.............................................77....66..666......................................................................
0077|CAKXYY010000001.1/593314-593869             -------TCTTCG---GTTTCATCTTC---AGTATCAAC------CCA---CTCACC----CTC--TTCGTA---------------------------------------------GT---------------------------------------------------------------------------------
#=GR 0077|CAKXYY010000001.1/593314-593869     PP .......577899...999********...*********......***...******....***..888887.............................................64.................................................................................
0078|LXPE01000003.1/146165-145724                --------------------------------------------------------------------------------------------------------------------------------------------------------------------------------------------------------
#=GR 0078|LXPE01000003.1/146165-145724        PP ........................................................................................................................................................................................................
0080|NW_003020051.1/3484-2867                    ---TTCCTCTTCC---TCTTCTTCATC---AGTATCAAC------CCA---TTCACT----ATC--TTCTTC---------------------------------------------TT----CT--GTT----------------------------------------------------------------------
#=GR 0080|NW_003020051.1/3484-2867            PP ...7999******...***********...*********......***...******....***..998888.............................................87....66..666......................................................................
0081|NSDU01000007.1/158340-157828                ---TTCTTCGTCG---TCTTCGTATTC---GGTGTCGAC------CCA---GTCGCT----GTC----------------------------------------------------------------------------------------------------------------------------------------
#=GR 0081|NSDU01000007.1/158340-157828        PP ...4555555555...55555555555...555555555......555...555555....555........................................................................................................................................
0083|NC_089462.1/1558034-1558505                 ----------------TCCTCGTCATC---CGTGTCAAG------CCA---CTCACT----CTC--A-------------------------------------------------------------------------------------------------------------------------------------
#=GR 0083|NC_089462.1/1558034-1558505         PP ................56678888888...888888888......888...888887....777..2.....................................................................................................................................
0084|NC_083679.1/788280-787908                   -----------------------CGTC---TGTGTCAAC------CCA---TTCATC----ATC--ATCTAT---------------------------------------------TT----CC--CCC----------------------------------------------------------------------
#=GR 0084|NC_083679.1/788280-787908           PP .......................6799...9********......***...******....***..******.............................................**....**..***......................................................................
0085|CALSDN010000002.1/1338929-1338553           ----------------------------------------------------TCATT----ATC--ATTATC---------------------------------------------GT----TA--TCT----------------------------------------------------------------------
#=GR 0085|CALSDN010000002.1/1338929-1338553   PP ....................................................34444....444..444444.............................................44....44..444......................................................................
0086|QVTG01000292.1/27360-27868                  --------------------------------------------------------------------------------------------------------------------------------------------------------------------------------------------------------
#=GR 0086|QVTG01000292.1/27360-27868          PP ........................................................................................................................................................................................................
0087|LPNL01000009.1/43230-42848                  --------------------------------------------------------------------------------------------------------------------------------------------------------------------------------------------------------
#=GR 0087|LPNL01000009.1/43230-42848          PP ........................................................................................................................................................................................................
0088|NC_089977.1/583396-583927                   -----------------------CATC---AGTATCCAC------CCA---GTCGGC----ATC--ATCGTT---------------------------------------------TT----CC--C------------------------------------------------------------------------
#=GR 0088|NC_089977.1/583396-583927           PP .......................79**...*********......***...******....***..999887.............................................64....22..1........................................................................
0090|NW_011887712.1/3954-4559                    -----------------CATCATCATC---TTCATCAAT------CCA---ATCACT----TTC--ATTATC---------------------------------------------CT---------------------------------------------------------------------------------
#=GR 0090|NW_011887712.1/3954-4559            PP .................3333333333...333333333......555...555555....555..333333.............................................33.................................................................................
0091|QQZM01000059.1/64445-63957                  --------------------------------------------------------------------------------------------------------------------------------------------------------------------------------------------------------
#=GR 0091|QQZM01000059.1/64445-63957          PP ........................................................................................................................................................................................................
0092|QXEA01000210.1/31970-31482                  --------------------------------------------------------------------------------------------------------------------------------------------------------------------------------------------------------
#=GR 0092|QXEA01000210.1/31970-31482          PP ........................................................................................................................................................................................................
0094|NC_032095.1/290356-290840                   --CTTCTTCTTCT---TCTTCATAATC---AGTATCTAC------CCA---TTCACT----ATC--A---CA---------------------------------------------AT----CC--ACA----------------------------------------------------------------------
#=GR 0094|NC_032095.1/290356-290840           PP ..589999*****...***********...*********......***...******....999..3...22.............................................22....22..222......................................................................
0095|JAENJO010000007.1/277164-277645             --CTTCTTCTTCT---TCTTCATAATC---AGTATCTAC------CCA---TTCACT----ATC--A---------------------------------------------------C----AA--TCC----------------------------------------------------------------------
#=GR 0095|JAENJO010000007.1/277164-277645     PP ..589999*****...***********...*********......***...******....999..3...................................................2....23..333......................................................................
0096|NW_020289897.1/399198-398756                --------CATCC---TCAAAG---TC---CGTATCTTC------CCA---GTCGCT----ATC--GTCTTC---------------------------------------------TG----GA--TTC----------------------------------------------------------------------
#=GR 0096|NW_020289897.1/399198-398756        PP ........56666...666665...57...89*******......***...******....***..888887.............................................64....33..322......................................................................
0097|NC_031673.1/459898-459324                   --------------------------------------------------------------------------------------------------------------------------------------------------------------------------------------------------------
#=GR 0097|NC_031673.1/459898-459324           PP ........................................................................................................................................................................................................
0099|NW_027118070.1/340901-340252                -------------------TATTCATC---GACGTCTTC------CCA---CCCTTC----ATC--ATCTTC---------------------------------------------GA----CT--TGT----------------------------------------------------------------------
#=GR 0099|NW_027118070.1/340901-340252        PP ...................6789****...*********......***...******....***..******.............................................*9....99..988......................................................................
0100|NW_025065063.1/121347-121678                --------------------------------------------------------------------------------------------------------------------------------------------------------------------------------------------------------
#=GR 0100|NW_025065063.1/121347-121678        PP ........................................................................................................................................................................................................
0101|JAPEUD010000089.1/17087-16666               ----------------------------------TCATC------------GTCATC----GTT--GTGGGT---------------------------------------------GT----CA--TCG----------------------------------------------------------------------
#=GR 0101|JAPEUD010000089.1/17087-16666       PP ..................................44444............345555....555..555666.............................................89....99..999......................................................................
0102|LT635756.1/975369-975787                    -------------------TCGTCTTC---GGTGTCCTC------CCA---TTCGCT----CTC--GCC-----------------------------------------------------------------------------------------------------------------------------------
#=GR 0102|LT635756.1/975369-975787            PP ...................78999***...*********......***...****99....888..211...................................................................................................................................
0103|NW_020194448.1/300978-301416                ---------ATCC---TCGAA---ATC---CGTATCTTC------CCA---GTCGCT----ATC--GTCTTC---------------------------------------------TG----GA--TT-----------------------------------------------------------------------
#=GR 0103|NW_020194448.1/300978-301416        PP .........5555...55555...578...9********......***...******....***..888887.............................................64....33..32.......................................................................
0104|MU972899.1/253487-252837                    -------------------TATTCATC---CACGTCTTC------CCA---CCCGTC----ATC--ATCTTC---------------------------------------------TA----CT--TGA----------------------------------------------------------------------
#=GR 0104|MU972899.1/253487-252837            PP ...................6789****...*********......***...******....***..******.............................................99....99..999......................................................................
0106|NW_027117840.1/85325-85923                  -------------------TACTCCTC---GACATCTTC------CCA---TTCTTC----TTC--ATGATT---------------------------------------------TC----CA--TCT----------------------------------------------------------------------
#=GR 0106|NW_027117840.1/85325-85923          PP ...................567999**...*********......***...******....***..877776.............................................65....55..555......................................................................
0107|BTGA01000009.1/1012785-1013132              --------------------------------------------------------------------------------------------------------------------------------------------------------------------------------------------------------
#=GR 0107|BTGA01000009.1/1012785-1013132      PP ........................................................................................................................................................................................................
0108|CANTUO010000006.1/458329-457913             ---------ATCT---TCATCATCTGT---TGTATCTAT------CCA---TTCTTC----ATC--GTCAAC---------------------------------------------A----------------------------------------------------------------------------------
#=GR 0108|CANTUO010000006.1/458329-457913     PP .........4555...55555555555...677888888......999...999999....999..777776.............................................6..................................................................................
0109|NC_012866.1/294360-294826                   ---TTCTTCCTCTTGTTCATCATAATC---AGTATCTAC------CCA---TTCACT----ATC--TTCTTC---------------------------------------------TT----CT--TCT----------------------------------------------------------------------
#=GR 0109|NC_012866.1/294360-294826           PP ...45555555542226777888889*...*********......***...*****9....999..888887.............................................76....66..666......................................................................
0110|JASZXT010000068.1/2637-1704                 --------------------------------------------------------------------------------------------------------------------------------------------------------------------------------------------------------
#=GR 0110|JASZXT010000068.1/2637-1704         PP ........................................................................................................................................................................................................
0111|MU970823.1/297995-297339                    ---------------------TTCGTT---GACGTCTTC------CCA---CGCATC----GTC--GTCTTC---------------------------------------------GC----CT--TGA----------------------------------------------------------------------
#=GR 0111|MU970823.1/297995-297339            PP .....................688899...99*******......***...******....***..*99999.............................................87....77..777......................................................................
0112|NW_027042754.1/562555-563381                --------------------------------------------------------------------------------------------------------------------------------------------------------------------------------------------------------
#=GR 0112|NW_027042754.1/562555-563381        PP ........................................................................................................................................................................................................
0113|NW_027117495.1/79515-80167                  -------------------TATTCCTC---GACGTCTTC------CCA---CCCGTC----ATC--GTCTGC---------------------------------------------GA----CT--TGA----------------------------------------------------------------------
#=GR 0113|NW_027117495.1/79515-80167          PP ...................678999**...*********......***...******....***..******.............................................*9....99..999......................................................................
0114|NW_026611599.1/542994-542343                -------------------TATTCATC---GACGTCTTC------CCA---ATCGTC----GTC--ATCGGG---------------------------------------------AT----GA--AGTTTACTCCGCG------------------------------------------------------------
#=GR 0114|NW_026611599.1/542994-542343        PP ...................6789****...*********......***...******....***..999655.............................................44....43..3333333344444............................................................
0115|NW_027117668.1/57086-57436                  ----------------------TCCTC---TATATCTTC------CCA---TGTGTC----TTC--ATCAGC---------------------------------------------GC----CG--TCGTGCG------------------------------------------------------------------
#=GR 0115|NW_027117668.1/57086-57436          PP ......................899**...*********......***...*99999....999..999999.............................................88....77..7774444..................................................................
0117|NW_020194005.1/458792-458403                --------------------------------------------------------------------------------------------------------------------------------------------------------------------------------------------------------
#=GR 0117|NW_020194005.1/458792-458403        PP ........................................................................................................................................................................................................
0118|CP014584.1/2843961-2843577                  --------------------------------------------------------------------------------------------------------------------------------------------------------------------------------------------------------
#=GR 0118|CP014584.1/2843961-2843577          PP ........................................................................................................................................................................................................
0119|JAPETX010000027.1/13683-14067               -----------------------------------------------------------------------T---------------------------------------------CA----CA--TCA----------------------------------------------------------------------
#=GR 0119|JAPETX010000027.1/13683-14067       PP .......................................................................3.............................................33....44..444......................................................................
0120|JALDZK010001635.1/6190-5909                 --------------------------------------------------------------------------------------------------------------------------------------------------------------------------------------------------------
#=GR 0120|JALDZK010001635.1/6190-5909         PP ........................................................................................................................................................................................................
0121|CDHN01000002.1/4298697-4298000              --------------------------------------------------------------------------------------------------------------------------------------------------------------------------------------------------------
#=GR 0121|CDHN01000002.1/4298697-4298000      PP ........................................................................................................................................................................................................
0122|RCTD01000028.1/647994-648188                --------------------------------------------------------------------------------------------------------------------------------------------------------------------------------------------------------
#=GR 0122|RCTD01000028.1/647994-648188        PP ........................................................................................................................................................................................................
0123|JAPEIS010000005.1/1903868-1904064           --------------------------------------------------------------------------------------------------------------------------------------------------------------------------------------------------------
#=GR 0123|JAPEIS010000005.1/1903868-1904064   PP ........................................................................................................................................................................................................
0124|CVMT01000004.1/812776-811962                --------------------------------------------------------------------------------------------------------------------------------------------------------------------------------------------------------
#=GR 0124|CVMT01000004.1/812776-811962        PP ........................................................................................................................................................................................................
0125|KI966457.1/297737-298089                    --------------------------------------------------------------------------------------------------------------------------------------------------------------------------------------------------------
#=GR 0125|KI966457.1/297737-298089            PP ........................................................................................................................................................................................................
0126|SWKT01000111.1/2548-2753                    --------------------------------------------------------------------------------------------------------------------------------------------------------------------------------------------------------
#=GR 0126|SWKT01000111.1/2548-2753            PP ........................................................................................................................................................................................................
0127|CP128840.1/547835-547477                    --------------------------------------------------------------------------------------------------------------------------------------------------------------------------------------------------------
#=GR 0127|CP128840.1/547835-547477            PP ........................................................................................................................................................................................................
0128|NW_017387734.1/245466-245790                -----------------------CGTC---CGTGTCCTC------CCA---CTCGTC----GTC--CTCGGC---------------------------------------------TT---------------------------------------------------------------------------------
#=GR 0128|NW_017387734.1/245466-245790        PP .......................6788...99*******......***...******....***..999998.............................................75.................................................................................
0129|JAJTIY010000001.1/5401585-5401802           --------------------------------------------------------------------------------------------------------------------------------------------------------------------------------------------------------
#=GR 0129|JAJTIY010000001.1/5401585-5401802   PP ........................................................................................................................................................................................................
0130|NW_025408617.1/372779-373177                --------------------------------------------------------------------------------------------------------------------------------------------------------------------------------------------------------
#=GR 0130|NW_025408617.1/372779-373177        PP ........................................................................................................................................................................................................
0131|CP034457.1/1346399-1346772                  --------GTTCT---GGCTCACCATC---TGTATCCTC------CCA---CTCGTC----GAC--GTCTGTTCTCGGTTCCCCACTTTTCACCTGTTTTTTCGTTTTCGCCGTCTTGA----CT--CCA----------------------------------------------------------------------
#=GR 0131|CP034457.1/1346399-1346772          PP ........45667...7788999****...*********......***...******....***..99966655666666666666666666666665555554444444444444433....33..333......................................................................
0132|NW_001820829.1/1126658-1126470              --------------------------------------------------------------------------------------------------------------------------------------------------------------------------------------------------------
#=GR 0132|NW_001820829.1/1126658-1126470      PP ........................................................................................................................................................................................................
0133|LCWF01000097.1/772-1181                     --------------------------------------------------------------------------------------------------------------------------------------------------------------------------------------------------------
#=GR 0133|LCWF01000097.1/772-1181             PP ........................................................................................................................................................................................................
0134|KI628760.1/30580-30884                      --------------------------------------------------------------------------------------------------------------------------------------------------------------------------------------------------------
#=GR 0134|KI628760.1/30580-30884              PP ........................................................................................................................................................................................................
0135|PDNB01000058.1/96823-97691                  --------------------------------------------------------------------------------------------------------------------------------------------------------------------------------------------------------
#=GR 0135|PDNB01000058.1/96823-97691          PP ........................................................................................................................................................................................................
0136|MU279380.1/370275-370494                    --------------------------------------------------------------------------------------------------------------------------------------------------------------------------------------------------------
#=GR 0136|MU279380.1/370275-370494            PP ........................................................................................................................................................................................................
0137|NW_025763406.1/266075-266473                --------------------------------------------------------------------------------------------------------------------------------------------------------------------------------------------------------
#=GR 0137|NW_025763406.1/266075-266473        PP ........................................................................................................................................................................................................
0138|CAJHIA010000007.1/581450-581262             --------------------------------------------------------------------------------------------------------------------------------------------------------------------------------------------------------
#=GR 0138|CAJHIA010000007.1/581450-581262     PP ........................................................................................................................................................................................................
0139|JAANBA010000040.1/183957-184157             --------------------------------------------------------------------------------------------------------------------------------------------------------------------------------------------------------
#=GR 0139|JAANBA010000040.1/183957-184157     PP ........................................................................................................................................................................................................
0140|NW_027042927.1/171574-171918                --------------------ACTCCTC---TATGTCTTC------CCA---TGCGTC----GTC--GTCTAT---------------------------------------------TG----AT--CTA----------------------------------------------------------------------
#=GR 0140|NW_027042927.1/171574-171918        PP ....................57999**...*********......***...******....***..**9887.............................................77....77..777......................................................................
0141|NC_049565.1/4326076-4325262                 --------------------------------------------------------------------------------------------------------------------------------------------------------------------------------------------------------
#=GR 0141|NC_049565.1/4326076-4325262         PP ........................................................................................................................................................................................................
0142|NC_086131.1/851885-852172                   ----------------TCGTCTTCGTC---CACGTCTTC------CCA---TTCTTC----TTC----------------------------------------------------------------------------------------------------------------------------------------
#=GR 0142|NC_086131.1/851885-852172           PP ................578999*****...*********......***...******....999........................................................................................................................................
0144|JALAIB010000918.1/1336-1612                 --------------------------------------------------------------------------------------------------------------------------------------------------------------------------------------------------------
#=GR 0144|JALAIB010000918.1/1336-1612         PP ........................................................................................................................................................................................................
0145|JAEVHH010000005.1/2794494-2795374           --------------------------------------------------------------------------------------------------------------------------------------------------------------------------------------------------------
#=GR 0145|JAEVHH010000005.1/2794494-2795374   PP ........................................................................................................................................................................................................
0146|MU389328.1/815091-814873                    --------------------------------------------------------------------------------------------------------------------------------------------------------------------------------------------------------
#=GR 0146|MU389328.1/815091-814873            PP ........................................................................................................................................................................................................
0147|JAHLEZ010000013.1/529757-529947             --------------------------------------------------------------------------------------------------------------------------------------------------------------------------------------------------------
#=GR 0147|JAHLEZ010000013.1/529757-529947     PP ........................................................................................................................................................................................................
0148|MU619714.1/50970-51181                      --------------------------------------------------------------------------------------------------------------------------------------------------------------------------------------------------------
#=GR 0148|MU619714.1/50970-51181              PP ........................................................................................................................................................................................................
0150|MU284105.1/266817-266497                    --------------------------------------------------------------------------------------------------------------------------------------------------------------------------------------------------------
#=GR 0150|MU284105.1/266817-266497            PP ........................................................................................................................................................................................................
0151|NC_085903.1/1996300-1996497                 --------------------------------------------------------------------------------------------------------------------------------------------------------------------------------------------------------
#=GR 0151|NC_085903.1/1996300-1996497         PP ........................................................................................................................................................................................................
0152|NW_023501006.1/24093-24274                  --------------------------------------------------------------------------------------------------------------------------------------------------------------------------------------------------------
#=GR 0152|NW_023501006.1/24093-24274          PP ........................................................................................................................................................................................................
0153|CAJPDQ010000015.1/201534-201290             --------------------------------------------------------------------------------------------------------------------------------------------------------------------------------------------------------
#=GR 0153|CAJPDQ010000015.1/201534-201290     PP ........................................................................................................................................................................................................
0154|NW_007930836.1/718819-718587                --------------------------------------------------------------------------------------------------------------------------------------------------------------------------------------------------------
#=GR 0154|NW_007930836.1/718819-718587        PP ........................................................................................................................................................................................................
0155|NC_012963.1/487250-487706                   --------------------------C---AACATCCAC------CCA---TTCATCTTGTTTC--GTCCCA---------------------------------------------GC----CT--TGG----------------------------------------------------------------------
#=GR 0155|NC_012963.1/487250-487706           PP ..........................5...777888888......888...8888772222234..444444.............................................44....44..444......................................................................
0157|NW_006917101.1/2331063-2330863              --------------------------------------------------------------------------------------------------------------------------------------------------------------------------------------------------------
#=GR 0157|NW_006917101.1/2331063-2330863      PP ........................................................................................................................................................................................................
0159|RCSV01000001.1/2764072-2764253              --------------------------------------------------------------------------------------------------------------------------------------------------------------------------------------------------------
#=GR 0159|RCSV01000001.1/2764072-2764253      PP ........................................................................................................................................................................................................
0160|JAPETS010000034.1/238709-238521             --------------------------------------------------------------------------------------------------------------------------------------------------------------------------------------------------------
#=GR 0160|JAPETS010000034.1/238709-238521     PP ........................................................................................................................................................................................................
0161|JAGMVK010000013.1/673248-673058             --------------------------------------------------------------------------------------------------------------------------------------------------------------------------------------------------------
#=GR 0161|JAGMVK010000013.1/673248-673058     PP ........................................................................................................................................................................................................
0162|SRPN01000219.1/7232-7438                    --------------------------------------------------------------------------------------------------------------------------------------------------------------------------------------------------------
#=GR 0162|SRPN01000219.1/7232-7438            PP ........................................................................................................................................................................................................
0163|JALDZW010000101.1/1247-1928                 TGCTTCGGACTCG---TCGGAGTCATC---GAAGTCTTC------------TTCTTC----CTC--GTCCGA---------------------------------------------AT----CG--TCG----------------------------------------------------------------------
#=GR 0163|JALDZW010000101.1/1247-1928         PP 6899*********...***********...******999............777777....777..777666.............................................65....54..444......................................................................
0164|PQXN01000159.1/26381-26184                  --------------------------------------------------------------------------------------------------------------------------------------------------------------------------------------------------------
#=GR 0164|PQXN01000159.1/26381-26184          PP ........................................................................................................................................................................................................
0165|MU400370.1/882426-882660                    --------------------------------------------------------------------------------------------------------------------------------------------------------------------------------------------------------
#=GR 0165|MU400370.1/882426-882660            PP ........................................................................................................................................................................................................
0166|JAPEUK010000073.1/36538-36940               --------------------------------------------------------------------------------------------------------------------------------------------------------------------------------------------------------
#=GR 0166|JAPEUK010000073.1/36538-36940       PP ........................................................................................................................................................................................................
0167|KQ964246.1/3722911-3723098                  --------------------------------------------------------------------------------------------------------------------------------------------------------------------------------------------------------
#=GR 0167|KQ964246.1/3722911-3723098          PP ........................................................................................................................................................................................................
0168|PQXK01000052.1/95719-95536                  --------------------------------------------------------------------------------------------------------------------------------------------------------------------------------------------------------
#=GR 0168|PQXK01000052.1/95719-95536          PP ........................................................................................................................................................................................................
0169|NW_024065843.1/1180131-1180328              --------------------------------------------------------------------------------------------------------------------------------------------------------------------------------------------------------
#=GR 0169|NW_024065843.1/1180131-1180328      PP ........................................................................................................................................................................................................
0171|SRPQ01000221.1/22478-22272                  --------------------------------------------------------------------------------------------------------------------------------------------------------------------------------------------------------
#=GR 0171|SRPQ01000221.1/22478-22272          PP ........................................................................................................................................................................................................
0172|PQXH01000140.1/26757-26954                  --------------------------------------------------------------------------------------------------------------------------------------------------------------------------------------------------------
#=GR 0172|PQXH01000140.1/26757-26954          PP ........................................................................................................................................................................................................
0173|SRQG01000188.1/49804-49598                  --------------------------------------------------------------------------------------------------------------------------------------------------------------------------------------------------------
#=GR 0173|SRQG01000188.1/49804-49598          PP ........................................................................................................................................................................................................
0174|SRQM01000576.1/11577-11783                  --------------------------------------------------------------------------------------------------------------------------------------------------------------------------------------------------------
#=GR 0174|SRQM01000576.1/11577-11783          PP ........................................................................................................................................................................................................
0175|BQXV01000008.1/2092562-2092750              --------------------------------------------------------------------------------------------------------------------------------------------------------------------------------------------------------
#=GR 0175|BQXV01000008.1/2092562-2092750      PP ........................................................................................................................................................................................................
0176|NW_025544801.1/1328951-1328076              --------------------------------------------------------------------------------------------------------------------------------------------------------------------------------------------------------
#=GR 0176|NW_025544801.1/1328951-1328076      PP ........................................................................................................................................................................................................
0177|NW_025764285.1/685589-684776                --------------------------------------------------------------------------------------------------------------------------------------------------------------------------------------------------------
#=GR 0177|NW_025764285.1/685589-684776        PP ........................................................................................................................................................................................................
0178|NW_026695929.1/1855414-1855225              --------------------------------------------------------------------------------------------------------------------------------------------------------------------------------------------------------
#=GR 0178|NW_026695929.1/1855414-1855225      PP ........................................................................................................................................................................................................
0179|JAKJXP020000004.1/858495-858305             --------------------------------------------------------------------------------------------------------------------------------------------------------------------------------------------------------
#=GR 0179|JAKJXP020000004.1/858495-858305     PP ........................................................................................................................................................................................................
0180|NC_031951.1/2953450-2953656                 --------------------------------------------------------------------------------------------------------------------------------------------------------------------------------------------------------
#=GR 0180|NC_031951.1/2953450-2953656         PP ........................................................................................................................................................................................................
0181|JAJKLH010000022.1/375865-376058             --------------------------------------------------------------------------------------------------------------------------------------------------------------------------------------------------------
#=GR 0181|JAJKLH010000022.1/375865-376058     PP ........................................................................................................................................................................................................
0182|NW_017566842.1/78552-79009                  --------------------------------------------------------------------------------------------------------------------------------------------------------------------------------------------------------
#=GR 0182|NW_017566842.1/78552-79009          PP ........................................................................................................................................................................................................
0183|JAAHCF010000466.1/11143-11338               --------------------------------------------------------------------------------------------------------------------------------------------------------------------------------------------------------
#=GR 0183|JAAHCF010000466.1/11143-11338       PP ........................................................................................................................................................................................................
0185|JALAIS010000004.1/42486-43349               --------------------------------------------------------------------------------------------------------------------------------------------------------------------------------------------------------
#=GR 0185|JALAIS010000004.1/42486-43349       PP ........................................................................................................................................................................................................
0186|CP064750.1/3220154-3220360                  --------------------------------------------------------------------------------------------------------------------------------------------------------------------------------------------------------
#=GR 0186|CP064750.1/3220154-3220360          PP ........................................................................................................................................................................................................
0188|JANTFD010000004.1/362932-362744             --------------------------------------------------------------------------------------------------------------------------------------------------------------------------------------------------------
#=GR 0188|JANTFD010000004.1/362932-362744     PP ........................................................................................................................................................................................................
0189|PHWZ01000616.1/16820-16639                  --------------------------------------------------------------------------------------------------------------------------------------------------------------------------------------------------------
#=GR 0189|PHWZ01000616.1/16820-16639          PP ........................................................................................................................................................................................................
0190|SRPX01000270.1/10934-10729                  --------------------------------------------------------------------------------------------------------------------------------------------------------------------------------------------------------
#=GR 0190|SRPX01000270.1/10934-10729          PP ........................................................................................................................................................................................................
0191|LDUD01000115.1/329746-329383                --------------------------------------------------------------------------------------------------------------------------------------------------------------------------------------------------------
#=GR 0191|LDUD01000115.1/329746-329383        PP ........................................................................................................................................................................................................
0192|JASAOK010000043.1/1078869-1079066           --------------------------------------------------------------------------------------------------------------------------------------------------------------------------------------------------------
#=GR 0192|JASAOK010000043.1/1078869-1079066   PP ........................................................................................................................................................................................................
0193|NC_030957.1/2204555-2204752                 --------------------------------------------------------------------------------------------------------------------------------------------------------------------------------------------------------
#=GR 0193|NC_030957.1/2204555-2204752         PP ........................................................................................................................................................................................................
0194|SRPO01000099.1/61310-61104                  --------------------------------------------------------------------------------------------------------------------------------------------------------------------------------------------------------
#=GR 0194|SRPO01000099.1/61310-61104          PP ........................................................................................................................................................................................................
0195|NW_026851254.1/23180-22887                  --------------------------------------------------------------------------------------------------------------------------------------------------------------------------------------------------------
#=GR 0195|NW_026851254.1/23180-22887          PP ........................................................................................................................................................................................................
0196|KV875105.1/649213-649393                    --------------------------------------------------------------------------------------------------------------------------------------------------------------------------------------------------------
#=GR 0196|KV875105.1/649213-649393            PP ........................................................................................................................................................................................................
0197|SRQK01000245.1/19472-19677                  --------------------------------------------------------------------------------------------------------------------------------------------------------------------------------------------------------
#=GR 0197|SRQK01000245.1/19472-19677          PP ........................................................................................................................................................................................................
0198|JAKMWU010000300.1/6435-6244                 --------------------------------------------------------------------------------------------------------------------------------------------------------------------------------------------------------
#=GR 0198|JAKMWU010000300.1/6435-6244         PP ........................................................................................................................................................................................................
0199|SRPZ01000040.1/63824-63635                  --------------------------------------------------------------------------------------------------------------------------------------------------------------------------------------------------------
#=GR 0199|SRPZ01000040.1/63824-63635          PP ........................................................................................................................................................................................................
0200|NW_025544690.1/237257-237069                --------------------------------------------------------------------------------------------------------------------------------------------------------------------------------------------------------
#=GR 0200|NW_025544690.1/237257-237069        PP ........................................................................................................................................................................................................
0201|WIGN01000017.1/298717-298904                --------------------------------------------------------------------------------------------------------------------------------------------------------------------------------------------------------
#=GR 0201|WIGN01000017.1/298717-298904        PP ........................................................................................................................................................................................................
0203|SRPP01000135.1/37708-37502                  --------------------------------------------------------------------------------------------------------------------------------------------------------------------------------------------------------
#=GR 0203|SRPP01000135.1/37708-37502          PP ........................................................................................................................................................................................................
0204|NW_024066077.1/1179634-1179815              --------------------------------------------------------------------------------------------------------------------------------------------------------------------------------------------------------
#=GR 0204|NW_024066077.1/1179634-1179815      PP ........................................................................................................................................................................................................
0205|NW_027117422.1/2033385-2033195              --------------------------------------------------------------------------------------------------------------------------------------------------------------------------------------------------------
#=GR 0205|NW_027117422.1/2033385-2033195      PP ........................................................................................................................................................................................................
0210|NW_027072129.1/8718347-8718141              --------------------------------------------------------------------------------------------------------------------------------------------------------------------------------------------------------
#=GR 0210|NW_027072129.1/8718347-8718141      PP ........................................................................................................................................................................................................
0211|BPPX01000032.1/369773-369961                --------------------------------------------------------------------------------------------------------------------------------------------------------------------------------------------------------
#=GR 0211|BPPX01000032.1/369773-369961        PP ........................................................................................................................................................................................................
0212|NW_025953056.1/422580-422903                --------------------------------------------------------------------------------------------------------------------------------------------------------------------------------------------------------
#=GR 0212|NW_025953056.1/422580-422903        PP ........................................................................................................................................................................................................
0213|NC_026474.1/3054457-3054663                 --------------------------------------------------------------------------------------------------------------------------------------------------------------------------------------------------------
#=GR 0213|NC_026474.1/3054457-3054663         PP ........................................................................................................................................................................................................
0219|MU844488.1/250763-250577                    --------------------------------------------------------------------------------------------------------------------------------------------------------------------------------------------------------
#=GR 0219|MU844488.1/250763-250577            PP ........................................................................................................................................................................................................
0220|MU843502.1/10375-10556                      --------------------------------------------------------------------------------------------------------------------------------------------------------------------------------------------------------
#=GR 0220|MU843502.1/10375-10556              PP ........................................................................................................................................................................................................
0221|FJOG01000006.1/897625-897443                --------------------------------------------------------------------------------------------------------------------------------------------------------------------------------------------------------
#=GR 0221|FJOG01000006.1/897625-897443        PP ........................................................................................................................................................................................................
0222|JALDZN010000002.1/812309-812908             --------------------------------------------------------------------------------------------------------------------------------------------------------------------------------------------------------
#=GR 0222|JALDZN010000002.1/812309-812908     PP ........................................................................................................................................................................................................
0223|SRPT01000046.1/57223-57419                  --------------------------------------------------------------------------------------------------------------------------------------------------------------------------------------------------------
#=GR 0223|SRPT01000046.1/57223-57419          PP ........................................................................................................................................................................................................
0225|NW_026851453.1/844584-844876                --------------------------------------------------------------------------------------------------------------------------------------------------------------------------------------------------------
#=GR 0225|NW_026851453.1/844584-844876        PP ........................................................................................................................................................................................................
0226|JAJJKC010000004.1/29143-28944               --------------------------------------------------------------------------------------------------------------------------------------------------------------------------------------------------------
#=GR 0226|JAJJKC010000004.1/29143-28944       PP ........................................................................................................................................................................................................
0233|JANUHI010000008.1/83378-83187               --------------------------------------------------------------------------------------------------------------------------------------------------------------------------------------------------------
#=GR 0233|JANUHI010000008.1/83378-83187       PP ........................................................................................................................................................................................................
0234|JANUHK010000012.1/83860-83669               --------------------------------------------------------------------------------------------------------------------------------------------------------------------------------------------------------
#=GR 0234|JANUHK010000012.1/83860-83669       PP ........................................................................................................................................................................................................
0236|NW_023501020.1/2754943-2755134              --------------------------------------------------------------------------------------------------------------------------------------------------------------------------------------------------------
#=GR 0236|NW_023501020.1/2754943-2755134      PP ........................................................................................................................................................................................................
0237|NW_026517300.1/169243-169052                --------------------------------------------------------------------------------------------------------------------------------------------------------------------------------------------------------
#=GR 0237|NW_026517300.1/169243-169052        PP ........................................................................................................................................................................................................
0238|CM071589.1/2908680-2908486                  --------------------------------------------------------------------------------------------------------------------------------------------------------------------------------------------------------
#=GR 0238|CM071589.1/2908680-2908486          PP ........................................................................................................................................................................................................
0242|NW_019173022.1/107711-107900                --------------------------------------------------------------------------------------------------------------------------------------------------------------------------------------------------------
#=GR 0242|NW_019173022.1/107711-107900        PP ........................................................................................................................................................................................................
0243|MU391927.1/63324-63130                      --------------------------------------------------------------------------------------------------------------------------------------------------------------------------------------------------------
#=GR 0243|MU391927.1/63324-63130              PP ........................................................................................................................................................................................................
0244|MU380387.1/33472-33269                      --------------------------------------------------------------------------------------------------------------------------------------------------------------------------------------------------------
#=GR 0244|MU380387.1/33472-33269              PP ........................................................................................................................................................................................................
0245|NW_027094057.1/1951247-1951056              --------------------------------------------------------------------------------------------------------------------------------------------------------------------------------------------------------
#=GR 0245|NW_027094057.1/1951247-1951056      PP ........................................................................................................................................................................................................
0247|JALAIA010000064.1/94351-94645               --------------------------------------------------------------------------------------------------------------------------------------------------------------------------------------------------------
#=GR 0247|JALAIA010000064.1/94351-94645       PP ........................................................................................................................................................................................................
0248|NC_085892.1/4115310-4115514                 --------------------------------------------------------------------------------------------------------------------------------------------------------------------------------------------------------
#=GR 0248|NC_085892.1/4115310-4115514         PP ........................................................................................................................................................................................................
0249|NC_085920.1/4021182-4021386                 --------------------------------------------------------------------------------------------------------------------------------------------------------------------------------------------------------
#=GR 0249|NC_085920.1/4021182-4021386         PP ........................................................................................................................................................................................................
0250|NW_024467957.1/2500997-2500808              --------------------------------------------------------------------------------------------------------------------------------------------------------------------------------------------------------
#=GR 0250|NW_024467957.1/2500997-2500808      PP ........................................................................................................................................................................................................
0251|NW_023500912.1/1999217-1999026              --------------------------------------------------------------------------------------------------------------------------------------------------------------------------------------------------------
#=GR 0251|NW_023500912.1/1999217-1999026      PP ........................................................................................................................................................................................................
0252|JAGTJL010000016.1/1351730-1351540           --------------------------------------------------------------------------------------------------------------------------------------------------------------------------------------------------------
#=GR 0252|JAGTJL010000016.1/1351730-1351540   PP ........................................................................................................................................................................................................
0254|NW_025763546.1/438937-438739                --------------------------------------------------------------------------------------------------------------------------------------------------------------------------------------------------------
#=GR 0254|NW_025763546.1/438937-438739        PP ........................................................................................................................................................................................................
0255|JAPCWZ010000007.1/4860811-4861000           --------------------------------------------------------------------------------------------------------------------------------------------------------------------------------------------------------
#=GR 0255|JAPCWZ010000007.1/4860811-4861000   PP ........................................................................................................................................................................................................
0256|PUHP01000169.1/22106-21909                  --------------------------------------------------------------------------------------------------------------------------------------------------------------------------------------------------------
#=GR 0256|PUHP01000169.1/22106-21909          PP ........................................................................................................................................................................................................
0257|SRPS01000262.1/24689-24485                  --------------------------------------------------------------------------------------------------------------------------------------------------------------------------------------------------------
#=GR 0257|SRPS01000262.1/24689-24485          PP ........................................................................................................................................................................................................
0258|JAQQWQ010000005.1/4784175-4783982           --------------------------------------------------------------------------------------------------------------------------------------------------------------------------------------------------------
#=GR 0258|JAQQWQ010000005.1/4784175-4783982   PP ........................................................................................................................................................................................................
0259|VFLP01000024.1/395177-394981                --------------------------------------------------------------------------------------------------------------------------------------------------------------------------------------------------------
#=GR 0259|VFLP01000024.1/395177-394981        PP ........................................................................................................................................................................................................
0261|CP063405.1/4869910-4870098                  --------------------------------------------------------------------------------------------------------------------------------------------------------------------------------------------------------
#=GR 0261|CP063405.1/4869910-4870098          PP ........................................................................................................................................................................................................
0262|RCSZ01000003.1/1170709-1170520              --------------------------------------------------------------------------------------------------------------------------------------------------------------------------------------------------------
#=GR 0262|RCSZ01000003.1/1170709-1170520      PP ........................................................................................................................................................................................................
0264|JAFJYG010000018.1/146594-146404             --------------------------------------------------------------------------------------------------------------------------------------------------------------------------------------------------------
#=GR 0264|JAFJYG010000018.1/146594-146404     PP ........................................................................................................................................................................................................
0265|NW_023503074.1/89193-89380                  --------------------------------------------------------------------------------------------------------------------------------------------------------------------------------------------------------
#=GR 0265|NW_023503074.1/89193-89380          PP ........................................................................................................................................................................................................
0268|NW_026054773.1/1504489-1504299              --------------------------------------------------------------------------------------------------------------------------------------------------------------------------------------------------------
#=GR 0268|NW_026054773.1/1504489-1504299      PP ........................................................................................................................................................................................................
0269|WIGO01000018.1/259649-259837                --------------------------------------------------------------------------------------------------------------------------------------------------------------------------------------------------------
#=GR 0269|WIGO01000018.1/259649-259837        PP ........................................................................................................................................................................................................
0270|MU383867.1/260077-259878                    --------------------------------------------------------------------------------------------------------------------------------------------------------------------------------------------------------
#=GR 0270|MU383867.1/260077-259878            PP ........................................................................................................................................................................................................
0272|NW_025953561.1/260747-260945                --------------------------------------------------------------------------------------------------------------------------------------------------------------------------------------------------------
#=GR 0272|NW_025953561.1/260747-260945        PP ........................................................................................................................................................................................................
0274|NW_026946359.1/3781459-3781663              --------------------------------------------------------------------------------------------------------------------------------------------------------------------------------------------------------
#=GR 0274|NW_026946359.1/3781459-3781663      PP ........................................................................................................................................................................................................
0275|NW_026946363.1/3031172-3031376              --------------------------------------------------------------------------------------------------------------------------------------------------------------------------------------------------------
#=GR 0275|NW_026946363.1/3031172-3031376      PP ........................................................................................................................................................................................................
0276|MU383098.1/567862-568045                    --------------------------------------------------------------------------------------------------------------------------------------------------------------------------------------------------------
#=GR 0276|MU383098.1/567862-568045            PP ........................................................................................................................................................................................................
0277|JFFI01000414.1/8399-8692                    --------------------------------------------------------------------------------------------------------------------------------------------------------------------------------------------------------
#=GR 0277|JFFI01000414.1/8399-8692            PP ........................................................................................................................................................................................................
0278|NW_007360025.1/387086-387335                --------------------------------------------------------------------------------------------------------------------------------------------------------------------------------------------------------
#=GR 0278|NW_007360025.1/387086-387335        PP ........................................................................................................................................................................................................
0280|CP031386.1/1762286-1762088                  --------------------------------------------------------------------------------------------------------------------------------------------------------------------------------------------------------
#=GR 0280|CP031386.1/1762286-1762088          PP ........................................................................................................................................................................................................
0282|NJPR01000057.1/907020-907213                --------------------------------------------------------------------------------------------------------------------------------------------------------------------------------------------------------
#=GR 0282|NJPR01000057.1/907020-907213        PP ........................................................................................................................................................................................................
0283|JAQQWM010000009.1/1729412-1729604           --------------------------------------------------------------------------------------------------------------------------------------------------------------------------------------------------------
#=GR 0283|JAQQWM010000009.1/1729412-1729604   PP ........................................................................................................................................................................................................
0284|NC_089392.1/2058298-2057988                 --------------------------------------------------------------------------------------------------------------------------------------------------------------------------------------------------------
#=GR 0284|NC_089392.1/2058298-2057988         PP ........................................................................................................................................................................................................
0286|VYYT01000510.1/70984-70793                  --------------------------------------------------------------------------------------------------------------------------------------------------------------------------------------------------------
#=GR 0286|VYYT01000510.1/70984-70793          PP ........................................................................................................................................................................................................
0287|KZ613948.1/900535-900741                    --------------------------------------------------------------------------------------------------------------------------------------------------------------------------------------------------------
#=GR 0287|KZ613948.1/900535-900741            PP ........................................................................................................................................................................................................
0289|NW_017264195.1/1533294-1533627              --------------------------------------------------------------------------------------------------------------------------------------------------------------------------------------------------------
#=GR 0289|NW_017264195.1/1533294-1533627      PP ........................................................................................................................................................................................................
0290|MU846053.1/36737-36919                      --------------------------------------------------------------------------------------------------------------------------------------------------------------------------------------------------------
#=GR 0290|MU846053.1/36737-36919              PP ........................................................................................................................................................................................................
0291|NW_003299165.1/1550516-1550826              --------------------------------------------------------------------------------------------------------------------------------------------------------------------------------------------------------
#=GR 0291|NW_003299165.1/1550516-1550826      PP ........................................................................................................................................................................................................
0294|JAVHJO010000006.1/463653-464026             --------------------------------------------------------------------------------------------------------------------------------------------------------------------------------------------------------
#=GR 0294|JAVHJO010000006.1/463653-464026     PP ........................................................................................................................................................................................................
0295|KQ030507.1/657047-657237                    --------------------------------------------------------------------------------------------------------------------------------------------------------------------------------------------------------
#=GR 0295|KQ030507.1/657047-657237            PP ........................................................................................................................................................................................................
0297|AMCV02000017.1/440288-440087                --------------------------------------------------------------------------------------------------------------------------------------------------------------------------------------------------------
#=GR 0297|AMCV02000017.1/440288-440087        PP ........................................................................................................................................................................................................
0298|QAPG01010712.1/115676-115877                --------------------------------------------------------------------------------------------------------------------------------------------------------------------------------------------------------
#=GR 0298|QAPG01010712.1/115676-115877        PP ........................................................................................................................................................................................................
0299|NW_020194558.1/1670634-1670439              --------------------------------------------------------------------------------------------------------------------------------------------------------------------------------------------------------
#=GR 0299|NW_020194558.1/1670634-1670439      PP ........................................................................................................................................................................................................
0300|JAJOHL010000037.1/206212-206396             --------------------------------------------------------------------------------------------------------------------------------------------------------------------------------------------------------
#=GR 0300|JAJOHL010000037.1/206212-206396     PP ........................................................................................................................................................................................................
0301|JAVHNQ010000009.1/383086-382727             --------------------------------------------------------------------------------------------------------------------------------------------------------------------------------------------------------
#=GR 0301|JAVHNQ010000009.1/383086-382727     PP ........................................................................................................................................................................................................
0303|NW_027117372.1/2380661-2380847              --------------------------------------------------------------------------------------------------------------------------------------------------------------------------------------------------------
#=GR 0303|NW_027117372.1/2380661-2380847      PP ........................................................................................................................................................................................................
0304|LFIW01002438.1/342288-342102                --------------------------------------------------------------------------------------------------------------------------------------------------------------------------------------------------------
#=GR 0304|LFIW01002438.1/342288-342102        PP ........................................................................................................................................................................................................
0306|NC_037314.1/1148162-1147981                 --------------------------------------------------------------------------------------------------------------------------------------------------------------------------------------------------------
#=GR 0306|NC_037314.1/1148162-1147981         PP ........................................................................................................................................................................................................
0307|MU385720.1/69706-69508                      --------------------------------------------------------------------------------------------------------------------------------------------------------------------------------------------------------
#=GR 0307|MU385720.1/69706-69508              PP ........................................................................................................................................................................................................
0308|PQXL01000064.1/46820-47010                  --------------------------------------------------------------------------------------------------------------------------------------------------------------------------------------------------------
#=GR 0308|PQXL01000064.1/46820-47010          PP ........................................................................................................................................................................................................
0309|NW_027117388.1/6006409-6006590              --------------------------------------------------------------------------------------------------------------------------------------------------------------------------------------------------------
#=GR 0309|NW_027117388.1/6006409-6006590      PP ........................................................................................................................................................................................................
0310|JAULSW010000001.1/5691466-5691685           --------------------------------------------------------------------------------------------------------------------------------------------------------------------------------------------------------
#=GR 0310|JAULSW010000001.1/5691466-5691685   PP ........................................................................................................................................................................................................
0311|MU279012.1/16909-16714                      --------------------------------------------------------------------------------------------------------------------------------------------------------------------------------------------------------
#=GR 0311|MU279012.1/16909-16714              PP ........................................................................................................................................................................................................
0312|JAGTJM010000088.1/19568-19770               --------------------------------------------------------------------------------------------------------------------------------------------------------------------------------------------------------
#=GR 0312|JAGTJM010000088.1/19568-19770       PP ........................................................................................................................................................................................................
0314|NW_024065910.1/897150-896959                --------------------------------------------------------------------------------------------------------------------------------------------------------------------------------------------------------
#=GR 0314|NW_024065910.1/897150-896959        PP ........................................................................................................................................................................................................
0315|NW_027094076.1/1615781-1615970              --------------------------------------------------------------------------------------------------------------------------------------------------------------------------------------------------------
#=GR 0315|NW_027094076.1/1615781-1615970      PP ........................................................................................................................................................................................................
0319|SRPU01000511.1/15679-15482                  --------------------------------------------------------------------------------------------------------------------------------------------------------------------------------------------------------
#=GR 0319|SRPU01000511.1/15679-15482          PP ........................................................................................................................................................................................................
0323|RYZW01000013.1/86031-86232                  --------------------------------------------------------------------------------------------------------------------------------------------------------------------------------------------------------
#=GR 0323|RYZW01000013.1/86031-86232          PP ........................................................................................................................................................................................................
0324|NC_058399.1/3022450-3022654                 --------------------------------------------------------------------------------------------------------------------------------------------------------------------------------------------------------
#=GR 0324|NC_058399.1/3022450-3022654         PP ........................................................................................................................................................................................................
0325|MU378155.1/108747-108552                    --------------------------------------------------------------------------------------------------------------------------------------------------------------------------------------------------------
#=GR 0325|MU378155.1/108747-108552            PP ........................................................................................................................................................................................................
0326|NQIM01000051.1/84484-84285                  --------------------------------------------------------------------------------------------------------------------------------------------------------------------------------------------------------
#=GR 0326|NQIM01000051.1/84484-84285          PP ........................................................................................................................................................................................................
0327|PQXI01000016.1/239965-239784                --------------------------------------------------------------------------------------------------------------------------------------------------------------------------------------------------------
#=GR 0327|PQXI01000016.1/239965-239784        PP ........................................................................................................................................................................................................
0329|MU867100.1/52931-52749                      --------------------------------------------------------------------------------------------------------------------------------------------------------------------------------------------------------
#=GR 0329|MU867100.1/52931-52749              PP ........................................................................................................................................................................................................
0330|NW_001914855.1/917687-917891                --------------------------------------------------------------------------------------------------------------------------------------------------------------------------------------------------------
#=GR 0330|NW_001914855.1/917687-917891        PP ........................................................................................................................................................................................................
0331|NW_027117368.1/1567867-1567682              --------------------------------------------------------------------------------------------------------------------------------------------------------------------------------------------------------
#=GR 0331|NW_027117368.1/1567867-1567682      PP ........................................................................................................................................................................................................
0332|JARDXD010000628.1/1459-1646                 --------------------------------------------------------------------------------------------------------------------------------------------------------------------------------------------------------
#=GR 0332|JARDXD010000628.1/1459-1646         PP ........................................................................................................................................................................................................
0333|JAJKKK010000100.1/20441-20253               --------------------------------------------------------------------------------------------------------------------------------------------------------------------------------------------------------
#=GR 0333|JAJKKK010000100.1/20441-20253       PP ........................................................................................................................................................................................................
0334|JAJTUS010000036.1/184407-184217             --------------------------------------------------------------------------------------------------------------------------------------------------------------------------------------------------------
#=GR 0334|JAJTUS010000036.1/184407-184217     PP ........................................................................................................................................................................................................
0335|MU375949.1/245956-246144                    --------------------------------------------------------------------------------------------------------------------------------------------------------------------------------------------------------
#=GR 0335|MU375949.1/245956-246144            PP ........................................................................................................................................................................................................
0336|JAPESX010000234.1/20862-20576               --------------------------------------------------------------------------------------------------------------------------------------------------------------------------------------------------------
#=GR 0336|JAPESX010000234.1/20862-20576       PP ........................................................................................................................................................................................................
0337|NW_007361012.1/1112577-1112393              --------------------------------------------------------------------------------------------------------------------------------------------------------------------------------------------------------
#=GR 0337|NW_007361012.1/1112577-1112393      PP ........................................................................................................................................................................................................
0338|JAJTUR010000199.1/26086-26276               --------------------------------------------------------------------------------------------------------------------------------------------------------------------------------------------------------
#=GR 0338|JAJTUR010000199.1/26086-26276       PP ........................................................................................................................................................................................................
0339|NW_025763503.1/2863286-2863075              --------------------------------------------------------------------------------------------------------------------------------------------------------------------------------------------------------
#=GR 0339|NW_025763503.1/2863286-2863075      PP ........................................................................................................................................................................................................
0340|JASWJB010000621.1/1363-1553                 --------------------------------------------------------------------------------------------------------------------------------------------------------------------------------------------------------
#=GR 0340|JASWJB010000621.1/1363-1553         PP ........................................................................................................................................................................................................
0342|VSMA01000014.1/867230-867408                --------------------------------------------------------------------------------------------------------------------------------------------------------------------------------------------------------
#=GR 0342|VSMA01000014.1/867230-867408        PP ........................................................................................................................................................................................................
0343|NW_011371369.1/55824-56088                  --------------------------------------------------------------------------------------------------------------------------------------------------------------------------------------------------------
#=GR 0343|NW_011371369.1/55824-56088          PP ........................................................................................................................................................................................................
0345|VIGI01000001.1/1885309-1884788              --------------------------------------------------------------------------------------------------------------------------------------------------------------------------------------------------------
#=GR 0345|VIGI01000001.1/1885309-1884788      PP ........................................................................................................................................................................................................
0346|VICG01000002.1/3545824-3546331              --------------------------------------------------------------------------------------------------------------------------------------------------------------------------------------------------------
#=GR 0346|VICG01000002.1/3545824-3546331      PP ........................................................................................................................................................................................................
0347|MU399579.1/472843-473033                    --------------------------------------------------------------------------------------------------------------------------------------------------------------------------------------------------------
#=GR 0347|MU399579.1/472843-473033            PP ........................................................................................................................................................................................................
0348|JAPDRN010000138.1/50232-51088               --------------------------------------------------------------------------------------------------------------------------------------------------------------------------------------------------------
#=GR 0348|JAPDRN010000138.1/50232-51088       PP ........................................................................................................................................................................................................
0349|JANFOG010000005.1/772593-772789             --------------------------------------------------------------------------------------------------------------------------------------------------------------------------------------------------------
#=GR 0349|JANFOG010000005.1/772593-772789     PP ........................................................................................................................................................................................................
0350|NW_026850554.1/520057-519871                --------------------------------------------------------------------------------------------------------------------------------------------------------------------------------------------------------
#=GR 0350|NW_026850554.1/520057-519871        PP ........................................................................................................................................................................................................
0351|JAPEUH010000035.1/134856-134664             --------------------------------------------------------------------------------------------------------------------------------------------------------------------------------------------------------
#=GR 0351|JAPEUH010000035.1/134856-134664     PP ........................................................................................................................................................................................................
0352|NW_017387244.1/123737-124502                --------------------------------------------------------------------------------------------------------------------------------------------------------------------------------------------------------
#=GR 0352|NW_017387244.1/123737-124502        PP ........................................................................................................................................................................................................
0353|PJEX01000005.1/412819-412631                --------------------------------------------------------------------------------------------------------------------------------------------------------------------------------------------------------
#=GR 0353|PJEX01000005.1/412819-412631        PP ........................................................................................................................................................................................................
0354|JAFJYH010000109.1/130029-129841             --------------------------------------------------------------------------------------------------------------------------------------------------------------------------------------------------------
#=GR 0354|JAFJYH010000109.1/130029-129841     PP ........................................................................................................................................................................................................
0355|SRQA01000205.1/25893-26183                  --------------------------------------------------------------------------------------------------------------------------------------------------------------------------------------------------------
#=GR 0355|SRQA01000205.1/25893-26183          PP ........................................................................................................................................................................................................
0356|JALDZP010001723.1/7114-6925                 --------------------------------------------------------------------------------------------------------------------------------------------------------------------------------------------------------
#=GR 0356|JALDZP010001723.1/7114-6925         PP ........................................................................................................................................................................................................
0357|NW_017263581.1/1665648-1665459              --------------------------------------------------------------------------------------------------------------------------------------------------------------------------------------------------------
#=GR 0357|NW_017263581.1/1665648-1665459      PP ........................................................................................................................................................................................................
0358|NW_015622824.1/2035896-2036752              --------------------------------------------------------------------------------------------------------------------------------------------------------------------------------------------------------
#=GR 0358|NW_015622824.1/2035896-2036752      PP ........................................................................................................................................................................................................
0359|NW_006911901.1/331332-331127                --------------------------------------------------------------------------------------------------------------------------------------------------------------------------------------------------------
#=GR 0359|NW_006911901.1/331332-331127        PP ........................................................................................................................................................................................................
0361|NW_027093860.1/295566-295299                --------------------------------------------------------------------------------------------------------------------------------------------------------------------------------------------------------
#=GR 0361|NW_027093860.1/295566-295299        PP ........................................................................................................................................................................................................
0362|NW_006711160.1/536686-536874                --------------------------------------------------------------------------------------------------------------------------------------------------------------------------------------------------------
#=GR 0362|NW_006711160.1/536686-536874        PP ........................................................................................................................................................................................................
0363|NW_027117407.1/2764902-2765083              --------------------------------------------------------------------------------------------------------------------------------------------------------------------------------------------------------
#=GR 0363|NW_027117407.1/2764902-2765083      PP ........................................................................................................................................................................................................
0364|NW_022157846.1/211042-210836                --------------------------------------------------------------------------------------------------------------------------------------------------------------------------------------------------------
#=GR 0364|NW_022157846.1/211042-210836        PP ........................................................................................................................................................................................................
0365|MU400035.1/35285-35081                      --------------------------------------------------------------------------------------------------------------------------------------------------------------------------------------------------------
#=GR 0365|MU400035.1/35285-35081              PP ........................................................................................................................................................................................................
0366|JAPETN010000030.1/126158-126348             --------------------------------------------------------------------------------------------------------------------------------------------------------------------------------------------------------
#=GR 0366|JAPETN010000030.1/126158-126348     PP ........................................................................................................................................................................................................
0368|JANBVN010000076.1/134704-134509             --------------------------------------------------------------------------------------------------------------------------------------------------------------------------------------------------------
#=GR 0368|JANBVN010000076.1/134704-134509     PP ........................................................................................................................................................................................................
0369|JAVHNS010000011.1/722777-723167             --------------------------------------------------------------------------------------------------------------------------------------------------------------------------------------------------------
#=GR 0369|JAVHNS010000011.1/722777-723167     PP ........................................................................................................................................................................................................
0370|JANTQI010000006.1/444895-444629             --------------------------------------------------------------------------------------------------------------------------------------------------------------------------------------------------------
#=GR 0370|JANTQI010000006.1/444895-444629     PP ........................................................................................................................................................................................................
0371|JAQQWK010000009.1/2638512-2638331           --------------------------------------------------------------------------------------------------------------------------------------------------------------------------------------------------------
#=GR 0371|JAQQWK010000009.1/2638512-2638331   PP ........................................................................................................................................................................................................
0373|KV454603.1/142682-142485                    --------------------------------------------------------------------------------------------------------------------------------------------------------------------------------------------------------
#=GR 0373|KV454603.1/142682-142485            PP ........................................................................................................................................................................................................
0374|NW_021167262.1/37283-37487                  --------------------------------------------------------------------------------------------------------------------------------------------------------------------------------------------------------
#=GR 0374|NW_021167262.1/37283-37487          PP ........................................................................................................................................................................................................
0375|JAUKTV010000009.1/1184690-1184504           --------------------------------------------------------------------------------------------------------------------------------------------------------------------------------------------------------
#=GR 0375|JAUKTV010000009.1/1184690-1184504   PP ........................................................................................................................................................................................................
0376|JALDZR010000012.1/289777-289571             --------------------------------------------------------------------------------------------------------------------------------------------------------------------------------------------------------
#=GR 0376|JALDZR010000012.1/289777-289571     PP ........................................................................................................................................................................................................
0377|JAJJXB010000002.1/2636842-2636443           --------------------------------------------------------------------------------------------------------------------------------------------------------------------------------------------------------
#=GR 0377|JAJJXB010000002.1/2636842-2636443   PP ........................................................................................................................................................................................................
0378|NW_026849111.1/54517-54330                  --------------------------------------------------------------------------------------------------------------------------------------------------------------------------------------------------------
#=GR 0378|NW_026849111.1/54517-54330          PP ........................................................................................................................................................................................................
0379|CM047944.1/1211083-1211272                  --------------------------------------------------------------------------------------------------------------------------------------------------------------------------------------------------------
#=GR 0379|CM047944.1/1211083-1211272          PP ........................................................................................................................................................................................................
0381|NW_026261540.1/199295-198941                --------------------------------------------------------------------------------------------------------------------------------------------------------------------------------------------------------
#=GR 0381|NW_026261540.1/199295-198941        PP ........................................................................................................................................................................................................
0383|JAJALC010002350.1/727093-726887             --------------------------------------------------------------------------------------------------------------------------------------------------------------------------------------------------------
#=GR 0383|JAJALC010002350.1/727093-726887     PP ........................................................................................................................................................................................................
0384|JAPDHF010000024.1/148217-148423             --------------------------------------------------------------------------------------------------------------------------------------------------------------------------------------------------------
#=GR 0384|JAPDHF010000024.1/148217-148423     PP ........................................................................................................................................................................................................
0385|NW_026623229.1/991838-991529                --------------------------------------------------------------------------------------------------------------------------------------------------------------------------------------------------------
#=GR 0385|NW_026623229.1/991838-991529        PP ........................................................................................................................................................................................................
0387|ML769341.1/786382-786572                    --------------------------------------------------------------------------------------------------------------------------------------------------------------------------------------------------------
#=GR 0387|ML769341.1/786382-786572            PP ........................................................................................................................................................................................................
0388|JALDZC010000582.1/1274-992                  --------------------------------------------------------------------------------------------------------------------------------------------------------------------------------------------------------
#=GR 0388|JALDZC010000582.1/1274-992          PP ........................................................................................................................................................................................................
0389|JAPETO010000588.1/2127-1901                 --------------------------------------------------------------------------------------------------------------------------------------------------------------------------------------------------------
#=GR 0389|JAPETO010000588.1/2127-1901         PP ........................................................................................................................................................................................................
0390|NW_027076837.1/1460436-1460249              --------------------------------------------------------------------------------------------------------------------------------------------------------------------------------------------------------
#=GR 0390|NW_027076837.1/1460436-1460249      PP ........................................................................................................................................................................................................
0392|JAPEUA010000744.1/4873-3978                 --------------------------------------------------------------------------------------------------------------------------------------------------------------------------------------------------------
#=GR 0392|JAPEUA010000744.1/4873-3978         PP ........................................................................................................................................................................................................
0394|JAPEVB010000002.1/3954896-3955175           --------------------------------------------------------------------------------------------------------------------------------------------------------------------------------------------------------
#=GR 0394|JAPEVB010000002.1/3954896-3955175   PP ........................................................................................................................................................................................................
0396|MU866084.1/105026-104838                    --------------------------------------------------------------------------------------------------------------------------------------------------------------------------------------------------------
#=GR 0396|MU866084.1/105026-104838            PP ........................................................................................................................................................................................................
0397|MU396710.1/362102-361888                    --------------------------------------------------------------------------------------------------------------------------------------------------------------------------------------------------------
#=GR 0397|MU396710.1/362102-361888            PP ........................................................................................................................................................................................................
0399|NW_022474068.1/1497729-1497101              --------------------------------------------------------------------------------------------------------------------------------------------------------------------------------------------------------
#=GR 0399|NW_022474068.1/1497729-1497101      PP ........................................................................................................................................................................................................
0400|JAJNNX010000032.1/89163-89360               --------------------------------------------------------------------------------------------------------------------------------------------------------------------------------------------------------
#=GR 0400|JAJNNX010000032.1/89163-89360       PP ........................................................................................................................................................................................................
0401|NW_023336260.1/1831861-1831672              --------------------------------------------------------------------------------------------------------------------------------------------------------------------------------------------------------
#=GR 0401|NW_023336260.1/1831861-1831672      PP ........................................................................................................................................................................................................
0402|JFBX01000510.1/686316-686129                --------------------------------------------------------------------------------------------------------------------------------------------------------------------------------------------------------
#=GR 0402|JFBX01000510.1/686316-686129        PP ........................................................................................................................................................................................................
0403|JALDZH010000104.1/114167-113979             --------------------------------------------------------------------------------------------------------------------------------------------------------------------------------------------------------
#=GR 0403|JALDZH010000104.1/114167-113979     PP ........................................................................................................................................................................................................
0404|JAJNCH010000018.1/83597-83409               --------------------------------------------------------------------------------------------------------------------------------------------------------------------------------------------------------
#=GR 0404|JAJNCH010000018.1/83597-83409       PP ........................................................................................................................................................................................................
0405|LFMI01000017.1/12613-12425                  --------------------------------------------------------------------------------------------------------------------------------------------------------------------------------------------------------
#=GR 0405|LFMI01000017.1/12613-12425          PP ........................................................................................................................................................................................................
0407|NW_024066209.1/1032266-1032085              --------------------------------------------------------------------------------------------------------------------------------------------------------------------------------------------------------
#=GR 0407|NW_024066209.1/1032266-1032085      PP ........................................................................................................................................................................................................
0409|NW_021167079.1/1857619-1857430              --------------------------------------------------------------------------------------------------------------------------------------------------------------------------------------------------------
#=GR 0409|NW_021167079.1/1857619-1857430      PP ........................................................................................................................................................................................................
0410|NW_006913046.1/104213-104477                --------------------------------------------------------------------------------------------------------------------------------------------------------------------------------------------------------
#=GR 0410|NW_006913046.1/104213-104477        PP ........................................................................................................................................................................................................
0411|MU280196.1/649791-649980                    --------------------------------------------------------------------------------------------------------------------------------------------------------------------------------------------------------
#=GR 0411|MU280196.1/649791-649980            PP ........................................................................................................................................................................................................
0412|LFRF01000009.1/572666-572867                --------------------------------------------------------------------------------------------------------------------------------------------------------------------------------------------------------
#=GR 0412|LFRF01000009.1/572666-572867        PP ........................................................................................................................................................................................................
0413|NW_003315035.1/1171694-1171898              --------------------------------------------------------------------------------------------------------------------------------------------------------------------------------------------------------
#=GR 0413|NW_003315035.1/1171694-1171898      PP ........................................................................................................................................................................................................
0416|JAPETQ010000079.1/50627-50814               --------------------------------------------------------------------------------------------------------------------------------------------------------------------------------------------------------
#=GR 0416|JAPETQ010000079.1/50627-50814       PP ........................................................................................................................................................................................................
0417|NW_024467477.1/66983-66708                  --------------------------------------------------------------------------------------------------------------------------------------------------------------------------------------------------------
#=GR 0417|NW_024467477.1/66983-66708          PP ........................................................................................................................................................................................................
0418|NW_024067568.1/757978-758252                --------------------------------------------------------------------------------------------------------------------------------------------------------------------------------------------------------
#=GR 0418|NW_024067568.1/757978-758252        PP ........................................................................................................................................................................................................
0420|JAPUUL010000709.1/4837-4649                 --------------------------------------------------------------------------------------------------------------------------------------------------------------------------------------------------------
#=GR 0420|JAPUUL010000709.1/4837-4649         PP ........................................................................................................................................................................................................
0421|AZNH01000007.1/232702-232507                --------------------------------------------------------------------------------------------------------------------------------------------------------------------------------------------------------
#=GR 0421|AZNH01000007.1/232702-232507        PP ........................................................................................................................................................................................................
0422|JACEFI010000006.1/810285-810481             --------------------------------------------------------------------------------------------------------------------------------------------------------------------------------------------------------
#=GR 0422|JACEFI010000006.1/810285-810481     PP ........................................................................................................................................................................................................
0423|NW_011942215.1/1082893-1083089              --------------------------------------------------------------------------------------------------------------------------------------------------------------------------------------------------------
#=GR 0423|NW_011942215.1/1082893-1083089      PP ........................................................................................................................................................................................................
0424|NW_027118348.1/2480111-2480307              --------------------------------------------------------------------------------------------------------------------------------------------------------------------------------------------------------
#=GR 0424|NW_027118348.1/2480111-2480307      PP ........................................................................................................................................................................................................
0425|NC_057319.1/4619079-4618874                 --------------------------------------------------------------------------------------------------------------------------------------------------------------------------------------------------------
#=GR 0425|NC_057319.1/4619079-4618874         PP ........................................................................................................................................................................................................
0426|NW_006912166.1/20968-20771                  --------------------------------------------------------------------------------------------------------------------------------------------------------------------------------------------------------
#=GR 0426|NW_006912166.1/20968-20771          PP ........................................................................................................................................................................................................
0427|WIGM01000563.1/6895-6707                    --------------------------------------------------------------------------------------------------------------------------------------------------------------------------------------------------------
#=GR 0427|WIGM01000563.1/6895-6707            PP ........................................................................................................................................................................................................
0428|MU865307.1/51210-51022                      --------------------------------------------------------------------------------------------------------------------------------------------------------------------------------------------------------
#=GR 0428|MU865307.1/51210-51022              PP ........................................................................................................................................................................................................
0429|JALAIQ010000315.1/1231-1518                 --------------------------------------------------------------------------------------------------------------------------------------------------------------------------------------------------------
#=GR 0429|JALAIQ010000315.1/1231-1518         PP ........................................................................................................................................................................................................
0430|QAPF01000190.1/69502-69315                  --------------------------------------------------------------------------------------------------------------------------------------------------------------------------------------------------------
#=GR 0430|QAPF01000190.1/69502-69315          PP ........................................................................................................................................................................................................
0431|JAQJZR010000009.1/2478302-2477575           --------------------------------------------------------------------------------------------------------------------------------------------------------------------------------------------------------
#=GR 0431|JAQJZR010000009.1/2478302-2477575   PP ........................................................................................................................................................................................................
0432|JAINEY010000003.1/918738-918926             --------------------------------------------------------------------------------------------------------------------------------------------------------------------------------------------------------
#=GR 0432|JAINEY010000003.1/918738-918926     PP ........................................................................................................................................................................................................
0433|JANTQD010000143.1/66461-66658               --------------------------------------------------------------------------------------------------------------------------------------------------------------------------------------------------------
#=GR 0433|JANTQD010000143.1/66461-66658       PP ........................................................................................................................................................................................................
0437|MU281331.1/985427-985610                    --------------------------------------------------------------------------------------------------------------------------------------------------------------------------------------------------------
#=GR 0437|MU281331.1/985427-985610            PP ........................................................................................................................................................................................................
0438|NW_027094041.1/2147724-2147920              --------------------------------------------------------------------------------------------------------------------------------------------------------------------------------------------------------
#=GR 0438|NW_027094041.1/2147724-2147920      PP ........................................................................................................................................................................................................
0439|LKEA01000007.1/702032-702218                --------------------------------------------------------------------------------------------------------------------------------------------------------------------------------------------------------
#=GR 0439|LKEA01000007.1/702032-702218        PP ........................................................................................................................................................................................................
0440|NW_024066031.1/1780660-1780841              --------------------------------------------------------------------------------------------------------------------------------------------------------------------------------------------------------
#=GR 0440|NW_024066031.1/1780660-1780841      PP ........................................................................................................................................................................................................
0442|NW_026250025.1/1932858-1932670              --------------------------------------------------------------------------------------------------------------------------------------------------------------------------------------------------------
#=GR 0442|NW_026250025.1/1932858-1932670      PP ........................................................................................................................................................................................................
0443|NW_025763382.1/2669422-2669612              --------------------------------------------------------------------------------------------------------------------------------------------------------------------------------------------------------
#=GR 0443|NW_025763382.1/2669422-2669612      PP ........................................................................................................................................................................................................
0444|PDLM01000007.1/1300744-1300926              --------------------------------------------------------------------------------------------------------------------------------------------------------------------------------------------------------
#=GR 0444|PDLM01000007.1/1300744-1300926      PP ........................................................................................................................................................................................................
0445|JMRO03000051.1/116245-116057                --------------------------------------------------------------------------------------------------------------------------------------------------------------------------------------------------------
#=GR 0445|JMRO03000051.1/116245-116057        PP ........................................................................................................................................................................................................
0446|JAVHNR010000004.1/655845-656221             --------------------------------------------------------------------------------------------------------------------------------------------------------------------------------------------------------
#=GR 0446|JAVHNR010000004.1/655845-656221     PP ........................................................................................................................................................................................................
0448|SRPY01000276.1/34792-34983                  --------------------------------------------------------------------------------------------------------------------------------------------------------------------------------------------------------
#=GR 0448|SRPY01000276.1/34792-34983          PP ........................................................................................................................................................................................................
0449|JAPETH010000013.1/203320-203139             --------------------------------------------------------------------------------------------------------------------------------------------------------------------------------------------------------
#=GR 0449|JAPETH010000013.1/203320-203139     PP ........................................................................................................................................................................................................
0450|NW_017387316.1/301288-301100                --------------------------------------------------------------------------------------------------------------------------------------------------------------------------------------------------------
#=GR 0450|NW_017387316.1/301288-301100        PP ........................................................................................................................................................................................................
0451|JAOQAZ010000001.1/733974-733735             --------------------------------------------------------------------------------------------------------------------------------------------------------------------------------------------------------
#=GR 0451|JAOQAZ010000001.1/733974-733735     PP ........................................................................................................................................................................................................
0452|NC_089424.1/1946913-1946718                 --------------------------------------------------------------------------------------------------------------------------------------------------------------------------------------------------------
#=GR 0452|NC_089424.1/1946913-1946718         PP ........................................................................................................................................................................................................
0454|PVQB02000875.1/13994-14195                  --------------------------------------------------------------------------------------------------------------------------------------------------------------------------------------------------------
#=GR 0454|PVQB02000875.1/13994-14195          PP ........................................................................................................................................................................................................
0455|NW_022984651.1/308834-309021                --------------------------------------------------------------------------------------------------------------------------------------------------------------------------------------------------------
#=GR 0455|NW_022984651.1/308834-309021        PP ........................................................................................................................................................................................................
0456|NW_020194712.1/1629653-1629466              --------------------------------------------------------------------------------------------------------------------------------------------------------------------------------------------------------
#=GR 0456|NW_020194712.1/1629653-1629466      PP ........................................................................................................................................................................................................
0457|JALAIO010000004.1/289305-289598             --------------------------------------------------------------------------------------------------------------------------------------------------------------------------------------------------------
#=GR 0457|JALAIO010000004.1/289305-289598     PP ........................................................................................................................................................................................................
0458|NW_020290778.1/1324-1768                    --------------------------------------------------------------------------------------------------------------------------------------------------------------------------------------------------------
#=GR 0458|NW_020290778.1/1324-1768            PP ........................................................................................................................................................................................................
0459|MU119208.1/480583-480395                    --------------------------------------------------------------------------------------------------------------------------------------------------------------------------------------------------------
#=GR 0459|MU119208.1/480583-480395            PP ........................................................................................................................................................................................................
0460|MU863903.1/174346-174534                    --------------------------------------------------------------------------------------------------------------------------------------------------------------------------------------------------------
#=GR 0460|MU863903.1/174346-174534            PP ........................................................................................................................................................................................................
[truncated: 33,300,540 more chars]
