# Supplementary material for: RNAhub - an automated pipeline to search and align RNA homologs with secondary structure assessment
Source: bioRxiv. 2025 Apr 8:2025.03.11.642701. Preprint. [Version 3] doi: 10.1101/2025.03.11.642701 (PMC11952402; doi:10.1101/2025.03.11.642701)
Supplement: Supplement 1 [file media-1.gz › supplemental_material/CWC15_YDR163W/rscape_output/CWC15.surv]

&
1107.550000	3.29153e-05
919.600000	6.58306e-05
871.400000	9.87459e-05
721.750000	0.000131661
687.750000	0.000164577
680.800000	0.000197492
645.650000	0.000230407
605.000000	0.000263322
597.150000	0.000296238
558.250000	0.000362068
552.700000	0.000394984
549.500000	0.000427899
547.400000	0.000460814
543.950000	0.00049373
534.400000	0.000526645
520.650000	0.00055956
512.800000	0.000592476
507.600000	0.000625391
503.250000	0.000658306
502.450000	0.000691221
499.700000	0.000724137
496.250000	0.000757052
496.000000	0.000789967
478.200000	0.000822883
471.300000	0.000855798
466.000000	0.000888713
458.950000	0.000921629
458.850000	0.000954544
454.400000	0.000987459
445.300000	0.00102037
443.150000	0.00105329
437.400000	0.00108621
430.250000	0.00111912
425.650000	0.00115204
419.500000	0.00118495
419.300000	0.00121787
417.350000	0.00125078
416.700000	0.0012837
416.650000	0.00131661
413.450000	0.00134953
411.050000	0.00138244
410.450000	0.00141536
399.400000	0.00144827
387.250000	0.00148119
385.650000	0.0015141
385.150000	0.00154702
380.700000	0.00157993
379.600000	0.00161285
374.000000	0.00164577
373.350000	0.00167868
372.350000	0.0017116
371.000000	0.00174451
366.450000	0.00177743
365.500000	0.00181034
362.850000	0.00184326
362.700000	0.00187617
361.050000	0.00190909
358.200000	0.001942
357.700000	0.00197492
352.950000	0.00200783
348.100000	0.00204075
348.050000	0.00207366
346.000000	0.00210658
343.650000	0.0021395
341.950000	0.00217241
339.400000	0.00220533
333.500000	0.00223824
331.350000	0.00227116
330.100000	0.00230407
327.700000	0.00233699
326.000000	0.0023699
325.750000	0.00240282
325.100000	0.00243573
322.450000	0.00250156
321.500000	0.00253448
319.800000	0.00256739
318.750000	0.00260031
317.250000	0.00263322
315.500000	0.00266614
312.850000	0.00269906
312.600000	0.00273197
311.900000	0.00276489
310.800000	0.0027978
306.600000	0.00283072
305.700000	0.00286363
305.650000	0.00289655
305.450000	0.00292946
305.000000	0.00296238
304.800000	0.00299529
303.850000	0.00302821
303.100000	0.00306112
299.750000	0.00309404
298.300000	0.00312695
297.550000	0.00315987
296.300000	0.00319278
296.200000	0.0032257
295.300000	0.00325862
295.000000	0.00329153
294.550000	0.00332445
294.500000	0.00335736
293.300000	0.00339028
293.250000	0.00342319
291.450000	0.00345611
291.400000	0.00348902
290.900000	0.00352194
290.850000	0.00355485
289.900000	0.00358777
289.750000	0.00362068
289.600000	0.0036536
289.400000	0.00368651
289.000000	0.00371943
287.550000	0.00375235
284.550000	0.00378526
283.350000	0.00381818
283.300000	0.00385109
282.000000	0.00388401
280.300000	0.00391692
279.500000	0.00394984
277.700000	0.00398275
277.550000	0.00401567
277.000000	0.00404858
275.550000	0.0040815
275.150000	0.00411441
271.850000	0.00414733
271.800000	0.00418024
271.500000	0.00421316
271.050000	0.00424607
270.650000	0.00427899
268.850000	0.00431191
267.800000	0.00434482
267.150000	0.00437774
266.550000	0.00441065
266.400000	0.00444357
266.300000	0.00447648
265.700000	0.0045094
265.450000	0.00454231
265.350000	0.00457523
264.800000	0.00460814
262.400000	0.00464106
261.450000	0.00467397
260.950000	0.00470689
259.850000	0.0047398
259.400000	0.00477272
259.150000	0.00480564
256.650000	0.00483855
256.350000	0.00487147
255.700000	0.00490438
254.750000	0.0049373
251.550000	0.00497021
251.400000	0.00500313
251.350000	0.00503604
249.700000	0.00506896
249.200000	0.00510187
248.700000	0.00513479
247.750000	0.0051677
246.300000	0.00520062
244.600000	0.00523353
243.600000	0.00526645
243.550000	0.00529936
243.200000	0.00533228
242.650000	0.00539811
241.350000	0.00543103
239.600000	0.00546394
239.200000	0.00549686
238.350000	0.00552977
234.800000	0.00556269
234.150000	0.0055956
233.550000	0.00562852
229.550000	0.00566143
229.350000	0.00569435
226.050000	0.00576018
224.950000	0.00579309
224.700000	0.00582601
224.500000	0.00585892
223.950000	0.00589184
223.500000	0.00592476
223.450000	0.00599059
223.250000	0.0060235
221.500000	0.00605642
221.200000	0.00608933
220.900000	0.00612225
220.350000	0.00615516
219.950000	0.00618808
218.950000	0.00622099
218.800000	0.00625391
218.450000	0.00628682
216.250000	0.00631974
214.500000	0.00635265
214.400000	0.00638557
214.100000	0.00641849
213.700000	0.0064514
212.300000	0.00648432
212.050000	0.00651723
211.400000	0.00655015
211.150000	0.00658306
211.000000	0.00661598
210.900000	0.00664889
210.250000	0.00668181
209.750000	0.00671472
208.750000	0.00674764
208.250000	0.00678055
208.200000	0.00681347
207.950000	0.00684638
207.850000	0.0068793
207.400000	0.00691221
207.200000	0.00694513
207.050000	0.00697805
206.050000	0.00701096
205.850000	0.00704388
205.350000	0.00707679
203.950000	0.00710971
203.800000	0.00714262
203.650000	0.00720845
203.550000	0.00724137
203.000000	0.00727428
202.700000	0.0073072
202.600000	0.00734011
201.950000	0.00737303
201.900000	0.00740594
201.100000	0.00743886
200.200000	0.00747178
200.000000	0.00750469
199.950000	0.00753761
199.550000	0.00757052
199.500000	0.00760344
199.250000	0.00766927
198.300000	0.00770218
198.050000	0.0077351
198.000000	0.00776801
197.900000	0.00783384
197.600000	0.00786676
197.550000	0.00789967
197.350000	0.00793259
197.150000	0.0079655
197.000000	0.00799842
196.750000	0.00803134
195.550000	0.00806425
195.350000	0.00809717
194.300000	0.00813008
194.200000	0.008163
193.950000	0.00819591
193.900000	0.00822883
192.950000	0.00826174
192.400000	0.00829466
192.250000	0.00832757
192.150000	0.00836049
190.700000	0.0083934
190.200000	0.00842632
190.150000	0.00845923
189.850000	0.00849215
189.650000	0.00852507
188.950000	0.00855798
188.850000	0.0085909
188.650000	0.00862381
188.400000	0.00868964
188.300000	0.00872256
185.250000	0.00875547
184.100000	0.00878839
183.950000	0.0088213
183.350000	0.00885422
183.300000	0.00892005
183.250000	0.00895296
183.100000	0.00898588
182.950000	0.00901879
182.150000	0.00905171
181.650000	0.00908463
181.600000	0.00911754
181.000000	0.00915046
180.900000	0.00918337
180.800000	0.00921629
180.650000	0.0092492
180.100000	0.00931503
179.200000	0.00934795
179.000000	0.00941378
178.550000	0.00944669
178.450000	0.00947961
178.400000	0.00951252
178.200000	0.00954544
178.050000	0.00957835
177.650000	0.00964419
177.550000	0.0096771
176.650000	0.00977585
176.600000	0.00980876
176.200000	0.00984168
176.150000	0.00987459
175.700000	0.00990751
175.600000	0.00994042
175.550000	0.00997334
175.500000	0.0100063
175.200000	0.0100392
175.050000	0.0100721
174.750000	0.010105
174.150000	0.0101379
174.100000	0.0101708
173.700000	0.0102367
172.650000	0.0102696
172.350000	0.0103025
172.300000	0.0103354
171.950000	0.0103683
171.850000	0.0104012
171.650000	0.0104342
171.600000	0.0104671
171.300000	0.0105
171.100000	0.0105329
171.050000	0.0105658
170.850000	0.0105987
170.750000	0.0106316
170.450000	0.0106646
170.150000	0.0106975
170.000000	0.0107304
169.600000	0.0107633
169.050000	0.0107962
168.900000	0.0108291
168.450000	0.0108621
168.100000	0.010895
168.050000	0.0109279
167.650000	0.0109937
167.550000	0.0110266
167.500000	0.0110595
166.600000	0.0110925
166.550000	0.0111254
166.100000	0.0111583
166.050000	0.0111912
165.950000	0.0112241
165.650000	0.011257
165.550000	0.01129
165.050000	0.0113229
165.000000	0.0113558
164.600000	0.0113887
163.000000	0.0114216
161.950000	0.0114545
161.600000	0.0114874
161.550000	0.0115204
161.250000	0.0115533
161.100000	0.0115862
160.650000	0.0116191
160.100000	0.011652
159.500000	0.0116849
159.150000	0.0117178
159.050000	0.0117508
158.950000	0.0117837
158.100000	0.0118166
157.350000	0.0118495
156.400000	0.0118824
155.950000	0.0119153
155.450000	0.0119483
155.400000	0.0119812
155.050000	0.0120141
155.000000	0.012047
154.850000	0.0120799
154.550000	0.0121128
154.400000	0.0121457
154.300000	0.0122445
154.250000	0.0122774
153.900000	0.0123103
153.550000	0.0123432
153.500000	0.0123762
153.150000	0.0124091
152.750000	0.012442
150.900000	0.0124749
150.700000	0.0125078
150.600000	0.0125407
150.250000	0.0125736
149.800000	0.0126066
149.650000	0.0126395
149.550000	0.0126724
149.500000	0.0127382
149.450000	0.0127711
149.100000	0.0128041
148.750000	0.012837
148.700000	0.0128699
147.950000	0.0129028
147.900000	0.0129357
147.500000	0.0129686
147.450000	0.0130015
147.250000	0.0130345
147.150000	0.0131003
146.750000	0.0131332
146.100000	0.0131661
145.750000	0.013199
145.700000	0.013232
145.550000	0.0132649
144.900000	0.0132978
144.800000	0.0133307
144.350000	0.0133636
144.050000	0.0133965
144.000000	0.0134294
143.950000	0.0134624
143.800000	0.0134953
143.450000	0.0135282
143.300000	0.0135611
142.750000	0.013594
142.500000	0.0136269
141.550000	0.0136599
140.600000	0.0136928
140.500000	0.0137257
140.350000	0.0137586
140.250000	0.0137915
140.200000	0.0138244
140.000000	0.0138573
139.750000	0.0138903
139.450000	0.0139232
139.250000	0.0139561
138.800000	0.013989
138.650000	0.0140219
138.600000	0.0140548
138.350000	0.0140878
138.300000	0.0141207
138.250000	0.0141536
137.850000	0.0141865
137.200000	0.0142194
136.450000	0.0142523
136.350000	0.0142852
136.100000	0.0143182
135.350000	0.014384
135.300000	0.0144169
135.250000	0.0144498
134.850000	0.0144827
134.450000	0.0145486
134.400000	0.0145815
134.350000	0.0146144
133.850000	0.0146473
133.550000	0.0147131
133.400000	0.014779
133.150000	0.0148119
133.000000	0.0148448
132.600000	0.0148777
132.500000	0.0149106
132.150000	0.0149436
131.900000	0.0149765
131.800000	0.0150094
131.750000	0.0150423
131.700000	0.0151081
131.500000	0.015141
131.150000	0.015174
130.100000	0.0152069
129.250000	0.0152398
129.200000	0.0152727
128.850000	0.0153056
128.800000	0.0153385
128.700000	0.0153714
128.300000	0.0154044
128.150000	0.0154373
128.100000	0.0154702
127.950000	0.0155031
127.750000	0.015536
127.450000	0.0155689
127.400000	0.0156348
127.350000	0.0157006
127.100000	0.0157335
126.850000	0.0157664
126.750000	0.0157993
126.700000	0.0158323
126.650000	0.0158652
126.550000	0.0158981
126.250000	0.0159968
126.050000	0.0160298
125.750000	0.0160956
125.650000	0.0161285
125.600000	0.0161614
125.250000	0.0161943
125.000000	0.0162272
124.950000	0.0162602
124.800000	0.0162931
124.700000	0.016326
124.600000	0.0163589
124.500000	0.0163918
124.450000	0.0164247
124.150000	0.0164577
124.050000	0.0164906
123.700000	0.0165235
123.650000	0.0165564
123.550000	0.0165893
123.500000	0.0166551
123.450000	0.0166881
123.200000	0.016721
123.050000	0.0167539
122.900000	0.0167868
122.850000	0.0168197
122.500000	0.0168526
122.400000	0.0168856
122.250000	0.0169185
122.150000	0.0169514
122.100000	0.0169843
121.800000	0.0170172
121.450000	0.0170501
121.150000	0.017083
121.100000	0.017116
120.700000	0.0171489
120.600000	0.0171818
120.550000	0.0172147
120.500000	0.0172476
120.450000	0.0172805
120.150000	0.0173135
119.700000	0.0173464
119.500000	0.0174122
119.300000	0.017478
119.150000	0.0175109
118.950000	0.0175439
118.600000	0.0176426
118.400000	0.0177414
117.850000	0.0177743
117.800000	0.0178072
117.700000	0.0178401
117.400000	0.017873
117.050000	0.0179059
116.950000	0.0179388
116.650000	0.0179718
116.600000	0.0180047
116.150000	0.0180376
115.650000	0.0180705
115.500000	0.0181034
115.300000	0.0181363
115.100000	0.0181693
115.050000	0.0182022
115.000000	0.0182351
114.950000	0.018268
114.550000	0.0183009
114.500000	0.0183338
114.250000	0.0183667
114.200000	0.0183997
114.150000	0.0184326
114.000000	0.0184655
113.900000	0.0184984
113.700000	0.0185313
113.300000	0.0185971
112.850000	0.0186301
112.450000	0.0186959
112.400000	0.0187288
112.250000	0.0187946
111.900000	0.0188276
111.600000	0.0189263
111.450000	0.0189921
111.350000	0.019058
111.200000	0.0190909
111.100000	0.0191238
111.050000	0.0191567
111.000000	0.0191896
110.950000	0.0192555
110.800000	0.0192884
110.700000	0.0193213
110.200000	0.0193542
110.100000	0.01942
109.900000	0.0194529
109.650000	0.0194859
109.600000	0.0195188
109.350000	0.0195517
109.300000	0.0196175
109.100000	0.0196834
109.050000	0.0197163
109.000000	0.0197492
108.950000	0.0197821
108.850000	0.019815
108.650000	0.0198479
108.500000	0.0198808
108.350000	0.0199138
108.300000	0.0199467
108.250000	0.0199796
108.050000	0.0200125
107.900000	0.0200783
107.800000	0.0201113
107.750000	0.0201442
107.700000	0.0201771
107.550000	0.02021
107.500000	0.0202429
107.450000	0.0202758
107.300000	0.0203087
107.250000	0.0203417
107.200000	0.0203746
107.050000	0.0204075
106.850000	0.0204404
106.600000	0.0204733
106.250000	0.0205062
106.150000	0.0205392
105.950000	0.0205721
105.900000	0.0206379
105.650000	0.0206708
105.600000	0.0207037
105.550000	0.0207366
105.250000	0.0207696
104.800000	0.0208025
104.450000	0.0208354
104.400000	0.0208683
104.350000	0.0209012
104.300000	0.0209341
104.200000	0.0209671
104.050000	0.021
103.700000	0.0210658
103.650000	0.0210987
103.300000	0.0211645
103.100000	0.0211975
102.900000	0.0212304
102.700000	0.0212633
102.500000	0.0213291
102.150000	0.021362
102.050000	0.021395
101.800000	0.0214279
101.750000	0.0214608
101.600000	0.0214937
101.550000	0.0215266
101.350000	0.0215595
101.250000	0.0215924
101.150000	0.0216254
100.900000	0.0216583
100.650000	0.0216912
100.600000	0.0217241
100.400000	0.021757
100.150000	0.0217899
100.100000	0.0218887
100.050000	0.0219545
99.850000	0.0219874
99.700000	0.0220203
99.600000	0.0220533
99.500000	0.0220862
99.400000	0.0221191
99.300000	0.0221849
99.150000	0.0222178
99.100000	0.0222837
99.050000	0.0223166
99.000000	0.0223495
98.950000	0.0223824
98.500000	0.0224153
98.400000	0.0224482
98.300000	0.0224812
98.200000	0.0225141
98.150000	0.0225799
98.000000	0.0226786
97.950000	0.0227116
97.900000	0.0227445
97.800000	0.0227774
97.400000	0.0228103
97.250000	0.0228432
96.950000	0.0228761
96.850000	0.022942
96.750000	0.0230078
96.650000	0.0230407
96.550000	0.0230736
96.500000	0.0231065
96.250000	0.0231724
95.950000	0.0232053
95.750000	0.0232382
95.500000	0.0232711
95.450000	0.023304
95.400000	0.023337
95.350000	0.0233699
95.300000	0.0234686
95.000000	0.0235015
94.750000	0.0235344
94.650000	0.0236003
94.600000	0.0236332
94.400000	0.0236661
94.350000	0.023699
94.200000	0.0237649
93.850000	0.0237978
93.750000	0.0238636
93.550000	0.0238965
93.450000	0.0239294
93.400000	0.0239623
93.350000	0.0239953
93.050000	0.0240282
93.000000	0.0240611
92.950000	0.024094
92.900000	0.0241928
92.850000	0.0242257
92.800000	0.0242586
92.750000	0.0242915
92.700000	0.0243244
92.650000	0.0243902
92.550000	0.0244232
92.450000	0.0244561
92.350000	0.0245219
92.150000	0.0245548
91.950000	0.0245877
91.850000	0.0246207
91.700000	0.0246536
91.200000	0.0246865
91.150000	0.0247194
91.100000	0.0247523
91.000000	0.0247852
90.950000	0.0248181
90.850000	0.0248511
90.800000	0.024884
90.600000	0.0249169
90.550000	0.0249498
90.500000	0.0249827
90.300000	0.0250156
90.100000	0.0250486
90.000000	0.0250815
89.950000	0.0251144
89.550000	0.0251473
89.400000	0.0251802
89.150000	0.0252131
89.000000	0.025246
88.750000	0.025279
88.600000	0.0253119
88.550000	0.0253448
88.400000	0.0253777
88.350000	0.0254106
88.150000	0.0254764
87.950000	0.0255094
87.700000	0.0255423
87.550000	0.0255752
87.450000	0.0256081
87.400000	0.025641
87.300000	0.0256739
87.250000	0.0257069
87.150000	0.0257398
86.900000	0.0257727
86.850000	0.0258385
86.600000	0.0258714
86.500000	0.0259043
86.300000	0.0259373
86.250000	0.0259702
86.200000	0.0260031
86.100000	0.026036
85.600000	0.0260689
85.550000	0.0261677
85.450000	0.0262006
85.400000	0.0262664
85.350000	0.0263322
85.300000	0.0263652
85.200000	0.0263981
84.800000	0.026431
84.650000	0.0264968
84.500000	0.0265627
84.400000	0.0265956
84.300000	0.0266285
84.250000	0.0266943
84.200000	0.0267272
84.100000	0.0267601
84.050000	0.0267931
84.000000	0.026826
83.900000	0.0268589
83.850000	0.0268918
83.800000	0.0269247
83.750000	0.0269906
83.250000	0.0270893
82.950000	0.0271551
82.800000	0.027221
82.400000	0.0272539
82.300000	0.0272868
82.250000	0.0273526
82.200000	0.0273855
82.150000	0.0274185
82.050000	0.0274843
81.750000	0.0275172
81.700000	0.0275501
81.650000	0.027583
81.450000	0.0276159
81.400000	0.0276818
81.250000	0.0277147
81.200000	0.0277476
81.050000	0.0277805
80.950000	0.0278134
80.650000	0.0278464
80.500000	0.0278793
80.400000	0.0279122
80.350000	0.0280109
80.250000	0.0280438
80.200000	0.0280768
80.150000	0.0281097
80.100000	0.0281426
80.050000	0.0282084
79.950000	0.0282413
79.850000	0.0282743
79.750000	0.0283072
79.600000	0.0283401
79.500000	0.0284059
79.450000	0.0284388
79.250000	0.0285047
79.200000	0.0285376
79.100000	0.0286034
79.050000	0.0286692
79.000000	0.0287351
78.950000	0.0288667
78.850000	0.0288996
78.750000	0.0289326
78.350000	0.0289984
78.300000	0.0290313
78.200000	0.0290642
78.150000	0.0290971
78.100000	0.02913
78.000000	0.0291959
77.900000	0.0292617
77.650000	0.0292946
77.600000	0.0293275
77.450000	0.0293605
77.400000	0.0293934
77.350000	0.0294263
77.300000	0.0294592
77.250000	0.0294921
77.100000	0.0295579
76.800000	0.0295909
76.600000	0.0296238
76.550000	0.0296567
76.500000	0.0297225
76.450000	0.0297554
76.300000	0.0297884
76.200000	0.0298542
76.050000	0.0298871
76.000000	0.02992
75.950000	0.0299529
75.900000	0.0299858
75.850000	0.0300188
75.650000	0.0300517
75.500000	0.0301175
75.450000	0.0301833
75.400000	0.0302163
75.350000	0.0302492
75.300000	0.0302821
75.250000	0.0303808
75.200000	0.0304137
75.100000	0.0304796
74.950000	0.0305125
74.700000	0.0305454
74.650000	0.0305783
74.600000	0.0306112
74.550000	0.0306442
74.450000	0.03071
74.250000	0.0307758
74.000000	0.0308416
73.950000	0.0308746
73.900000	0.0309075
73.850000	0.0309404
73.750000	0.0310062
73.700000	0.0310721
73.600000	0.0311379
73.300000	0.0311708
73.250000	0.0312366
73.200000	0.0313025
73.100000	0.0313683
73.000000	0.0314012
72.800000	0.0314341
72.550000	0.0315329
72.250000	0.0315987
72.200000	0.0316316
71.900000	0.0316645
71.850000	0.0316974
71.750000	0.0317304
71.650000	0.0317962
71.550000	0.031862
71.500000	0.0318949
71.400000	0.0319278
71.350000	0.0319937
71.300000	0.0320266
71.200000	0.0320924
71.150000	0.0321253
71.050000	0.0321583
70.700000	0.0321912
70.650000	0.0322241
70.550000	0.032257
70.500000	0.0322899
70.450000	0.0323228
70.400000	0.0323557
70.350000	0.0323887
70.250000	0.0324216
70.000000	0.0324545
69.850000	0.0324874
69.750000	0.0325203
69.700000	0.0325532
69.650000	0.0326191
69.600000	0.032652
69.500000	0.0326849
69.450000	0.0327178
69.400000	0.0327836
69.350000	0.0328166
69.250000	0.0328495
69.150000	0.0329153
69.050000	0.0329482
69.000000	0.0329811
68.850000	0.0330141
68.800000	0.0330799
68.750000	0.0331128
68.700000	0.0331457
68.650000	0.0332445
68.500000	0.0333103
68.450000	0.033409
68.250000	0.0335078
68.150000	0.0336394
68.100000	0.0336724
67.950000	0.0337053
67.900000	0.0337382
67.850000	0.0338369
67.750000	0.0339028
67.700000	0.0339357
67.450000	0.0339686
67.400000	0.0340344
67.350000	0.0340673
67.250000	0.0341003
67.100000	0.0341661
67.050000	0.034199
67.000000	0.0342978
66.900000	0.0343965
66.800000	0.0344623
66.750000	0.0345282
66.700000	0.034594
66.600000	0.0346269
66.550000	0.0346598
66.500000	0.0347257
66.450000	0.0347915
66.400000	0.0348244
66.350000	0.0348902
66.300000	0.0349561
66.250000	0.034989
66.200000	0.0350877
66.100000	0.0351206
66.000000	0.0351865
65.950000	0.0352523
65.900000	0.035351
65.850000	0.0354169
65.800000	0.0354498
65.750000	0.0355485
65.700000	0.0356473
65.650000	0.0357131
65.450000	0.035746
65.400000	0.0357789
65.200000	0.0358119
65.150000	0.0358777
65.000000	0.0359106
64.900000	0.0359435
64.850000	0.0359764
64.800000	0.0360752
64.750000	0.0361739
64.700000	0.0362068
64.650000	0.0362398
64.600000	0.0363056
64.550000	0.0363385
64.500000	0.0364372
64.450000	0.0364702
64.400000	0.0365031
64.200000	0.0365689
64.150000	0.0366677
64.100000	0.0367006
64.000000	0.0367993
63.950000	0.036931
63.900000	0.0369639
63.750000	0.0370626
63.700000	0.0371285
63.650000	0.0372272
63.600000	0.037293
63.550000	0.0373589
63.500000	0.0373918
63.450000	0.0374247
63.400000	0.0374576
63.300000	0.0375564
63.250000	0.0375893
63.200000	0.0376222
63.150000	0.037688
63.050000	0.0377539
62.950000	0.0378526
62.900000	0.0379184
62.850000	0.0379514
62.800000	0.0379843
62.750000	0.0380172
62.700000	0.0381159
62.650000	0.0381818
62.550000	0.0382476
62.400000	0.0382805
62.300000	0.0383134
62.200000	0.0383463
62.150000	0.0383793
62.000000	0.0384122
61.750000	0.038478
61.700000	0.0385438
61.600000	0.0386097
61.550000	0.0386755
61.450000	0.0387413
61.400000	0.0388071
61.250000	0.0388401
61.150000	0.038873
61.100000	0.0389388
61.000000	0.0390046
60.950000	0.0390376
60.900000	0.0391692
60.850000	0.039235
60.800000	0.0393338
60.750000	0.0393667
60.700000	0.0393996
60.650000	0.0394655
60.550000	0.0394984
60.500000	0.0395642
60.450000	0.0395971
60.400000	0.0396629
60.300000	0.0397617
60.150000	0.0398604
60.100000	0.0398934
60.050000	0.0399263
60.000000	0.040025
59.950000	0.0400579
59.850000	0.0401238
59.750000	0.0401567
59.700000	0.0401896
59.650000	0.0402554
59.550000	0.0402883
59.500000	0.0403542
59.450000	0.0404858
59.400000	0.0405187
59.350000	0.0406175
59.300000	0.0406833
59.100000	0.0407492
59.050000	0.0407821
59.000000	0.0408808
58.950000	0.0409466
58.900000	0.0409796
58.750000	0.0410454
58.700000	0.0411441
58.600000	0.0411771
58.550000	0.0412429
58.500000	0.0413745
58.450000	0.0414075
58.350000	0.0415391
58.300000	0.0416708
58.250000	0.0417695
58.200000	0.0419012
58.150000	0.0419999
58.050000	0.0420328
58.000000	0.0420987
57.950000	0.0421316
57.900000	0.0422633
57.850000	0.0422962
57.750000	0.042362
57.700000	0.0423949
57.650000	0.0424607
57.550000	0.0425266
57.450000	0.0425924
57.400000	0.0426253
57.350000	0.0426582
57.300000	0.0426912
57.250000	0.042757
57.200000	0.0427899
57.150000	0.0428557
57.100000	0.0429216
57.050000	0.0429545
57.000000	0.0430203
56.950000	0.0430532
56.900000	0.0430861
56.850000	0.0431191
56.800000	0.043152
56.700000	0.0432178
56.650000	0.0432507
56.600000	0.0432836
56.550000	0.0433165
56.450000	0.0433495
56.400000	0.0434153
56.350000	0.0434482
56.250000	0.043514
56.200000	0.0435799
56.150000	0.0436128
56.100000	0.0436457
56.000000	0.0437115
55.950000	0.0437774
55.850000	0.0438432
55.800000	0.0438761
55.750000	0.043909
55.700000	0.0440078
55.650000	0.0440407
55.600000	0.0440736
55.450000	0.0441065
55.400000	0.0441723
55.350000	0.044304
55.250000	0.0443369
55.200000	0.0443698
55.150000	0.0444357
55.100000	0.0445015
55.000000	0.0445344
54.950000	0.0445673
54.900000	0.044699
54.850000	0.0447319
54.700000	0.0447648
54.650000	0.0448307
54.600000	0.0448636
54.550000	0.0449623
54.500000	0.0449952
54.450000	0.0450611
54.400000	0.045094
54.350000	0.0451269
54.250000	0.0451598
54.200000	0.0452915
54.050000	0.0453244
54.000000	0.0454231
53.900000	0.0455548
53.800000	0.0455877
53.750000	0.0456206
53.700000	0.0458181
53.650000	0.045851
53.600000	0.0459169
53.500000	0.0460156
53.450000	0.0460485
53.400000	0.0460814
53.350000	0.0461802
53.300000	0.0462131
53.250000	0.046246
53.200000	0.0462789
53.150000	0.0463777
53.100000	0.0464106
53.050000	0.0464435
53.000000	0.0464764
52.950000	0.0465752
52.900000	0.0466739
52.850000	0.0467397
52.800000	0.0468385
52.750000	0.0469701
52.700000	0.0470031
52.650000	0.0471018
52.600000	0.0471347
52.550000	0.0472664
52.500000	0.0472993
52.450000	0.0473322
52.400000	0.047398
52.350000	0.047431
52.300000	0.0474639
52.250000	0.0475297
52.200000	0.0475626
52.150000	0.0476285
52.100000	0.0476614
52.050000	0.0478259
52.000000	0.0478589
51.950000	0.0478918
51.900000	0.0479905
51.850000	0.0480564
51.800000	0.0480893
51.750000	0.0482209
51.700000	0.0484184
51.650000	0.0484513
51.600000	0.0485501
51.550000	0.0486488
51.500000	0.0486817
51.450000	0.0487476
51.400000	0.0487805
51.350000	0.0488134
51.300000	0.0488463
51.250000	0.0488792
51.200000	0.0489451
51.150000	0.0490438
51.100000	0.0491096
51.050000	0.0491755
51.000000	0.0492084
50.950000	0.0492413
50.900000	0.0493071
50.800000	0.0494059
50.750000	0.0494388
50.700000	0.0495046
50.650000	0.0495705
50.600000	0.0496034
50.500000	0.0497021
50.450000	0.0497679
50.400000	0.0498009
50.350000	0.0498996
50.300000	0.0499654
50.250000	0.0500313
50.200000	0.0500642
50.150000	0.0500971
50.100000	0.0501958
50.050000	0.0502288
50.000000	0.0503604
49.950000	0.0504592
49.900000	0.050525
49.850000	0.0505908
49.800000	0.0506237
49.750000	0.0507225
49.700000	0.0508212
49.650000	0.0508542
49.600000	0.05092
49.550000	0.0509858
49.500000	0.0510516
49.450000	0.0511175
49.400000	0.0512162
49.350000	0.0512491
49.300000	0.051315
49.250000	0.0513808
49.200000	0.0514137
49.150000	0.0515125
49.100000	0.0515454
49.050000	0.0516441
49.000000	0.051677
48.950000	0.0517429
48.900000	0.0517758
48.800000	0.0518087
48.750000	0.0518745
48.700000	0.0519074
48.650000	0.0520062
48.600000	0.0521378
48.550000	0.0522037
48.500000	0.0523024
48.450000	0.0524341
48.350000	0.052467
48.300000	0.0525328
48.250000	0.0525987
48.200000	0.0526974
48.100000	0.0527303
48.050000	0.0527632
48.000000	0.052862
47.950000	0.0529278
47.900000	0.0530266
47.850000	0.0530924
47.800000	0.0532241
47.750000	0.0533886
47.700000	0.0534215
47.650000	0.0534545
47.600000	0.0535203
47.550000	0.053619
47.500000	0.053652
47.450000	0.0536849
47.400000	0.0537836
47.350000	0.054014
47.250000	0.0540469
47.150000	0.0541457
47.100000	0.0541786
47.050000	0.0542115
47.000000	0.0543103
46.950000	0.0543432
46.900000	0.0543761
46.850000	0.0544419
46.800000	0.0545736
46.700000	0.0547052
46.650000	0.0547711
46.600000	0.0548369
46.500000	0.0549027
46.450000	0.0550344
46.400000	0.0550673
46.350000	0.0551002
46.300000	0.0551331
46.250000	0.055199
46.200000	0.0552977
46.150000	0.0553635
46.100000	0.0554294
46.050000	0.0554623
46.000000	0.055561
45.950000	0.055594
45.900000	0.0556269
45.850000	0.0556927
45.800000	0.0557585
45.750000	0.0559231
45.700000	0.0559889
45.650000	0.0560548
45.600000	0.0561864
45.550000	0.0562523
45.500000	0.0563181
45.450000	0.0563839
45.400000	0.0565156
45.350000	0.0566472
45.300000	0.056746
45.250000	0.0568447
45.200000	0.0569435
45.150000	0.0570422
45.100000	0.0570751
45.050000	0.0571081
45.000000	0.0572068
44.950000	0.0572726
44.900000	0.0573385
44.850000	0.057536
44.800000	0.0576676
44.750000	0.0577335
44.700000	0.0577993
44.650000	0.057898
44.600000	0.0579968
44.550000	0.0580626
44.500000	0.0580955
44.450000	0.0581284
44.400000	0.058293
44.350000	0.0584576
44.300000	0.0585234
44.250000	0.0585563
44.200000	0.0586551
44.150000	0.0587209
44.100000	0.0588855
44.050000	0.0590171
44.000000	0.0591159
43.950000	0.0591488
43.900000	0.0592476
43.850000	0.0592805
43.800000	0.0593792
43.750000	0.0594121
43.700000	0.0595438
43.650000	0.0596755
43.600000	0.0597413
43.550000	0.0598071
43.500000	0.0599059
43.450000	0.0599717
43.400000	0.0600704
43.350000	0.0601363
43.300000	0.0603008
43.250000	0.0604325
43.200000	0.0604983
43.150000	0.0605642
43.100000	0.0605971
43.050000	0.0607617
43.000000	0.0608933
42.950000	0.0609921
42.900000	0.0611237
42.850000	0.0611896
42.800000	0.0612554
42.700000	0.0614858
42.650000	0.0615845
42.600000	0.0617162
42.550000	0.061815
42.500000	0.0619137
42.450000	0.0620124
42.400000	0.0621112
42.350000	0.0622428
42.300000	0.0622758
42.250000	0.0623745
42.200000	0.0624733
42.150000	0.0625391
42.100000	0.0626707
42.050000	0.0628353
42.000000	0.0629999
41.950000	0.0631645
41.900000	0.0632632
41.850000	0.0632961
41.800000	0.0634278
41.750000	0.0634936
41.700000	0.0636253
41.650000	0.063724
41.600000	0.063757
41.550000	0.0638557
41.450000	0.0639544
41.400000	0.0640861
41.350000	0.0643494
41.300000	0.0643823
41.250000	0.0644482
41.200000	0.0645798
41.150000	0.0646786
41.100000	0.0647444
41.050000	0.0647773
41.000000	0.064909
40.950000	0.0649419
40.900000	0.0649748
40.850000	0.0650407
40.800000	0.0652052
40.750000	0.0652711
40.700000	0.065304
40.650000	0.0653698
40.600000	0.0654685
40.550000	0.0656331
40.500000	0.0657648
40.450000	0.0658964
40.400000	0.0659623
40.300000	0.0661269
40.250000	0.0661598
40.200000	0.0663573
40.150000	0.066456
40.100000	0.0665548
40.000000	0.0666206
39.950000	0.0666864
39.900000	0.0667522
39.850000	0.0669497
39.800000	0.0670156
39.750000	0.0670485
39.700000	0.0671801
39.650000	0.0674435
39.600000	0.0675422
39.550000	0.067641
39.500000	0.0678055
39.450000	0.0680359
39.400000	0.0681018
39.350000	0.0681676
39.300000	0.068398
39.250000	0.0684968
39.200000	0.0685955
39.150000	0.0687272
39.100000	0.0688588
39.050000	0.0690563
39.000000	0.0691551
38.950000	0.0692867
38.900000	0.0693855
38.850000	0.0694842
38.800000	0.0696488
38.750000	0.0696817
38.700000	0.0697805
38.650000	0.0698134
38.600000	0.0699121
38.550000	0.0700438
38.500000	0.0701754
38.450000	0.0702413
38.400000	0.07034
38.350000	0.0704717
38.300000	0.0706692
38.250000	0.0708008
38.200000	0.0709983
38.150000	0.0710312
38.100000	0.0710971
38.050000	0.0712946
38.000000	0.0713933
37.950000	0.0714921
37.900000	0.0716237
37.850000	0.0717883
37.800000	0.0718212
37.750000	0.0718541
37.700000	0.0719199
37.650000	0.0720187
37.600000	0.0721174
37.550000	0.072282
37.500000	0.0723808
37.450000	0.0724795
37.400000	0.0725453
37.350000	0.0726441
37.300000	0.0727757
37.250000	0.0729403
37.150000	0.0730062
37.100000	0.0731049
37.050000	0.0732036
37.000000	0.0733024
36.950000	0.073467
36.900000	0.0735657
36.850000	0.0736645
36.800000	0.0737961
36.750000	0.0738949
36.700000	0.0739936
36.650000	0.0741911
36.600000	0.0743557
36.550000	0.0744873
36.500000	0.074619
36.450000	0.0748165
36.400000	0.0749152
36.350000	0.075014
36.300000	0.0752773
36.250000	0.0753431
36.200000	0.0755406
36.150000	0.0755735
36.100000	0.0757052
36.050000	0.0757381
36.000000	0.0759027
35.950000	0.0761002
35.900000	0.076166
35.850000	0.0761989
35.800000	0.0762977
35.750000	0.0763306
35.700000	0.076561
35.650000	0.0767256
35.600000	0.0768572
35.550000	0.0770218
35.500000	0.0771535
35.450000	0.0772522
35.400000	0.0774497
35.350000	0.0776472
35.300000	0.077713
35.250000	0.0778776
35.200000	0.0779764
35.150000	0.0780093
35.100000	0.0781739
35.050000	0.0782397
35.000000	0.0784043
34.950000	0.0785359
34.900000	0.0786676
34.850000	0.0788651
34.800000	0.0789967
34.750000	0.0792601
34.700000	0.0794246
34.650000	0.0795563
34.600000	0.0796221
34.550000	0.0797209
34.500000	0.0798855
34.450000	0.0800171
34.400000	0.0801817
34.350000	0.0805438
34.300000	0.0807083
34.250000	0.0808729
34.200000	0.0810046
34.150000	0.0811033
34.100000	0.081235
34.050000	0.0814325
34.000000	0.0814983
33.950000	0.0816958
33.900000	0.0819591
33.850000	0.0821895
33.800000	0.0823541
33.750000	0.0825187
33.700000	0.0826833
33.650000	0.082782
33.600000	0.0830124
33.550000	0.0832428
33.500000	0.0834074
33.450000	0.0836049
33.400000	0.0837036
33.350000	0.0838353
33.300000	0.0840328
33.250000	0.0841644
33.200000	0.0841974
33.150000	0.0844607
33.100000	0.0846582
33.050000	0.0850861
33.000000	0.0852836
32.950000	0.085514
32.900000	0.0856127
32.850000	0.0856785
32.800000	0.0857773
32.750000	0.085909
32.700000	0.0860406
32.650000	0.0863039
32.600000	0.0864685
32.550000	0.0866989
32.500000	0.0868635
32.450000	0.0870281
32.400000	0.0872256
32.350000	0.087456
32.300000	0.0876206
32.250000	0.0876864
32.200000	0.0878839
32.150000	0.0880485
32.100000	0.0881801
32.050000	0.0883447
32.000000	0.0885751
31.950000	0.0886738
31.900000	0.0888713
31.850000	0.089003
31.800000	0.0891347
31.750000	0.0893321
31.700000	0.0894967
31.650000	0.0895626
31.600000	0.0896942
31.550000	0.0898917
31.500000	0.0899905
31.450000	0.0903196
31.400000	0.0903854
31.350000	0.0908133
31.300000	0.0910437
31.250000	0.09134
31.200000	0.0915704
31.150000	0.0917021
31.100000	0.0920312
31.050000	0.0922945
31.000000	0.0924591
30.950000	0.0925908
30.900000	0.0928212
30.850000	0.0929199
30.800000	0.0930516
30.750000	0.0931174
30.700000	0.093282
30.650000	0.0933807
30.600000	0.0935124
30.550000	0.0937428
30.500000	0.0939074
30.450000	0.0941049
30.400000	0.0942694
30.350000	0.0943682
30.300000	0.094434
30.250000	0.0945328
30.200000	0.0946973
30.150000	0.0948619
30.100000	0.0949936
30.050000	0.0952898
30.000000	0.0954873
29.950000	0.0957177
29.900000	0.0959481
29.850000	0.0961127
29.800000	0.0962444
29.750000	0.096376
29.700000	0.0965077
29.650000	0.0967052
29.600000	0.0968368
29.550000	0.097166
29.500000	0.0972647
29.450000	0.097561
29.400000	0.0977585
29.350000	0.097923
29.300000	0.0980547
29.250000	0.0982193
29.200000	0.0983839
29.150000	0.098713
29.100000	0.0989434
29.050000	0.0991409
29.000000	0.0995688
28.950000	0.0997334
28.900000	0.0998321
28.850000	0.0999638
28.800000	0.100128
28.750000	0.10049
28.700000	0.100556
28.650000	0.100787
28.600000	0.101083
28.550000	0.101346
28.500000	0.101544
28.450000	0.101807
28.400000	0.101906
28.350000	0.102169
28.300000	0.102334
28.250000	0.102564
28.200000	0.102795
28.150000	0.102992
28.100000	0.103288
28.050000	0.103453
28.000000	0.103716
27.950000	0.103848
27.900000	0.103979
27.850000	0.104012
27.800000	0.104177
27.750000	0.104407
27.700000	0.104704
27.650000	0.104835
27.600000	0.105164
27.550000	0.105296
27.500000	0.105395
27.450000	0.105691
27.400000	0.10602
27.350000	0.106251
27.300000	0.10658
27.250000	0.10681
27.200000	0.106942
27.150000	0.107172
27.100000	0.107501
27.050000	0.107732
27.000000	0.107929
26.950000	0.108258
26.900000	0.108423
26.850000	0.108522
26.800000	0.108851
26.750000	0.109048
26.700000	0.109213
26.650000	0.109509
26.600000	0.109707
26.550000	0.109838
26.500000	0.110069
26.450000	0.110398
26.400000	0.110563
26.350000	0.110925
26.300000	0.111221
26.250000	0.11155
26.200000	0.111747
26.150000	0.111945
26.100000	0.112307
26.050000	0.112505
26.000000	0.112735
25.950000	0.112834
25.900000	0.113031
25.850000	0.113393
25.800000	0.113657
25.750000	0.113986
25.700000	0.114282
25.650000	0.114512
25.600000	0.11471
25.550000	0.114874
25.500000	0.115105
25.450000	0.115434
25.400000	0.115664
25.350000	0.115895
25.300000	0.116059
25.250000	0.116191
25.200000	0.116356
25.150000	0.116718
25.100000	0.116915
25.050000	0.117047
25.000000	0.117244
24.950000	0.117508
24.900000	0.117639
24.850000	0.117771
24.800000	0.117936
24.750000	0.118265
24.700000	0.118396
24.650000	0.118627
24.600000	0.118857
24.550000	0.118989
24.500000	0.119384
24.450000	0.119581
24.400000	0.119845
24.350000	0.120108
24.300000	0.120338
24.250000	0.120635
24.200000	0.120931
24.150000	0.121161
24.100000	0.12149
24.050000	0.121655
24.000000	0.121852
23.950000	0.121951
23.900000	0.122182
23.850000	0.122511
23.800000	0.122675
23.750000	0.122939
23.700000	0.123136
23.650000	0.123367
23.600000	0.123564
23.550000	0.123729
23.500000	0.124091
23.450000	0.124321
23.400000	0.124552
23.350000	0.124716
23.300000	0.125144
23.250000	0.125407
23.200000	0.125704
23.150000	0.125901
23.100000	0.126099
23.050000	0.126395
23.000000	0.126559
22.950000	0.12679
22.900000	0.127152
22.850000	0.127382
22.800000	0.127678
22.750000	0.127909
22.700000	0.128172
22.650000	0.128271
22.600000	0.128732
22.550000	0.129028
22.500000	0.129291
22.450000	0.129555
22.400000	0.129719
22.350000	0.130015
22.300000	0.130213
22.250000	0.130509
22.200000	0.130838
22.150000	0.131233
22.100000	0.131464
22.050000	0.131727
22.000000	0.13176
21.950000	0.132155
21.900000	0.132352
21.850000	0.132484
21.800000	0.132879
21.750000	0.133241
21.700000	0.133439
21.650000	0.133768
21.600000	0.133867
21.550000	0.13413
21.500000	0.13436
21.450000	0.134591
21.400000	0.134953
21.350000	0.135183
21.300000	0.135644
21.250000	0.135907
21.200000	0.136138
21.150000	0.136335
21.100000	0.136599
21.050000	0.136796
21.000000	0.137026
20.950000	0.137224
20.900000	0.137454
20.850000	0.137652
20.800000	0.137882
20.750000	0.13808
20.700000	0.138343
20.650000	0.138738
20.600000	0.138903
20.550000	0.139265
20.500000	0.13966
20.450000	0.13989
20.400000	0.140186
20.350000	0.140285
20.300000	0.140581
20.250000	0.140812
20.200000	0.141042
20.150000	0.141371
20.100000	0.1417
20.050000	0.141931
20.000000	0.142326
19.950000	0.142655
19.900000	0.142852
19.850000	0.142951
19.800000	0.143182
19.750000	0.143544
19.700000	0.143906
19.650000	0.144301
19.600000	0.144762
19.550000	0.145124
19.500000	0.145584
19.450000	0.145815
19.400000	0.146243
19.350000	0.146605
19.300000	0.146967
19.250000	0.147493
19.200000	0.147921
19.150000	0.148119
19.100000	0.148481
19.050000	0.148744
19.000000	0.149073
18.950000	0.149337
18.900000	0.149666
18.850000	0.149929
18.800000	0.150127
18.750000	0.150489
18.700000	0.150752
18.650000	0.151081
18.600000	0.151443
18.550000	0.151542
18.500000	0.151838
18.450000	0.1522
18.400000	0.152431
18.350000	0.152826
18.300000	0.153188
18.250000	0.153616
18.200000	0.153747
18.150000	0.154274
18.100000	0.154899
18.050000	0.155327
18.000000	0.155525
17.950000	0.155788
17.900000	0.15615
17.850000	0.156446
17.800000	0.156743
17.750000	0.157006
17.700000	0.157302
17.650000	0.157598
17.600000	0.157895
17.550000	0.158454
17.500000	0.158751
17.450000	0.159211
17.400000	0.159573
17.350000	0.159968
17.300000	0.160298
17.250000	0.160627
17.200000	0.160824
17.150000	0.161153
17.100000	0.161647
17.050000	0.161976
17.000000	0.162338
16.950000	0.1627
16.900000	0.163095
16.850000	0.163655
16.800000	0.163984
16.750000	0.164214
16.700000	0.164445
16.650000	0.165004
16.600000	0.165729
16.550000	0.165992
16.500000	0.166486
16.450000	0.166815
16.400000	0.16721
16.350000	0.167473
16.300000	0.167703
16.250000	0.16823
16.200000	0.168724
16.150000	0.168954
16.100000	0.169251
16.050000	0.169711
16.000000	0.17004
15.950000	0.170468
15.900000	0.170798
15.850000	0.171489
15.800000	0.171719
15.750000	0.171982
15.700000	0.172345
15.650000	0.172674
15.600000	0.172904
15.550000	0.173266
15.500000	0.173661
15.450000	0.174188
15.400000	0.174451
15.350000	0.174583
15.300000	0.175011
15.250000	0.17557
15.200000	0.175866
15.150000	0.176229
15.100000	0.176492
15.050000	0.176821
15.000000	0.177117
14.950000	0.177414
14.900000	0.177841
14.850000	0.178203
14.800000	0.178763
14.750000	0.179125
14.700000	0.179685
14.650000	0.180211
14.600000	0.180672
14.550000	0.181166
14.500000	0.181495
14.450000	0.181923
14.400000	0.18245
14.350000	0.182746
14.300000	0.183207
14.250000	0.183733
14.200000	0.18426
14.150000	0.184721
14.100000	0.185149
14.050000	0.185741
14.000000	0.186169
13.950000	0.186531
13.900000	0.186992
13.850000	0.18742
13.800000	0.187749
13.750000	0.18821
13.700000	0.188572
13.650000	0.189033
13.600000	0.189625
13.550000	0.19002
13.500000	0.190481
13.450000	0.191008
13.400000	0.19137
13.350000	0.19183
13.300000	0.19216
13.250000	0.192587
13.200000	0.192982
13.150000	0.193345
13.100000	0.193772
13.050000	0.194102
13.000000	0.194562
12.950000	0.194924
12.900000	0.195352
12.850000	0.195846
12.800000	0.196471
12.750000	0.196735
12.700000	0.197294
12.650000	0.19792
12.600000	0.198413
12.550000	0.19871
12.500000	0.199039
12.450000	0.199664
12.400000	0.199961
12.350000	0.200586
12.300000	0.201113
12.250000	0.201705
12.200000	0.202232
12.150000	0.202692
12.100000	0.203219
12.050000	0.203779
12.000000	0.204272
11.950000	0.204799
11.900000	0.205326
11.850000	0.205655
11.800000	0.206116
11.750000	0.206478
11.700000	0.206873
11.650000	0.207334
11.600000	0.208058
11.550000	0.208551
11.500000	0.208913
11.450000	0.20921
11.400000	0.209539
11.350000	0.21
11.300000	0.210559
11.250000	0.210921
11.200000	0.211316
11.150000	0.211876
11.100000	0.212468
11.050000	0.213061
11.000000	0.213653
10.950000	0.214114
10.900000	0.214509
10.850000	0.215233
10.800000	0.215727
10.750000	0.216286
10.700000	0.216747
10.650000	0.217241
10.600000	0.217603
10.550000	0.218196
10.500000	0.218591
10.450000	0.219315
10.400000	0.21971
10.350000	0.220039
10.300000	0.220434
10.250000	0.221092
10.200000	0.221553
10.150000	0.22231
10.100000	0.22287
10.050000	0.223166
10.000000	0.223429
9.950000	0.22412
9.900000	0.22491
9.850000	0.225437
9.800000	0.225898
9.750000	0.226589
9.700000	0.227346
9.650000	0.227939
9.600000	0.228366
9.550000	0.228893
9.500000	0.229354
9.450000	0.229979
9.400000	0.230506
9.350000	0.230868
9.300000	0.231263
9.250000	0.232152
9.200000	0.23258
9.150000	0.233205
9.100000	0.233633
9.050000	0.23416
9.000000	0.23462
8.950000	0.235081
8.900000	0.235707
8.850000	0.2362
8.800000	0.236924
8.750000	0.237418
8.700000	0.237813
8.650000	0.238471
8.600000	0.239031
8.550000	0.239689
8.500000	0.240183
8.450000	0.240644
8.400000	0.241006
8.350000	0.241236
8.300000	0.24173
8.250000	0.24252
8.200000	0.242915
8.150000	0.243639
8.100000	0.244265
8.050000	0.245054
8.000000	0.245614
7.950000	0.246042
7.900000	0.246799
7.850000	0.24749
7.800000	0.248116
7.750000	0.248938
7.700000	0.249498
7.650000	0.249827
7.600000	0.250584
7.550000	0.251308
7.500000	0.251802
7.450000	0.252428
7.400000	0.252954
7.350000	0.253678
7.300000	0.25404
7.250000	0.254732
7.200000	0.255324
[truncated: 44,934 more rows]
