# Supplementary material for: RNAhub - an automated pipeline to search and align RNA homologs with secondary structure assessment
Source: bioRxiv. 2025 Apr 8:2025.03.11.642701. Preprint. [Version 3] doi: 10.1101/2025.03.11.642701 (PMC11952402; doi:10.1101/2025.03.11.642701)
Supplement: Supplement 1 [file media-1.gz › supplemental_material/CWC15_YDR163W/rscape_output/CWC15.cacofold.sto]

# STOCKHOLM 1.0
#=GF ID CWC15
#=GF AU nhmmer (HMMER 3.3.2)

#=GS 0000_NC_001136.10_780423-781829          DE [subseq from] Saccharomyces cerevisiae S288C chromosome IV, complete sequence
#=GS 0001_CP048985.1_770223-771629            DE [subseq from] Saccharomyces pastorianus strain CBS 1483 chromosome ScIV
#=GS 0002_NC_047490.1_764113-765519           DE [subseq from] Saccharomyces paradoxus chromosome IV, complete sequence
#=GS 0003_NC_030977.1_580722-582150           DE [subseq from] Saccharomyces eubayanus strain FM1318 chromosome II, whole genome shotgun sequence
#=GS 0005_OX365929.1_592932-594317            DE [subseq from] Saccharomyces uvarum strain ZP964 genome assembly, chromosome: 2
#=GS 0006_NC_079275.1_768627-770025           DE [subseq from] Saccharomyces kudriavzevii IFO 1802 strain IFO1802 genome assembly, chromosome: 4
#=GS 0007_NC_079259.1_764335-765736           DE [subseq from] Saccharomyces mikatae IFO 1815 strain IFO1815 genome assembly, chromosome: 4
#=GS 0008_NW_001834690.1_1447-2995            DE [subseq from] Vanderwaltozyma polyspora DSM 70294 KpolScaffold2000 genomic scaffold, whole genome shotgun sequence
#=GS 0009_NC_006040.1_1431147-1432517         DE [subseq from] Kluyveromyces lactis strain NRRL Y-1140 chromosome D complete sequence
#=GS 0010_NC_018941.1_1210869-1212207         DE [subseq from] Kazachstania africana CBS 2517 chromosome 2, complete genome
#=GS 0011_NC_016488.1_189918-188474           DE [subseq from] Naumovozyma dairenensis CBS 421 chromosome 10, complete genome
#=GS 0012_FXLY01000007.1_195621-194209        DE [subseq from] Kazachstania saulgeensis genome assembly, contig: scaffold_06, whole genome shotgun sequence
#=GS 0013_NC_036029.1_1099877-1101137         DE [subseq from] Kluyveromyces marxianus DMKU3-1042 DNA, complete genome, chromosome 5
#=GS 0014_LT598447.1_487321-489160            DE [subseq from] Lachancea nothofagi CBS 11611 genome assembly, chromosome: H, whole genome shotgun sequence
#=GS 0015_NC_050719.1_1622851-1624157         DE [subseq from] Zygotorulaspora mrakii chromosome 1, complete sequence
#=GS 0016_NC_016492.1_587763-586421           DE [subseq from] Naumovozyma castellii CBS 4309 chromosome 2, complete genome
#=GS 0017_NW_024545244.1_172225-170733        DE [subseq from] Kazachstania barnettii strain CLIB 1767 genome assembly, contig: KABA2_07, whole genome shotgun sequence
#=GS 0018_NC_035922.1_732194-730730           DE [subseq from] Kazachstania naganishii CBS 8797 chromosome 1, complete genome
#=GS 0019_LT598457.1_603432-601689            DE [subseq from] Lachancea dasiensis CBS 10888 genome assembly, chromosome: G, whole genome shotgun sequence
#=GS 0020_NW_019212881.1_186924-185314        DE [subseq from] Lachancea lanzarotensis genome assembly LALA0, scaffold LALA0S03, whole genome shotgun sequence
#=GS 0021_LT598484.1_1178640-1180313          DE [subseq from] Lachancea meyersii CBS 8951 genome assembly, chromosome: G, whole genome shotgun sequence
#=GS 0022_LT598472.1_1932519-1934096          DE [subseq from] Lachancea sp. CBS 6924 genome assembly, chromosome: E, whole genome shotgun sequence
#=GS 0023_NC_088955.1_109776-108547           DE [subseq from] Nakaseomyces glabratus chromosome E, complete sequence
#=GS 0024_LT598468.1_1547045-1548279          DE [subseq from] Lachancea mirantina genome assembly, chromosome: H, whole genome shotgun sequence
#=GS 0025_NC_020192.1_259593-258432           DE [subseq from] Tetrapisispora blattae CBS 6284 chromosome 8, complete genome
#=GS 0027_NC_060201.1_1181048-1182429         DE [subseq from] Saccharomycodes ludwigii strain NBRC 1722 chromosome II, whole genome shotgun sequence
#=GS 0028_NC_050729.1_214105-213566           DE [subseq from] Torulaspora globosa chromosome 3, complete sequence
#=GS 0029_CP019502.1_150904-150281            DE [subseq from] Zygosaccharomyces parabailii strain ATCC 60483 chromosome 13, complete sequence
#=GS 0030_LT598491.1_656509-656015            DE [subseq from] Lachancea fermentati strain CBS 6772 genome assembly, chromosome: H, whole genome shotgun sequence
#=GS 0032_NC_016506.1_881954-882632           DE [subseq from] Torulaspora delbrueckii CBS 1146 chromosome 6, complete genome
#=GS 0033_BTGD01000005.1_1103879-1104411      DE [subseq from] Kazachstania humilis DNA, jcf7180000000163, whole genome shotgun sequence
#=GS 0034_NC_016520.1_289413-288779           DE [subseq from] Tetrapisispora phaffii CBS 4417 chromosome 1, complete genome
#=GS 0035_NC_016452.1_476683-476009           DE [subseq from] Eremothecium cymbalariae DBVPG#7215 chromosome 4, complete sequence
#=GS 0036_NC_013083.1_985331-984842           DE [subseq from] Lachancea thermotolerans CBS 6340 chromosome G complete sequence
#=GS 0037_NC_012995.1_1143325-1143968         DE [subseq from] Zygosaccharomyces rouxii strain CBS732 chromosome F complete sequence
#=GS 0038_NC_005788.4_383681-384316           DE [subseq from] Eremothecium gossypii ATCC 10895 chromosome VII, complete sequence
#=GS 0039_NC_030893.1_943776-944467           DE [subseq from] Eremothecium sinecaudum strain ATCC 58844 chromosome II, complete sequence
#=GS 0040_CP006026.1_345464-346098            DE [subseq from] Saccharomycetaceae sp. 'Ashbya aceri' chromosome VII, complete sequence
#=GS 0041_NW_027042680.1_960567-959891        DE [subseq from] Arxiozyma heterogenica strain C57BL/6 chromosome Unknown scaffold_27, whole genome shotgun sequence
#=GS 0042_NC_054687.1_828839-827413           DE [subseq from] Brettanomyces bruxellensis chromosome 6, complete sequence
#=GS 0043_NW_017567111.1_242083-240224        DE [subseq from] Wickerhamomyces anomalus NRRL Y-366-8 unplaced genomic scaffold WICANscaffold_2, whole genome shotgun sequence
#=GS 0044_NW_027042945.1_276074-275438        DE [subseq from] Scheffersomyces xylosifermentans strain CBS 12540 chromosome Unknown RJT20scaffold_7, whole genome shotgun sequence
#=GS 0045_JAEOAQ010000003.1_957957-958562     DE [subseq from] Candida metapsilosis strain BP57 scaffold3, whole genome shotgun sequence
#=GS 0046_JASBNA010000024.1_529224-529767     DE [subseq from] Cerrena zonata strain DSM 7382 scaffold_24, whole genome shotgun sequence
#=GS 0047_NC_009042.1_1548709-1549310         DE [subseq from] Scheffersomyces stipitis CBS 6054 chromosome 2, complete sequence
#=GS 0048_NW_026261464.1_8514-7841            DE [subseq from] Candida theae strain CBS 12239 chromosome Unknown scaffold86, whole genome shotgun sequence
#=GS 0050_NC_006047.2_1444241-1444741         DE [subseq from] Debaryomyces hansenii CBS767 chromosome E complete sequence
#=GS 0052_LN874555.1_944115-944615            DE [subseq from] Debaryomyces tyrocola isolate CLIB540 genome assembly, scaffold: Debaryomyces_tyrocola_scaffold_4, whole genome shotgun sequence
#=GS 0053_NW_017963736.1_513381-513920        DE [subseq from] Hyphopichia burtonii NRRL Y-1933 unplaced genomic scaffold HYPBUscaffold_9, whole genome shotgun sequence
#=GS 0054_NW_026057302.1_76156-75606          DE [subseq from] [Candida] subhashii strain CBS 10753 chromosome Unknown scaffold46, whole genome shotgun sequence
#=GS 0055_NW_023503284.1_573432-572825        DE [subseq from] Candida parapsilosis strain CDC317 annotated contig 006110
#=GS 0056_OZ004254.1_679488-678987            DE [subseq from] [Candida] anglica strain 29B2s-10 genome assembly, chromosome: B
#=GS 0057_NW_015385497.1_30367-29864          DE [subseq from] Debaryomyces fabryi strain CBS 789 chromosome Unknown contig00071, whole genome shotgun sequence
#=GS 0058_KV454011.1_1141797-1143332          DE [subseq from] Pachysolen tannophilus NRRL Y-2460 unplaced genomic scaffold PACTA_scaffold_1, whole genome shotgun sequence
#=GS 0059_LPNM01000003.1_65476-64485          DE [subseq from] Hanseniaspora osmophila strain AWRI3579 Hanseniaspora_osmophila_AWRI3579_scaffold3, whole genome shotgun sequence
#=GS 0060_NW_027093976.1_1376458-1376031      DE [subseq from] Clavispora lusitaniae strain FDAARGOS_655 chromosome Unknown tig00000038_pilon, whole genome shotgun sequence
#=GS 0061_NW_026261749.1_276894-277480        DE [subseq from] Candida margitis strain CBS 14175 chromosome Unknown scaffold8, whole genome shotgun sequence
#=GS 0062_NC_018301.1_562059-561479           DE [subseq from] Candida orthopsilosis Co 90-125, chromosome 7 draft sequence
#=GS 0063_NW_026946674.1_2364593-2364108      DE [subseq from] Priceomyces carsonii strain CBS4050 genome assembly, scaffold: Debaryomyces_carsonii_scaffold_1, whole genome shotgun sequence
#=GS 0064_NSGQ01000060.1_35401-35961          DE [subseq from] Spathaspora sp. JA1 scaffold_59, whole genome shotgun sequence
#=GS 0065_JASBWR010000085.1_1848-1314         DE [subseq from] Naganishia cerealis strain MNA-CCFEE 5261 scaffold_85, whole genome shotgun sequence
#=GS 0067_NW_001809799.1_163169-162635        DE [subseq from] Meyerozyma guilliermondii ATCC 6260 scaffold_2 genomic scaffold, whole genome shotgun sequence
#=GS 0068_NW_026055365.1_210721-210179        DE [subseq from] Candida oxycetoniae strain CBS 10844 chromosome Unknown scaffold6, whole genome shotgun sequence
#=GS 0069_NW_019172950.1_2323465-2322945      DE [subseq from] Kuraishia capsulata CBS 1993 genomic scaffold, Kuraishia_capsulata_scaffold_1, whole genome shotgun sequence
#=GS 0070_NW_027042893.1_1035010-1035613      DE [subseq from] Scheffersomyces coipomensis strain NRRL Y-17651 chromosome Unknown DFJ63scaffold_2, whole genome shotgun sequence
#=GS 0071_BIMT01000059.1_67689-68181          DE [subseq from] Metschnikowia sp. JCM 33374 DNA, tig00000156, whole genome shotgun sequence
#=GS 0072_NW_020289911.1_408916-408466        DE [subseq from] [Candida] haemuli strain B11899 chromosome Unknown D_2014730914, whole genome shotgun sequence
#=GS 0073_NC_072814.1_404777-404302           DE [subseq from] [Candida] auris chromosome 3, complete sequence
#=GS 0074_NW_006767432.1_455047-455570        DE [subseq from] Spathaspora passalidarum NRRL Y-27907 unplaced genomic scaffold SPAPAscaffold_8, whole genome shotgun sequence
#=GS 0075_NW_027042741.1_2412620-2412034      DE [subseq from] Scheffersomyces amazonensis strain UFMG-HMD-26.3 chromosome Unknown RJT21scaffold_1, whole genome shotgun sequence
#=GS 0076_NW_017963638.1_389304-389946        DE [subseq from] Suhomyces tanzawaensis NRRL Y-17324 unplaced genomic scaffold CANTAscaffold_3, whole genome shotgun sequence
#=GS 0077_CAKXYY010000001.1_593314-593869     DE [subseq from] [Candida] railenensis strain CLIB 1423 genome assembly, contig: CLIB1423_01S, whole genome shotgun sequence
#=GS 0078_LXPE01000003.1_146165-145724        DE [subseq from] Hanseniaspora valbyensis NRRL Y-1626 HANVAscaffold_3, whole genome shotgun sequence
#=GS 0080_NW_003020051.1_3484-2867            DE [subseq from] Candida tropicalis MYA-3404 genomic scaffold supercont3.21, whole genome shotgun sequence
#=GS 0081_NSDU01000007.1_158340-157828        DE [subseq from] Meyerozyma sp. JA9 scaffold_3, whole genome shotgun sequence
#=GS 0083_NC_089462.1_1558034-1558505         DE [subseq from] Yamadazyma tenuis chromosome 2, complete sequence
#=GS 0084_NC_083679.1_788280-787908           DE [subseq from] Lodderomyces elongisporus chromosome 7, complete sequence
#=GS 0085_CALSDN010000002.1_1338929-1338553   DE [subseq from] [Candida] jaroonii strain CLIB 1444 genome assembly, contig: CLIB1444_02S, whole genome shotgun sequence
#=GS 0086_QVTG01000292.1_27360-27868          DE [subseq from] Galactomyces reessii strain LMA-1148 Scaffold292, whole genome shotgun sequence
#=GS 0087_LPNL01000009.1_43230-42848          DE [subseq from] Hanseniaspora opuntiae strain AWRI3578 Hanseniaspora_opuntiae_AWRI3578_scaffold9, whole genome shotgun sequence
#=GS 0088_NC_089977.1_583396-583927           DE [subseq from] Lodderomyces beijingensis strain CBS 14171 genome assembly, chromosome: 8
#=GS 0090_NW_011887712.1_3954-4559            DE [subseq from] Wickerhamomyces ciferrii WGS project CAIF00000000 data, strain NRRL Y-1031 F-60-10, contig 00028, whole genome shotgun sequence
#=GS 0091_QQZM01000059.1_64445-63957          DE [subseq from] Geotrichum candidum strain LMA-244 Scaffold59, whole genome shotgun sequence
#=GS 0092_QXEA01000210.1_31970-31482          DE [subseq from] Geotrichum bryndzae strain LMA-1146 Scaffold210, whole genome shotgun sequence
#=GS 0094_NC_032095.1_290356-290840           DE [subseq from] Candida albicans SC5314 chromosome 7, complete sequence
#=GS 0095_JAENJO010000007.1_277164-277645     DE [subseq from] Candida africana strain CEC4854 CBS11016_chr7A, whole genome shotgun sequence
#=GS 0096_NW_020289897.1_399198-398756        DE [subseq from] [Candida] duobushaemuli strain B09383 chromosome Unknown C_B09383, whole genome shotgun sequence
#=GS 0097_NC_031673.1_459898-459324           DE [subseq from] Sugiyamaella lignohabitans strain CBS 10342 chromosome D, complete sequence
#=GS 0099_NW_027118070.1_340901-340252        DE [subseq from] Lipomyces doorenjongii strain NRRL Y-27504 unplaced genomic scaffold V1508scaffold_3, whole genome shotgun sequence
#=GS 0100_NW_025065063.1_121347-121678        DE [subseq from] Scheffersomyces spartinae strain ARV_011 chromosome Unknown scaffold_16, whole genome shotgun sequence
#=GS 0101_JAPEUD010000089.1_17087-16666       DE [subseq from] MAG: Sarea resinae isolate Spribille s.n. 20.10.2019/TS-e1941 sar_res_pred_89, whole genome shotgun sequence
#=GS 0102_LT635756.1_975369-975787            DE [subseq from] [Candida] intermedia strain CBS 141442 genome assembly, chromosome: I
#=GS 0103_NW_020194448.1_300978-301416        DE [subseq from] [Candida] pseudohaemuli strain B12108 chromosome Unknown scaffold00014, whole genome shotgun sequence
#=GS 0104_MU972899.1_253487-252837            DE [subseq from] Lipomyces mesembrius strain CBS 7600 unplaced genomic scaffold V1515scaffold_4, whole genome shotgun sequence
#=GS 0106_NW_027117840.1_85325-85923          DE [subseq from] Lipomyces japonicus strain CBS 7319 unplaced genomic scaffold V1514scaffold_28, whole genome shotgun sequence
#=GS 0107_BTGA01000009.1_1012785-1013132      DE [subseq from] Hanseniaspora uvarum DNA, scf7180000000076, whole genome shotgun sequence
#=GS 0108_CANTUO010000006.1_458329-457913     DE [subseq from] Candida verbasci genome assembly, contig: chrF, whole genome shotgun sequence
#=GS 0109_NC_012866.1_294360-294826           DE [subseq from] Candida dubliniensis CD36 chromosome 7, complete sequence
#=GS 0110_JASZXT010000068.1_2637-1704         DE [subseq from] Lecanoromycetidae sp. Uapishka_2 contig68, whole genome shotgun sequence
#=GS 0111_MU970823.1_297995-297339            DE [subseq from] Lipomyces kononenkoae strain NRRL Y-11553 unplaced genomic scaffold V1509scaffold_16, whole genome shotgun sequence
#=GS 0112_NW_027042754.1_562555-563381        DE [subseq from] Lithohypha guttulata strain CCFEE 5908 chromosome Unknown scaffold_5, whole genome shotgun sequence
#=GS 0113_NW_027117495.1_79515-80167          DE [subseq from] Lipomyces chichibuensis strain CBS 12929 unplaced genomic scaffold V1513scaffold_43, whole genome shotgun sequence
#=GS 0114_NW_026611599.1_542994-542343        DE [subseq from] Lipomyces tetrasporus strain NRRL Y-64009 chromosome Unknown POJ06scaffold_4, whole genome shotgun sequence
#=GS 0115_NW_027117668.1_57086-57436          DE [subseq from] Kockiozyma suomiensis strain NRRL Y-17356 unplaced genomic scaffold V2V93scaffold_5, whole genome shotgun sequence
#=GS 0117_NW_020194005.1_458792-458403        DE [subseq from] Wickerhamiella sorbophila strain DS02 chromosome Unknown contig2, whole genome shotgun sequence
#=GS 0118_CP014584.1_2843961-2843577          DE [subseq from] Komagataella pastoris strain ATCC 28485 chromosome 1, partial sequence
#=GS 0119_JAPETX010000027.1_13683-14067       DE [subseq from] MAG: Peltula sp. TS41687 isolate Spribille 41687/TS-e1936 pelt_sp_pred_27, whole genome shotgun sequence
#=GS 0120_JALDZK010001635.1_6190-5909         DE [subseq from] MAG: Peltigera leucophlebia isolate HD1-Pleu1 pel_leu_1635, whole genome shotgun sequence
#=GS 0121_CDHN01000002.1_4298697-4298000      DE [subseq from] Torrubiella hemipterigena genome assembly Allpaths-LG, scaffold SCAF2, whole genome shotgun sequence
#=GS 0122_RCTD01000028.1_647994-648188        DE [subseq from] Stromatinia cepivora strain JRUF-117 SCEP_028, whole genome shotgun sequence
#=GS 0123_JAPEIS010000005.1_1903868-1904064   DE [subseq from] Sclerotinia nivalis strain SnTB1 scaffold_5, whole genome shotgun sequence
#=GS 0124_CVMT01000004.1_812776-811962        DE [subseq from] Talaromyces islandicus genome assembly PIS, scaffold WF-38-12_scaffold00004, whole genome shotgun sequence
#=GS 0125_KI966457.1_297737-298089            DE [subseq from] Drechslerella stenobrocha 248 unplaced genomic scaffold DRE_Scf_8, whole genome shotgun sequence
#=GS 0126_SWKT01000111.1_2548-2753            DE [subseq from] Neopestalotiopsis sp. 37M scaffold_111, whole genome shotgun sequence
#=GS 0127_CP128840.1_547835-547477            DE [subseq from] Hanseniaspora menglaensis strain CBS 16921 chromosome 3
#=GS 0128_NW_017387734.1_245466-245790        DE [subseq from] Metschnikowia bicuspidata var. bicuspidata NRRL YB-4993 chromosome Unknown METBIscaffold_4, whole genome shotgun sequence
#=GS 0129_JAJTIY010000001.1_5401585-5401802   DE [subseq from] Xylariales sp. PMI_506 BX600scaffold_1, whole genome shotgun sequence
#=GS 0130_NW_025408617.1_372779-373177        DE [subseq from] Morchella sextelata strain SCLS chromosome Unknown scls_2, whole genome shotgun sequence
#=GS 0131_CP034457.1_1346399-1346772          DE [subseq from] Metschnikowia aff. pulcherrima strain APC 1.2 chromosome II, complete sequence
#=GS 0132_NW_001820829.1_1126658-1126470      DE [subseq from] Sclerotinia sclerotiorum 1980 UF-70 scaffold_7 genomic scaffold, whole genome shotgun sequence
#=GS 0133_LCWF01000097.1_772-1181             DE [subseq from] Phaeomoniella chlamydospora isolate UCRPC4 PC4_UCR_scaffold_v01_97, whole genome shotgun sequence
#=GS 0134_KI628760.1_30580-30884              DE [subseq from] Sclerotinia borealis F-4128 unplaced genomic scaffold scaffold00221, whole genome shotgun sequence
#=GS 0135_PDNB01000058.1_96823-97691          DE [subseq from] Helicocarpus griseus UAMH5409 supercont1.58, whole genome shotgun sequence
#=GS 0136_MU279380.1_370275-370494            DE [subseq from] Xylaria arbuscula strain CBS 124340 unplaced genomic scaffold F4678scaffold_41, whole genome shotgun sequence
#=GS 0137_NW_025763406.1_266075-266473        DE [subseq from] Morchella importuna strain M04M26 chromosome Unknown Morimp01GS009, whole genome shotgun sequence
#=GS 0138_CAJHIA010000007.1_581450-581262     DE [subseq from] Sclerotinia trifoliorum isolate SwB9 genome assembly, contig: tig00000027, whole genome shotgun sequence
#=GS 0139_JAANBA010000040.1_183957-184157     DE [subseq from] Neopestalotiopsis clavispora strain IHI 201606 Contig_40, whole genome shotgun sequence
#=GS 0140_NW_027042927.1_171574-171918        DE [subseq from] Myxozyma melibiosi strain Phaff 52-87 chromosome Unknown BZA70scaffold_13, whole genome shotgun sequence
#=GS 0141_NC_049565.1_4326076-4325262         DE [subseq from] Talaromyces rugulosus chromosome V, complete sequence
#=GS 0142_NC_086131.1_851885-852172           DE [subseq from] [Candida] saopauloensis chromosome 1, complete sequence
#=GS 0144_JALAIB010000918.1_1336-1612         DE [subseq from] MAG: Diploschistes diacapsis isolate LIQ79DIDIA scaffold_918, whole genome shotgun sequence
#=GS 0145_JAEVHH010000005.1_2794494-2795374   DE [subseq from] Histoplasma ohiense (nom. inval.) strain G217B HcG217B04, whole genome shotgun sequence
#=GS 0146_MU389328.1_815091-814873            DE [subseq from] Xylaria venustula strain FL0490 unplaced genomic scaffold F5Y03scaffold_1, whole genome shotgun sequence
#=GS 0147_JAHLEZ010000013.1_529757-529947     DE [subseq from] Leptodontidium sp. MPI-SDFR-AT-0119 BKA61scaffold_13, whole genome shotgun sequence
#=GS 0148_MU619714.1_50970-51181              DE [subseq from] Xylaria longipes strain CBS 148.73 unplaced genomic scaffold F4801scaffold_28, whole genome shotgun sequence
#=GS 0150_MU284105.1_266817-266497            DE [subseq from] Daldinia bambusicola strain CBS 122872 unplaced genomic scaffold F4811scaffold_40, whole genome shotgun sequence
#=GS 0151_NC_085903.1_1996300-1996497         DE [subseq from] Colletotrichum destructivum chromosome 8, complete sequence
#=GS 0152_NW_023501006.1_24093-24274          DE [subseq from] Botrytis fragariae strain BVB16 chromosome Unknown tig00000270, whole genome shotgun sequence
#=GS 0153_CAJPDQ010000015.1_201534-201290     DE [subseq from] MAG: Gomphillus americanus genome assembly, contig: GOMPHAM_15, whole genome shotgun sequence
#=GS 0154_NW_007930836.1_718819-718587        DE [subseq from] Beauveria bassiana ARSEF 2860 unplaced genomic scaffold BBA_S00001, whole genome shotgun sequence
#=GS 0155_NC_012963.1_487250-487706           DE [subseq from] Komagataella phaffii GS115 chromosome 1, complete sequence
#=GS 0157_NW_006917101.1_2331063-2330863      DE [subseq from] Pestalotiopsis fici W106-1 unplaced genomic scaffold PFICI_Scf_11, whole genome shotgun sequence
#=GS 0159_RCSV01000001.1_2764072-2764253      DE [subseq from] Botrytis aclada strain 633 BACL_001, whole genome shotgun sequence
#=GS 0160_JAPETS010000034.1_238709-238521     DE [subseq from] MAG: Cirrosporium novae-zelandiae isolate CBS125236 cir_nov_pred_34, whole genome shotgun sequence
#=GS 0161_JAGMVK010000013.1_673248-673058     DE [subseq from] Leotiomycetes sp. MPI-SDFR-AT-0126 BKA64scaffold_13, whole genome shotgun sequence
#=GS 0162_SRPN01000219.1_7232-7438            DE [subseq from] Claviceps capensis strain CCC 1504 contig_219, whole genome shotgun sequence
#=GS 0163_JALDZW010000101.1_1247-1928         DE [subseq from] MAG: Xylographa carneopallida isolate Spribille 44761 xyl_car_101, whole genome shotgun sequence
#=GS 0164_PQXN01000159.1_26381-26184          DE [subseq from] Botryotinia convoluta strain MUCL11595 BCON_0159, whole genome shotgun sequence
#=GS 0165_MU400370.1_882426-882660            DE [subseq from] Hypoxylon sp. FL1857 unplaced genomic scaffold F5Y13scaffold_11, whole genome shotgun sequence
#=GS 0166_JAPEUK010000073.1_36538-36940       DE [subseq from] MAG: Watsoniomyces obsoletus isolate Powell 4724/TS-e1886 scaffold_73, whole genome shotgun sequence
#=GS 0167_KQ964246.1_3722911-3723098          DE [subseq from] Microdochium bolleyi strain J235TASD1 unplaced genomic scaffold Micbo1qcscaffold_2, whole genome shotgun sequence
#=GS 0168_PQXK01000052.1_95719-95536          DE [subseq from] Botrytis hyacinthi strain Bh0001 BHYA_0052, whole genome shotgun sequence
#=GS 0169_NW_024065843.1_1180131-1180328      DE [subseq from] Botrytis byssoidea strain MUCL 94 chromosome Unknown BBYS_002, whole genome shotgun sequence
#=GS 0171_SRPQ01000221.1_22478-22272          DE [subseq from] Claviceps cyperi strain CCC 1219 contig_221, whole genome shotgun sequence
#=GS 0172_PQXH01000140.1_26757-26954          DE [subseq from] Botrytis tulipae strain Bt9001 BTUL_0140, whole genome shotgun sequence
#=GS 0173_SRQG01000188.1_49804-49598          DE [subseq from] Claviceps aff. humidiphila group G2b strain LM81 contig_188, whole genome shotgun sequence
#=GS 0174_SRQM01000576.1_11577-11783          DE [subseq from] Claviceps humidiphila strain LM576 contig_576, whole genome shotgun sequence
#=GS 0175_BQXV01000008.1_2092562-2092750      DE [subseq from] Colletotrichum tofieldiae MAFF 712333 DNA, contig08, whole genome shotgun sequence
#=GS 0176_NW_025544801.1_1328951-1328076      DE [subseq from] Histoplasma capsulatum G186AR genomic scaffold supercont2.1, whole genome shotgun sequence
#=GS 0177_NW_025764285.1_685589-684776        DE [subseq from] Talaromyces proteolyticus strain PMI_201 chromosome Unknown BGW36scaffold_9, whole genome shotgun sequence
#=GS 0178_NW_026695929.1_1855414-1855225      DE [subseq from] Cadophora gregata isolate MNR1 chromosome Unknown scaffold_6, whole genome shotgun sequence
#=GS 0179_JAKJXP020000004.1_858495-858305     DE [subseq from] Diatrype stigma strain M11/M66-122 scaffold_4, whole genome shotgun sequence
#=GS 0180_NC_031951.1_2953450-2953656         DE [subseq from] Fusarium pseudograminearum CS3096 chromosome 1, whole genome shotgun sequence
#=GS 0181_JAJKLH010000022.1_375865-376058     DE [subseq from] Xylaria cf. heliscus strain FL0509 F4859scaffold_22, whole genome shotgun sequence
#=GS 0182_NW_017566842.1_78552-79009          DE [subseq from] Babjeviella inositovora NRRL Y-12698 unplaced genomic scaffold BABINscaffold_5, whole genome shotgun sequence
#=GS 0183_JAAHCF010000466.1_11143-11338       DE [subseq from] Beauveria asiatica strain ARSEF4384 scaffold_466, whole genome shotgun sequence
#=GS 0185_JALAIS010000004.1_42486-43349       DE [subseq from] MAG: Flavoplaca oasis isolate LIQ153CAOA scaffold_4, whole genome shotgun sequence
#=GS 0186_CP064750.1_3220154-3220360          DE [subseq from] Fusarium culmorum strain Class2-1B chromosome 4
#=GS 0188_JANTFD010000004.1_362932-362744     DE [subseq from] Microdochium nivale strain F00608 scaffold_4, whole genome shotgun sequence
#=GS 0189_PHWZ01000616.1_16820-16639          DE [subseq from] Botryotinia calthae strain MUCL2830 BOTCAL_0619, whole genome shotgun sequence
#=GS 0190_SRPX01000270.1_10934-10729          DE [subseq from] Claviceps spartinae strain CCC 535 contig_270, whole genome shotgun sequence
#=GS 0191_LDUD01000115.1_329746-329383        DE [subseq from] Dactylella cylindrospora strain CBS325.70 scaffold6, whole genome shotgun sequence
#=GS 0192_JASAOK010000043.1_1078869-1079066   DE [subseq from] Colletotrichum tabaci strain YC1 tig00000061_pilon, whole genome shotgun sequence
#=GS 0193_NC_030957.1_2204555-2204752         DE [subseq from] Colletotrichum higginsianum IMI 349063 chromosome 4, whole genome shotgun sequence
#=GS 0194_SRPO01000099.1_61310-61104          DE [subseq from] Claviceps pazoutovae strain CCC 1485 contig_99, whole genome shotgun sequence
#=GS 0195_NW_026851254.1_23180-22887          DE [subseq from] Colletotrichum godetiae strain CBS 193.32 chromosome Unknown BDP55scaffold_6, whole genome shotgun sequence
#=GS 0196_KV875105.1_649213-649393            DE [subseq from] Coniochaeta ligniaria NRRL 30616 unplaced genomic scaffold CONLIGscaffold_13, whole genome shotgun sequence
#=GS 0197_SRQK01000245.1_19472-19677          DE [subseq from] Claviceps sp. LM220 group G6 strain LM220 contig_245, whole genome shotgun sequence
#=GS 0198_JAKMWU010000300.1_6435-6244         DE [subseq from] Colletotrichum sp. SAR 10_76 NODE_300, whole genome shotgun sequence
#=GS 0199_SRPZ01000040.1_63824-63635          DE [subseq from] Claviceps maximensis strain CCC 398 contig_40, whole genome shotgun sequence
#=GS 0200_NW_025544690.1_237257-237069        DE [subseq from] Colletotrichum gloeosporioides strain Lc1 chromosome Unknown consensus_45, whole genome shotgun sequence
#=GS 0201_WIGN01000017.1_298717-298904        DE [subseq from] Colletotrichum sojae strain LFN0009 Scaffold_0017, whole genome shotgun sequence
#=GS 0203_SRPP01000135.1_37708-37502          DE [subseq from] Claviceps monticola strain CCC 1483 contig_135, whole genome shotgun sequence
#=GS 0204_NW_024066077.1_1179634-1179815      DE [subseq from] Botrytis porri strain MUCL 3234 chromosome Unknown BPOR_003, whole genome shotgun sequence
#=GS 0205_NW_027117422.1_2033385-2033195      DE [subseq from] Apiospora kogelbergensis strain CBS 113332 chromosome Unknown utg000005l_segment0_segment0, whole genome shotgun sequence
#=GS 0210_NW_027072129.1_8718347-8718141      DE [subseq from] Fusarium venenatum strain MPI-CAGE-CH-0201 chromosome Unknown EDB82scaffold_1, whole genome shotgun sequence
#=GS 0211_BPPX01000032.1_369773-369961        DE [subseq from] Colletotrichum liriopes MAFF 242679 DNA, contig32, whole genome shotgun sequence
#=GS 0212_NW_025953056.1_422580-422903        DE [subseq from] Daldinia caldariorum strain CBS 122874 unplaced genomic scaffold F4812scaffold_20, whole genome shotgun sequence
#=GS 0213_NC_026474.1_3054457-3054663         DE [subseq from] Fusarium graminearum PH-1 chromosome 1, whole genome shotgun sequence
#=GS 0219_MU844488.1_250763-250577            DE [subseq from] Colletotrichum eremochloae strain CBS 129661 unplaced genomic scaffold LZ32scaffold_52, whole genome shotgun sequence
#=GS 0220_MU843502.1_10375-10556              DE [subseq from] Colletotrichum somersetense strain CBS 131599 unplaced genomic scaffold LZ31scaffold_78, whole genome shotgun sequence
#=GS 0221_FJOG01000006.1_897625-897443        DE [subseq from] Phialocephala subalpina strain UAMH 11012 genome assembly, contig: PAC_scaffold_006, whole genome shotgun sequence
#=GS 0222_JALDZN010000002.1_812309-812908     DE [subseq from] MAG: Puttea exsequens isolate T1888 put_exs_2, whole genome shotgun sequence
#=GS 0223_SRPT01000046.1_57223-57419          DE [subseq from] Claviceps digitariae strain CCC 659 contig_46, whole genome shotgun sequence
#=GS 0225_NW_026851453.1_844584-844876        DE [subseq from] Colletotrichum phormii strain CBS 102054 chromosome Unknown BDP81scaffold_11, whole genome shotgun sequence
#=GS 0226_JAJJKC010000004.1_29143-28944       DE [subseq from] Xylaria nigripes strain YMJ 653 GGS21scaffold_4, whole genome shotgun sequence
#=GS 0233_JANUHI010000008.1_83378-83187       DE [subseq from] Colletotrichum nupharicola strain CBS470 scaffold_8, whole genome shotgun sequence
#=GS 0234_JANUHK010000012.1_83860-83669       DE [subseq from] Colletotrichum noveboracense strain PMBrms-1 scaffold_12, whole genome shotgun sequence
#=GS 0236_NW_023501020.1_2754943-2755134      DE [subseq from] Colletotrichum siamense strain Cg363 chromosome Unknown KSG_Cg363_contig07, whole genome shotgun sequence
#=GS 0237_NW_026517300.1_169243-169052        DE [subseq from] Colletotrichum chrysophilum strain AFK26 chromosome Unknown scaffold_13, whole genome shotgun sequence
#=GS 0238_CM071589.1_2908680-2908486          DE [subseq from] Cladobotryum mycophilum strain ATHUM6906 chromosome I, whole genome shotgun sequence
#=GS 0242_NW_019173022.1_107711-107900        DE [subseq from] Colletotrichum orchidophilum strain IMI 309357 chromosome Unknown Scaffold_66.1, whole genome shotgun sequence
#=GS 0243_MU391927.1_63324-63130              DE [subseq from] Xylariaceae sp. FL1019 unplaced genomic scaffold F5Y18scaffold_6, whole genome shotgun sequence
#=GS 0244_MU380387.1_33472-33269              DE [subseq from] Xylaria sp. FL1042 unplaced genomic scaffold F5Y09scaffold_254, whole genome shotgun sequence
#=GS 0245_NW_027094057.1_1951247-1951056      DE [subseq from] Colletotrichum fructicola Nara gc5 chromosome Unknown KSG_Nara_v1_contig07, whole genome shotgun sequence
#=GS 0247_JALAIA010000064.1_94351-94645       DE [subseq from] MAG: Xanthoria mediterranea isolate LIQ75XAME-2 scaffold_64, whole genome shotgun sequence
#=GS 0248_NC_085892.1_4115310-4115514         DE [subseq from] Podospora pseudopauciseta strain CBS 411.78 chromosome 1, whole genome shotgun sequence
#=GS 0249_NC_085920.1_4021182-4021386         DE [subseq from] Podospora pseudoanserina strain CBS 124.78 chromosome 1, whole genome shotgun sequence
#=GS 0250_NW_024467957.1_2500997-2500808      DE [subseq from] Pseudomassariella vexata strain CBS 129021 chromosome Unknown BCR38scaffold_2, whole genome shotgun sequence
#=GS 0251_NW_023500912.1_1999217-1999026      DE [subseq from] Colletotrichum aenigma strain Cg56 chromosome Unknown KSG_Cg56_contig06, whole genome shotgun sequence
#=GS 0252_JAGTJL010000016.1_1351730-1351540   DE [subseq from] Rhexocercosporidium sp. MPI-PUGE-AT-0058 BKA65scaffold_16, whole genome shotgun sequence
#=GS 0254_NW_025763546.1_438937-438739        DE [subseq from] Microdochium trichocladiopsis strain MPI-CAGE-CH-0230 chromosome Unknown B0I36scaffold_3, whole genome shotgun sequence
#=GS 0255_JAPCWZ010000007.1_4860811-4861000   DE [subseq from] Apiospora arundinis strain AAU 773 contig_2, whole genome shotgun sequence
#=GS 0256_PUHP01000169.1_22106-21909          DE [subseq from] Colletotrichum shisoi strain PG-2018a scaffold173, whole genome shotgun sequence
#=GS 0257_SRPS01000262.1_24689-24485          DE [subseq from] Claviceps arundinis strain CCC 1102 contig_262, whole genome shotgun sequence
#=GS 0258_JAQQWQ010000005.1_4784175-4783982   DE [subseq from] Apiospora sp. TS-2023a strain CBS 14255 utg000002l:1.0-7261942.0:791419.0-7270308.0, whole genome shotgun sequence
#=GS 0259_VFLP01000024.1_395177-394981        DE [subseq from] Xylaria flabelliformis strain G536 Scaffold_24, whole genome shotgun sequence
#=GS 0261_CP063405.1_4869910-4870098          DE [subseq from] Monilinia vaccinii-corymbosi strain RL-1 chromosome 1
#=GS 0262_RCSZ01000003.1_1170709-1170520      DE [subseq from] Botryotinia globosa strain MUCL 444 BGLO_003, whole genome shotgun sequence
#=GS 0264_JAFJYG010000018.1_146594-146404     DE [subseq from] Cadophora sp. M221 Contig0018, whole genome shotgun sequence
#=GS 0265_NW_023503074.1_89193-89380          DE [subseq from] Colletotrichum truncatum strain CMES1059 chromosome Unknown Scaffold_045, whole genome shotgun sequence
#=GS 0268_NW_026054773.1_1504489-1504299      DE [subseq from] Colletotrichum spaethianum MAFF 239500 DNA, contig03, whole genome shotgun sequence
#=GS 0269_WIGO01000018.1_259649-259837        DE [subseq from] Colletotrichum plurivorum strain LFN00145 Scaffold_0018, whole genome shotgun sequence
#=GS 0270_MU383867.1_260077-259878            DE [subseq from] Xylaria telfairii strain CBS 121673 unplaced genomic scaffold F4803scaffold_23, whole genome shotgun sequence
#=GS 0272_NW_025953561.1_260747-260945        DE [subseq from] Xylaria bambusicola strain CBS 139988 unplaced genomic scaffold F5B22scaffold_8, whole genome shotgun sequence
#=GS 0274_NW_026946359.1_3781459-3781663      DE [subseq from] Podospora bellae-mahoneyi strain CBS 112042 chromosome 1 map unlocalized CBS112042p_1, whole genome shotgun sequence
#=GS 0275_NW_026946363.1_3031172-3031376      DE [subseq from] Podospora pseudocomata strain CBS 415.72m chromosome 1 map unlocalized CBS415.72m_1, whole genome shotgun sequence
#=GS 0276_MU383098.1_567862-568045            DE [subseq from] Xylaria acuta strain CBS 122032 unplaced genomic scaffold F5B21scaffold_15, whole genome shotgun sequence
#=GS 0277_JFFI01000414.1_8399-8692            DE [subseq from] Colletotrichum salicis strain CBS 607.94 Scaffold_1370.1, whole genome shotgun sequence
#=GS 0278_NW_007360025.1_387086-387335        DE [subseq from] Exserohilum turcica Et28A unplaced genomic scaffold SETTUscaffold_2, whole genome shotgun sequence
#=GS 0280_CP031386.1_1762286-1762088          DE [subseq from] Epichloe festucae Fl1 chromosome 2, complete sequence
#=GS 0282_NJPR01000057.1_907020-907213        DE [subseq from] Rutstroemia sp. NJR-2017a WRK4 Contig_57, whole genome shotgun sequence
#=GS 0283_JAQQWM010000009.1_1729412-1729604   DE [subseq from] Apiospora saccharicola strain CBS 83171 utg000009l_segment0_segment0, whole genome shotgun sequence
#=GS 0284_NC_089392.1_2058298-2057988         DE [subseq from] Pyrenophora tritici-repentis strain M4 chromosome 3, whole genome shotgun sequence
#=GS 0286_VYYT01000510.1_70984-70793          DE [subseq from] Colletotrichum kahawae strain CIFC_Que2 Scaffold_56, whole genome shotgun sequence
#=GS 0287_KZ613948.1_900535-900741            DE [subseq from] Meliniomyces variabilis F unplaced genomic scaffold L207scaffold_12, whole genome shotgun sequence
#=GS 0289_NW_017264195.1_1533294-1533627      DE [subseq from] Xylona heveae TC161 unplaced genomic scaffold L228scaffold_3, whole genome shotgun sequence
#=GS 0290_MU846053.1_36737-36919              DE [subseq from] Colletotrichum caudatum strain CBS 131602 unplaced genomic scaffold LY76scaffold_52, whole genome shotgun sequence
#=GS 0291_NW_003299165.1_1550516-1550826      DE [subseq from] Microsporum canis CBS 113480 supercont1.5 genomic scaffold, whole genome shotgun sequence
#=GS 0294_JAVHJO010000006.1_463653-464026     DE [subseq from] Orbilia ellipsospora strain TWF694 scaffold_6, whole genome shotgun sequence
#=GS 0295_KQ030507.1_657047-657237            DE [subseq from] Hirsutella minnesotensis 3608 unplaced genomic scaffold MNSD_Scf_10, whole genome shotgun sequence
#=GS 0297_AMCV02000017.1_440288-440087        DE [subseq from] Colletotrichum orbiculare MAFF 240422 strain 104-T KSG_Cob_v1_scaffold0017, whole genome shotgun sequence
#=GS 0298_QAPG01010712.1_115676-115877        DE [subseq from] Colletotrichum spinosum strain CBS 515.97 scaffold2, whole genome shotgun sequence
#=GS 0299_NW_020194558.1_1670634-1670439      DE [subseq from] Hyaloscypha bicolor E unplaced genomic scaffold K444scaffold_56, whole genome shotgun sequence
#=GS 0300_JAJOHL010000037.1_206212-206396     DE [subseq from] Pestalotiopsis sp. IQ-011 scaffold_37, whole genome shotgun sequence
#=GS 0301_JAVHNQ010000009.1_383086-382727     DE [subseq from] Orbilia brochopaga strain TWF696 scaffold_9, whole genome shotgun sequence
#=GS 0303_NW_027117372.1_2380661-2380847      DE [subseq from] Apiospora marii strain CBS 49790 chromosome Unknown utg000001l_segment0_segment0, whole genome shotgun sequence
#=GS 0304_LFIW01002438.1_342288-342102        DE [subseq from] Colletotrichum incanum strain MAFF 238704 contig2854, whole genome shotgun sequence
#=GS 0306_NC_037314.1_1148162-1147981         DE [subseq from] Botrytis cinerea B05.10 chromosome 5, complete sequence
#=GS 0307_MU385720.1_69706-69508              DE [subseq from] Whalleya microplaca strain YMJ 1829 unplaced genomic scaffold F5B20scaffold_11, whole genome shotgun sequence
#=GS 0308_PQXL01000064.1_46820-47010          DE [subseq from] Botrytis galanthina strain MUCL435 BGAL_0064, whole genome shotgun sequence
#=GS 0309_NW_027117388.1_6006409-6006590      DE [subseq from] Apiospora aurea strain CBS 24483 chromosome Unknown utg000001l_segment0_segment0, whole genome shotgun sequence
#=GS 0310_JAULSW010000001.1_5691466-5691685   DE [subseq from] Podospora didyma strain CBS 232.78 B0H63scaffold_1, whole genome shotgun sequence
#=GS 0311_MU279012.1_16909-16714              DE [subseq from] Xylaria cubensis strain CBS 116.85 unplaced genomic scaffold F4860scaffold_6, whole genome shotgun sequence
#=GS 0312_JAGTJM010000088.1_19568-19770       DE [subseq from] Pyrenochaeta sp. MPI-SDFR-AT-0127 BKA66scaffold_88, whole genome shotgun sequence
#=GS 0314_NW_024065910.1_897150-896959        DE [subseq from] Colletotrichum karsti strain CkLH20 chromosome Unknown Scaffold10, whole genome shotgun sequence
#=GS 0315_NW_027094076.1_1615781-1615970      DE [subseq from] Drepanopeziza brunnea f. sp. 'multigermtubi' strain 214-2 chromosome Unknown ctg13, whole genome shotgun sequence
#=GS 0319_SRPU01000511.1_15679-15482          DE [subseq from] Claviceps lovelessii strain CCC 647 contig_511, whole genome shotgun sequence
#=GS 0323_RYZW01000013.1_86031-86232          DE [subseq from] Colletotrichum trifolii strain 543-2 KSG_Tri_v1_scaffold0013, whole genome shotgun sequence
#=GS 0324_NC_058399.1_3022450-3022654         DE [subseq from] Fusarium poae strain DAOMC 252244 chromosome 1, whole genome shotgun sequence
#=GS 0325_MU378155.1_108747-108552            DE [subseq from] Hypoxylon argillaceum strain CBS 527.63 unplaced genomic scaffold GGS24scaffold_95, whole genome shotgun sequence
#=GS 0326_NQIM01000051.1_84484-84285          DE [subseq from] Xylaria polymorpha strain DSM 105756 Contig_51, whole genome shotgun sequence
#=GS 0327_PQXI01000016.1_239965-239784        DE [subseq from] Botrytis paeoniae strain Bp0003 BPAE_0016, whole genome shotgun sequence
#=GS 0329_MU867100.1_52931-52749              DE [subseq from] Cladorrhinum sp. PSN259 unplaced genomic scaffold QBC43scaffold_41, whole genome shotgun sequence
#=GS 0330_NW_001914855.1_917687-917891        DE [subseq from] Podospora anserina S mat+ genomic DNA chromosome 1, supercontig 2
#=GS 0331_NW_027117368.1_1567867-1567682      DE [subseq from] Apiospora hydei strain CBS 114990 chromosome Unknown utg000009l_segment0_segment0, whole genome shotgun sequence
#=GS 0332_JARDXD010000628.1_1459-1646         DE [subseq from] Aphanocladium album strain MX95 contig1411, whole genome shotgun sequence
#=GS 0333_JAJKKK010000100.1_20441-20253       DE [subseq from] Nemania sp. FL0031 GGR51scaffold_100, whole genome shotgun sequence
#=GS 0334_JAJTUS010000036.1_184407-184217     DE [subseq from] Hyaloscypha sp. PMI_1271 F5882scaffold_36, whole genome shotgun sequence
#=GS 0335_MU375949.1_245956-246144            DE [subseq from] Xylaria curta strain CBS 114988 unplaced genomic scaffold F4679scaffold_57, whole genome shotgun sequence
#=GS 0336_JAPESX010000234.1_20862-20576       DE [subseq from] Nemania bipapillata strain CP14 Contig_234, whole genome shotgun sequence
#=GS 0337_NW_007361012.1_1112577-1112393      DE [subseq from] Colletotrichum graminicola M1.001 genomic scaffold supercont1.8, whole genome shotgun sequence
#=GS 0338_JAJTUR010000199.1_26086-26276       DE [subseq from] Hyaloscypha finlandica strain PMI_746 BGZ57scaffold_199, whole genome shotgun sequence
#=GS 0339_NW_025763503.1_2863286-2863075      DE [subseq from] Fusarium flagelliforme strain FIESC 12 MPI-CAGE-AA-0113 chromosome Unknown B0J16scaffold_1, whole genome shotgun sequence
#=GS 0340_JASWJB010000621.1_1363-1553         DE [subseq from] Conoideocrella luteorostrata strain ARSEF 14590 scaffold_621, whole genome shotgun sequence
#=GS 0342_VSMA01000014.1_867230-867408        DE [subseq from] Coniochaeta sp. 2T2.1 GE09scaffold_14, whole genome shotgun sequence
#=GS 0343_NW_011371369.1_55824-56088          DE [subseq from] Paracoccidioides brasiliensis Pb18 unplaced genomic scaffold supercont2.12, whole genome shotgun sequence
#=GS 0345_VIGI01000001.1_1885309-1884788      DE [subseq from] Monilinia laxa strain Mlax316 scaffold_001, whole genome shotgun sequence
#=GS 0346_VICG01000002.1_3545824-3546331      DE [subseq from] Monilinia fructicola strain Mfrc123 scaffold_002, whole genome shotgun sequence
#=GS 0347_MU399579.1_472843-473033            DE [subseq from] Hypoxylon crocopeplum strain CBS 119004 unplaced genomic scaffold F4677scaffold_26, whole genome shotgun sequence
#=GS 0348_JAPDRN010000138.1_50232-51088       DE [subseq from] Knufia peltigerae strain TK_35 scaffold_138, whole genome shotgun sequence
#=GS 0349_JANFOG010000005.1_772593-772789     DE [subseq from] Mariannaea sp. PMI_226 BGZ63scaffold_5, whole genome shotgun sequence
#=GS 0350_NW_026850554.1_520057-519871        DE [subseq from] Colletotrichum navitas strain CBS 125086 chromosome Unknown LY79scaffold_8, whole genome shotgun sequence
#=GS 0351_JAPEUH010000035.1_134856-134664     DE [subseq from] MAG: Trichoglossum hirsutum isolate MO 302568/TS-e1930 tri_hir_pred_35, whole genome shotgun sequence
#=GS 0352_NW_017387244.1_123737-124502        DE [subseq from] Fonsecaea erecta strain CBS 125763 chromosome Unknown Scaff1, whole genome shotgun sequence
#=GS 0353_PJEX01000005.1_412819-412631        DE [subseq from] Colletotrichum tanaceti isolate BRIP57314 flattened_line_14, whole genome shotgun sequence
#=GS 0354_JAFJYH010000109.1_130029-129841     DE [subseq from] Cadophora malorum strain M34 Contig0109, whole genome shotgun sequence
#=GS 0355_SRQA01000205.1_25893-26183          DE [subseq from] Claviceps citrina strain CCC 265 contig_205, whole genome shotgun sequence
#=GS 0356_JALDZP010001723.1_7114-6925         DE [subseq from] MAG: Sticta canariensis isolate Vargas S.can sti_can_1723, whole genome shotgun sequence
#=GS 0357_NW_017263581.1_1665648-1665459      DE [subseq from] Mollisia scopiformis unplaced genomic scaffold LY89scaffold_1, whole genome shotgun sequence
#=GS 0358_NW_015622824.1_2035896-2036752      DE [subseq from] Exophiala oligosperma strain CBS 72588 unplaced genomic scaffold supercont1.7, whole genome shotgun sequence
#=GS 0359_NW_006911901.1_331332-331127        DE [subseq from] Bipolaris sorokiniana ND90Pr unplaced genomic scaffold COCSAscaffold_7, whole genome shotgun sequence
#=GS 0361_NW_027093860.1_295566-295299        DE [subseq from] Bipolaris maydis strain C4 unplaced genomic scaffold PSV08scaffold_4, whole genome shotgun sequence
#=GS 0362_NW_006711160.1_536686-536874        DE [subseq from] Trichoderma reesei QM6a unplaced genomic scaffold TRIREscaffold_13, whole genome shotgun sequence
#=GS 0363_NW_027117407.1_2764902-2765083      DE [subseq from] Apiospora phragmitis strain CBS 135458 chromosome Unknown utg000008l:1.0-3514335.0:1.0-3519231.0, whole genome shotgun sequence
#=GS 0364_NW_022157846.1_211042-210836        DE [subseq from] Fusarium coffeatum strain FIESC_28 chromosome Unknown BRIP53273_contig_49, whole genome shotgun sequence
#=GS 0365_MU400035.1_35285-35081              DE [subseq from] Hypoxylon fuscum strain CBS 119018 unplaced genomic scaffold F4819scaffold_228, whole genome shotgun sequence
#=GS 0366_JAPETN010000030.1_126158-126348     DE [subseq from] MAG: Candelaria pacifica isolate Spribille 42405/TS-e1880 scaffold_30, whole genome shotgun sequence
#=GS 0368_JANBVN010000076.1_134704-134509     DE [subseq from] Coniochaeta hoffmannii strain EXF-13287 contig76, whole genome shotgun sequence
#=GS 0369_JAVHNS010000011.1_722777-723167     DE [subseq from] Orbilia blumenaviensis strain TWF730 scaffold_11, whole genome shotgun sequence
#=GS 0370_JANTQI010000006.1_444895-444629     DE [subseq from] Emmonsiellopsis sp. PD_5 scaffold_6, whole genome shotgun sequence
#=GS 0371_JAQQWK010000009.1_2638512-2638331   DE [subseq from] Apiospora rasikravindrae strain CBS 33761 utg000009l_segment0_segment0, whole genome shotgun sequence
#=GS 0373_KV454603.1_142682-142485            DE [subseq from] Pseudogymnoascus sp. WSF 3629 unplaced genomic scaffold scaffold_39, whole genome shotgun sequence
#=GS 0374_NW_021167262.1_37283-37487          DE [subseq from] Verticillium nonalfalfae strain VnAa140/NRRL 66861 chromosome Unknown scaffold_37, whole genome shotgun sequence
#=GS 0375_JAUKTV010000009.1_1184690-1184504   DE [subseq from] Apiosordaria backusii strain CBS 540.89 B0T21scaffold_9, whole genome shotgun sequence
#=GS 0376_JALDZR010000012.1_289777-289571     DE [subseq from] MAG: Thelotrema lepadinum isolate Spribille 44606 the_lep_12, whole genome shotgun sequence
#=GS 0377_JAJJXB010000002.1_2636842-2636443   DE [subseq from] Morchella snyderi strain CBS 144464 DFP73scaffold_2, whole genome shotgun sequence
#=GS 0378_NW_026849111.1_54517-54330          DE [subseq from] Colletotrichum acutatum strain CBS 112980 chromosome Unknown BDZ83scaffold_117, whole genome shotgun sequence
#=GS 0379_CM047944.1_1211083-1211272          DE [subseq from] Trichothecium roseum strain YXFP-22015 chromosome 5, whole genome shotgun sequence
#=GS 0381_NW_026261540.1_199295-198941        DE [subseq from] Candida pseudojiufengensis strain CBS 10847 chromosome Unknown scaffold10, whole genome shotgun sequence
#=GS 0383_JAJALC010002350.1_727093-726887     DE [subseq from] Fusarium sp. FIESC RH6 9405_pilon, whole genome shotgun sequence
#=GS 0384_JAPDHF010000024.1_148217-148423     DE [subseq from] Fusarium irregulare strain CF00143 scaffold_24, whole genome shotgun sequence
#=GS 0385_NW_026623229.1_991838-991529        DE [subseq from] Penicillium lagena strain IBT 129212 chromosome Unknown utg000008l_segment0_segment0, whole genome shotgun sequence
#=GS 0387_ML769341.1_786382-786572            DE [subseq from] Chalara longipes BDJ unplaced genomic scaffold N431scaffold_13, whole genome shotgun sequence
#=GS 0388_JALDZC010000582.1_1274-992          DE [subseq from] MAG: Hypocenomyce scalaris isolate T1881 hyp_sca_582, whole genome shotgun sequence
#=GS 0389_JAPETO010000588.1_2127-1901         DE [subseq from] MAG: Candelina submexicana isolate AH-540/DDE406 c_mex_pred_588, whole genome shotgun sequence
#=GS 0390_NW_027076837.1_1460436-1460249      DE [subseq from] Colletotrichum fioriniae strain IMI 355084 chromosome Unknown scaffold_1, whole genome shotgun sequence
#=GS 0392_JAPEUA010000744.1_4873-3978         DE [subseq from] MAG: Pleopsidium flavum isolate Spribille 41593/TS-e1965 ple_fla_pred_744, whole genome shotgun sequence
#=GS 0394_JAPEVB010000002.1_3954896-3955175   DE [subseq from] Gnomoniopsis smithogilvyi strain IMI 355082 scaffold_2, whole genome shotgun sequence
#=GS 0396_MU866084.1_105026-104838            DE [subseq from] Podospora setosa strain CBS 892.96 unplaced genomic scaffold QBC36scaffold_2, whole genome shotgun sequence
#=GS 0397_MU396710.1_362102-361888            DE [subseq from] Nemania serpens strain AZ0576 unplaced genomic scaffold F5X97scaffold_36, whole genome shotgun sequence
#=GS 0399_NW_022474068.1_1497729-1497101      DE [subseq from] Saprochaete ingens genome assembly, contig: contig2, whole genome shotgun sequence
#=GS 0400_JAJNNX010000032.1_89163-89360       DE [subseq from] Ustulina deusta strain IL1129 F4824scaffold_32, whole genome shotgun sequence
#=GS 0401_NW_023336260.1_1831861-1831672      DE [subseq from] Colletotrichum scovillei strain TJNH1 chromosome Unknown Contig00002, whole genome shotgun sequence
#=GS 0402_JFBX01000510.1_686316-686129        DE [subseq from] Colletotrichum simmondsii strain CBS122122 Scaffold_558.1, whole genome shotgun sequence
#=GS 0403_JALDZH010000104.1_114167-113979     DE [subseq from] MAG: Lobaria immixta isolate Werth ST12-03b lob_imm_104, whole genome shotgun sequence
#=GS 0404_JAJNCH010000018.1_83597-83409       DE [subseq from] Trichoderma sp. CBMAI-0711 tig00000328, whole genome shotgun sequence
#=GS 0405_LFMI01000017.1_12613-12425          DE [subseq from] Trichoderma parareesei isolate CBS 125925 contig_20, whole genome shotgun sequence
#=GS 0407_NW_024066209.1_1032266-1032085      DE [subseq from] Botrytis deweyae strain B1 chromosome Unknown BDEW_002, whole genome shotgun sequence
#=GS 0409_NW_021167079.1_1857619-1857430      DE [subseq from] Sodiomyces alkalinus F11 unplaced genomic scaffold SODALscaffold_1, whole genome shotgun sequence
#=GS 0410_NW_006913046.1_104213-104477        DE [subseq from] Cladophialophora yegresii CBS 114405 chromosome Unknown aczIN-supercont1.2, whole genome shotgun sequence
#=GS 0411_MU280196.1_649791-649980            DE [subseq from] Xylaria scruposa strain CBS 123580 unplaced genomic scaffold F4680scaffold_20, whole genome shotgun sequence
#=GS 0412_LFRF01000009.1_572666-572867        DE [subseq from] Tolypocladium ophioglossoides CBS 100239 scaffold_8, whole genome shotgun sequence
#=GS 0413_NW_003315035.1_1171694-1171898      DE [subseq from] Verticillium alfalfae VaMs.102 supercont1.4 genomic scaffold, whole genome shotgun sequence
#=GS 0416_JAPETQ010000079.1_50627-50814       DE [subseq from] MAG: Chaenotheca gracillima isolate Spribille 41657/TS-e1856-1857(pooled) scaffold_79, whole genome shotgun sequence
#=GS 0417_NW_024467477.1_66983-66708          DE [subseq from] Penicillium griseofulvum strain PG3 chromosome Unknown contig_88, whole genome shotgun sequence
#=GS 0418_NW_024067568.1_757978-758252        DE [subseq from] Penicillium roqueforti strain LCP96 04111 chromosome Unknown scaffold_04, whole genome shotgun sequence
#=GS 0420_JAPUUL010000709.1_4837-4649         DE [subseq from] Lasiodiplodia mahajangana strain VT137 Contig_709, whole genome shotgun sequence
#=GS 0421_AZNH01000007.1_232702-232507        DE [subseq from] Metarhizium guizhouense ARSEF 977 scaffold_7, whole genome shotgun sequence
#=GS 0422_JACEFI010000006.1_810285-810481     DE [subseq from] Metarhizium humberi strain ESALQ1638 Scaffold_0006, whole genome shotgun sequence
#=GS 0423_NW_011942215.1_1082893-1083089      DE [subseq from] Metarhizium robertsii ARSEF 23 chromosome Unknown MAA_Scf_7, whole genome shotgun sequence
#=GS 0424_NW_027118348.1_2480111-2480307      DE [subseq from] Metarhizium anisopliae isolate MEAPA 0093 chromosome Unknown contig3, whole genome shotgun sequence
#=GS 0425_NC_057319.1_4619079-4618874         DE [subseq from] Ustilaginoidea virens chromosome 4, complete sequence
#=GS 0426_NW_006912166.1_20968-20771          DE [subseq from] Bipolaris zeicola 26-R-13 unplaced genomic scaffold scaffold_117, whole genome shotgun sequence
#=GS 0427_WIGM01000563.1_6895-6707            DE [subseq from] Colletotrichum musicola strain LFN0074 Scaffold_0563, whole genome shotgun sequence
#=GS 0428_MU865307.1_51210-51022              DE [subseq from] Podospora fimiseda strain CBS 990.96 unplaced genomic scaffold QBC38scaffold_21, whole genome shotgun sequence
#=GS 0429_JALAIQ010000315.1_1231-1518         DE [subseq from] MAG: Teloschistes flavicans isolate LIQ145TFLA scaffold_315, whole genome shotgun sequence
#=GS 0430_QAPF01000190.1_69502-69315          DE [subseq from] Colletotrichum sidae strain CBS 518.97 scaffold210, whole genome shotgun sequence
#=GS 0431_JAQJZR010000009.1_2478302-2477575   DE [subseq from] Penicillium capsulatum strain IBT 29712 utg000009l, whole genome shotgun sequence
#=GS 0432_JAINEY010000003.1_918738-918926     DE [subseq from] Trichoderma gracile strain HK011-1 TgHK011-1_ctg3, whole genome shotgun sequence
#=GS 0433_JANTQD010000143.1_66461-66658       DE [subseq from] Onygenales sp. PD_40 scaffold_143, whole genome shotgun sequence
#=GS 0437_MU281331.1_985427-985610            DE [subseq from] Xylaria palmicola strain CBS 124036 unplaced genomic scaffold F4802scaffold_3, whole genome shotgun sequence
#=GS 0438_NW_027094041.1_2147724-2147920      DE [subseq from] Metarhizium acridum strain ARSEF 324 chromosome Unknown scaffold_568, whole genome shotgun sequence
#=GS 0439_LKEA01000007.1_702032-702218        DE [subseq from] Valsa malicola strain 03-1 scaffold007, whole genome shotgun sequence
#=GS 0440_NW_024066031.1_1780660-1780841      DE [subseq from] Botrytis sinoallii strain Bc 23 chromosome Unknown BSIN_004, whole genome shotgun sequence
#=GS 0442_NW_026250025.1_1932858-1932670      DE [subseq from] Hypoxylon trugodes strain CBS 135444 unplaced genomic scaffold F4822scaffold_10, whole genome shotgun sequence
#=GS 0443_NW_025763382.1_2669422-2669612      DE [subseq from] Truncatella angustata strain MPI-SDFR-AT-0073 chromosome Unknown BKA67scaffold_2, whole genome shotgun sequence
#=GS 0444_PDLM01000007.1_1300744-1300926      DE [subseq from] Coleophoma cylindrospora strain BP6252 Scaffold_Scf_7, whole genome shotgun sequence
#=GS 0445_JMRO03000051.1_116245-116057        DE [subseq from] Scytalidium sp. 3C assembly_04_c51, whole genome shotgun sequence
#=GS 0446_JAVHNR010000004.1_655845-656221     DE [subseq from] Orbilia javanica strain TWF718 scaffold_4, whole genome shotgun sequence
#=GS 0448_SRPY01000276.1_34792-34983          DE [subseq from] Claviceps africana strain CCC 489 contig_276, whole genome shotgun sequence
#=GS 0449_JAPETH010000013.1_203320-203139     DE [subseq from] MAG: Trizodia sp. TS-e1964 isolate Spribille s.n. 27.09.2020/TS-e1964 ts1964_pred_13, whole genome shotgun sequence
#=GS 0450_NW_017387316.1_301288-301100        DE [subseq from] Cordyceps fumosorosea ARSEF 2679 chromosome Unknown scaffold_16, whole genome shotgun sequence
#=GS 0451_JAOQAZ010000001.1_733974-733735     DE [subseq from] Fusarium torreyae strain CF00136 scaffold_1, whole genome shotgun sequence
#=GS 0452_NC_089424.1_1946913-1946718         DE [subseq from] Metarhizium brunneum chromosome 3, complete sequence
#=GS 0454_PVQB02000875.1_13994-14195          DE [subseq from] Fusarium beomiforme strain NRRL 25174 NRRL25174_c0000875, whole genome shotgun sequence
#=GS 0455_NW_022984651.1_308834-309021        DE [subseq from] Daldinia childiae strain JS-1345 chromosome Unknown Scaffold10, whole genome shotgun sequence
#=GS 0456_NW_020194712.1_1629653-1629466      DE [subseq from] Trichoderma citrinoviride strain TUCIM 6016 unplaced genomic scaffold BBK36scaffold_4, whole genome shotgun sequence
#=GS 0457_JALAIO010000004.1_289305-289598     DE [subseq from] MAG: Letrouitia transgressa isolate LIQ93LETR scaffold_4, whole genome shotgun sequence
#=GS 0458_NW_020290778.1_1324-1768            DE [subseq from] Aspergillus brunneoviolaceus CBS 621.78 unplaced genomic scaffold BO95scaffold_48, whole genome shotgun sequence
#=GS 0459_MU119208.1_480583-480395            DE [subseq from] Acephala macrosclerotiorum strain EW76-UTF0540 unplaced genomic scaffold BDZ45scaffold_7, whole genome shotgun sequence
#=GS 0460_MU863903.1_174346-174534            DE [subseq from] Triangularia verruculosa strain CBS 315.58 unplaced genomic scaffold QBC40scaffold_29, whole genome shotgun sequence
#=GS 0461_NW_014575357.1_197813-197616        DE [subseq from] Bipolaris victoriae FI3 unplaced genomic scaffold scaffold_35, whole genome shotgun sequence
#=GS 0462_NJET01000003.1_187365-187558        DE [subseq from] Ophiocordyceps australis strain Map64 Contig_3, whole genome shotgun sequence
#=GS 0463_NW_024468047.1_905569-904773        DE [subseq from] Talaromyces amestolkiae strain CIB chromosome Unknown scaffold11.1, whole genome shotgun sequence
#=GS 0464_JAPQKP010000006.1_1679082-1679355   DE [subseq from] Penicillium cf. griseofulvum strain IBT 16849 utg000006l_segment0_segment0, whole genome shotgun sequence
#=GS 0465_NW_015440961.1_898769-898505        DE [subseq from] Paracoccidioides lutzii Pb01 unplaced genomic scaffold supercont2.15, whole genome shotgun sequence
#=GS 0466_CP157662.1_3145997-3145813          DE [subseq from] Annulohypoxylon sp. FPYF3050 chromosome 9
#=GS 0468_NW_026643189.1_2260068-2260342      DE [subseq from] Penicillium psychrosexuale strain IBT 29551 chromosome Unknown utg000004l, whole genome shotgun sequence
#=GS 0469_VNKQ01000004.1_1945578-1945767      DE [subseq from] Hyphodiscus hymeniophilus strain ATCC 34498 Hyd_3, whole genome shotgun sequence
#=GS 0470_NW_022995189.1_52306-52692          DE [subseq from] Diutina rugosa strain CBS 613 chromosome Unknown scaffold53_size124246, whole genome shotgun sequence
#=GS 0471_SRPV01000076.1_20149-20336          DE [subseq from] Claviceps sorghi strain CCC 632 contig_76, whole genome shotgun sequence
#=GS 0473_NW_025763664.1_1884396-1884196      DE [subseq from] Fusarium redolens strain MPI-CAGE-AT-0023 chromosome Unknown BKA55scaffold_1, whole genome shotgun sequence
#=GS 0474_JAJKLB010000012.1_718772-718583     DE [subseq from] Daldinia grandis strain CBS 114736 F4814scaffold_12, whole genome shotgun sequence
#=GS 0475_MU382640.1_138460-138264            DE [subseq from] Xylaria castorea strain CBS 124033 unplaced genomic scaffold F4782scaffold_18, whole genome shotgun sequence
#=GS 0476_CP151260.1_4794169-4793963          DE [subseq from] Fusarium acuminatum isolate 1A chromosome 1
#=GS 0478_JAGPXF010000002.1_1961567-1961773   DE [subseq from] Fusarium tricinctum strain MPI-SDFR-AT-0068 BKA59scaffold_2, whole genome shotgun sequence
#=GS 0479_JAQKAP010000004.1_2452417-2452691   DE [subseq from] Penicillium viridicatum strain IBT 34249 utg000004l_segment0_segment0, whole genome shotgun sequence
#=GS 0480_MU842871.1_11590-11772              DE [subseq from] Colletotrichum zoysiae strain MAFF 238573 unplaced genomic scaffold LX32scaffold_64, whole genome shotgun sequence
#=GS 0482_NW_015622514.1_3665957-3666889      DE [subseq from] Exophiala spinifera strain CBS 89968 unplaced genomic scaffold supercont1.2, whole genome shotgun sequence
#=GS 0483_FJUW01000010.1_460386-460198        DE [subseq from] Rhynchosporium commune strain UK7 genome assembly, contig: RCO7_scaffold010, whole genome shotgun sequence
#=GS 0486_MU392581.1_127021-126830            DE [subseq from] Nemania abortiva strain FL1152 unplaced genomic scaffold F5Y10scaffold_49, whole genome shotgun sequence
#=GS 0488_ML977007.1_325708-325892            DE [subseq from] Byssothecium circinans strain CBS 675.92 unplaced genomic scaffold CC80scaffold_31, whole genome shotgun sequence
#=GS 0489_JAUBYV010000007.1_863976-863776     DE [subseq from] Diplocarpon rosae strain R4 bctg00000006, whole genome shotgun sequence
#=GS 0490_NRSZ01000299.1_26207-26402          DE [subseq from] Tolypocladium capitatum strain CBS 113982 NODE_478_length_40307_cov_91.843872, whole genome shotgun sequence
#=GS 0491_JAGHQL010000030.1_71913-71725       DE [subseq from] Glutinoglossum americanum strain GBOQ0MN5Z8 scaffold_30, whole genome shotgun sequence
#=GS 0493_JAJTIZ010000034.1_243326-243597     DE [subseq from] Phaeosphaeriaceae sp. PMI808 GQ44scaffold_34, whole genome shotgun sequence
#=GS 0494_MLGG01000024.1_2300574-2300761      DE [subseq from] Colletotrichum melonis isolate Col 31 Scaffold_3.1, whole genome shotgun sequence
#=GS 0495_JAAOAN010000258.1_87948-87742       DE [subseq from] Fusarium mundagurra strain NRRL 66235 NRRL66235_c0000258, whole genome shotgun sequence
#=GS 0496_QJNV01000217.1_61850-61655          DE [subseq from] Monosporascus sp. GIB2 NODE_232, whole genome shotgun sequence
#=GS 0497_NW_015971594.1_34872-35637          DE [subseq from] Cladophialophora bantiana CBS 173.52 unplaced genomic scaffold supercont1.20, whole genome shotgun sequence
#=GS 0498_JAPEUB010000003.1_316134-316336     DE [subseq from] MAG: Pycnora praestabilis isolate Spribille s.n. 21.07.2019/TS-e1952 picn_sp_pred_3, whole genome shotgun sequence
#=GS 0499_PDLN01000004.1_1036559-1036377      DE [subseq from] Coleophoma crateriformis strain BP5796 Scaffold_Scf_4, whole genome shotgun sequence
#=GS 0500_NC_035793.1_3102736-3102539         DE [subseq from] Pochonia chlamydosporia 170 chromosome 4, whole genome shotgun sequence
#=GS 0501_NW_020292139.1_26514-26862          DE [subseq from] Aspergillus ibericus CBS 121593 unplaced genomic scaffold BO80scaffold_41, whole genome shotgun sequence
#=GS 0502_JALDZD010000001.1_402882-402646     DE [subseq from] MAG: Icmadophila ericetorum isolate T1913 icm_eri_1, whole genome shotgun sequence
#=GS 0504_MU403142.1_167392-167573            DE [subseq from] Annulohypoxylon moriforme strain CBS 123579 unplaced genomic scaffold F4805scaffold_55, whole genome shotgun sequence
#=GS 0505_JAAVMX010000003.1_1272048-1272242   DE [subseq from] Ophiocordyceps sinensis strain IOZ07 IOZ07Contig03, whole genome shotgun sequence
#=GS 0506_NW_025953919.1_686852-687040        DE [subseq from] Daldinia vernicosa strain CBS 139.73 unplaced genomic scaffold F5Y00scaffold_3, whole genome shotgun sequence
#=GS 0507_JARUPT010000427.1_13111-12922       DE [subseq from] Colletotrichum limetticola isolate KLA-Anderson Contig_00427, whole genome shotgun sequence
#=GS 0508_MOOC01000149.1_30539-30726          DE [subseq from] Colletotrichum filicis strain CBS 101611 Scaffold_149.1, whole genome shotgun sequence
#=GS 0509_NW_026848235.1_2442600-2442787      DE [subseq from] Colletotrichum costaricense strain IMI 309622 chromosome Unknown Scaffold_6.1, whole genome shotgun sequence
#=GS 0510_NW_026849504.1_34933-35120          DE [subseq from] Colletotrichum tamarilloi strain Tom-12 chromosome Unknown Scaffold_121.1, whole genome shotgun sequence
#=GS 0511_NW_026850432.1_83613-83426          DE [subseq from] Colletotrichum abscissum strain IMI 504890 chromosome Unknown Scaffold_50.1, whole genome shotgun sequence
#=GS 0512_NW_013550583.1_287651-286877        DE [subseq from] Exophiala aquamarina CBS 119918 chromosome Unknown aczIA-supercont1.5, whole genome shotgun sequence
#=GS 0513_NW_026054573.1_129763-129951        DE [subseq from] Daldinia decipiens strain CBS 113046 unplaced genomic scaffold F4813scaffold_30, whole genome shotgun sequence
#=GS 0515_JABEXW010000991.1_43279-43039       DE [subseq from] Fusarium sarcochroum strain NRRL 20472 NRRL20472_c0000991, whole genome shotgun sequence
#=GS 0516_JAPZBW010000005.1_5297867-5297594   DE [subseq from] Penicillium sp. CMV-2018d strain IBT 12396 utg000005l_segment0_segment0, whole genome shotgun sequence
#=GS 0517_CAXKVZ010000021.1_1333407-1333209   DE [subseq from] Diplocarpon coronariae genome assembly, contig: tig00000023, whole genome shotgun sequence
#=GS 0518_JAENRP010000004.1_395761-395563     DE [subseq from] Diplocarpon mali strain PGHB 16238, whole genome shotgun sequence
#=GS 0519_JAREIJ010000006.1_2824091-2824289   DE [subseq from] Marssonina coronariae strain YL1 bctg00000005, whole genome shotgun sequence
#=GS 0520_JAVHJL010000010.1_1078493-1078122   DE [subseq from] Arthrobotrys musiformis strain TWF481 scaffold_10, whole genome shotgun sequence
#=GS 0521_JANPYM010000003.1_3024175-3023657   DE [subseq from] Ciborinia camelliae strain ITAC2 scaffold_3, whole genome shotgun sequence
#=GS 0522_NW_020291719.1_64799-64355          DE [subseq from] Aspergillus japonicus CBS 114.51 unplaced genomic scaffold BO86scaffold_82, whole genome shotgun sequence
#=GS 0523_MU386631.1_135654-135837            DE [subseq from] Annulohypoxylon nitens strain CBS 120705 unplaced genomic scaffold F4806scaffold_12, whole genome shotgun sequence
#=GS 0524_NW_026643094.1_1701884-1702130      DE [subseq from] Penicillium malachiteum strain IBT 17515 chromosome Unknown utg000001l:1.0-8184562.0:1.0-8186909.0, whole genome shotgun sequence
#=GS 0525_NW_020291470.1_192234-191791        DE [subseq from] Aspergillus aculeatinus CBS 121060 unplaced genomic scaffold BO66scaffold_1, whole genome shotgun sequence
#=GS 0526_NW_020291014.1_602103-601774        DE [subseq from] Aspergillus sclerotioniger CBS 115572 chromosome Unknown BO94scaffold_24, whole genome shotgun sequence
#=GS 0528_JARVKF010000407.1_668275-668088     DE [subseq from] Seiridium unicorne strain BM-138-508 X6, whole genome shotgun sequence
#=GS 0529_JARVKI010000091.1_116379-116566     DE [subseq from] Seiridium cupressi strain BM-138-000234 isolate 234 Scaffold_00091, whole genome shotgun sequence
#=GS 0530_FJVC01000274.1_40791-40979          DE [subseq from] Rhynchosporium secalis strain 02CH4-6a.1 genome assembly, contig: RSE6_scaffold0274, whole genome shotgun sequence
#=GS 0531_JAGPYM010000001.1_1367364-1367557   DE [subseq from] Thelonectria olida strain MPI-CAGE-CH-0241 B0T10scaffold_1, whole genome shotgun sequence
#=GS 0535_JANAKD010000462.1_18046-18233       DE [subseq from] Lecanicillium saksenae strain VT-O1 Contig_462, whole genome shotgun sequence
#=GS 0536_NW_025064846.1_8516321-8516141      DE [subseq from] Diaporthe citri strain NFHF-8-4 chromosome Unknown scaffold_1, whole genome shotgun sequence
#=GS 0537_JALDZM010000044.1_38263-38453       DE [subseq from] MAG: Ptychographa xylographoides isolate T1868 pty_xyl_44, whole genome shotgun sequence
#=GS 0538_JALPVH010000115.1_108549-108729     DE [subseq from] Diaporthe ilicicola strain FPH2015-502 scaffold_115, whole genome shotgun sequence
#=GS 0539_NW_023502091.1_6548-6350            DE [subseq from] Fusarium subglutinans strain NRRL 66333 chromosome Unknown NRRL66333_c0000028, whole genome shotgun sequence
#=GS 0540_VXCB01000019.1_196854-196671        DE [subseq from] Helotiales sp. DMI_Dod_QoI vi_ddq_19, whole genome shotgun sequence
#=GS 0541_MU388209.1_69346-69158              DE [subseq from] Annulohypoxylon minutellum strain CBS 135445 unplaced genomic scaffold F4804scaffold_22, whole genome shotgun sequence
#=GS 0542_MPDP01000096.1_22917-23104          DE [subseq from] Colletotrichum cuscutae strain IMI 304802 Scaffold_185.1, whole genome shotgun sequence
#=GS 0543_NW_026055125.1_265538-265741        DE [subseq from] Neoarthrinium moseri strain CBS 164.80 chromosome Unknown scaffold11_Wmoseri_CBS_16480, whole genome shotgun sequence
#=GS 0545_JAJJKE010000036.1_30979-31168       DE [subseq from] Xylariomycetidae sp. FL0641 F4780scaffold_36, whole genome shotgun sequence
#=GS 0546_KZ825240.1_58343-58787              DE [subseq from] Aspergillus violaceofuscus CBS 115571 unplaced genomic scaffold BO99scaffold_140, whole genome shotgun sequence
#=GS 0547_KZ825505.1_148186-147735            DE [subseq from] Aspergillus indologenus CBS 114.80 unplaced genomic scaffold BP00scaffold_43, whole genome shotgun sequence
#=GS 0549_NW_020171338.1_317368-317572        DE [subseq from] Trichoderma gamsii strain T6085 chromosome Unknown Scaffold_1.2, whole genome shotgun sequence
#=GS 0550_NW_020798275.1_37246-37702          DE [subseq from] Aspergillus thermomutatus strain HMR AF 39 chromosome Unknown NODE_225, whole genome shotgun sequence
#=GS 0552_JAPEUT010000086.1_59880-59690       DE [subseq from] Neodidymelliopsis sp. IMI 364377 scaffold_86, whole genome shotgun sequence
#=GS 0553_FJUX01000039.1_47074-47262          DE [subseq from] Rhynchosporium agropyri strain 04CH-RAC-A.6.1 genome assembly, contig: RAG0_scaffold039, whole genome shotgun sequence
#=GS 0556_NC_089384.1_5785059-5784785         DE [subseq from] Penicillium digitatum chromosome 1, complete sequence
#=GS 0557_SRPW01000586.1_1693-1881            DE [subseq from] Claviceps pusilla strain CCC 602 contig_586, whole genome shotgun sequence
#=GS 0561_JAAOAO010000109.1_30292-30493       DE [subseq from] Fusarium napiforme strain NRRL 25196 NRRL25196_c0000109, whole genome shotgun sequence
#=GS 0562_QLNT01000019.1_214988-215176        DE [subseq from] Trichoderma lentiforme strain CFAM-422 scaffold_18, whole genome shotgun sequence
#=GS 0563_JAAGWO010000033.1_13288-13485       DE [subseq from] Fusarium decemcellulare strain NRRL 13412 NRRL13412_c0000033, whole genome shotgun sequence
#=GS 0564_NW_017263723.1_95586-95767          DE [subseq from] Pseudogymnoascus verrucosus strain UAMH 10579 unplaced genomic scaffold scaffold_72, whole genome shotgun sequence
#=GS 0565_MU401717.1_8095-8287                DE [subseq from] Poronia punctata strain CBS 180.79 unplaced genomic scaffold GGS20scaffold_264, whole genome shotgun sequence
#=GS 0567_NW_002990115.1_3599988-3600242      DE [subseq from] Talaromyces stipitatus ATCC 10500 scf_1105507295541 genomic scaffold, whole genome shotgun sequence
#=GS 0568_KZ678429.1_100200-100012            DE [subseq from] Coniella lustricola strain B22-T-1 unplaced genomic scaffold BD289scaffold_58, whole genome shotgun sequence
#=GS 0569_JALAIL010000085.1_95806-95518       DE [subseq from] MAG: Niorma chrysophthalma isolate LIQ78TCHR-2 scaffold_85, whole genome shotgun sequence
#=GS 0570_NW_017962978.1_1603838-1603389      DE [subseq from] Aspergillus aculeatus ATCC 16872 unplaced genomic scaffold ASPACscaffold_3, whole genome shotgun sequence
#=GS 0571_PQXJ01000080.1_94887-94689          DE [subseq from] Botryotinia narcissicola strain MUCL2120 BNAR_0080, whole genome shotgun sequence
#=GS 0572_JAJTUQ010000003.1_7374737-7374548   DE [subseq from] Xylogone sp. PMI_703 F5884scaffold_3, whole genome shotgun sequence
#=GS 0573_NW_025953279.1_169484-169669        DE [subseq from] Annulohypoxylon maeteangense strain CBS 123835 unplaced genomic scaffold GGS22scaffold_32, whole genome shotgun sequence
#=GS 0574_NW_006921195.1_69423-69616          DE [subseq from] Phaeoacremonium minimum UCRPA7 unplaced genomic scaffold PA7_03_scaffold_290, whole genome shotgun sequence
#=GS 0575_NW_024467587.1_477365-477555        DE [subseq from] Metarhizium album ARSEF 1941 chromosome Unknown scaffold_13, whole genome shotgun sequence
#=GS 0579_NC_031675.1_4178974-4178773         DE [subseq from] Fusarium verticillioides 7600 chromosome 1, whole genome shotgun sequence
#=GS 0581_NKCL01000521.1_20499-20740          DE [subseq from] Fusarium floridanum strain NRRL62606 scaffold_532, whole genome shotgun sequence
#=GS 0582_NW_020209254.1_2018557-2018745      DE [subseq from] Trichoderma harzianum CBS 226.95 unplaced genomic scaffold M431scaffold_6, whole genome shotgun sequence
#=GS 0583_NW_024468984.1_186188-185745        DE [subseq from] Aspergillus fijiensis CBS 313.89 unplaced genomic scaffold BO72scaffold_8, whole genome shotgun sequence
#=GS 0587_RZGK01000023.1_660720-660535        DE [subseq from] Ascochyta lentis isolate Al4 Alen_Al4_ctg22, whole genome shotgun sequence
#=GS 0588_MU385868.1_378595-378413            DE [subseq from] Rostrohypoxylon terebratum strain CBS 119137 unplaced genomic scaffold F5B19scaffold_14, whole genome shotgun sequence
#=GS 0589_NC_072349.1_3025000-3025256         DE [subseq from] Talaromyces marneffei chromosome 2, complete sequence
#=GS 0590_JABEVY010000257.1_60032-59834       DE [subseq from] Fusarium anthophilum strain NRRL 25214 NRRL25214_c0000257, whole genome shotgun sequence
#=GS 0591_JAPEUE010000039.1_80189-80003       DE [subseq from] MAG: Sclerophora amabilis isolate Spribille 43138/TS-e1925 scl_ama_pred_39, whole genome shotgun sequence
#=GS 0592_JAANBB010000043.1_107918-108106     DE [subseq from] Cylindrodendrum hubeiense strain IHI 201604 Contig_43, whole genome shotgun sequence
#=GS 0593_LGRN01000343.1_5841-5578            DE [subseq from] Emergomyces pasteurianus Ep9510 strain UAMH 9510 supercont1.343, whole genome shotgun sequence
#=GS 0594_ML736322.1_29402-29026              DE [subseq from] Aspergillus bertholletius strain IBT 29228 unplaced genomic scaffold BDV26scaffold_170, whole genome shotgun sequence
#=GS 0595_JABFAI010000030.1_178778-178575     DE [subseq from] Fusarium gaditjirri strain NRRL 45417 NRRL45417_c0000030, whole genome shotgun sequence
#=GS 0599_CP075865.1_5171783-5171595          DE [subseq from] Trichoderma simmonsii strain GH-Sj1 chromosome II
#=GS 0600_MU623554.1_30010-29780              DE [subseq from] Daldinia sp. FL1419 unplaced genomic scaffold F5Y11scaffold_215, whole genome shotgun sequence
#=GS 0602_JAAOAI010000518.1_29066-28868       DE [subseq from] Fusarium bulbicola strain NRRL 25176 NRRL25176_c0000518, whole genome shotgun sequence
#=GS 0603_MU006234.1_670316-670579            DE [subseq from] Ophiobolus disseminans strain CBS 113818 unplaced genomic scaffold CC86scaffold_19, whole genome shotgun sequence
#=GS 0604_NW_026517038.1_143564-143744        DE [subseq from] Diaporthe amygdali strain CAA958 chromosome Unknown NODE_18_length_871485_cov_64_394520, whole genome shotgun sequence
#=GS 0606_JALAHY010001970.1_1656-2142         DE [subseq from] MAG: Seirophora villosa isolate LIQ72TVIL scaffold_1970, whole genome shotgun sequence
#=GS 0607_JAJKLF010000038.1_99247-99436       DE [subseq from] Hypomontagnella submonticulosa strain NC0708 GGS26scaffold_38, whole genome shotgun sequence
#=GS 0609_JAAOAJ010000565.1_10219-10420       DE [subseq from] Fusarium coicis strain NRRL 66233 NRRL66233_c0000565, whole genome shotgun sequence
#=GS 0610_NCSJ02000404.1_33215-33027          DE [subseq from] Scytalidium lignicola strain DSM 105466 Contig_404_, whole genome shotgun sequence
#=GS 0611_NW_009276916.1_669160-669348        DE [subseq from] Verticillium dahliae VdLs.17 supercont1.2 genomic scaffold, whole genome shotgun sequence
#=GS 0612_JAAOAK010000042.1_28555-28757       DE [subseq from] Fusarium denticulatum strain NRRL 25311 NRRL25311_c0000042, whole genome shotgun sequence
#=GS 0613_NC_064680.1_3016667-3016854         DE [subseq from] Colletotrichum lupini chromosome 7, complete sequence
#=GS 0614_NW_026848959.1_3017009-3016822      DE [subseq from] Colletotrichum paranaense strain IMI 384185 chromosome Unknown Scaffold_1.1, whole genome shotgun sequence
#=GS 0615_JAJLQT010000028.1_297419-297764     DE [subseq from] Peziza echinospora strain CBS 144458 DFH27scaffold_28, whole genome shotgun sequence
#=GS 0616_JAULSY010000043.1_220136-220330     DE [subseq from] Cercophora samala strain CBS 307.81 QBC41scaffold_43, whole genome shotgun sequence
#=GS 0617_NW_006271972.1_1514523-1514711      DE [subseq from] Cordyceps militaris CM01 unplaced genomic scaffold CCM_S00004, whole genome shotgun sequence
#=GS 0619_MU628562.1_67275-66924              DE [subseq from] Aspergillus egyptiacus strain CBS 656.73 unplaced genomic scaffold BJX61scaffold_149, whole genome shotgun sequence
#=GS 0620_NW_027072157.1_4437083-4437326      DE [subseq from] Fusarium solani strain SB1 chromosome Unknown bctg00000000, whole genome shotgun sequence
#=GS 0621_NW_026054937.1_107201-107389        DE [subseq from] Daldinia loculata strain CBS 113971 unplaced genomic scaffold F4817scaffold_83, whole genome shotgun sequence
#=GS 0622_NC_089417.1_3360540-3360346         DE [subseq from] Trichoderma asperellum chromosome 3, complete sequence
#=GS 0623_NW_026643185.1_2093852-2094128      DE [subseq from] Penicillium paradoxum strain IBT 22861 chromosome Unknown utg000007l_segment0_segment0, whole genome shotgun sequence
#=GS 0624_JAJKFY010000292.1_124340-124543     DE [subseq from] Trichoderma asperelloides strain T203 LI328scaffold_43, whole genome shotgun sequence
#=GS 0625_JAPEUY010000018.1_987392-987123     DE [subseq from] Neocucurbitaria cava strain IMI 356814 scaffold_18, whole genome shotgun sequence
#=GS 0626_NW_024066116.1_1321520-1321699      DE [subseq from] Alternaria burnsii strain CBS107.38 chromosome Unknown 715, whole genome shotgun sequence
#=GS 0627_MU865053.1_34144-34331              DE [subseq from] Cladorrhinum samala strain PSN324 unplaced genomic scaffold QBC42scaffold_126, whole genome shotgun sequence
#=GS 0628_JARVKK010000001.1_1056546-1056360   DE [subseq from] Seiridium cardinale strain BM-138-000494 Scaffold_00001, whole genome shotgun sequence
#=GS 0629_MU279788.1_21698-21881              DE [subseq from] Xylaria intraflava strain YMJ 725 unplaced genomic scaffold F4861scaffold_50, whole genome shotgun sequence
#=GS 0630_JAAOAQ010000287.1_73009-72808       DE [subseq from] Fusarium phyllophilum strain NRRL 13617 NRRL13617_c0000287, whole genome shotgun sequence
#=GS 0631_NC_058387.1_4287167-4286966         DE [subseq from] Fusarium musae strain F31 chromosome 1, whole genome shotgun sequence
#=GS 0633_NW_024468476.1_4063477-4063034      DE [subseq from] Aspergillus ochraceoroseus IBT 24754 chromosome Unknown P175scaffold_1, whole genome shotgun sequence
#=GS 0634_NW_026643261.1_2366840-2367623      DE [subseq from] Penicillium samsonianum strain IBT 33392 chromosome Unknown utg000003l_segment0_segment0, whole genome shotgun sequence
#=GS 0635_JAADJF010000382.1_6489-6287         DE [subseq from] Fusarium acutatum strain NRRL 13308 NRRL13308_c0000382, whole genome shotgun sequence
#=GS 0636_ML977142.1_789424-789716            DE [subseq from] Aulographum hederae CBS 113979 unplaced genomic scaffold K402scaffold_6, whole genome shotgun sequence
#=GS 0637_NW_020167539.1_505907-506088        DE [subseq from] Pseudogymnoascus destructans isolate 20631-21 unplaced genomic scaffold scaffold_20, whole genome shotgun sequence
#=GS 0638_NW_023501419.1_131265-131064        DE [subseq from] Fusarium tjaetaba strain NRRL 66243 chromosome Unknown NRRL66243_c0000223, whole genome shotgun sequence
#=GS 0640_NW_026623142.1_2313491-2313766      DE [subseq from] Penicillium hordei strain IBT 12815 chromosome Unknown utg000001l_segment0_segment0, whole genome shotgun sequence
#=GS 0641_JAJALE010000865.1_1906334-1906540   DE [subseq from] Fusarium chuoi strain FFSC RH1 3698_pilon, whole genome shotgun sequence
#=GS 0642_JBANMG010000009.1_107551-107371     DE [subseq from] Daldinia eschscholtzii isolate MFLUCC 19-0629 contig_9, whole genome shotgun sequence
#=GS 0643_LKEB01000015.1_21055-20873          DE [subseq from] Cytospora leucostoma strain SXYLt scaffold015, whole genome shotgun sequence
#=GS 0644_NC_036622.1_4348996-4348796         DE [subseq from] Fusarium fujikuroi IMI 58289 draft genome, chromosome FFUJ_chr01
#=GS 0645_MU404189.1_45108-44927              DE [subseq from] Biscogniauxia marginata strain CBS 124505 unplaced genomic scaffold F5X99scaffold_135, whole genome shotgun sequence
#=GS 0646_NW_026695290.1_2061038-2060834      DE [subseq from] Penicillium cinerascens strain IBT 15544 chromosome Unknown contig_24_segment0_segment0, whole genome shotgun sequence
#=GS 0647_JAADJG010000304.1_114792-114593     DE [subseq from] Fusarium austroafricanum strain NRRL 53441 NRRL53441_c0000304, whole genome shotgun sequence
#=GS 0648_NW_014013746.1_499419-499231        DE [subseq from] Trichoderma virens Gv29-8 chromosome Unknown TRIVIscaffold_3, whole genome shotgun sequence
#=GS 0649_JAAOAR010000255.1_9066-8865         DE [subseq from] Fusarium pseudoanthophilum strain NRRL 25211 NRRL25211_c0000255, whole genome shotgun sequence
#=GS 0650_NW_026611624.1_2407610-2407342      DE [subseq from] Didymosphaeria variabile strain IMI 356815 chromosome Unknown scaffold_5, whole genome shotgun sequence
#=GS 0651_JAAGWQ010000003.1_400205-400388     DE [subseq from] Fusarium heterosporum strain NRRL 20693 NRRL20693_c0000003, whole genome shotgun sequence
#=GS 0653_NKCK01000250.1_38370-38129          DE [subseq from] Fusarium oligoseptatum strain NRRL62579 scaffold_250, whole genome shotgun sequence
#=GS 0654_NKUJ01000358.1_18956-19197          DE [subseq from] Fusarium kuroshium isolate UCR3666 scaffold_374, whole genome shotgun sequence
#=GS 0655_LR898476.1_11761775-11760892        DE [subseq from] Blumeria graminis f. sp. triticale isolate THUN-12 genome assembly, chromosome: 09, whole genome shotgun sequence
#=GS 0656_NW_020290613.1_1210376-1209918      DE [subseq from] Aspergillus saccharolyticus JOP 1030-1 unplaced genomic scaffold BP01scaffold_3, whole genome shotgun sequence
#=GS 0657_NIZV01000017.1_265045-265286        DE [subseq from] Fusarium ambrosium strain NRRL 20438 scaffold_17, whole genome shotgun sequence
#=GS 0658_MU006317.1_88676-88473              DE [subseq from] Plenodomus tracheiphilus IPT5 unplaced genomic scaffold T440scaffold_30, whole genome shotgun sequence
#=GS 0659_JAAQPF010000123.1_114967-114766     DE [subseq from] Fusarium globosum strain NRRL 26131 NRRL26131_c0000123, whole genome shotgun sequence
#=GS 0660_NW_006911348.1_110780-110976        DE [subseq from] Bipolaris oryzae ATCC 44560 unplaced genomic scaffold scaffold_72, whole genome shotgun sequence
#=GS 0661_ONZP01000171.1_3941-4135            DE [subseq from] Fusarium torulosum genome assembly, contig: FTOL_contig_0171, whole genome shotgun sequence
#=GS 0666_KE747816.1_260746-260951            DE [subseq from] Pyrenophora seminiperda CCB06 unplaced genomic scaffold scaffold00015, whole genome shotgun sequence
#=GS 0667_NW_026054764.1_2596410-2596222      DE [subseq from] Hypoxylon fragiforme strain CBS 206.31 chromosome Unknown GGS25scaffold_9, whole genome shotgun sequence
#=GS 0669_NW_013562491.1_3904617-3905453      DE [subseq from] Exophiala xenobiotica strain CBS 118157 unplaced genomic scaffold supercont1.4, whole genome shotgun sequence
#=GS 0670_JAQIZX010000001.1_2687301-2687112   DE [subseq from] Penicillium freii strain IBT 34325 utg000001l_segment0_segment0, whole genome shotgun sequence
#=GS 0671_MU405281.1_124234-124420            DE [subseq from] Annulohypoxylon bovei var. microspora strain CBS 124037 unplaced genomic scaffold F781scaffold_72, whole genome shotgun sequence
#=GS 0673_JAJNNY010000007.1_1069695-1069509   DE [subseq from] Astrocystis sublimbata strain CBS 130006 F4808scaffold_7, whole genome shotgun sequence
#=GS 0674_LACB01000051.1_33037-32763          DE [subseq from] Penicillium thymicola strain DAOM 180753 scaffold_51, whole genome shotgun sequence
#=GS 0675_CM034695.1_5603099-5602911          DE [subseq from] Trichoderma semiorbis strain FJ059 chromosome II, whole genome shotgun sequence
#=GS 0676_MU394063.1_144071-144254            DE [subseq from] Camillea tinctor strain CBS 203.56 unplaced genomic scaffold F4810scaffold_13, whole genome shotgun sequence
#=GS 0677_NW_022158687.1_4144070-4144273      DE [subseq from] Fusarium odoratissimum NRRL 54006 unplaced genomic scaffold supercont1.1, whole genome shotgun sequence
#=GS 0678_JAPETY010000100.1_70743-70477       DE [subseq from] MAG: Phylliscum demangeonii isolate Spribille s.n. 20.03.2020/TS-e1949 phy_dem_pred_100, whole genome shotgun sequence
#=GS 0679_ML978200.1_197347-197087            DE [subseq from] Setomelanomma holmii strain CBS 110217 unplaced genomic scaffold EK21scaffold_47, whole genome shotgun sequence
#=GS 0680_NW_022156769.1_389112-388930        DE [subseq from] Thyridium curvatum strain D216 chromosome Unknown NODE_14_length_560046_cov_85.173820, whole genome shotgun sequence
#=GS 0681_JAUEPO010000001.1_5210794-5210978   DE [subseq from] Cercophora scortea strain SMH4131-1 B0T19scaffold_1, whole genome shotgun sequence
#=GS 0685_NW_026623123.1_2677646-2677919      DE [subseq from] Penicillium crustosum strain IBT 35664 chromosome Unknown utg000002l_segment0_segment0, whole genome shotgun sequence
#=GS 0686_NW_020291332.1_317620-317177        DE [subseq from] Aspergillus uvarum CBS 121591 unplaced genomic scaffold BO82scaffold_35, whole genome shotgun sequence
#=GS 0687_MBFL02000245.1_28671-28949          DE [subseq from] Aspergillus hancockii strain FRR 3425 scaffold_245, whole genome shotgun sequence
#=GS 0688_JAAOAS010000067.1_2762-2562         DE [subseq from] Fusarium pseudocircinatum strain NRRL 36939 NRRL36939_c0000067, whole genome shotgun sequence
#=GS 0689_DS995719.1_603794-604231            DE [subseq from] Trichophyton equinum CBS 127.97 supercont1.2 genomic scaffold, whole genome shotgun sequence
#=GS 0690_NW_006913602.1_471070-470621        DE [subseq from] Endocarpon pusillum Z07020 unplaced genomic scaffold C734253, whole genome shotgun sequence
#=GS 0691_QJNU01000072.1_33472-33654          DE [subseq from] Monosporascus ibericus strain CBS 110550 NODE_81, whole genome shotgun sequence
#=GS 0692_JACBAD010002116.1_204755-204500     DE [subseq from] Aspergillus hiratsukae isolate CNM-CM5793 NODE_15_length_206102_cov_23.121343_pilon, whole genome shotgun sequence
#=GS 0693_GG698508.1_267614-268050            DE [subseq from] Trichophyton tonsurans CBS 112818 genomic scaffold supercont1.32, whole genome shotgun sequence
#=GS 0694_JAGTJN010000005.1_420463-420644     DE [subseq from] Phaeosphaeria sp. MPI-PUGE-AT-0046c DE146scaffold_5, whole genome shotgun sequence
#=GS 0695_NW_027043837.1_234497-234027        DE [subseq from] Saccharomycopsis crataegensis DNA, jcf7180000000097, whole genome shotgun sequence
#=GS 0696_KZ613483.1_656534-656724            DE [subseq from] Pezoloma ericae strain UAMH 7357 unplaced genomic scaffold NA56scaffold_20, whole genome shotgun sequence
#=GS 0697_NW_022194790.1_2108499-2108700      DE [subseq from] Fusarium proliferatum ET1 genome assembly, contig: FPRO_scaffold001, whole genome shotgun sequence
#=GS 0698_QJNS01000719.1_3570-3763            DE [subseq from] Monosporascus cannonballus strain CBS 609.92 NODE_745, whole genome shotgun sequence
#=GS 0700_NC_072840.1_1874113-1873912         DE [subseq from] Fusarium oxysporum Fo47 chromosome I, complete sequence
#=GS 0701_KV454409.1_171569-171074            DE [subseq from] Nadsonia fulvescens var. elongata DSM 6958 unplaced genomic scaffold NADFUscaffold_4, whole genome shotgun sequence
#=GS 0702_NW_026622704.1_963523-963335        DE [subseq from] Penicillium alfredii strain IBT 34128 chromosome Unknown utg000007l_segment0_segment0, whole genome shotgun sequence
#=GS 0703_JAVHJN010000011.1_1176084-1175710   DE [subseq from] Arthrobotrys megalospora strain TWF281 scaffold_11, whole genome shotgun sequence
#=GS 0704_NW_017253368.1_1059052-1059239      DE [subseq from] Paraphaeosphaeria sporulosa strain AP3s5-JAC2a unplaced genomic scaffold CC84scaffold_9, whole genome shotgun sequence
#=GS 0705_CAJVRC010000863.1_9289-9014         DE [subseq from] Penicillium egyptiacum genome assembly, contig: scaffold42, whole genome shotgun sequence
#=GS 0707_MU270018.1_571096-571292            DE [subseq from] Thozetella sp. PMI_491 unplaced genomic scaffold GQ53scaffold_4, whole genome shotgun sequence
#=GS 0708_NW_026622723.1_1547028-1547216      DE [subseq from] Penicillium coprophilum strain IBT 35676 chromosome Unknown utg000004l_segment0_segment0, whole genome shotgun sequence
#=GS 0709_NW_026848150.1_626927-626747        DE [subseq from] Phialemonium atrogriseum strain 8032-3 unplaced genomic scaffold QBC33scaffold_13, whole genome shotgun sequence
#=GS 0710_NW_003345200.1_1981199-1981631      DE [subseq from] Nannizzia gypsea CBS 118893 supercont1.2 genomic scaffold, whole genome shotgun sequence
#=GS 0711_JANTQE010000024.1_102017-102206     DE [subseq from] Arachnomyces sp. PD_36 scaffold_24, whole genome shotgun sequence
#=GS 0712_JAGPNQ010000003.1_1180222-1180410   DE [subseq from] Ilyonectria sp. MPI-CAGE-AT-0026 BKA56scaffold_3, whole genome shotgun sequence
#=GS 0713_NW_025764437.1_2021043-2020855      DE [subseq from] Ilyonectria robusta strain PMI_751 chromosome Unknown BGZ61scaffold_3, whole genome shotgun sequence
#=GS 0714_JAJSPL020000013.1_587705-587523     DE [subseq from] Cytospora paraplurivora strain FDS-564 scaffold_13, whole genome shotgun sequence
#=GS 0715_NKCI01000045.1_48296-48501          DE [subseq from] Fusarium duplospermum strain NRRL62584 scaffold_45, whole genome shotgun sequence
#=GS 0718_MPGH01000268.1_17426-17241          DE [subseq from] Colletotrichum chlorophyti strain NTL11 CCHL11_scaffold268, whole genome shotgun sequence
#=GS 0719_NW_027093973.1_431675-431487        DE [subseq from] Plenodomus lingam strain CAN1 chromosome Unknown contig_9, whole genome shotgun sequence
#=GS 0720_ML993854.1_148149-147844            DE [subseq from] Delitschia confertaspora ATCC 74209 unplaced genomic scaffold GQ43scaffold_9, whole genome shotgun sequence
#=GS 0722_NW_020797888.1_4516543-4516104      DE [subseq from] Aspergillus mulundensis strain DSM 5745 chromosome Unknown scaffold_0, whole genome shotgun sequence
#=GS 0723_NW_003456421.1_879914-880351        DE [subseq from] Trichophyton rubrum CBS 118892 genomic scaffold supercont2.8, whole genome shotgun sequence
#=GS 0724_NC_079233.1_5049003-5048815         DE [subseq from] Trichoderma breve strain T069 chromosome 2, whole genome shotgun sequence
#=GS 0725_NW_022475110.1_27590-27965          DE [subseq from] Aspergillus pseudotamarii strain CBS 117625 unplaced genomic scaffold BDV38scaffold_96, whole genome shotgun sequence
#=GS 0726_JALDZS010000004.1_199920-200108     DE [subseq from] MAG: Toensbergia leucococca isolate T1904 toe_leu_4, whole genome shotgun sequence
#=GS 0727_NW_026622752.1_1151063-1151336      DE [subseq from] Penicillium chrysogenum strain IBT 35668 chromosome Unknown utg000004l_segment0_segment0, whole genome shotgun sequence
#=GS 0728_NW_001517101.1_928970-928513        DE [subseq from] Aspergillus clavatus NRRL 1 1099423829798 genomic scaffold, whole genome shotgun sequence
#=GS 0730_NW_027072121.1_6976995-6976722      DE [subseq from] Penicillium solitum strain IBT 25940 chromosome Unknown utg000001l_segment0_segment0, whole genome shotgun sequence
#=GS 0731_NC_007195.1_976892-977251           DE [subseq from] Aspergillus fumigatus Af293 chromosome 2, whole genome shotgun sequence
#=GS 0732_NW_026703964.1_3195155-3194967      DE [subseq from] Penicillium canescens strain IBT 15451 chromosome Unknown utg000002l_segment0_segment0, whole genome shotgun sequence
#=GS 0733_NW_022983864.1_4138852-4139141      DE [subseq from] Arthroderma uncinatum strain CBS 119779 chromosome Unknown scaffold2, whole genome shotgun sequence
#=GS 0734_JAHEWK010000011.1_2344167-2343979   DE [subseq from] Ilyonectria destructans strain MPI-CAGE-AT-0134 EDB80scaffold_11, whole genome shotgun sequence
#=GS 0735_JAJTUP010000019.1_833136-833316     DE [subseq from] Diaporthaceae sp. PMI_573 F5883scaffold_19, whole genome shotgun sequence
#=GS 0736_MU001508.1_667938-667752            DE [subseq from] Karstenula rhodostoma CBS 690.94 unplaced genomic scaffold P171scaffold_17, whole genome shotgun sequence
#=GS 0738_ML742165.1_43810-43439              DE [subseq from] Aspergillus avenaceus strain IBT 18842 unplaced genomic scaffold BDV25scaffold_143, whole genome shotgun sequence
#=GS 0739_JAQJAL010000003.1_2489797-2490070   DE [subseq from] Penicillium majusculum strain IBT 35410 utg000003l_segment0_segment0, whole genome shotgun sequence
#=GS 0740_MU853755.1_580171-580353            DE [subseq from] Diplogelasinospora grovesii strain CBS 340.73 unplaced genomic scaffold QBC46scaffold_4, whole genome shotgun sequence
#=GS 0742_NW_025408684.1_461792-461604        DE [subseq from] Hirsutella rhossiliensis strain HR02 chromosome Unknown scaffold00018, whole genome shotgun sequence
#=GS 0743_NW_001884549.1_1255505-1255312      DE [subseq from] Parastagonospora nodorum SN15 chromosome Unknown scaffold_1, whole genome shotgun sequence
#=GS 0744_SWKV01000035.1_250173-250355        DE [subseq from] Didymella heteroderae strain 28M1 scaffold_35, whole genome shotgun sequence
#=GS 0745_ML976659.1_1578157-1577967          DE [subseq from] Bimuria novae-zelandiae CBS 107.79 unplaced genomic scaffold BU23scaffold_4, whole genome shotgun sequence
#=GS 0746_NC_089402.1_3557233-3557029         DE [subseq from] Trichoderma atroviride chromosome 3, complete sequence
#=GS 0747_JALDZL010000076.1_40807-40987       DE [subseq from] MAG: Pseudocyphellaria aurata isolate Werth ST10-01b pse_aur_76, whole genome shotgun sequence
#=GS 0748_JAANBC010000054.1_58108-58297       DE [subseq from] Stylonectria norvegica strain IHI 201603 Contig_54, whole genome shotgun sequence
#=GS 0749_NW_022985400.1_224049-223861        DE [subseq from] Macroventuria anomochaeta strain CBS 525.71 unplaced genomic scaffold BU25scaffold_39, whole genome shotgun sequence
#=GS 0750_JALDZA010000009.1_340774-340488     DE [subseq from] MAG: Acarospora aff. strigata isolate T1882 aca_spe_9, whole genome shotgun sequence
#=GS 0751_JAJNNV010000019.1_477437-477255     DE [subseq from] Biscogniauxia sp. FL1348 F4775scaffold_19, whole genome shotgun sequence
#=GS 0752_KV907499.1_1360506-1360831          DE [subseq from] Aspergillus carbonarius ITEM 5010 unplaced genomic scaffold ASPCAscaffold_7, whole genome shotgun sequence
#=GS 0753_KZ851848.1_1455949-1455605          DE [subseq from] Aspergillus phoenicis ATCC 13157 unplaced genomic scaffold M752scaffold_5, whole genome shotgun sequence
#=GS 0754_NT_166523.1_1793226-1793570         DE [subseq from] Aspergillus niger supercontig An07
#=GS 0755_JAGMUV010000005.1_1096599-1096412   DE [subseq from] Dactylonectria macrodidyma strain MPI-CAGE-AT-0147 EDB81scaffold_5, whole genome shotgun sequence
#=GS 0756_JAAGWP010000002.1_36763-36948       DE [subseq from] Fusarium graminum strain NRRL 20692 NRRL20692_c0000002, whole genome shotgun sequence
#=GS 0757_JAGPNK010000005.1_2111113-2110926   DE [subseq from] Stachybotrys elegans strain MPI-CAGE-CH-0235 B0I35scaffold_5, whole genome shotgun sequence
#=GS 0758_VWXS01000019.1_5767-5956            DE [subseq from] Stagonosporopsis vannaccii strain LFN0148 Scaffold_019, whole genome shotgun sequence
#=GS 0759_NC_082408.1_642435-642247           DE [subseq from] Ascochyta rabiei chromosome 4, complete sequence
#=GS 0760_LVVK01000007.1_2106106-2106294      DE [subseq from] Trichoderma guizhouense strain NJAU 4742 T37_S00003, whole genome shotgun sequence
#=GS 0762_JAADYS010000987.1_25281-25086       DE [subseq from] Fusarium albosuccineum strain NRRL 20459 NRRL20459_c0000987, whole genome shotgun sequence
#=GS 0763_NW_015971485.1_156999-157188        DE [subseq from] Penicillium expansum strain MD-8 chromosome Unknown contig111, whole genome shotgun sequence
#=GS 0764_MU005772.1_538678-538400            DE [subseq from] Pleomassaria siparia CBS 279.74 unplaced genomic scaffold K504scaffold_9, whole genome shotgun sequence
#=GS 0765_NW_003315101.1_237433-237172        DE [subseq from] Trichophyton benhamiae CBS 112371 chromosome Unknown contig00070.0, whole genome shotgun sequence
#=GS 0766_JAGMUU010000004.1_1966686-1966498   DE [subseq from] Dactylonectria estremocensis strain MPI-CAGE-AT-0021 B0J13scaffold_4, whole genome shotgun sequence
#=GS 0767_NW_008481808.1_1299578-1299906      DE [subseq from] Cyphellophora europaea CBS 101466 unplaced genomic scaffold supercont1.2, whole genome shotgun sequence
#=GS 0768_NW_026890599.1_1182055-1182327      DE [subseq from] Penicillium rubens strain IBT 27055 chromosome Unknown utg000001l_segment0_segment0, whole genome shotgun sequence
#=GS 0769_AZHF01000001.1_3855401-3855207      DE [subseq from] Akanthomyces lecanii RCEF 1005 scaffold_1, whole genome shotgun sequence
#=GS 0770_NC_079241.1_3194872-3195066         DE [subseq from] Akanthomyces muscarius strain Ve6 chromosome 1, whole genome shotgun sequence
#=GS 0771_SAEB01000006.1_7613757-7613390      DE [subseq from] Arthrobotrys flagrans strain CBS H-5679 unitig_0, whole genome shotgun sequence
#=GS 0772_NW_026643210.1_12805071-12804797    DE [subseq from] Penicillium verrucosum strain IBT 35672 chromosome Unknown utg000001l_segment0_segment0, whole genome shotgun sequence
#=GS 0773_CP090036.1_1971714-1971957          DE [subseq from] Fusarium solani-melongenae strain CRI 24-3 chromosome 8
#=GS 0774_NC_070529.1_4472834-4472591         DE [subseq from] Fusarium keratoplasticum isolate Fu6.1 chromosome 1, whole genome shotgun sequence
#=GS 0775_NW_003315881.1_2963655-2963898      DE [subseq from] Fusarium vanettenii 77-13-4 chromosome 1 genomic scaffold NECHAsca_1_chr1_3_0, whole genome shotgun sequence
#=GS 0776_JAAOAM010000234.1_43877-43679       DE [subseq from] Fusarium mexicanum strain NRRL 53147 NRRL53147_c0000234, whole genome shotgun sequence
#=GS 0777_NPFK01000069.1_82731-82477          DE [subseq from] Penicillium occitanis (nom. inval.) strain CL100 contig_69, whole genome shotgun sequence
#=GS 0778_PDWZ02000010.1_1392384-1392563      DE [subseq from] Alternaria gaisen strain FERA 650 contig_10, whole genome shotgun sequence
#=GS 0779_NW_026054643.1_733308-733497        DE [subseq from] Ophidiomyces ophidiicola strain CBS 122913 chromosome Unknown scaffold_3, whole genome shotgun sequence
#=GS 0780_NW_019173952.1_224817-224052        DE [subseq from] Fonsecaea monophora strain CBS 269.37 chromosome Unknown Scaff21, whole genome shotgun sequence
#=GS 0781_NW_017306206.1_305880-305701        DE [subseq from] Alternaria alternata strain SRC1lrK2f unplaced genomic scaffold CC77scaffold_17, whole genome shotgun sequence
#=GS 0782_NW_026260091.1_306829-306650        DE [subseq from] Alternaria postmessia strain BMP 2775 chromosome Unknown scaffold_18, whole genome shotgun sequence
#=GS 0783_PDXC01000012.1_316205-316026        DE [subseq from] Alternaria tenuissima strain FERA 1166 contig_12, whole genome shotgun sequence
#=GS 0784_QPFE01000088.1_966275-966454        DE [subseq from] Alternaria sp. MG1 NODE_193, whole genome shotgun sequence
#=GS 0785_JANTQJ010001750.1_2134-2447         DE [subseq from] Arthroderma sp. PD_2 scaffold_1750, whole genome shotgun sequence
#=GS 0786_WWBZ02000002.1_381795-381983        DE [subseq from] Botryosphaeria dothidea strain sdau11-99 scaffold10, whole genome shotgun sequence
#=GS 0787_NKHV02000021.1_210730-210476        DE [subseq from] Aspergillus turcosus strain HMR AF 23 NODE_20, whole genome shotgun sequence
#=GS 0788_NW_025953827.1_3352-3532            DE [subseq from] Annulohypoxylon truncatum strain CBS 140777 unplaced genomic scaffold F4807scaffold_41, whole genome shotgun sequence
#=GS 0789_PDNA01000187.1_24640-24309          DE [subseq from] Polytolypa hystricis UAMH7299 supercont1.187, whole genome shotgun sequence
#=GS 0790_ML735779.1_54721-55096              DE [subseq from] Aspergillus pseudocaelatus strain CBS 117616 unplaced genomic scaffold BDV36scaffold_93, whole genome shotgun sequence
#=GS 0791_LHCL01000023.1_270971-271225        DE [subseq from] Talaromyces verruculosus strain TS63-9 Scaffold23, whole genome shotgun sequence
#=GS 0792_JZBS01000308.1_13000-12557          DE [subseq from] Aspergillus rambellii strain SRRC1468 contig00173, whole genome shotgun sequence
#=GS 0793_JAULSN010000001.1_5468378-5468185   DE [subseq from] Lasiosphaeria ovina strain CBS 958.72 B0T24scaffold_1, whole genome shotgun sequence
#=GS 0794_NW_011645637.1_360786-360425        DE [subseq from] Orbilia oligospora ATCC 24927 unplaced genomic scaffold scaffold00080, whole genome shotgun sequence
#=GS 0795_MLQL01000003.1_523200-523388        DE [subseq from] Penicillium flavigenum strain IBT 14082 PENFLA_contig003, whole genome shotgun sequence
#=GS 0796_NW_022475471.1_19579-19203          DE [subseq from] Aspergillus caelatus strain CBS 763.97 unplaced genomic scaffold BDV27scaffold_208, whole genome shotgun sequence
#=GS 0797_PDHQ01000005.1_221681-221867        DE [subseq from] Ophiocordyceps camponoti-saundersi (nom. inval.) strain BCC 79314 NODE5_503423_OCS_BCC49314, whole genome shotgun sequence
#=GS 0798_JAUJDW010000001.1_274670-274490     DE [subseq from] Lasiodiplodia hormozganensis strain CBS 339.90 scaffold1, whole genome shotgun sequence
#=GS 0799_NW_023336526.1_4889-4709            DE [subseq from] Lasiodiplodia theobromae strain AM2As chromosome Unknown scaffold_46, whole genome shotgun sequence
#=GS 0801_ML996326.1_20452-20642              DE [subseq from] Polyplosphaeria fusca strain CBS 125425 unplaced genomic scaffold EJ04scaffold_230, whole genome shotgun sequence
#=GS 0802_NC_070544.1_4805821-4805582         DE [subseq from] Fusarium falciforme chromosome 1, complete sequence
#=GS 0803_KN832881.1_855460-855270            DE [subseq from] Oidiodendron maius Zn unplaced genomic scaffold scaffold_12, whole genome shotgun sequence
#=GS 0804_NW_015971669.1_6657-6928            DE [subseq from] Fonsecaea multimorphosa CBS 102226 unplaced genomic scaffold supercont1.35, whole genome shotgun sequence
#=GS 0805_NW_024573921.1_2624160-2623960      DE [subseq from] Fusarium mangiferae strain MRC7560 genome assembly, contig: FMAN_scaffold001, whole genome shotgun sequence
#=GS 0806_JALHAH010000001.1_4405199-4405388   DE [subseq from] Paramyrothecium foliicola strain TJWQPF1 Scaffold1, whole genome shotgun sequence
#=GS 0807_JAPWDS010000002.1_6449185-6448997   DE [subseq from] Penicillium fimorum strain IBT 29495 utg000002l_segment0_segment0, whole genome shotgun sequence
#=GS 0808_NC_066258.1_2901406-2901858         DE [subseq from] Aspergillus nidulans FGSC A4 chromosome II
#=GS 0809_NW_019173704.1_150023-150788        DE [subseq from] Fonsecaea nubica strain CBS 269.64 chromosome Unknown Scaff31, whole genome shotgun sequence
#=GS 0810_NW_026623199.1_2501415-2501227      DE [subseq from] Penicillium hispanicum strain IBT 35686 chromosome Unknown utg000007l_segment0_segment0, whole genome shotgun sequence
#=GS 0811_NW_013550615.1_151297-152062        DE [subseq from] Fonsecaea pedrosoi CBS 271.37 unplaced genomic scaffold supercont1.1, whole genome shotgun sequence
#=GS 0812_JAPETU010000008.1_339155-339335     DE [subseq from] MAG: Geoglossum simile isolate MO 308433/TS-e1929 geo_sim_pred_8, whole genome shotgun sequence
#=GS 0813_NW_020290279.1_600496-600150        DE [subseq from] Aspergillus eucalypticola CBS 122712 chromosome Unknown BO83scaffold_5, whole genome shotgun sequence
#=GS 0815_NW_027072113.1_3181850-3182038      DE [subseq from] Purpureocillium lilacinum CBS 284.36 DNA, scaffold_3, whole genome shotgun sequence
#=GS 0816_NW_026623213.1_1777546-1777358      DE [subseq from] Penicillium maclennaniae strain IBT 15551 chromosome Unknown utg000001l:1.0-3280838.0:1.0-3283122.0, whole genome shotgun sequence
#=GS 0818_NW_026643219.1_1575750-1575939      DE [subseq from] Penicillium robsamsonii strain IBT 29466 chromosome Unknown utg000001l_segment0_segment0, whole genome shotgun sequence
#=GS 0819_CP089275.1_5403271-5403090          DE [subseq from] Curvularia clavata strain yc1106 chromosome 2
#=GS 0820_NW_021167867.1_604008-604187        DE [subseq from] Alternaria arborescens strain FERA 675 chromosome Unknown contig_12, whole genome shotgun sequence
#=GS 0821_NW_025091264.1_1437429-1437683      DE [subseq from] Aspergillus udagawae IFM 46973 DNA, scaffold_1, whole genome shotgun sequence
#=GS 0822_JALDZE010000026.1_168212-168023     DE [subseq from] MAG: Lambiella insularis isolate Spribille 39820 lam_ins_26, whole genome shotgun sequence
#=GS 0824_NW_020798695.1_567014-566670        DE [subseq from] Aspergillus welwitschiae strain CBS 139.54b unplaced genomic scaffold BDQ94scaffold_1, whole genome shotgun sequence
#=GS 0825_JALDZQ010000030.1_138754-138565     DE [subseq from] MAG: Stictis urceolata isolate Sturc1_Kono sti_urc_30, whole genome shotgun sequence
#=GS 0826_JAPEUW010000296.1_29173-29354       DE [subseq from] Ascochyta clinopodiicola strain IMI 359910 scaffold_296, whole genome shotgun sequence
#=GS 0828_NW_026946368.1_460585-460397        DE [subseq from] Trichoderma aggressivum f. europaeum strain CBS 100526 chromosome Unknown scaffold_002, whole genome shotgun sequence
#=GS 0829_JAPEUI010000033.1_14660-14846       DE [subseq from] MAG: Vezdaea acicularis isolate Spribille s.n. 12.09.2020/TS-e1946 vez_aci_pred_33, whole genome shotgun sequence
#=GS 0831_NW_008751649.1_136769-136517        DE [subseq from] Exophiala dermatitidis NIH/UT8656 unplaced genomic scaffold supercont1.4, whole genome shotgun sequence
#=GS 0832_NW_001509772.1_1024448-1024704      DE [subseq from] Aspergillus fischeri NRRL 181 1099437636247 genomic scaffold, whole genome shotgun sequence
#=GS 0833_CM065646.1_5888048-5887802          DE [subseq from] Lepraria neglecta isolate Allen 5258 chromosome I, whole genome shotgun sequence
#=GS 0835_SWKU01000028.1_13926-14111          DE [subseq from] Curvularia kusanoi strain 30M1 scaffold_28, whole genome shotgun sequence
#=GS 0836_NW_025763570.1_5388353-5388542      DE [subseq from] Alternaria rosae strain MPI-PUGE-AT-0040 chromosome Unknown BKA58scaffold_1, whole genome shotgun sequence
#=GS 0837_JAULSO010000001.1_9491951-9492136   DE [subseq from] Podospora appendiculata strain CBS 314.62 B0T22scaffold_1, whole genome shotgun sequence
#=GS 0838_NW_026622754.1_7507153-7506965      DE [subseq from] Penicillium concentricum strain IBT 3081 chromosome Unknown utg000001l_segment0_segment0, whole genome shotgun sequence
#=GS 0839_NC_063076.1_1846309-1846497         DE [subseq from] Purpureocillium takamizusanense chromosome 9, complete sequence
#=GS 0840_ML741768.1_511558-511933            DE [subseq from] Aspergillus sergii strain CBS 130017 unplaced genomic scaffold BDV39scaffold_8, whole genome shotgun sequence
#=GS 0841_NW_013550603.1_2941359-2942132      DE [subseq from] Rhinocladiella mackenziei CBS 650.93 unplaced genomic scaffold supercont1.2, whole genome shotgun sequence
#=GS 0842_JAADKA010000004.1_595773-595961     DE [subseq from] Lizonia empirigonia strain CBS 542.76 EJ07scaffold_4, whole genome shotgun sequence
#=GS 0843_KN846957.1_113726-113989            DE [subseq from] Phialophora macrospora strain CBS 273.37 unplaced genomic scaffold supercont1.2, whole genome shotgun sequence
#=GS 0844_NW_017971480.1_950546-950727        DE [subseq from] Diplodia corticola strain CBS 112549 chromosome Unknown scaffold1, whole genome shotgun sequence
#=GS 0845_NW_026643235.1_353332-353512        DE [subseq from] Penicillium soppii strain IBT 18220 chromosome Unknown utg000005l, whole genome shotgun sequence
#=GS 0846_NW_026643199.1_1096354-1096053      DE [subseq from] Penicillium riverlandense strain IBT 135883 chromosome Unknown utg000008l_segment0_segment0, whole genome shotgun sequence
#=GS 0847_NW_013563148.1_41676-41971          DE [subseq from] Rasamsonia emersonii CBS 393.64 chromosome Unknown ctg1118621760200, whole genome shotgun sequence
#=GS 0848_JAFEKC020000019.1_1022407-1022217   DE [subseq from] Cladonia borealis strain ANT050790 scf7180000000134, whole genome shotgun sequence
#=GS 0849_NW_003052500.1_4438638-4438450      DE [subseq from] Uncinocarpus reesii 1704 scaffold_1 genomic scaffold, whole genome shotgun sequence
#=GS 0850_JAGSXJ010000010.1_492972-492792     DE [subseq from] Plectosphaerella plurivora strain MPI-SDFR-AT-0117 F5X68scaffold_10, whole genome shotgun sequence
#=GS 0851_NW_020291148.1_604815-604467        DE [subseq from] Aspergillus neoniger CBS 115656 unplaced genomic scaffold BO87scaffold_20, whole genome shotgun sequence
#=GS 0852_NC_036439.1_3244677-3244303         DE [subseq from] Aspergillus oryzae RIB40 DNA, chromosome 5
#=GS 0853_JAXLQG010000022.1_171211-170366     DE [subseq from] Vermiconidia calcicola strain CCFEE 5887 scaffold_22, whole genome shotgun sequence
#=GS 0854_JAXLQH010000045.1_110776-109931     DE [subseq from] Chaetothyriales sp. CCFEE 6169 scaffold_57, whole genome shotgun sequence
#=GS 0855_NW_015622542.1_148234-148999        DE [subseq from] Cladophialophora immunda strain CBS 83496 unplaced genomic scaffold supercont1.2, whole genome shotgun sequence
#=GS 0856_JAPEUG010000236.1_14681-14501       DE [subseq from] MAG: Thelocarpon superellum isolate Spribille s.n. 20.10.2019/TS-e1926 the_sup_pred_236, whole genome shotgun sequence
#=GS 0857_CAJPDS010000085.1_93059-92119       DE [subseq from] MAG: Heterodermia speciosa genome assembly, contig: HETSPEC_85, whole genome shotgun sequence
#=GS 0858_PDND01000197.1_38780-39036          DE [subseq from] Emmonsia crescens strain UAMH4076 supercont1.197, whole genome shotgun sequence
#=GS 0859_NW_004504311.1_655944-655682        DE [subseq from] Coccidioides immitis RS genomic scaffold supercont3.4, whole genome shotgun sequence
#=GS 0860_NW_020292059.1_477954-477607        DE [subseq from] Aspergillus vadensis CBS 113365 unplaced genomic scaffold BO88scaffold_21, whole genome shotgun sequence
#=GS 0861_JAAAPX010000210.1_26185-26440       DE [subseq from] Aspergillus fumigatiaffinis strain CNM-CM6805 NODE_210_length_45747_cov_36.006220_pilon, whole genome shotgun sequence
#=GS 0862_NC_054695.1_3188939-3188564         DE [subseq from] Aspergillus flavus NRRL3357 chromosome 5, complete sequence
#=GS 0863_JABEYC010000509.1_785-596           DE [subseq from] Fusarium zealandicum strain NRRL 22465 NRRL22465_c0000509, whole genome shotgun sequence
#=GS 0864_NW_026055687.1_1335714-1335535      DE [subseq from] Alternaria ventricosa strain BMP 2768 chromosome Unknown scaffold_7, whole genome shotgun sequence
#=GS 0865_CAJVRB010000001.1_6852083-6851896   DE [subseq from] Penicillium nalgiovense genome assembly, contig: tig00000032, whole genome shotgun sequence
#=GS 0866_QGDG01000012.1_206354-206173        DE [subseq from] Stemphylium lycopersici strain CIDEFI 212 scaffold_11, whole genome shotgun sequence
#=GS 0867_JAADJZ010000004.1_1847205-1847022   DE [subseq from] Massariosphaeria phaeospora strain CBS 611.86 BDV95scaffold_4, whole genome shotgun sequence
#=GS 0868_BDHI01000001.1_1952093-1952438      DE [subseq from] Aspergillus awamori DNA, contig: Aawm01, strain: IFM 58123, whole genome shotgun sequence
#=GS 0869_NW_022983552.1_269558-269371        DE [subseq from] Aplosporella prunicola CBS 121167 unplaced genomic scaffold K452scaffold_24, whole genome shotgun sequence
#=GS 0870_NW_025091281.1_3697312-3697057      DE [subseq from] Aspergillus pseudoviridinutans IFM 55266 DNA, scaffold_1, whole genome shotgun sequence
#=GS 0871_JALDZF010000039.1_15605-15426       DE [subseq from] MAG: Bachmanniomyces sp. S44760 isolate T1894 bac_spe_39, whole genome shotgun sequence
#=GS 0872_JAGMWT010000010.1_480494-480674     DE [subseq from] Dendryphion nanum strain MPI-CAGE-CH-0243 B0J11scaffold_10, whole genome shotgun sequence
#=GS 0873_AZGY01000012.1_504156-504336        DE [subseq from] Moelleriella libera RCEF 2490 scaffold_12, whole genome shotgun sequence
#=GS 0874_MU005608.1_109818-110006            DE [subseq from] Lentithecium fluviatile CBS 122367 unplaced genomic scaffold K458scaffold_40, whole genome shotgun sequence
#=GS 0875_NW_026944329.1_3967034-3966853      DE [subseq from] Chaetomium fimeti strain CBS 168.71 chromosome Unknown B0H64scaffold_1, whole genome shotgun sequence
#=GS 0876_MU856886.1_85591-85782              DE [subseq from] Chaetomidium leptoderma strain CBS 538.74 unplaced genomic scaffold C8A00scaffold_49, whole genome shotgun sequence
#=GS 0877_QKRW01000002.1_868471-869000        DE [subseq from] Monilinia fructigena strain Mfrg269 scaffold_002, whole genome shotgun sequence
#=GS 0878_KV441707.1_901119-901304            DE [subseq from] Stagonospora sp. SRC1lsM3a unplaced genomic scaffold IQ06scaffold_3, whole genome shotgun sequence
#=GS 0879_NW_022476067.1_24817-25192          DE [subseq from] Aspergillus pseudonomiae strain CBS 119388 unplaced genomic scaffold BDV37scaffold_75, whole genome shotgun sequence
#=GS 0880_WJXW01000010.1_623714-623527        DE [subseq from] Paraphaeosphaeria minitans strain Conio (IMI134523) Scaffold10, whole genome shotgun sequence
#=GS 0881_NW_026643243.1_5531091-5531276      DE [subseq from] Penicillium vulpinum strain IBT 29486 chromosome Unknown utg000003l_segment0_segment0, whole genome shotgun sequence
#=GS 0882_JAUKUA010000001.1_3041037-3040848   DE [subseq from] Lasiosphaeris hirsuta strain SMH4607-1 B0H67scaffold_1, whole genome shotgun sequence
#=GS 0883_JAPETL010000039.1_205163-204976     DE [subseq from] MAG: Bogoriella megaspora isolate Aptroot 77511/TS-e1943 scaffold_39, whole genome shotgun sequence
#=GS 0884_NW_026056220.1_234112-233932        DE [subseq from] Alternaria ethzedia strain BMP 0044 chromosome Unknown scaffold_27, whole genome shotgun sequence
#=GS 0885_JAVRRU010000037.1_12647-13054       DE [subseq from] Eurotiomycetes sp. CCFEE 6388 scaffold_37, whole genome shotgun sequence
#=GS 0886_NC_089408.1_4288904-4288642         DE [subseq from] Coccidioides posadasii str. Silveira chromosome 2, complete sequence
#=GS 0887_LGUA01000187.1_4729-4989            DE [subseq from] Emergomyces africanus strain CBS 136260 supercont2.187, whole genome shotgun sequence
#=GS 0888_NW_025764710.1_620079-619898        DE [subseq from] Emericellopsis atlantica unplaced genomic scaffold F5Z01scaffold_8, whole genome shotgun sequence
#=GS 0889_NW_020194274.1_1107095-1107350      DE [subseq from] Aspergillus novofumigatus IBT 16806 chromosome Unknown P174scaffold_1, whole genome shotgun sequence
#=GS 0890_NW_003315242.1_2576-2143            DE [subseq from] Trichophyton verrucosum HKI 0517 chromosome Unknown contig00822_1.f1.exp, whole genome shotgun sequence
#=GS 0891_WVTA01000002.1_50826-50644          DE [subseq from] Pseudopithomyces chartarum strain AGR01 tig00000008, whole genome shotgun sequence
#=GS 0892_NW_006912940.1_93757-94523          DE [subseq from] Cladophialophora psammophila CBS 110553 chromosome Unknown aczJe-supercont1.19, whole genome shotgun sequence
#=GS 0893_NW_026249869.1_219051-218873        DE [subseq from] Alternaria incomplexa strain BMP 0042 chromosome Unknown scaffold_20, whole genome shotgun sequence
#=GS 0894_NW_026249941.1_3962220-3962398      DE [subseq from] Alternaria arbusti strain BMP 1465 chromosome Unknown scaffold_1, whole genome shotgun sequence
#=GS 0895_NW_020291909.1_115823-116278        DE [subseq from] Aspergillus homomorphus CBS 101889 unplaced genomic scaffold BO97scaffold_23, whole genome shotgun sequence
#=GS 0897_NW_003101674.1_2293738-2293480      DE [subseq from] Blastomyces gilchristii SLH14081 genomic scaffold supercont1.9, whole genome shotgun sequence
#=GS 0898_NW_025544775.1_3757910-3757652      DE [subseq from] Blastomyces dermatitidis ER-3 genomic scaffold supercont1.2, whole genome shotgun sequence
#=GS 0899_NW_006912915.1_118406-118191        DE [subseq from] Capronia epimyces CBS 606.96 chromosome Unknown aczIQ-supercont1.12, whole genome shotgun sequence
#=GS 0900_JAQJAC010000003.1_3784931-3784745   DE [subseq from] Penicillium hetheringtonii strain IBT 29057 utg000003l:1.0-4841116.0:1.0-4844075.0, whole genome shotgun sequence
#=GS 0901_NW_026622688.1_3760247-3760061      DE [subseq from] Penicillium citrinum strain IBT 23319 chromosome Unknown utg000003l:1.0-4596430.0:1.0-4598250.0, whole genome shotgun sequence
#=GS 0902_NW_015378119.1_38731-39106          DE [subseq from] Aspergillus nomiae NRRL 13137 chromosome Unknown contig00064, whole genome shotgun sequence
#=GS 0904_NW_019173278.1_1041835-1042024      DE [subseq from] Penicillium arizonense strain CBS 141311 chromosome Unknown PENARI_contig001, whole genome shotgun sequence
#=GS 0905_JAVHJM010000001.1_1211312-1211671   DE [subseq from] Arthrobotrys conoides strain TWF506 scaffold_1, whole genome shotgun sequence
#=GS 0906_KN846952.1_4042803-4043211          DE [subseq from] Exophiala sideris strain CBS 121828 unplaced genomic scaffold supercont1.2, whole genome shotgun sequence
#=GS 0907_NPHW01002583.1_4247-4066            DE [subseq from] Elaphomyces granulatus strain OSC145934 Elaphomyces_granulatus_contig_742, whole genome shotgun sequence
#=GS 0908_NW_026622663.1_3918503-3918316      DE [subseq from] Penicillium argentinense strain IBT 30761 chromosome Unknown utg000004l_segment0_segment0, whole genome shotgun sequence
#=GS 0910_JPKY01000031.1_50973-50783          DE [subseq from] Hapsidospora chrysogenum ATCC 11550 scaffold31, whole genome shotgun sequence
#=GS 0911_JAAMPI010000565.1_29965-29777       DE [subseq from] Cudoniella acicularis strain DSM 108380 Contig_565, whole genome shotgun sequence
#=GS 0912_JAPWDO010000001.1_4788384-4788195   DE [subseq from] Penicillium desertorum strain IBT 17660 utg000001l:1.0-5980676.0:1.0-5983064.0, whole genome shotgun sequence
#=GS 0913_JAJEVK010000001.1_2431372-2431191   DE [subseq from] Sarocladium implicatum strain TR scaffold00001, whole genome shotgun sequence
#=GS 0914_NW_022984631.1_2624005-2624191      DE [subseq from] Aspergillus tanneri strain NIH1004 chromosome Unknown AapTan_4_pilon_pilon_pilon, whole genome shotgun sequence
#=GS 0915_JBANAY010000003.1_26411240-26411451 DE [subseq from] Clonostachys chloroleuca strain Cc878 contig3, whole genome shotgun sequence
#=GS 0916_NW_026643134.1_4199474-4199662      DE [subseq from] Penicillium nucicola strain IBT 29836 chromosome Unknown utg000010l, whole genome shotgun sequence
#=GS 0917_NW_020291805.1_580563-580220        DE [subseq from] Aspergillus costaricaensis CBS 115574 unplaced genomic scaffold BO79scaffold_5, whole genome shotgun sequence
#=GS 0918_PDNC01000120.1_83005-82753          DE [subseq from] Blastomyces parvus strain UAMH130 supercont1.120, whole genome shotgun sequence
#=GS 0919_PKSG01000308.1_12597-12413          DE [subseq from] Tolypocladium paradoxum strain NRBC 100945 NODE_2693_length_21704_cov_76.498802, whole genome shotgun sequence
#=GS 0920_LKCN02000007.1_4191028-4191212      DE [subseq from] Ophiocordyceps polyrhachis-furcata BCC 54312 scaffold6.1, whole genome shotgun sequence
#=GS 0921_NW_026055507.1_542242-542421        DE [subseq from] Alternaria metachromatica strain BMP 0045 chromosome Unknown scaffold_16, whole genome shotgun sequence
#=GS 0922_ML739318.1_2548-2171                DE [subseq from] Aspergillus coremiiformis strain CBS 553.77 unplaced genomic scaffold BDV28scaffold_286, whole genome shotgun sequence
#=GS 0923_NW_022983964.1_51368-51624          DE [subseq from] Aspergillus lentulus IFM 58399 DNA, scaffold_97, whole genome shotgun sequence
#=GS 0924_KV878683.1_1609596-1609942          DE [subseq from] Aspergillus brasiliensis CBS 101740 unplaced genomic scaffold ASPBRscaffold_5, whole genome shotgun sequence
#=GS 0925_ML737118.1_255202-254827            DE [subseq from] Aspergillus arachidicola strain CBS 117612 unplaced genomic scaffold BDV24scaffold_7, whole genome shotgun sequence
#=GS 0926_JAHBOE010000004.1_2459136-2459317   DE [subseq from] Chaetomium sp. MPI-CAGE-AT-0009 B0I37scaffold_4, whole genome shotgun sequence
#=GS 0927_MU399515.1_214970-214785            DE [subseq from] Hypoxylon cercidicola strain CBS 119009 unplaced genomic scaffold F4818scaffold_22, whole genome shotgun sequence
#=GS 0928_CABFOC020000063.1_2314124-2314433   DE [subseq from] Clonostachys solani genome assembly, contig: unitig_5, whole genome shotgun sequence
#=GS 0929_NW_019170078.1_53045-53420          DE [subseq from] Aspergillus bombycis strain NRRL26010 chromosome Unknown contig00076, whole genome shotgun sequence
#=GS 0930_JAHCVI010000001.1_8119260-8119442   DE [subseq from] Staphylotrichum longicolle strain FW57 scaffold_1, whole genome shotgun sequence
#=GS 0931_ML738320.1_230058-230432            DE [subseq from] Aspergillus transmontanensis strain CBS 130015 unplaced genomic scaffold BDV41scaffold_29, whole genome shotgun sequence
#=GS 0932_NW_027117316.1_850243-850423        DE [subseq from] Diplodia seriata strain FDS-637 chromosome Unknown scaffold_9, whole genome shotgun sequence
#=GS 0933_JAZAVK010000021.1_54601-54430       DE [subseq from] Neonectria magnoliae strain NRRL 64651 scaffold_21, whole genome shotgun sequence
#=GS 0934_NW_023336282.1_3561209-3560862      DE [subseq from] Aspergillus tubingensis WU-2223L DNA, scaffold_8, whole genome shotgun sequence
#=GS 0935_LDDX01000087.1_522232-521863        DE [subseq from] Arthrobotrys entomopaga strain CBS642.8 scaffold21, whole genome shotgun sequence
#=GS 0936_NW_021167145.1_1033007-1032778      DE [subseq from] Paecilomyces variotii strain CBS 101075 chromosome Unknown C8Q69scaffold_6, whole genome shotgun sequence
#=GS 0938_JAKWBI020000014.1_154444-154632     DE [subseq from] Zalerion maritima strain ATCC 34329 NODE_14_length_214432_cov_37.614667, whole genome shotgun sequence
#=GS 0940_ML732244.1_106160-105968            DE [subseq from] Aspergillus leporis strain CBS 151.66 unplaced genomic scaffold BDV29scaffold_96, whole genome shotgun sequence
#=GS 0941_NT_165976.1_2624776-2624973         DE [subseq from] Chaetomium globosum CBS 148.51 scaffold_1 genomic scaffold, whole genome shotgun sequence
#=GS 0942_JAULSR010000002.1_6516009-6515828   DE [subseq from] Bombardia bombarda strain SMH3391-2 B0T17scaffold_2, whole genome shotgun sequence
#=GS 0943_JAANER010000002.1_3995323-3995504   DE [subseq from] Alternaria panax strain BNCC115425 Scaffold2, whole genome shotgun sequence
#=GS 0944_NW_009799179.1_5318178-5317973      DE [subseq from] Neurospora tetrasperma FGSC 2508 unplaced genomic scaffold NEUTE1scaffold_81, whole genome shotgun sequence
#=GS 0945_ML733450.1_166462-166087            DE [subseq from] Aspergillus novoparasiticus strain CBS 126849 unplaced genomic scaffold BDV33scaffold_60, whole genome shotgun sequence
#=GS 0946_PDHP01000003.1_383696-383880        DE [subseq from] Ophiocordyceps camponoti-leonardi (nom. inval.) strain BCC 80369 NODE3_520814_OCL_BCC80369, whole genome shotgun sequence
#=GS 0947_NW_022983476.1_3270352-3270544      DE [subseq from] Aaosphaeria arxii CBS 175.79 unplaced genomic scaffold BU24scaffold_3, whole genome shotgun sequence
#=GS 0949_NW_026056975.1_251845-251666        DE [subseq from] Alternaria novae-zelandiae strain BMP 2774 chromosome Unknown scaffold_15, whole genome shotgun sequence
#=GS 0950_CP120628.1_8483291-8483479          DE [subseq from] Emydomyces testavorans strain 16-2883 chromosome 2
#=GS 0952_NT_165938.1_106914-106644           DE [subseq from] Aspergillus terreus NIH2624 scaffold_15 genomic scaffold, whole genome shotgun sequence
#=GS 0953_KZ107839.1_1443210-1443391          DE [subseq from] Epicoccum nigrum strain ICMP 19927 unplaced genomic scaffold scaffold_2, whole genome shotgun sequence
#=GS 0954_JAQHRD010000003.1_1891061-1891245   DE [subseq from] Purpureocillium lavendulum strain YMF1.00683 Scaffold03, whole genome shotgun sequence
#=GS 0955_NW_025091217.1_4649372-4649117      DE [subseq from] Aspergillus viridinutans IFM 47045 DNA, scaffold_1, whole genome shotgun sequence
#=GS 0956_NW_025408592.1_607725-607531        DE [subseq from] Bacidia gigantensis strain McMullin 20006 chromosome Unknown contig_132, whole genome shotgun sequence
#=GS 0957_NW_008481818.1_132927-133190        DE [subseq from] Cladophialophora carrionii CBS 160.54 unplaced genomic scaffold supercont1.11, whole genome shotgun sequence
#=GS 0958_JACTNT010000046.1_646292-646472     DE [subseq from] Plenodomus biglobosus strain CA1 contig_66, whole genome shotgun sequence
#=GS 0959_JALDZO010001019.1_1746-1936         DE [subseq from] MAG: Schaereria dolodes isolate T1822_T1849 sch_dol_1019, whole genome shotgun sequence
#=GS 0960_NW_026643082.1_4024392-4024201      DE [subseq from] Penicillium macrosclerotiorum strain IBT 26536 chromosome Unknown utg000002l_segment0_segment0, whole genome shotgun sequence
#=GS 0962_NW_026944407.1_474108-474313        DE [subseq from] Neurospora hispaniola strain FGSC 10403 chromosome Unknown B0T23scaffold_2, whole genome shotgun sequence
#=GS 0963_ML977336.1_214250-214066            DE [subseq from] Lophiotrema nucula strain CBS 627.86 unplaced genomic scaffold BDV96scaffold_27, whole genome shotgun sequence
#=GS 0964_NW_026250934.1_98190-98009          DE [subseq from] Emericellopsis cladophorae strain MUM 19.33 chromosome Unknown NODE_9_length_645218_cov_115_098568, whole genome shotgun sequence
#=GS 0965_LDEV01003523.1_37083-37343          DE [subseq from] Blastomyces silverae strain UAMH 139 supercont1.833, whole genome shotgun sequence
#=GS 0966_KZ826403.1_34673-34429              DE [subseq from] Aspergillus sclerotiicarbonarius CBS 121057 unplaced genomic scaffold BO78scaffold_89, whole genome shotgun sequence
#=GS 0967_JALDZJ010000244.1_55777-55594       DE [subseq from] MAG: Mycoblastus sanguinarius isolate T1914 myc_san_244, whole genome shotgun sequence
#=GS 0968_MU006778.1_162042-161856            DE [subseq from] Massarina eburnea CBS 473.64 unplaced genomic scaffold P280scaffold_3, whole genome shotgun sequence
#=GS 0969_JAGMWG010000020.1_590947-591128     DE [subseq from] Paraphoma chrysanthemicola strain MPI-GEGE-AT-0034 BKA63scaffold_20, whole genome shotgun sequence
#=GS 0970_NW_022985562.1_834061-834339        DE [subseq from] Pseudovirgaria hyperparasitica strain CBS 121739 unplaced genomic scaffold EJ05scaffold_14, whole genome shotgun sequence
#=GS 0971_JAPDFR010000008.1_960598-960789     DE [subseq from] Sarocladium strictum strain F4-1 Contig00008, whole genome shotgun sequence
#=GS 0972_ML975311.1_94909-94726              DE [subseq from] Decorospora gaudefroyi strain P77 unplaced genomic scaffold BDW02scaffold_68, whole genome shotgun sequence
#=GS 0973_NW_024467835.1_2254609-2254798      DE [subseq from] Aspergillus wentii DTO 134E9 unplaced genomic scaffold ASPWEscaffold_4, whole genome shotgun sequence
#=GS 0974_NW_021940918.1_161937-161730        DE [subseq from] Pyricularia pennisetigena strain Br36 chromosome 4 map unlocalized Pyricularia_pennisetigena_Br36_Scf_6, whole genome shotgun sequence
#=GS 0976_CM014983.1_4753354-4753544          DE [subseq from] Pyricularia sp. CBS 133598 strain NI919 chromosome 4, whole genome shotgun sequence
#=GS 0977_JALAHZ010002752.1_1325-842          DE [subseq from] MAG: Variospora aurantia isolate LIQ74CAUR scaffold_2752, whole genome shotgun sequence
#=GS 0979_NW_026056780.1_917588-917767        DE [subseq from] Alternaria hordeiaustralica strain BMP 2776 chromosome Unknown scaffold_8, whole genome shotgun sequence
#=GS 0980_JAUIQD010000001.1_1497166-1496982   DE [subseq from] Lasiosphaeria hispida strain CBS 955.72 B0T25scaffold_1, whole genome shotgun sequence
#=GS 0981_NW_027117788.1_1414778-1414579      DE [subseq from] Lipomyces oligophaga strain CBS 7107 unplaced genomic scaffold V1516scaffold_4, whole genome shotgun sequence
#=GS 0982_ML977560.1_884433-884613            DE [subseq from] Amniculicola lignicola CBS 123094 unplaced genomic scaffold P154scaffold_5, whole genome shotgun sequence
#=GS 0983_NW_025091323.1_4565774-4565589      DE [subseq from] Alternaria atra isolate CS162 genome assembly, contig: 25, whole genome shotgun sequence
#=GS 0984_JAPDRK010000015.1_156303-157062     DE [subseq from] Cladophialophora chaetospira strain TK_41 scaffold_15, whole genome shotgun sequence
#=GS 0985_NW_026643251.1_4398993-4399180      DE [subseq from] Penicillium waksmanii strain IBT 27052 chromosome Unknown utg000004l:1.0-5674109.0:1.0-5678898.0, whole genome shotgun sequence
#=GS 0986_NW_026622728.1_2110531-2110342      DE [subseq from] Penicillium canariense strain IBT 26290 chromosome Unknown utg000001l_segment0_segment0, whole genome shotgun sequence
#=GS 0987_CM036088.1_3603593-3603403          DE [subseq from] Trichoderma cornu-damae strain KA19-0412C chromosome 2, whole genome shotgun sequence
#=GS 0988_NW_026055958.1_4849788-4849967      DE [subseq from] Alternaria triticimaculans strain BMP 0046 chromosome Unknown scaffold_1, whole genome shotgun sequence
#=GS 0989_JAZAVJ010000230.1_62227-62057       DE [subseq from] Neonectria punicea strain NRRL 64653 scaffold_230, whole genome shotgun sequence
#=GS 0991_NW_026623140.1_1745291-1745479      DE [subseq from] Penicillium atrosanguineum strain IBT 20685 chromosome Unknown utg000008l_segment0_segment0, whole genome shotgun sequence
#=GS 0992_NW_027117343.1_1803473-1803662      DE [subseq from] Phyllosticta citribraziliensis strain CPC 17464 chromosome Unknown J3D65scaffold_6, whole genome shotgun sequence
#=GS 0993_NW_026622679.1_1857951-1857765      DE [subseq from] Penicillium cosmopolitanum strain IBT 29677 chromosome Unknown utg000009l:1.0-9042332.0:1.0-9050551.0, whole genome shotgun sequence
#=GS 0994_JANUWI010000015.1_626417-626606     DE [subseq from] Plenodomus lindquistii strain US01 contig_15, whole genome shotgun sequence
#=GS 0995_NW_026643106.1_1470874-1470688      DE [subseq from] Penicillium manginii strain IBT 31320 chromosome Unknown utg000005l:1.0-5665137.0:1.0-5668048.0, whole genome shotgun sequence
#=GS 0996_NW_024468913.1_1576706-1576890      DE [subseq from] Cryphonectria parasitica EP155 unplaced genomic scaffold M406scaffold_5, whole genome shotgun sequence
#=GS 0997_MU001970.1_57134-57312              DE [subseq from] Melanomma pulvis-pyrius CBS 109.77 unplaced genomic scaffold K505scaffold_233, whole genome shotgun sequence
#=GS 0998_JALAIE010001386.1_2103-2388         DE [subseq from] MAG: Caloplaca ligustica isolate LIQ85CALI scaffold_1386, whole genome shotgun sequence
#=GS 0999_JAPUFD010000011.1_565988-565797     DE [subseq from] MAG: Ramalina farinacea isolate LIQ254RAFAR scaffold_11, whole genome shotgun sequence
#=GS 1000_NW_020291620.1_183557-183210        DE [subseq from] Aspergillus piperis CBS 112811 unplaced genomic scaffold BO85scaffold_30, whole genome shotgun sequence
#=GS 1001_NW_022156716.1_1190436-1190245      DE [subseq from] Pyricularia grisea strain NI907 chromosome Unknown Pyricularia_grisea_NI907_Scaffold_1, whole genome shotgun sequence
#=GS 1002_NW_025408554.1_1908347-1908527      DE [subseq from] Diaporthe batatas strain CRI 302-4 chromosome Unknown Contig00007, whole genome shotgun sequence
#=GS 1003_NC_026501.1_4602910-4603114         DE [subseq from] Neurospora crassa OR74A linkage group I, whole genome shotgun sequence
#=GS 1004_JALAIN010000003.1_122857-123047     DE [subseq from] MAG: Xanthomendoza cf. fulva isolate LIQ81XMZF-2 scaffold_3, whole genome shotgun sequence
#=GS 1006_JALDZI010000062.1_78334-78146       DE [subseq from] MAG: Loxospora ochrophaea isolate Spribille 41460 lox_cis_62, whole genome shotgun sequence
#=GS 1007_QGMK01003120.1_1164-975             DE [subseq from] Lachnellula suecica strain CBS 268.59 contig03120, whole genome shotgun sequence
#=GS 1008_CABFNO020001467.1_1364585-1364789   DE [subseq from] Clonostachys byssicola genome assembly, contig: 7647_1433290_64583533_7167-coooc2953x, whole genome shotgun sequence
#=GS 1009_CAUWAG010000003.1_3921059-3921249   DE [subseq from] Anthostomella pinea genome assembly, contig: contig_13, whole genome shotgun sequence
#=GS 1010_NW_026055780.1_826695-826874        DE [subseq from] Alternaria viburni strain BMP 2772 chromosome Unknown scaffold_11, whole genome shotgun sequence
#=GS 1011_NW_026250704.1_219011-218832        DE [subseq from] Alternaria infectoria strain BMP 0036 chromosome Unknown scaffold_15, whole genome shotgun sequence
#=GS 1012_NW_022987220.1_1331815-1331998      DE [subseq from] Trematosphaeria pertusa strain CBS 122368 unplaced genomic scaffold BU26scaffold_9, whole genome shotgun sequence
#=GS 1013_NC_054849.1_4331027-4330680         DE [subseq from] Aspergillus luchuensis IFO 4308 DNA, chromosome 1, nearly complete sequence
#=GS 1014_NW_022474696.1_34537-34808          DE [subseq from] Aspergillus alliaceus strain CBS 536.65 unplaced genomic scaffold BDW43scaffold_13, whole genome shotgun sequence
#=GS 1015_NW_026695307.1_2601660-2601474      DE [subseq from] Penicillium antarcticum strain IBT 31339 chromosome Unknown utg000009l_segment0_segment0, whole genome shotgun sequence
#=GS 1016_JAPETM010000024.1_127885-128072     DE [subseq from] MAG: Caeruleum heppii isolate JK 8506/TS-e1937 cae_hep_pred_24, whole genome shotgun sequence
#=GS 1017_JALDZG010000082.1_33795-33614       DE [subseq from] MAG: Lignoscripta atroalba isolate T1887 lig_atr_82, whole genome shotgun sequence
#=GS 1018_CAJVRM010000396.1_131001-131190     DE [subseq from] Hymenoscyphus albidus genome assembly, contig: scaffold44, whole genome shotgun sequence
#=GS 1019_NW_024468937.1_4597040-4596860      DE [subseq from] Cucurbitaria berberidis CBS 394.84 unplaced genomic scaffold K460scaffold_3, whole genome shotgun sequence
#=GS 1020_NW_027117329.1_2496548-2496745      DE [subseq from] Chaetomium tenue strain MPI-SDFR-AT-0079 chromosome Unknown F5144scaffold_1, whole genome shotgun sequence
#=GS 1021_JBBWUH010000005.1_64733-64922       DE [subseq from] Phyllosticta citrichinensis strain CBS 129764 IWX90scaffold_5, whole genome shotgun sequence
#=GS 1022_MCFA01000037.1_211636-211814        DE [subseq from] Clohesyomyces aquaticus strain CBS 115471 BCR34scaffold_37, whole genome shotgun sequence
#=GS 1023_MVGC01000612.1_9856-9668            DE [subseq from] Aspergillus sclerotialis strain CBS 366.77 Contig00612, whole genome shotgun sequence
#=GS 1024_CABFNQ020000410.1_62188-61985       DE [subseq from] Clonostachys rhizophaga genome assembly, contig: 16052_205735_6320021, whole genome shotgun sequence
#=GS 1025_NW_026251235.1_131312-131131        DE [subseq from] Durotheca rogersii strain YMJ 92031201 chromosome Unknown GGS23scaffold_4, whole genome shotgun sequence
#=GS 1026_NW_026623209.1_6393922-6393742      DE [subseq from] Penicillium brevicompactum strain IBT 35665 chromosome Unknown utg000006l_segment0_segment0, whole genome shotgun sequence
#=GS 1027_JANBVO010000005.1_145135-145322     DE [subseq from] Pleurostoma richardsiae strain EXF-13308 contig5, whole genome shotgun sequence
#=GS 1028_ML978713.1_2228660-2228382          DE [subseq from] Saccharata proteae CBS 121410 unplaced genomic scaffold K490scaffold_3, whole genome shotgun sequence
#=GS 1029_ML976068.1_44255-44434              DE [subseq from] Clathrospora elynae strain CBS 161.51 unplaced genomic scaffold EJ02scaffold_72, whole genome shotgun sequence
#=GS 1030_JAGPXD010000001.1_3600695-3600881   DE [subseq from] Plectosphaerella cucumerina strain MPI-CAGE-AT-0016 B0T11scaffold_1, whole genome shotgun sequence
#=GS 1031_NW_026515877.1_122318-122130        DE [subseq from] Aspergillus affinis strain CMG 70 chromosome Unknown NODE_96_length_144280_cov_85_325291, whole genome shotgun sequence
#=GS 1032_JALDZT010000093.1_86209-86021       DE [subseq from] MAG: Trapelia coarctata isolate P141 tra_coa_93, whole genome shotgun sequence
#=GS 1034_NW_022984782.1_530374-530195        DE [subseq from] Didymella exigua CBS 183.55 unplaced genomic scaffold M421scaffold_8, whole genome shotgun sequence
#=GS 1035_WUBL01000029.1_297263-297068        DE [subseq from] Xylaria multiplex strain DSM 110363 Contig_29, whole genome shotgun sequence
#=GS 1036_CAJVNO010000011.1_2220891-2220711   DE [subseq from] Penicillium olsonii genome assembly, contig: NODE_1_length_2242763_cov_86.105495, whole genome shotgun sequence
#=GS 1037_NW_020194483.1_883390-883201        DE [subseq from] Amorphotheca resinae ATCC 22711 unplaced genomic scaffold M430scaffold_13, whole genome shotgun sequence
#=GS 1038_CDMC01000006.1_2503187-2502937      DE [subseq from] Aspergillus calidoustus genome assembly Acal_Allpaths_LG, scaffold SCAF6, whole genome shotgun sequence
#=GS 1039_JBBPBF010000025.1_55127-55317       DE [subseq from] Phyllosticta paracitricarpa strain CBS 141358 JOL62scaffold_25, whole genome shotgun sequence
#=GS 1040_JBBPEG010000070.1_2072-1882         DE [subseq from] Phyllosticta citricarpa strain CBS 122482 IWX92scaffold_70, whole genome shotgun sequence
#=GS 1041_KL660239.1_70963-70782              DE [subseq from] Stachybotrys chlorohalonata IBT 40285 unplaced genomic scaffold scaffold1173, whole genome shotgun sequence
#=GS 1042_BDMC01000002.1_1140479-1140279      DE [subseq from] Fungal sp. No.14919 DNA, contig: Contig0002, whole genome shotgun sequence
#=GS 1043_NC_017851.1_962085-961892           DE [subseq from] Pyricularia oryzae 70-15 chromosome 4, whole genome shotgun sequence
#=GS 1046_NW_022474205.1_7905708-7905520      DE [subseq from] Venustampulla echinocandica strain BP 5553 chromosome Unknown scaffold_0, whole genome shotgun sequence
#=GS 1047_SWKW01000198.1_35392-35212          DE [subseq from] Didymella keratinophila strain 9M1 scaffold_198, whole genome shotgun sequence
#=GS 1048_NW_026250092.1_2255309-2255488      DE [subseq from] Alternaria conjuncta strain BMP 0040 chromosome Unknown scaffold_3, whole genome shotgun sequence
#=GS 1049_JAPEUQ010000004.1_3707460-3707278   DE [subseq from] Kalmusia sp. IMI 367209 scaffold_4, whole genome shotgun sequence
#=GS 1050_CAJVOY010000074.1_427210-427027     DE [subseq from] Penicillium salamii genome assembly, contig: NODE_18_length_579982_cov_16.604945, whole genome shotgun sequence
#=GS 1051_NW_006912898.1_635229-634473        DE [subseq from] Capronia coronata CBS 617.96 chromosome Unknown acBCG-supercont1.6, whole genome shotgun sequence
#=GS 1052_JAPEUZ010000024.1_752448-752632     DE [subseq from] Didymella sp. IMI 355093 scaffold_24, whole genome shotgun sequence
#=GS 1053_NC_054391.1_2825000-2824817         DE [subseq from] Drechmeria coniospora strain ARSEF 6962 chromosome 03, whole genome shotgun sequence
#=GS 1054_MU853417.1_534481-534301            DE [subseq from] Trichocladium antarcticum strain CBS 123565 unplaced genomic scaffold BT67scaffold_17, whole genome shotgun sequence
#=GS 1055_JALAHV010000020.1_12010-12318       DE [subseq from] MAG: Usnochroma carphineum isolate LIQ69CCAR scaffold_20, whole genome shotgun sequence
#=GS 1056_AZHD01000001.1_1383331-1383152      DE [subseq from] Niveomyces insectorum RCEF 264 scaffold_1, whole genome shotgun sequence
#=GS 1057_NW_007361004.1_1309652-1309841      DE [subseq from] Glarea lozoyensis ATCC 20868 chromosome Unknown GLAREA9, whole genome shotgun sequence
#=GS 1059_MU251417.1_49248-49432              DE [subseq from] Amylocarpus encephaloides strain TRa018bII unplaced genomic scaffold BJ875scaffold_62, whole genome shotgun sequence
#=GS 1060_NW_022985183.1_176144-175964        DE [subseq from] Lindgomyces ingoldianus strain ATCC 200398 unplaced genomic scaffold BDR25scaffold_22, whole genome shotgun sequence
#=GS 1061_JAQQPM010000007.1_2769846-2769666   DE [subseq from] Phyllachora maydis strain PM02 Contig_7, whole genome shotgun sequence
#=GS 1062_QGMF01000263.1_1137-1327            DE [subseq from] Lachnellula arida strain CBS 203.66 contig00263, whole genome shotgun sequence
#=GS 1063_QGML01001344.1_8444-8634            DE [subseq from] Lachnellula willkommii strain CBS 172.35 contig01344, whole genome shotgun sequence
#=GS 1064_NC_016472.1_4050505-4050325         DE [subseq from] Thermothelomyces thermophilus ATCC 42464 chromosome 1, complete sequence
#=GS 1066_NC_054860.1_1378425-1378686         DE [subseq from] Aspergillus puulaauensis MK2 DNA, chromosome 4, nearly complete sequence
#=GS 1067_MU864365.1_37542-37354              DE [subseq from] Podospora australis strain PSN309 unplaced genomic scaffold QBC35scaffold_16, whole genome shotgun sequence
#=GS 1068_JAPETZ010000191.1_13430-13249       DE [subseq from] MAG: Piccolia ochrophora isolate Spribille 37415/TS-e1976 pic_ocr_pred_191, whole genome shotgun sequence
#=GS 1069_KV748207.1_853405-853585            DE [subseq from] Cenococcum geophilum 1.58 unplaced genomic scaffold K441scaffold_32, whole genome shotgun sequence
#=GS 1070_ML994706.1_356707-356887            DE [subseq from] Zopfia rhizophila CBS 207.26 unplaced genomic scaffold K469scaffold_97, whole genome shotgun sequence
#=GS 1071_JAJTIW010000005.1_1306198-1306386   DE [subseq from] Hymenoscyphus varicosporioides strain PMI_453 BGZ60scaffold_5, whole genome shotgun sequence
#=GS 1072_NW_022157262.1_60505-60317          DE [subseq from] Lachnellula hyalina strain CBS 185.66 chromosome Unknown contig00148, whole genome shotgun sequence
#=GS 1073_NW_026848220.1_2327410-2327592      DE [subseq from] Lasiosphaeria miniovina strain SMH2392-1A chromosome Unknown B0T26scaffold_1, whole genome shotgun sequence
#=GS 1074_MU004508.1_51582-51858              DE [subseq from] Lophiostoma macrostomum CBS 122681 unplaced genomic scaffold K491scaffold_221, whole genome shotgun sequence
#=GS 1075_QGMG01000822.1_7977-8167            DE [subseq from] Lachnellula cervina strain CBS 625.97 contig00822, whole genome shotgun sequence
#=GS 1076_KV453843.1_126375-125995            DE [subseq from] Tortispora caseinolytica NRRL Y-17796 unplaced genomic scaffold CANCAscaffold_3, whole genome shotgun sequence
#=GS 1077_NW_025763370.1_2551240-2551423      DE [subseq from] Aspergillus melleus strain CBS 546.65 chromosome Unknown contig1, whole genome shotgun sequence
#=GS 1078_NW_027117278.1_59162-59352          DE [subseq from] Phyllosticta citriasiana strain CBS 120426 chromosome Unknown IWZ02scaffold_1, whole genome shotgun sequence
#=GS 1079_KZ559499.1_179260-179447            DE [subseq from] Aspergillus taichungensis strain IBT 19404 unplaced genomic scaffold BDW42scaffold_4, whole genome shotgun sequence
#=GS 1080_NW_023336189.1_1269796-1269981      DE [subseq from] Geosmithia morbida isolate 1262 chromosome Unknown scaffold_2, whole genome shotgun sequence
#=GS 1081_NW_020194404.1_768389-768571        DE [subseq from] Aspergillus steynii IBT 23096 chromosome Unknown P170scaffold_7, whole genome shotgun sequence
#=GS 1082_MU377080.1_16211-16017              DE [subseq from] Xylaria digitata strain CBS 161.22 unplaced genomic scaffold GGR58scaffold_141, whole genome shotgun sequence
#=GS 1083_NW_026944220.1_351101-350921        DE [subseq from] Parathielavia appendiculata strain CBS 731.68 unplaced genomic scaffold N657scaffold_1, whole genome shotgun sequence
#=GS 1084_MU628200.1_81188-81009              DE [subseq from] Aspergillus carlsbadensis strain CBS 123894 unplaced genomic scaffold BJY00scaffold_41, whole genome shotgun sequence
#=GS 1085_JAHEWH010000019.1_307164-306976     DE [subseq from] Halenospora varia strain MPI-CAGE-AT-0135 B0J14scaffold_19, whole genome shotgun sequence
#=GS 1086_JAPETT010000006.1_49921-49734       DE [subseq from] MAG: Claussenomyces sp. TS43310 isolate Spribille 43310/TS-e1940 claussen_pred_6, whole genome shotgun sequence
#=GS 1087_NW_026622714.1_3243105-3242917      DE [subseq from] Penicillium bovifimosum strain IBT 22155 chromosome Unknown utg000005l_segment0_segment0, whole genome shotgun sequence
#=GS 1088_JALAIJ010000116.1_101109-100824     DE [subseq from] MAG: Gyalolechia ehrenbergii isolate LIQ76CEHR scaffold_116, whole genome shotgun sequence
#=GS 1089_MU860159.1_49123-49307              DE [subseq from] Achaetomium macrosporum strain CBS 532.94 unplaced genomic scaffold C8A03scaffold_157, whole genome shotgun sequence
#=GS 1091_JAPEUU010000631.1_7337-7527         DE [subseq from] Neurospora sp. IMI 360204 scaffold_631, whole genome shotgun sequence
#=GS 1092_JAQIZY010000014.1_568128-567937     DE [subseq from] Penicillium frequentans strain IBT 35677 utg000015l_segment0_segment0, whole genome shotgun sequence
#=GS 1093_JALDZU010000160.1_26448-26263       DE [subseq from] MAG: Varicellaria rhodocarpa isolate T1912 var_rho_160, whole genome shotgun sequence
#=GS 1094_JAPEUS010000008.1_860776-860956     DE [subseq from] Collariella sp. IMI 366227 scaffold_8, whole genome shotgun sequence
#=GS 1095_NW_026643207.1_2974612-2974802      DE [subseq from] Penicillium taxi strain IBT 34144 chromosome Unknown utg000005l_segment0_segment0, whole genome shotgun sequence
#=GS 1096_RAQS01000141.1_23150-23334          DE [subseq from] Aspergillus sp. HF37 contig00141, whole genome shotgun sequence
#=GS 1097_NW_026643155.1_2681154-2680938      DE [subseq from] Penicillium subrubescens strain IBT 31985 chromosome Unknown utg000005l_segment0_segment0, whole genome shotgun sequence
#=GS 1099_NW_026944383.1_3032938-3033128      DE [subseq from] Neurospora tetraspora strain CBS 560.94 chromosome Unknown B0H65scaffold_1, whole genome shotgun sequence
#=GS 1101_NW_026643117.1_1508436-1508625      DE [subseq from] Penicillium longicatenatum strain IBT 33135 chromosome Unknown contig_11_segment0_segment0, whole genome shotgun sequence
#=GS 1102_QGMJ01001611.1_1106-916             DE [subseq from] Lachnellula subtilissima strain CBS 197.66 contig01611, whole genome shotgun sequence
#=GS 1103_NW_027042484.1_568755-569009        DE [subseq from] Exophiala bonariae strain CCFEE 5792 chromosome Unknown scaffold_9, whole genome shotgun sequence
#=GS 1104_NW_022985441.1_438568-438748        DE [subseq from] Mytilinidion resinicola strain CBS 304.34 unplaced genomic scaffold BDZ99scaffold_5, whole genome shotgun sequence
#=GS 1105_VCAU01000126.1_66885-66696          DE [subseq from] Aspergillus nanangensis strain MST-FP2251 scaffold_126, whole genome shotgun sequence
#=GS 1106_JAKLMC020000040.1_106469-106914     DE [subseq from] Knufia fluminis strain FJI-L2-BK-P2 scaffold_40, whole genome shotgun sequence
#=GS 1107_NW_027042699.1_166228-165783        DE [subseq from] Knufia obscura strain CCFEE 5817 isolate CBS 148926 chromosome Unknown scaffold_13, whole genome shotgun sequence
#=GS 1108_NW_026944073.1_164365-164185        DE [subseq from] Dichotomopilus funicola strain CBS 141.50 unplaced genomic scaffold C8A04scaffold_52, whole genome shotgun sequence
#=GS 1109_NW_015971148.1_3771194-3771014      DE [subseq from] Sporothrix schenckii 1099-18 chromosome Unknown Cont47, whole genome shotgun sequence
#=GS 1110_NW_026944365.1_525584-524825        DE [subseq from] Exophiala viscosa unplaced genomic scaffold EDD37scaffold_13, whole genome shotgun sequence
#=GS 1113_JAUTDP010000007.1_2117177-2117363   DE [subseq from] Sordaria brevicollis strain FGSC 1904 B0T20scaffold_7, whole genome shotgun sequence
#=GS 1114_NW_026643173.1_438392-438204        DE [subseq from] Penicillium verhagenii strain IBT 33310 chromosome Unknown utg000009l_segment0_segment0, whole genome shotgun sequence
#=GS 1115_NW_026643074.1_482332-482141        DE [subseq from] Penicillium pulvis strain IBT 33274 chromosome Unknown contig_1_segment0_segment0, whole genome shotgun sequence
#=GS 1116_NW_020194338.1_890155-889969        DE [subseq from] Aspergillus campestris IBT 28561 chromosome Unknown P168scaffold_3, whole genome shotgun sequence
#=GS 1117_GL876971.1_477160-477341            DE [subseq from] Magnaporthe poae ATCC 64411 unplaced genomic scaffold supercont1.6, whole genome shotgun sequence
#=GS 1118_MU854318.1_76819-76638              DE [subseq from] Parachaetomium inaequale strain CBS 284.82 unplaced genomic scaffold C8A01scaffold_3, whole genome shotgun sequence
#=GS 1119_JAKRRZ010002658.1_2515-2720         DE [subseq from] Podosphaera aphanis isolate DRCT72020 contig_2658, whole genome shotgun sequence
#=GS 1121_MU004191.1_643230-643050            DE [subseq from] Lophium mytilinum strain CBS 269.34 unplaced genomic scaffold BU16scaffold_11, whole genome shotgun sequence
#=GS 1123_NW_027041841.1_186802-186618        DE [subseq from] Canariomyces arenarius strain CBS 508.74 unplaced genomic scaffold N656scaffold_19, whole genome shotgun sequence
#=GS 1124_JAQKAK010000004.1_495776-495575     DE [subseq from] Penicillium tannophilum strain IBT 21756 utg000004l_segment0_segment0, whole genome shotgun sequence
#=GS 1125_KV745196.1_33622-33433              DE [subseq from] Lepidopterella palustris CBS 459.81 unplaced genomic scaffold K432scaffold_392, whole genome shotgun sequence
#=GS 1126_MU839830.1_442003-441797            DE [subseq from] Echria macrotheca strain PSN4 unplaced genomic scaffold QBC47scaffold_4, whole genome shotgun sequence
#=GS 1128_NW_017971432.1_248125-247945        DE [subseq from] Talaromyces atroroseus strain IBT 11181 chromosome Unknown scaffold_0, whole genome shotgun sequence
#=GS 1129_KZ805412.1_94764-94576              DE [subseq from] Periconia macrospinosa strain DSE2036 unplaced genomic scaffold DM02scaffold_113, whole genome shotgun sequence
#=GS 1130_QMFL01000026.1_1476965-1476704      DE [subseq from] Penicillium rolfsii strain F1880 scaffold_0, whole genome shotgun sequence
#=GS 1131_MU007121.1_69388-70200              DE [subseq from] Tothia fuscella strain CBS 130266 unplaced genomic scaffold EJ08scaffold_113, whole genome shotgun sequence
#=GS 1133_NW_017253254.1_169040-169791        DE [subseq from] Phialophora attinorum strain CBS 131958 chromosome Unknown Contig26, whole genome shotgun sequence
#=GS 1134_QGMI01000215.1_45682-45492          DE [subseq from] Lachnellula occidentalis strain CBS 160.35 contig00215, whole genome shotgun sequence
#=GS 1136_NW_026643148.1_695994-695806        DE [subseq from] Penicillium odoratum strain IBT 22623 chromosome Unknown utg000006l_segment0_segment0, whole genome shotgun sequence
#=GS 1137_NW_026643272.1_1268590-1268865      DE [subseq from] Penicillium mononematosum strain IBT 11891 chromosome Unknown utg000002l:1.0-8112719.0:1.0-8118358.0, whole genome shotgun sequence
#=GS 1138_JALAID010000040.1_3470-3293         DE [subseq from] MAG: Umbilicaria vellea isolate LIQ84UMVE scaffold_40, whole genome shotgun sequence
#=GS 1140_NW_020194028.1_26374-26559          DE [subseq from] Aspergillus candidus strain CBS 102.13 unplaced genomic scaffold BDW47scaffold_23, whole genome shotgun sequence
#=GS 1142_MCBS01023226.1_2561-3348            DE [subseq from] Golovinomyces cichoracearum isolate UMSG1 GcM1_contig_8810, whole genome shotgun sequence
#=GS 1143_NW_014040569.1_763002-762806        DE [subseq from] Grosmannia clavigera kw1407 unplaced genomic scaffold GCSC_89, whole genome shotgun sequence
#=GS 1145_NW_027117442.1_2995440-2995628      DE [subseq from] Phyllosticta capitalensis strain CBS 128856 chromosome Unknown BKA78scaffold_4, whole genome shotgun sequence
#=GS 1147_NW_026695314.1_585108-584920        DE [subseq from] Penicillium chermesinum strain IBT 19713 chromosome Unknown utg000004l:1.0-3345178.0:1.0-3348027.0, whole genome shotgun sequence
#=GS 1149_NW_025763520.1_1426719-1426440      DE [subseq from] Boeremia exigua strain MPI-SDFR-AT-0100 chromosome Unknown C7974scaffold_3, whole genome shotgun sequence
#=GS 1150_JAGTJO010000001.1_3201388-3201208   DE [subseq from] Sordaria sp. MPI-SDFR-AT-0083 B0T09scaffold_1, whole genome shotgun sequence
#=GS 1151_NC_089371.1_4261639-4261819         DE [subseq from] Sordaria macrospora chromosome 1, complete sequence
#=GS 1152_NW_006913295.1_161162-161350        DE [subseq from] Coniosporium apollinis CBS 100218 chromosome Unknown supercont1.33, whole genome shotgun sequence
#=GS 1153_NW_026622737.1_3083572-3083830      DE [subseq from] Penicillium cataractarum strain IBT 29864 chromosome Unknown utg000001l, whole genome shotgun sequence
#=GS 1154_CP042188.1_2435063-2434810          DE [subseq from] Venturia effusa strain albino chromosome 4, complete sequence
#=GS 1155_AP025352.1_1483401-1483122          DE [subseq from] Monascus purpureus KUPM5 DNA, chromosome 8, complete sequence
#=GS 1156_NC_016458.1_4015603-4015782         DE [subseq from] Thermothielavioides terrestris NRRL 8126 chromosome 2, complete sequence
#=GS 1157_NW_026623162.1_3204227-3204040      DE [subseq from] Penicillium angulare strain IBT 27051 chromosome Unknown utg000003l_segment0_segment0, whole genome shotgun sequence
#=GS 1158_NW_008804548.1_2827473-2827290      DE [subseq from] Gaeumannomyces tritici R3-111a-1 unplaced genomic scaffold supercont2.4, whole genome shotgun sequence
#=GS 1159_JAPEUC010000022.1_266280-266100     DE [subseq from] MAG: Sarcosagium campestre isolate Spribille 41927/TS-e1948 sar_cam_pred_22, whole genome shotgun sequence
#=GS 1162_JAQJAG010000007.1_3447819-3447632   DE [subseq from] Penicillium lividum strain IBT 13676 utg000007l_segment0_segment0, whole genome shotgun sequence
#=GS 1163_MU857610.1_43639-43452              DE [subseq from] Corynascus novoguineensis strain CBS 359.72 unplaced genomic scaffold C7999scaffold_10, whole genome shotgun sequence
#=GS 1164_JAULSU010000001.1_5061549-5061738   DE [subseq from] Immersiella caudata strain CBS 606.72 B0T14scaffold_1, whole genome shotgun sequence
#=GS 1165_JAPETI010000007.1_141436-141625     DE [subseq from] MAG: Alyxoria varia isolate Spribille s.n. 20.09.2020/TS-e1968 aly_var_pred_7, whole genome shotgun sequence
#=GS 1166_NC_064651.1_2092177-2091990         DE [subseq from] Penicillium oxalicum strain HP7-1 chromosome II, whole genome shotgun sequence
#=GS 1168_NW_022985030.1_130417-130239        DE [subseq from] Dothidotthia symphoricarpi CBS 119687 unplaced genomic scaffold P153scaffold_23, whole genome shotgun sequence
#=GS 1169_CAJPDT010000061.1_73034-73576       DE [subseq from] Imshaugia aleurites genome assembly, contig: IMSHAL_61, whole genome shotgun sequence
#=GS 1170_WIWV01000124.1_40850-41030          DE [subseq from] Penicillium ucsense strain S1M29 PECM_scaffold_124, whole genome shotgun sequence
#=GS 1171_MU839170.1_77273-77453              DE [subseq from] Copromyces sp. CBS 386.78 unplaced genomic scaffold QBC45scaffold_92, whole genome shotgun sequence
#=GS 1172_NW_026944429.1_3690703-3690883      DE [subseq from] Chaetomium strumarium strain CBS 333.67 chromosome Unknown B0T15scaffold_1, whole genome shotgun sequence
#=GS 1173_NW_024467862.1_1558833-1558655      DE [subseq from] Aspergillus sydowii CBS 593.65 unplaced genomic scaffold ASPSYscaffold_4, whole genome shotgun sequence
#=GS 1174_NW_026623174.1_574968-574788        DE [subseq from] Penicillium diatomitis strain IBT 30728 chromosome Unknown utg000002l_segment0_segment0, whole genome shotgun sequence
#=GS 1175_NC_057363.1_1972168-1971980         DE [subseq from] Aspergillus chevalieri M1 DNA, chromosome 2, nearly complete sequence
#=GS 1176_NW_024467134.1_1978501-1978681      DE [subseq from] Sporothrix brasiliensis 5110 chromosome Unknown Cont15, whole genome shotgun sequence
#=GS 1177_JAPETW010000468.1_4699-4490         DE [subseq from] MAG: Lichina confinis isolate Spribille 39809/TS-e1935 lic_con_pred_468, whole genome shotgun sequence
#=GS 1178_MU863634.1_209085-208907            DE [subseq from] Parathielavia hyrcaniae strain CBS 757.83 unplaced genomic scaffold N658scaffold_11, whole genome shotgun sequence
#=GS 1179_MU865916.1_812646-812836            DE [subseq from] Podospora aff. communis PSN243 unplaced genomic scaffold QBC34scaffold_4, whole genome shotgun sequence
#=GS 1180_CAOQHR010000007.1_2661370-2661186   DE [subseq from] Periconia digitata strain CNCM I-4278 genome assembly, contig: Pdig07, whole genome shotgun sequence
#=GS 1182_NW_024467528.1_979335-979513        DE [subseq from] Aspergillus versicolor CBS 583.65 unplaced genomic scaffold ASPVEscaffold_5, whole genome shotgun sequence
#=GS 1183_NJEV01000426.1_9013-9190            DE [subseq from] Cordyceps sp. RAO-2017 strain 1346 Contig_426, whole genome shotgun sequence
#=GS 1185_MU859104.1_108574-108756            DE [subseq from] Pseudoneurospora amorphoporcata strain CBS 626.80 unplaced genomic scaffold QBC32scaffold_44, whole genome shotgun sequence
#=GS 1186_NW_019208916.1_460347-460169        DE [subseq from] Penicilliopsis zonata CBS 506.65 unplaced genomic scaffold ASPZOscaffold_6, whole genome shotgun sequence
#=GS 1187_WHUX01000012.1_309297-308953        DE [subseq from] Terfezia claveryi strain T7 BGX38scaffold_12, whole genome shotgun sequence
#=GS 1188_LBBL01000060.1_47959-48148          DE [subseq from] Ceratocystis platani strain CFO contig_00060, whole genome shotgun sequence
#=GS 1189_JAVRRQ010000827.1_6573-6387         DE [subseq from] Oleoguttula sp. CCFEE 6159 scaffold_827, whole genome shotgun sequence
#=GS 1191_WHUZ01000034.1_476326-476673        DE [subseq from] Kalaharituber pfeilii strain F3 BDZ91scaffold_34, whole genome shotgun sequence
#=GS 1192_NW_022986870.1_162044-161865        DE [subseq from] Westerdykella ornata strain CBS 379.55 unplaced genomic scaffold EI97scaffold_20, whole genome shotgun sequence
#=GS 1193_ML986662.1_98664-98486              DE [subseq from] Didymosphaeria enalia strain CBS 304.66 unplaced genomic scaffold CC78scaffold_85, whole genome shotgun sequence
#=GS 1194_NAJN01000120.1_6060-5874            DE [subseq from] Cryomyces minteri strain CCFEE 5187 scaffold_120, whole genome shotgun sequence
#=GS 1195_ML121549.1_242725-243069            DE [subseq from] Terfezia boudieri ATCC MYA-4762 unplaced genomic scaffold L211scaffold_23, whole genome shotgun sequence
#=GS 1196_KZ825916.1_75519-75706              DE [subseq from] Aspergillus ellipticus CBS 707.79 unplaced genomic scaffold BO71scaffold_120, whole genome shotgun sequence
#=GS 1197_NW_019170456.1_308787-308599        DE [subseq from] Aspergillus glaucus CBS 516.65 unplaced genomic scaffold ASPGLscaffold_4, whole genome shotgun sequence
#=GS 1198_JAJSPD010000017.1_572094-572289     DE [subseq from] Bisporella sp. PMI_857 B0O99scaffold_17, whole genome shotgun sequence
#=GS 1200_CDHK01000002.1_1781965-1782166      DE [subseq from] Penicillium brasilianum genome assembly Pbras_Allpaths-LG, scaffold SCAF2, whole genome shotgun sequence
#=GS 1201_JAULSV010000001.1_5106033-5106212   DE [subseq from] Cercophora newfieldiana strain SMH2532-1 B0T16scaffold_1, whole genome shotgun sequence
#=GS 1202_NW_024467300.1_368757-368945        DE [subseq from] Aspergillus ruber CBS 135680 unplaced genomic scaffold scaffold00004, whole genome shotgun sequence
#=GS 1204_QVQW01000029.1_69411-69222          DE [subseq from] Coniochaeta pulveracea strain CAB683 scaffold_29, whole genome shotgun sequence
#=GS 1205_NW_015971801.1_208830-209018        DE [subseq from] Scedosporium apiospermum strain IHEM 14462 chromosome Unknown SEQ_SAPIO_0100, whole genome shotgun sequence
#=GS 1206_CASHTG010000019.1_1825265-1825084   DE [subseq from] Parascedosporium putredinis genome assembly, contig: Graphium_7, whole genome shotgun sequence
#=GS 1207_NW_015622182.1_170978-170746        DE [subseq from] Verruconis gallopava strain CBS 43764 unplaced genomic scaffold supercont1.46, whole genome shotgun sequence
#=GS 1208_LAZP02000001.1_132984-133170        DE [subseq from] Ophiocordyceps unilateralis strain SC16a scaffold_1, whole genome shotgun sequence
#=GS 1209_JAGYIB010000152.1_13198-14076       DE [subseq from] Ascosphaera pollenicola strain ATCC 62712 scaffold_152, whole genome shotgun sequence
#=GS 1210_JAPDRP010000025.1_407508-407696     DE [subseq from] Cladosporium sp. JES 115 strain JES_115 scaffold_25, whole genome shotgun sequence
#=GS 1211_NW_026261565.1_22924-23161          DE [subseq from] Candida jiufengensis strain CBS 10846 chromosome Unknown scaffold15, whole genome shotgun sequence
#=GS 1212_ML996688.1_785688-785433            DE [subseq from] Trichodelitschia bisporula strain CBS 262.69 unplaced genomic scaffold EJ06scaffold_2, whole genome shotgun sequence
#=GS 1213_NW_022985068.1_501389-501210        DE [subseq from] Eremomyces bilateralis CBS 781.70 unplaced genomic scaffold P152scaffold_2, whole genome shotgun sequence
#=GS 1214_JAPETJ010000012.1_339308-339131     DE [subseq from] MAG: Bathelium mastoideum isolate Aptroot 80729/TS-e1944 bat_mas_pred_12, whole genome shotgun sequence
#=GS 1215_JABSSW010000033.1_434237-434418     DE [subseq from] Physcia stellaris isolate C0375214F Contig_033, whole genome shotgun sequence
#=GS 1216_JAUEDM010000001.1_4718888-4719193   DE [subseq from] Apodospora peruviana strain CBS 118394 B0H66scaffold_1, whole genome shotgun sequence
#=GS 1217_SNSD01000019.1_289028-288772        DE [subseq from] Venturia nashicola strain MAFF615029 MAFF615029_SCAF0019, whole genome shotgun sequence
#=GS 1218_ML991785.1_424387-424565            DE [subseq from] Viridothelium virens strain Tuck. ex Michener unplaced genomic scaffold EV356scaffold_15, whole genome shotgun sequence
#=GS 1220_MU253763.1_68725-68529              DE [subseq from] Calycina marina strain TRa3180A unplaced genomic scaffold BJ878scaffold_27, whole genome shotgun sequence
#=GS 1221_NW_023501049.1_560708-561246        DE [subseq from] Letharia columbiana isolate WasteWater2 chromosome Unknown Sc0000011_s2, whole genome shotgun sequence
#=GS 1222_JANTQB010000034.1_150533-150736     DE [subseq from] Myotisia sp. PD_48 scaffold_34, whole genome shotgun sequence
#=GS 1223_NW_023502975.1_1065769-1066303      DE [subseq from] Letharia lupina isolate WasteWater1 chromosome Unknown contig_6, whole genome shotgun sequence
#=GS 1224_CAJPDR010000270.1_8001-8291         DE [subseq from] MAG: Alectoria fallacina genome assembly, contig: ALECFAL_270, whole genome shotgun sequence
#=GS 1225_ML119705.1_5205-5546                DE [subseq from] Ascobolus immersus RN42 unplaced genomic scaffold BJ508scaffold_61, whole genome shotgun sequence
#=GS 1226_ONZQ02000023.1_39088-38902          DE [subseq from] Cephalotrichum gorgonifer genome assembly, contig: DNG_scaffold_023, whole genome shotgun sequence
#=GS 1227_PEDP01000985.1_4917-4733            DE [subseq from] Erysiphe pulchra isolate Cflorida contig_985, whole genome shotgun sequence
#=GS 1228_JAAQQW010000007.1_530162-530396     DE [subseq from] Yarrowia sp. C11 C11_7, whole genome shotgun sequence
#=GS 1231_MU858067.1_64715-64426              DE [subseq from] Rhypophila decipiens strain PSN293 unplaced genomic scaffold QBC37scaffold_23, whole genome shotgun sequence
#=GS 1232_MU001678.1_673564-673259            DE [subseq from] Lineolata rhizophorae strain ATCC 16933 unplaced genomic scaffold BDY21scaffold_9, whole genome shotgun sequence
#=GS 1233_NW_020290407.1_1576016-1576258      DE [subseq from] Aspergillus heteromorphus CBS 117.55 chromosome Unknown BO70scaffold_2, whole genome shotgun sequence
#=GS 1235_JAWDJW010008296.1_1063-1250         DE [subseq from] Coniosporium uncinatum strain CCFEE 5737 scaffold_3925, whole genome shotgun sequence
#=GS 1236_NW_026623156.1_5066714-5066906      DE [subseq from] Penicillium daleae strain IBT 16125 chromosome Unknown utg000008l_segment0_segment0, whole genome shotgun sequence
#=GS 1237_VXIS01000015.1_125007-125381        DE [subseq from] Sphaerosporella brunnea strain Sb_GMNB300 FN846scaffold_15, whole genome shotgun sequence
#=GS 1238_NW_006383037.1_469795-469976        DE [subseq from] Chaetomium thermophilum var. thermophilum DSM 1495 unplaced genomic scaffold scf7180000011821, whole genome shotgun sequence
#=GS 1239_NC_018218.1_134383-134620           DE [subseq from] Zymoseptoria tritici IPO323 chromosome 1, whole genome shotgun sequence
#=GS 1240_NW_027117719.1_97100-97534          DE [subseq from] Lipomyces arxii strain Phaff 12-163 unplaced genomic scaffold V1512scaffold_20, whole genome shotgun sequence
#=GS 1241_AZGZ01000048.1_19560-20449          DE [subseq from] Ascosphaera apis ARSEF 7405 Scaffold_48, whole genome shotgun sequence
#=GS 1242_JAACLJ010000003.1_2445126-2444939   DE [subseq from] Ophiocordyceps camponoti-floridani strain EC05 scaffold_03, whole genome shotgun sequence
#=GS 1243_NW_015622505.1_4812627-4811855      DE [subseq from] Exophiala mesophila strain CBS 40295 unplaced genomic scaffold supercont1.2, whole genome shotgun sequence
#=GS 1244_NC_089382.1_4436713-4436485         DE [subseq from] Yarrowia lipolytica chromosome E, complete sequence
#=GS 1245_WHUY01000034.1_535656-535996        DE [subseq from] Tirmania nivea strain G3 EV426scaffold_34, whole genome shotgun sequence
#=GS 1246_NJES01000608.1_1584-1398            DE [subseq from] Ophiocordyceps camponoti-rufipedis strain Map16 Contig_608, whole genome shotgun sequence
#=GS 1248_MCFK01004806.1_2213-2024            DE [subseq from] Erysiphe neolycopersici isolate UMSG2 OnM2_contig_420, whole genome shotgun sequence
#=GS 1249_CM045619.1_840693-840524            DE [subseq from] Erysiphe necator strain EnFRAME01 chromosome 1, whole genome shotgun sequence
#=GS 1250_MU122118.1_452404-452749            DE [subseq from] Wilcoxina mikolae CBS 423.85 unplaced genomic scaffold K440scaffold_28, whole genome shotgun sequence
#=GS 1251_WHVE01000027.1_35067-35412          DE [subseq from] Trichophaea hybrida strain UTF0779 BDD12scaffold_27, whole genome shotgun sequence
#=GS 1252_NW_027117623.1_1066507-1065943      DE [subseq from] Limtongia smithiae strain NRRL Y-17922 unplaced genomic scaffold V1518scaffold_2, whole genome shotgun sequence
#=GS 1253_MU006092.1_1291893-1291632          DE [subseq from] Patellaria atrata CBS 101060 unplaced genomic scaffold M501scaffold_4, whole genome shotgun sequence
#=GS 1255_JALDZB010000041.1_225382-225198     DE [subseq from] MAG: Agyrium rufum isolate Spribille 39798 agy_ruf_41, whole genome shotgun sequence
#=GS 1256_NW_027117988.1_465417-465011        DE [subseq from] Dipodascopsis tothii strain CBS 759.85 unplaced genomic scaffold V1510scaffold_4, whole genome shotgun sequence
#=GS 1257_NW_025065153.1_241294-240940        DE [subseq from] Ogataea haglerorum isolate 81-453-3 chromosome Unknown 81-453-3_NODE_3_length_672639_cov_96.912891, whole genome shotgun sequence
#=GS 1258_JAPETR010000029.1_185528-186253     DE [subseq from] MAG: Chrysothrix sp. TS-e1954 isolate Spribille s.n. 12.05.2019/TS-e1954 chri_sp_pred_29, whole genome shotgun sequence
#=GS 1261_JAPZLL010000012.1_96475-96656       DE [subseq from] Cercophora sp. LCS_1 cersp.18_scaffold_12, whole genome shotgun sequence
#=GS 1262_ML220123.1_187941-187704            DE [subseq from] Ascodesmis nigricans strain CBS 389.68 unplaced genomic scaffold EX30scaffold_12, whole genome shotgun sequence
#=GS 1263_NW_017962921.1_636515-636320        DE [subseq from] Ascoidea rubescens DSM 1968 unplaced genomic scaffold ASCRUscaffold_9, whole genome shotgun sequence
#=GS 1264_JAGYIA010002275.1_577-391           DE [subseq from] Ascosphaera atra strain ARSEF 5147 scaffold_4550, whole genome shotgun sequence
#=GS 1266_NW_025065215.1_473203-473578        DE [subseq from] Ogataea angusta isolate 61-244 chromosome Unknown 61-244_NODE_1_length_1302399_cov_90.877568, whole genome shotgun sequence
#=GS 1267_NW_025764223.1_151402-151079        DE [subseq from] Ogataea philodendri strain CBS6075 chromosome Unknown scaffold8, whole genome shotgun sequence
#=GS 1269_NAJO01000002.1_862472-862250        DE [subseq from] Cryoendolithus antarcticus strain CCFEE 5527 scaffold_2, whole genome shotgun sequence
#=GS 1270_NW_026250439.1_152927-152691        DE [subseq from] Tricharina praecox strain CBS 144465 chromosome Unknown BZA05scaffold_37, whole genome shotgun sequence
#=GS 1271_ML120364.1_528417-528095            DE [subseq from] Choiromyces venosus 120613-1 unplaced genomic scaffold L873scaffold_14, whole genome shotgun sequence
#=GS 1272_NW_017963664.1_189477-189643        DE [subseq from] Cyberlindnera jadinii NRRL Y-1542 unplaced genomic scaffold CYBJAscaffold_13, whole genome shotgun sequence
#=GS 1273_JAGYHZ010000921.1_3804-4157         DE [subseq from] Ascosphaera aggregata strain USDA-ARS PIBMSR Wild2 scaffold_921, whole genome shotgun sequence
#=GS 1274_NW_006921535.1_5096882-5097071      DE [subseq from] Pseudocercospora fijiensis CIRAD86 unplaced genomic scaffold MYCFIscaffold_4, whole genome shotgun sequence
#=GS 1276_JABCIY010000169.1_182726-182889     DE [subseq from] Pseudocercospora fuligena strain PF001 tig00004177, whole genome shotgun sequence
#=GS 1279_NW_027041951.1_553791-554023        DE [subseq from] Recurvomyces mirabilis strain CCFEE 5264 chromosome Unknown scaffold_17, whole genome shotgun sequence
#=GS 1280_LFZN01000121.1_41679-41838          DE [subseq from] Pseudocercospora eumusae strain CBS 114824 scaffold121, whole genome shotgun sequence
#=GS 1281_LFZO01001396.1_3798-3639            DE [subseq from] Pseudocercospora musae strain CBS 116634 scaffold1396, whole genome shotgun sequence
#=GS 1282_JAJJXL010000016.1_490385-490913     DE [subseq from] Pyronema domesticum strain CBS 144463 FPQ18scaffold_16, whole genome shotgun sequence
#=GS 1283_NW_017567018.1_144912-144663        DE [subseq from] Saitoella complicata NRRL Y-17804 unplaced genomic scaffold SAICOscaffold_27, whole genome shotgun sequence
#=GS 1284_NW_006911258.1_815515-815742        DE [subseq from] Baudoinia panamericana UAMH 10762 unplaced genomic scaffold BAUCOscaffold_2, whole genome shotgun sequence
#=GS 1285_JAJJXM010000084.1_195763-196303     DE [subseq from] Pyronema omphalodes strain CBS 144459 BZA77scaffold_84, whole genome shotgun sequence
#=GS 1287_NESQ01000291.1_78855-79200          DE [subseq from] Tuber borchii strain Tbo3840 B9Z19scaffold_291, whole genome shotgun sequence
#=GS 1291_NW_022986956.1_176286-176514        DE [subseq from] Zasmidium cellare ATCC 36951 unplaced genomic scaffold M409scaffold_12, whole genome shotgun sequence
#=GS 1292_MU839411.1_847110-847286            DE [subseq from] Schizothecium conicum strain SC1-Ups unplaced genomic scaffold QBC39scaffold_1, whole genome shotgun sequence
#=GS 1293_MU003795.1_92466-92247              DE [subseq from] Polychaeton citri CBS 116435 unplaced genomic scaffold K431scaffold_31, whole genome shotgun sequence
#=GS 1294_JAUKUD010000001.1_3559737-3559913   DE [subseq from] Schizothecium vesticola strain SMH3187-1 B0T18scaffold_1, whole genome shotgun sequence
#=GS 1296_PNEN01001756.1_58516-58701          DE [subseq from] Cercospora berteroae strain CBS538.71 Cbert_1_C292852, whole genome shotgun sequence
#=GS 1297_NC_088939.1_2276951-2277136         DE [subseq from] Cercospora beticola chromosome 5, complete sequence
#=GS 1298_CAVMBE010000105.1_53516-53298       DE [subseq from] Lecanosticta acicola genome assembly, contig: LecAci7_s105, whole genome shotgun sequence
#=GS 1299_NW_025408584.1_2288652-2288837      DE [subseq from] Cercospora kikuchii DNA, contig_00003, whole genome shotgun sequence
#=GS 1300_NW_003298759.1_389867-390204        DE [subseq from] Tuber melanosporum whole genome shotgun sequence assembly, scaffold_103, strain Mel28
#=GS 1301_NW_016017385.1_874421-874607        DE [subseq from] Sphaerulina musiva SO2202 unplaced genomic scaffold SEPMUscaffold_3, whole genome shotgun sequence
#=GS 1302_JAHFYN010000001.1_763521-763281     DE [subseq from] Aureobasidium sp. EXF-3399 contig0, whole genome shotgun sequence
#=GS 1303_NW_013581200.1_763548-763308        DE [subseq from] Aureobasidium namibiae CBS 147.97 unplaced genomic scaffold scaffold_9, whole genome shotgun sequence
#=GS 1305_CP051141.1_3005779-3005938          DE [subseq from] Peltaster fructicola strain LNHT1506 chromosome 3
#=GS 1306_MU004239.1_1247731-1247495          DE [subseq from] Microthyrium microscopicum strain CBS 115976 unplaced genomic scaffold BT63scaffold_10, whole genome shotgun sequence
#=GS 1310_NC_052375.1_457820-458281           DE [subseq from] Brettanomyces nanus chromosome 2, complete sequence
#=GS 1311_NW_017802369.1_64211-64454          DE [subseq from] Pneumocystis murina B123 chromosome Unknown supercont1.11, whole genome shotgun sequence
#=GS 1312_JAADKB010000005.1_1855760-1855565   DE [subseq from] Delphinella strobiligena strain CBS 735.71 BDV97scaffold_5, whole genome shotgun sequence
#=GS 1314_JACCEG010000347.1_92367-92032       DE [subseq from] Tuber brumale strain 140227-1 scaffold347, whole genome shotgun sequence
#=GS 1315_MU006569.1_556045-556236            DE [subseq from] Sporormia fimetaria CBS 119925 unplaced genomic scaffold M011scaffold_9, whole genome shotgun sequence
#=GS 1316_JAXBDG010000004.1_914035-913701     DE [subseq from] Linnemannia elongata strain NVP64 F5H01scaffold_4, whole genome shotgun sequence
#=GS 1317_LN890957.1_750587-750245            DE [subseq from] Tuber aestivum isolate Montdore genome assembly, scaffold: Tuber_Aestivum_scaffold_15, whole genome shotgun sequence
#=GS 1321_NW_017264702.1_822174-821897        DE [subseq from] Ogataea polymorpha strain NCYC 495 leu1.1 chromosome Unknown OGAPOscaffold_5, whole genome shotgun sequence
#=GS 1322_NC_027864.1_829436-829156           DE [subseq from] Ogataea parapolymorpha DL-1 chromosome III, whole genome shotgun sequence
#=GS 1323_MU005999.1_107493-107644            DE [subseq from] Piedraia hortae CBS 480.64 unplaced genomic scaffold K470scaffold_43, whole genome shotgun sequence
#=GS 1324_ML996087.1_456460-456619            DE [subseq from] Myriangium duriaei CBS 260.36 unplaced genomic scaffold K461scaffold_7, whole genome shotgun sequence
#=GS 1326_JAESVG020000005.1_1615967-1615806   DE [subseq from] Elsinoe batatas strain CRI-CJ2 Contig00005, whole genome shotgun sequence
#=GS 1328_LXFE01001513.1_26013-25722          DE [subseq from] Neolecta irregularis DAH-3 voucher Farlow Herbarium scaffold_3403, whole genome shotgun sequence
#=GS 1329_CP138585.1_1189760-1190003          DE [subseq from] Acrodontium crateriforme isolate 169a chromosome 6
#=GS 1330_NW_024470055.1_319715-319931        DE [subseq from] Aureobasidium melanogenum CBS 110374 unplaced genomic scaffold scaffold_3, whole genome shotgun sequence
#=GS 1331_CP054532.1_545656-545409            DE [subseq from] Pneumocystis wakefieldiae isolate 2A chromosome 1
#=GS 1333_PYWC01000010.1_1419750-1419996      DE [subseq from] Tuber magnatum isolate 091103-1 scaffold9, whole genome shotgun sequence
#=GS 1335_JAVRQT010000006.1_1197593-1197370   DE [subseq from] Elasticomyces elasticus strain CCFEE 5806 scaffold_6, whole genome shotgun sequence
#=GS 1338_NKHZ01000017.1_210976-211128        DE [subseq from] Sphaceloma murrayae strain CQ-2017a scaffold20, whole genome shotgun sequence
#=GS 1341_NW_019716267.1_171411-171567        DE [subseq from] Ramularia collo-cygni strain URUG2 genome assembly, contig: RCC_scaffold13, whole genome shotgun sequence
#=GS 1342_CP099419.1_319574-319723            DE [subseq from] Septoria linicola strain SE15195 chromosome 2
#=GS 1344_ML995811.1_656002-655745            DE [subseq from] Teratosphaeria nubilosa strain CBS 116005 unplaced genomic scaffold EJ03scaffold_4, whole genome shotgun sequence
#=GS 1345_NC_063015.1_1011620-1011834         DE [subseq from] Fulvia fulva chromosome 4, complete sequence
#=GS 1346_NW_021941045.1_107284-107070        DE [subseq from] Aureobasidium pullulans EXF-150 unplaced genomic scaffold scaffold_25, whole genome shotgun sequence
#=GS 1347_JBFMKM010000006.1_378631-378425     DE [subseq from] Neodothiora populina strain CPC 39397 canker_contig_9, whole genome shotgun sequence
#=GS 1348_JAJJXG010000031.1_376402-376080     DE [subseq from] Geopyxis carbonaria strain CBS 144460 EDC01scaffold_31, whole genome shotgun sequence
#=GS 1349_JAPDRO010000016.1_489355-489163     DE [subseq from] Dothideales sp. JES 119 strain JES_119 scaffold_16, whole genome shotgun sequence
#=GS 1351_NW_024468005.1_296613-296108        DE [subseq from] Protomyces lactucae-debilis strain 12-1054 chromosome Unknown BCR37scaffold_13, whole genome shotgun sequence
#=GS 1352_NW_013566988.1_332670-332440        DE [subseq from] Aureobasidium subglaciale EXF-2481 unplaced genomic scaffold scaffold_7, whole genome shotgun sequence
#=GS 1353_NW_017264724.1_314656-314425        DE [subseq from] Pneumocystis carinii B80 chromosome Unknown supercont1.12, whole genome shotgun sequence
#=GS 1354_NAJL01000007.1_32390-32544          DE [subseq from] Salinomyces thailandica strain CCFEE 6315 scaffold_7, whole genome shotgun sequence
#=GS 1355_KV453874.1_36501-36062              DE [subseq from] Candida arabinofermentans NRRL YB-2248 unplaced genomic scaffold CANARscaffold_28, whole genome shotgun sequence
#=GS 1357_JAVRRR010000024.1_2867-3129         DE [subseq from] Rachicladosporium monterosium strain CCFEE 5386 scaffold_24, whole genome shotgun sequence
#=GS 1359_JAAAUF010000137.1_15397-15716       DE [subseq from] Haplosporangium gracile strain Z 33 scaffold_137, whole genome shotgun sequence
#=GS 1360_JABTEG010000004.1_51711-51930       DE [subseq from] Pneumocystis oryctolagi strain RABM scaffold20, whole genome shotgun sequence
#=GS 1361_JAMKPW020000040.1_443979-443787     DE [subseq from] Zalaria obscura isolate JY119 contig40, whole genome shotgun sequence
#=GS 1362_NAJQ01000321.1_15693-15536          DE [subseq from] Friedmanniomyces simplex strain CCFEE 5184 scaffold_321, whole genome shotgun sequence
#=GS 1363_JAVFHQ010000033.1_20184-20342       DE [subseq from] Oleoguttula mirabilis strain CCFEE 5522 scaffold_33, whole genome shotgun sequence
#=GS 1364_JAVRRN010000035.1_20183-20341       DE [subseq from] Meristemomyces frigidus strain CCFEE 5501 scaffold_35, whole genome shotgun sequence
#=GS 1365_NW_017264777.1_57735-57949          DE [subseq from] Pneumocystis jirovecii RU7 chromosome Unknown supercont1.3, whole genome shotgun sequence
#=GS 1366_JABTEF010000002.1_46655-46880       DE [subseq from] Pneumocystis canis strain Ck1 scaf_2, whole genome shotgun sequence
#=GS 1367_JAAAUO010000705.1_9551-9229         DE [subseq from] Mortierella sp. GBA39 scaffold_705, whole genome shotgun sequence
#=GS 1368_JASUXV010000013.1_391082-390923     DE [subseq from] Friedmanniomyces endolithicus strain CCFEE 5001 scaffold_13, whole genome shotgun sequence
#=GS 1370_JAAAXW010000111.1_11557-11235       DE [subseq from] Mortierella hygrophila strain NRRL 2591 scaffold_111, whole genome shotgun sequence
#=GS 1372_CM030731.1_66903-67123              DE [subseq from] Pneumocystis sp. 'macacae' isolate P2C chromosome 12, whole genome shotgun sequence
#=GS 1374_NW_022984966.1_4568-4808            DE [subseq from] Dissoconium aciculare CBS 342.82 unplaced genomic scaffold K489scaffold_16, whole genome shotgun sequence
#=GS 1375_JAAAHU010000009.1_163852-163511     DE [subseq from] Linnemannia zychae strain NRRL 2592 scaffold_9, whole genome shotgun sequence
#=GS 1376_NW_022985517.1_658029-657798        DE [subseq from] Neohortaea acidophila strain CBS 113389 unplaced genomic scaffold BDY17scaffold_8, whole genome shotgun sequence
#=GS 1377_NC_042507.1_1681025-1681464         DE [subseq from] Pichia kudriavzevii chromosome 2, complete sequence
#=GS 1378_JAHRHY010000004.1_962328-962008     DE [subseq from] Linnemannia hyalina strain SCG-10 scaffold_4, whole genome shotgun sequence
#=GS 1382_NW_017566983.1_1804267-1804784      DE [subseq from] Pichia membranifaciens NRRL Y-2026 unplaced genomic scaffold PICMEscaffold_2, whole genome shotgun sequence
#=GS 1384_ML978136.1_256133-256354            DE [subseq from] Rhizodiscina lignyota strain CBS 133067 unplaced genomic scaffold NA57scaffold_16, whole genome shotgun sequence
#=GS 1386_JAWHKS010000004.1_963602-963276     DE [subseq from] MAG: Linnemannia gamsii isolate AM1032 J3R72scaffold_4, whole genome shotgun sequence
#=GS 1390_JAWDJV010009431.1_136-1             DE [subseq from] Teratosphaeriaceae sp. CCFEE 6253 scaffold_99, whole genome shotgun sequence
#=GS 1392_JAAAIL010001167.1_2385-2712         DE [subseq from] Linnemannia exigua strain NRRL 28262 scaffold_1167, whole genome shotgun sequence
#=GS 1395_JAWDJX010000008.1_412087-411926     DE [subseq from] Extremus antarcticus strain CCFEE 5312 scaffold_8, whole genome shotgun sequence
#=GS 1397_JAAAIK010000464.1_19927-20234       DE [subseq from] Podila epicladia strain KOD1059 scaffold_464, whole genome shotgun sequence
#=GS 1398_NW_027041747.1_448567-448394        DE [subseq from] Saxophila tyrrhenica strain CCFEE 5935 chromosome Unknown scaffold_15, whole genome shotgun sequence
#=GS 1399_JAAAIE010000881.1_13320-13625       DE [subseq from] Podila clonocystis strain AM1000 scaffold_881, whole genome shotgun sequence
#=GS 1403_JAMKHU010000275.1_19386-19706       DE [subseq from] MAG: Podila humilis isolate PMI 1414 BYD32scaffold_275, whole genome shotgun sequence
#=GS 1404_KN042419.1_1821360-1821680          DE [subseq from] Mortierella verticillata NRRL 6337 unplaced genomic scaffold supercont1.4, whole genome shotgun sequence
#=GS 1405_JAAAUX010000446.1_22647-22985       DE [subseq from] Podila horticola strain CK413 scaffold_446, whole genome shotgun sequence
#=GS 1406_CAJVPP010003028.1_2533-2242         DE [subseq from] Funneliformis mosseae strain 87-6 pot B 2015 genome assembly, contig: contig003028, whole genome shotgun sequence
#=GS 1407_CAJVPV010009124.1_485-232           DE [subseq from] Acaulospora morrowiae strain CL551 genome assembly, contig: contig009124, whole genome shotgun sequence
#=GS 1408_JAAOMT010000710.1_139495-139857     DE [subseq from] Geosiphon pyriformis strain uo1 jcf7180000152462, whole genome shotgun sequence
#=GS 1411_JAAAIS010000076.1_6078-5774         DE [subseq from] Podila minutissima strain AD069 scaffold_76, whole genome shotgun sequence
#=GS 1412_CAJVPQ010000943.1_938-647           DE [subseq from] Funneliformis caledonium strain UK204 genome assembly, contig: contig000943, whole genome shotgun sequence
#=GS 1413_JAABNM010000058.1_41662-41349       DE [subseq from] Mortierella claussenii strain NRRL 2760 scaffold_58, whole genome shotgun sequence
#=GS 1414_NW_011627861.1_2872001-2871703      DE [subseq from] Schizosaccharomyces japonicus yFS275 unplaced genomic scaffold supercont5.2, whole genome shotgun sequence
#=GS 1415_JAAAVE010000997.1_6341-6684         DE [subseq from] Podila epigama strain NRRL 5512 scaffold_997, whole genome shotgun sequence
#=GS 1417_JAAAVF010001175.1_5549-5918         DE [subseq from] Entomortierella beljakovae strain KOD1040 scaffold_1175, whole genome shotgun sequence
#=GS 1418_JAAAIB010000154.1_47766-48079       DE [subseq from] Mortierella antarctica strain KOD1229 scaffold_154, whole genome shotgun sequence
#=GS 1419_JAAAIG010000005.1_104320-103995     DE [subseq from] Gryganskiella cystojenkinii strain 1230 scaffold_5, whole genome shotgun sequence
#=GS 1422_CAMKVN010003135.1_5149-5436         DE [subseq from] Funneliformis geosporum strain wild A genome assembly, contig: contig003135, whole genome shotgun sequence
#=GS 1423_NW_026516247.1_346323-346512        DE [subseq from] Polychytrium aggregatum strain JEL109 chromosome Unknown BJ171scaffold_45, whole genome shotgun sequence
#=GS 1424_BTFY01000009.1_543890-544231        DE [subseq from] Martiniozyma asiatica DNA, jcf7180000000068, whole genome shotgun sequence
#=GS 1425_CAJVPT010006587.1_3250-2940         DE [subseq from] Acaulospora colombiana strain CL356 genome assembly, contig: contig006587, whole genome shotgun sequence
#=GS 1428_JAWHKU010000009.1_291994-291654     DE [subseq from] MAG: Benniella sp. isolate AD185 J3Q66scaffold_9, whole genome shotgun sequence
#=GS 1430_CP118379.1_539587-540036            DE [subseq from] Malassezia psittaci strain CBS 14136 chromosome 5
#=GS 1432_JAAAHW010009528.1_4564-4888         DE [subseq from] Modicella reniformis strain MES-2147 scaffold_677, whole genome shotgun sequence
#=GS 1435_JAAAUE010005912.1_2406-2717         DE [subseq from] Haplosporangium bisporale strain Z 9 scaffold_1436, whole genome shotgun sequence
#=GS 1438_NC_089435.1_4631761-4631477         DE [subseq from] Rhizophagus irregularis chromosome 7, complete sequence
#=GS 1439_SELW01000657.1_69513-70016          DE [subseq from] Pichia inconspicua strain CBS 180 scaffold1_size641846, whole genome shotgun sequence
#=GS 1441_JANBUW010001996.1_222-563           DE [subseq from] Coemansia brasiliensis strain NRRL 1566 scaffold_1996, whole genome shotgun sequence
#=GS 1444_CP119947.1_540454-540886            DE [subseq from] Malassezia yamatoensis strain CBS 9725 chromosome 5
#=GS 1446_JANBSP010000030.1_524-865           DE [subseq from] Coemansia sp. RSA 2336 RSA_2336_m_25, whole genome shotgun sequence
#=GS 1448_JAAAIP010000388.1_9632-9945         DE [subseq from] Dissophora globulifera strain REB-010B scaffold_388, whole genome shotgun sequence
#=GS 1450_NW_019029048.1_112442-112816        DE [subseq from] Lobosporangium transversale strain NRRL 3116 chromosome Unknown BCR41scaffold_70, whole genome shotgun sequence
#=GS 1451_NW_013185620.1_787740-787461        DE [subseq from] Schizosaccharomyces octosporus yFS286 unplaced genomic scaffold supercont6.2, whole genome shotgun sequence
#=GS 1452_NC_070560.1_3364333-3364132         DE [subseq from] Puccinia triticina chromosome 3A, complete sequence
#=GS 1466_NW_026252497.1_35753-35953          DE [subseq from] Mucor mucedo strain NRRL 3635 chromosome Unknown EV154scaffold_213, whole genome shotgun sequence
#=GS 1469_JAIXMV010000013.1_358278-358617     DE [subseq from] Coemansia spiralis strain RSA 1278 BX070scaffold_13, whole genome shotgun sequence
#=GS 1470_JANBQD010000056.1_28099-28438       DE [subseq from] Coemansia umbellata strain BCRC 34882 scaffold_56, whole genome shotgun sequence
#=GS 1473_JAHLTZ010000017.1_482410-483096     DE [subseq from] Syncephalis fuscata strain S228 BDF19scaffold_17, whole genome shotgun sequence
#=GS 1474_NW_026251862.1_1148-1487            DE [subseq from] Gamsiella multidivaricata strain RSA 2152 chromosome Unknown BC939scaffold_154, whole genome shotgun sequence
#=GS 1475_NW_026251475.1_540424-540611        DE [subseq from] Kickxella alabastrina strain RSA 675 chromosome Unknown BX661scaffold_4, whole genome shotgun sequence
#=GS 1478_JAEPRD010000046.1_158730-158930     DE [subseq from] Mucor saturninus strain WA0000017839 MUCOR_SAT_45, whole genome shotgun sequence
#=GS 1481_QEAP01000181.1_17426-17665          DE [subseq from] Chytriomyces confervae strain CBS 675.73 CcCBS67573_scf0181, whole genome shotgun sequence
#=GS 1483_QKKE01000620.1_40711-40430          DE [subseq from] Rhizophagus sp. MUCL 43196 scaffold620, whole genome shotgun sequence
#=GS 1484_LYON02000001.1_3491007-3490798      DE [subseq from] Batrachochytrium salamandrivorans strain AMFP13 scaffold0001, whole genome shotgun sequence
#=GS 1485_CAUDNR010004079.1_123123-122950     DE [subseq from] Entrophospora sp. SA101 genome assembly, contig: scaffold_50, whole genome shotgun sequence
#=GS 1489_JAIWND010000020.1_608253-608057     DE [subseq from] Chlamydoabsidia padenii strain NRRL 2977 BC941scaffold_20, whole genome shotgun sequence
#=GS 1490_NW_026515727.1_642486-642628        DE [subseq from] Mycotypha africana strain NRRL 2978 chromosome Unknown BDF20scaffold_3, whole genome shotgun sequence
#=GS 1492_JAIXMP010000022.1_579545-579315     DE [subseq from] Phascolomyces articulosus strain RSA 2281 BDA99scaffold_22, whole genome shotgun sequence
#=GS 1500_LT558135.1_79885-79717              DE [subseq from] Ustilago bromivora strain UB2112 genome assembly, chromosome: XIX
#=GS 1501_MCFH01000003.1_1448651-1448822      DE [subseq from] Piromyces finnis strain finn BCR36scaffold_3, whole genome shotgun sequence
#=GS 1504_JANBUK010000826.1_1732-1899         DE [subseq from] Coemansia linderi strain BCRC 34191 scaffold_826, whole genome shotgun sequence
#=GS 1505_QKYT01000057.1_102093-101862        DE [subseq from] Glomus cerebriforme strain DAOM 227022 scaffold57, whole genome shotgun sequence
#=GS 1506_JANBUY010000062.1_33116-32783       DE [subseq from] Coemansia aciculifera strain RSA 476 RSA_476_m_61, whole genome shotgun sequence
#=GS 1509_NC_079240.1_824449-824135           DE [subseq from] Schizosaccharomyces osmophilus chromosome 3, complete sequence
#=GS 1510_CAJVPK010000381.1_7908-7707         DE [subseq from] Diversispora eburnea strain AZ414A genome assembly, contig: contig000381, whole genome shotgun sequence
#=GS 1512_JABBWI010000086.1_188384-188177     DE [subseq from] Suillus subluteus strain FC464 F4604scaffold_86, whole genome shotgun sequence
#=GS 1514_JAIXMF010000042.1_30282-30781       DE [subseq from] Syncephalis plumigaleata strain NRRL S24 BDF22scaffold_42, whole genome shotgun sequence
#=GS 1516_PQFF01000016.1_436027-435820        DE [subseq from] Diversispora epigaea strain IT104 scaffold18, whole genome shotgun sequence
#=GS 1517_JANBUH010000074.1_19057-18724       DE [subseq from] Coemansia pectinata strain BCRC 34297 scaffold_74, whole genome shotgun sequence
#=GS 1524_MCGN01000007.1_1190857-1190691      DE [subseq from] Syncephalastrum racemosum strain NRRL 2496 BCR43scaffold_7, whole genome shotgun sequence
#=GS 1529_MU616863.1_16536-16190              DE [subseq from] Dissophora ornata strain CBS 347.77 unplaced genomic scaffold EDD21scaffold_302, whole genome shotgun sequence
#=GS 1530_RBNK01012068.1_910-1128             DE [subseq from] Endogone sp. FLAS-F59071 BC937scaffold_12068, whole genome shotgun sequence
#=GS 1532_NW_024539571.1_185189-184977        DE [subseq from] Suillus fuscotomentosus strain FC203 chromosome Unknown F5891scaffold_59, whole genome shotgun sequence
#=GS 1536_NW_027041907.1_1243550-1243749      DE [subseq from] Mucor velutinosus strain NIH1002 chromosome Unknown tig00000093, whole genome shotgun sequence
#=GS 1538_JAIXMG010000027.1_137891-138062     DE [subseq from] Thamnidium elegans strain NRRL 2467 BDF21scaffold_27, whole genome shotgun sequence
#=GS 1539_FMWQ01000023.1_888587-888461        DE [subseq from] Microbotryum saponariae genome assembly, contig: MvSof-1269-A2-R1_Chr1-1, whole genome shotgun sequence
#=GS 1544_NW_024540926.1_13211-13368          DE [subseq from] Suillus subalutaceus strain FC151 chromosome Unknown DFJ58scaffold_677, whole genome shotgun sequence
#=GS 1545_JAIXMU010000002.1_308319-308659     DE [subseq from] Coemansia mojavensis strain RSA 71 BX667scaffold_2, whole genome shotgun sequence
#=GS 1552_BLAL01000216.1_155975-156176        DE [subseq from] Rhizophagus clarus HR1 DNA, tig00003109, whole genome shotgun sequence
#=GS 1563_JAAAUI010000369.1_14816-15138       DE [subseq from] Haplosporangium sp. Z 11 scaffold_369, whole genome shotgun sequence
#=GS 1566_NC_057325.1_1517157-1517374         DE [subseq from] Marasmius oreades isolate 03SP1 chromosome 3, whole genome shotgun sequence
#=GS 1576_NW_026251696.1_697387-697589        DE [subseq from] Halteromyces radiatus strain CBS 162.75 chromosome Unknown BX664scaffold_10, whole genome shotgun sequence
#=GS 1577_BAABUJ010000059.1_99561-99716       DE [subseq from] Helicostylum pulchrum KT1b DNA, ctg_p_l_000055_0, whole genome shotgun sequence
#=GS 1579_MU172278.1_462315-462160            DE [subseq from] Suillus hirtellus strain EM16 unplaced genomic scaffold BDR06scaffold_6, whole genome shotgun sequence
#=GS 1582_JACVTC010000005.1_882339-882491     DE [subseq from] Neocallimastix sp. JGI-2020a strain sp3 H8356scaffold_5, whole genome shotgun sequence
#=GS 1584_CAJVPU010003430.1_7808-7685         DE [subseq from] Dentiscutata heterogama strain IL203A genome assembly, contig: contig003430, whole genome shotgun sequence
#=GS 1586_MU622404.1_55572-55421              DE [subseq from] Backusella circina FSU 941 unplaced genomic scaffold K501scaffold_160, whole genome shotgun sequence
#=GS 1588_NW_026252006.1_23034-23267          DE [subseq from] Gilbertella persicaria strain CBS 190.32 chromosome Unknown B0P05scaffold_45, whole genome shotgun sequence
#=GS 1591_JAHLKD010000014.1_610074-610201     DE [subseq from] Cladochytrium replicatum strain JEL 714 BJ742scaffold_14, whole genome shotgun sequence
#=GS 1595_NW_026695321.1_1221263-1221394      DE [subseq from] Lichtheimia ornata isolate CBS 291.66 chromosome Unknown scaffold00001, whole genome shotgun sequence
#=GS 1600_RDSH01000093.1_36244-36445          DE [subseq from] Tilletia walkeri strain DAOMC 238049 scaffold_93, whole genome shotgun sequence
#=GS 1602_RSCD01000002.1_1666402-1666644      DE [subseq from] Saitozyma podzolica strain DSM 27192 scaffold_2, whole genome shotgun sequence
#=GS 1603_MU611924.1_3146-2931                DE [subseq from] Cunninghamella echinulata strain NRRL 1382 unplaced genomic scaffold BJ944scaffold_3, whole genome shotgun sequence
#=GS 1607_QEAN01000033.1_16134-15664          DE [subseq from] Synchytrium endobioticum strain MB42 SeMB42_scf0033, whole genome shotgun sequence
#=GS 1608_CAJVPI010000014.1_53379-53547       DE [subseq from] Paraglomus brasilianum strain BR232B genome assembly, contig: contig000014, whole genome shotgun sequence
#=GS 1615_JAAAUG010002906.1_1688-1375         DE [subseq from] Entomortierella lignicola strain Z 36 scaffold_2906, whole genome shotgun sequence
#=GS 1616_MCFE01000781.1_25492-25679          DE [subseq from] Basidiobolus meristosporus CBS 931.73 K493scaffold_781, whole genome shotgun sequence
#=GS 1626_JADGJC010000059.1_1536-1710         DE [subseq from] Rhizophlyctis rosea strain JEL0764 scaffold_59, whole genome shotgun sequence
#=GS 1636_CAJVPL010000063.1_8992-8638         DE [subseq from] Ambispora gerdemannii strain MT106 genome assembly, contig: contig000063, whole genome shotgun sequence
#=GS 1637_NW_024468250.1_337801-337963        DE [subseq from] Linderina pennispora strain ATCC 12442 chromosome Unknown DL89scaffold_2, whole genome shotgun sequence
#=GS 1638_JABBWB010000347.1_30346-30467       DE [subseq from] Suillus occidentalis strain FC124 EDD22scaffold_347, whole genome shotgun sequence
#=GS 1639_JALCUS010000016.1_63582-63398       DE [subseq from] Ustilago nuda strain DE_29490 U_nuda_C16, whole genome shotgun sequence
#=GS 1641_JAAAJA010000509.1_1569-1243         DE [subseq from] Mortierella polycephala strain KOD948 scaffold_509, whole genome shotgun sequence
#=GS 1647_KZ820138.1_12245-12374              DE [subseq from] Ustilaginomycotina sp. SA 807 unplaced genomic scaffold IE53scaffold_456, whole genome shotgun sequence
#=GS 1656_JAAZWV010000844.1_10919-10783       DE [subseq from] Apophysomyces sp. BC1021 scaffold_844, whole genome shotgun sequence
#=GS 1657_CP119900.1_45149-44696              DE [subseq from] Malassezia equina strain CBS 12830 chromosome 1
#=GS 1658_JAEPRC010000180.1_56516-56318       DE [subseq from] Mucor plumbeus strain CBS 226.32 MUC_PLUMB_179, whole genome shotgun sequence
#=GS 1659_JAIWNF010000010.1_318310-318482     DE [subseq from] Circinella umbellata strain NRRL1351 BDC45scaffold_10, whole genome shotgun sequence
#=GS 1669_JANBQA010000865.1_8971-8820         DE [subseq from] Dimargaris xerosporica strain NRRL 3178 scaffold_1817, whole genome shotgun sequence
#=GS 1675_JADHYT010000189.1_11571-11447       DE [subseq from] Entophlyctis luteolus strain JEL0129 scaffold_189, whole genome shotgun sequence
#=GS 1679_MU603464.1_466-316                  DE [subseq from] Ramicandelaber brevisporus strain CBS 109374 unplaced genomic scaffold GQ42scaffold_798, whole genome shotgun sequence
#=GS 1681_JAABOA010002180.1_2581-2965         DE [subseq from] Lunasporangiospora selenospora strain KOD1015 scaffold_2180, whole genome shotgun sequence
#=GS 1683_JAIXMQ010000030.1_111545-111707     DE [subseq from] Pilaira anomala strain RSA1997 BD770scaffold_30, whole genome shotgun sequence
#=GS 1690_JADGJU010000014.1_15401-15214       DE [subseq from] Coelomomyces lativittatus strain CIRM-AVA-1-Meiospore scaffold_14, whole genome shotgun sequence
#=GS 1708_JADGJY010000017.1_4087-3848         DE [subseq from] Chytriomyces hyalinus strain ARG121 scaffold_17, whole genome shotgun sequence
#=GS 1709_CAJVPS010000095.1_9709-9370         DE [subseq from] Ambispora leptoticha strain FL130A genome assembly, contig: contig000095, whole genome shotgun sequence
#=GS 1710_KN834865.1_1861-2046                DE [subseq from] Gymnopus luxurians FD-317 M1 unplaced genomic scaffold GYMLUscaffold_117, whole genome shotgun sequence
#=GS 1712_MCGE01000064.1_38074-38212          DE [subseq from] Absidia repens strain NRRL 1336 BCR42scaffold_64, whole genome shotgun sequence
#=GS 1718_CAJVPJ010001889.1_4572-4765         DE [subseq from] Paraglomus occultum strain IA702 genome assembly, contig: contig001889, whole genome shotgun sequence
#=GS 1719_JADGIY010000041.1_24345-24511       DE [subseq from] Chytridiales sp. JEL 0842 scaffold_41, whole genome shotgun sequence
#=GS 1725_NC_089477.1_1604054-1603841         DE [subseq from] Kwoniella dendrophila CBS 6074 chromosome 2, complete sequence
#=GS 1727_NW_024545252.1_1092451-1092686      DE [subseq from] Ustilago hordei strain Uho2 genome assembly, contig: UHO2_contig_02, whole genome shotgun sequence
#=GS 1728_OAPG01000015.1_328904-328751        DE [subseq from] Melanopsichium pennsylvanicum strain Mp4 genome assembly, contig: MEPE_contig_15, whole genome shotgun sequence
#=GS 1737_WHVC01000057.1_16161-15943          DE [subseq from] Russula emetica strain Prilba F5888scaffold_57, whole genome shotgun sequence
#=GS 1744_SDEE01000360.1_4214-4406            DE [subseq from] Candolleomyces aberdarensis strain IHI B618 Contig_360, whole genome shotgun sequence
#=GS 1746_NW_001849866.1_99722-99898          DE [subseq from] Malassezia globosa CBS 7966 chromosome Unknown mgl_sf_6.1, whole genome shotgun sequence
#=GS 1758_NW_006711227.1_1071639-1071475      DE [subseq from] Tremella mesenterica DSM 1558 unplaced genomic scaffold TREMEscaffold_3, whole genome shotgun sequence
#=GS 1760_NW_026252089.1_598261-598474        DE [subseq from] Umbelopsis ramanniana AG unplaced genomic scaffold K450scaffold_3, whole genome shotgun sequence
#=GS 1773_CAJVPN010001463.1_6144-6224         DE [subseq from] Claroideoglomus candidum strain (CCK) pot B 6-9 genome assembly, contig: contig001463, whole genome shotgun sequence
#=GS 1785_JALCUT010000017.1_77134-76982       DE [subseq from] Ustilago tritici strain Ut_3 U_tritici_C17, whole genome shotgun sequence
#=GS 1786_DF836327.1_43826-43586              DE [subseq from] Mucor ambiguus DNA, scaffold: scf_mam1_v10038, strain NBRC 6742, whole genome shotgun sequence
#=GS 1791_JABBWJ010000021.1_401811-401989     DE [subseq from] Suillus tomentosus strain FC115 C8R48scaffold_21, whole genome shotgun sequence
#=GS 1796_BAABUK010000049.1_36909-36732       DE [subseq from] Mucor flavus KT1a DNA, ctg_p_l_000047_0, whole genome shotgun sequence
#=GS 1802_NW_013185630.1_117532-117822        DE [subseq from] Schizosaccharomyces cryophilus OY26 unplaced genomic scaffold supercont4.7, whole genome shotgun sequence
#=GS 1804_NC_089958.1_1132244-1132053         DE [subseq from] Kwoniella newhampshirensis strain CBS 13917 chromosome 4, whole genome shotgun sequence
#=GS 1805_JANBUP010000169.1_8527-8140         DE [subseq from] Coemansia furcata strain CBS 102833 scaffold_169, whole genome shotgun sequence
#=GS 1806_OOIN01000001.1_395966-396113        DE [subseq from] Ustilago trichophora strain NBRC100155 genome assembly, contig: UTRI_scaffold_101, whole genome shotgun sequence
#=GS 1813_JADGJH010000125.1_9585-9423         DE [subseq from] Physocladia obscura strain JEL0513 scaffold_125, whole genome shotgun sequence
#=GS 1819_JANBOJ010000249.1_16693-17027       DE [subseq from] Coemansia erecta strain NBRC 32514 scaffold_249, whole genome shotgun sequence
#=GS 1824_NW_027118374.1_304255-304097        DE [subseq from] Cystobasidium minutum MCA 4210 unplaced genomic scaffold P389scaffold_1, whole genome shotgun sequence
#=GS 1827_JABCKT010010422.1_491-609           DE [subseq from] Tephrocybe rancida isolate TRssc25 scaffold_8005, whole genome shotgun sequence
#=GS 1841_NW_024537489.1_6778-6911            DE [subseq from] Suillus plorans strain S12 chromosome Unknown HD556scaffold_105, whole genome shotgun sequence
#=GS 1851_WSTY01001239.1_2810-2557            DE [subseq from] Tulasnella sp. 417 scaffold_1239, whole genome shotgun sequence
#=GS 1858_JRHT02000049.1_26962-26714          DE [subseq from] Suillus brevipes Sb2 P692scaffold_49, whole genome shotgun sequence
#=GS 1860_MU603941.1_19339-19178              DE [subseq from] Martensiomyces pterosporus strain CBS 209.56 unplaced genomic scaffold GQ54scaffold_13, whole genome shotgun sequence
#=GS 1872_RDSF01002973.1_1113-1278            DE [subseq from] Tilletia laevis strain ATCC 42080 scaffold_2973, whole genome shotgun sequence
#=GS 1876_KZ151008.1_15481-15597              DE [subseq from] Piromyces sp. E2 unplaced genomic scaffold PIROE2scaffold_261, whole genome shotgun sequence
#=GS 1883_JADGJE010000132.1_9174-9352         DE [subseq from] Rhizoclosmatium hyalinum strain JEL0917 scaffold_132, whole genome shotgun sequence
#=GS 1892_MCOG01000159.1_370887-371029        DE [subseq from] Neocallimastix californiae strain G1 LY90scaffold_159, whole genome shotgun sequence
#=GS 1893_CAJHJB010000013.1_377634-377469     DE [subseq from] Tilletia controversa strain OR genome assembly, contig: OR_11, whole genome shotgun sequence
#=GS 1901_PTRB01000009.1_62736-62629          DE [subseq from] Lichtheimia hyalospora FSU 10163 K492scaffold_9, whole genome shotgun sequence
#=GS 1902_JADHYV010000056.1_47876-47769       DE [subseq from] Allomyces arbusculus strain Burma 1F scaffold_56, whole genome shotgun sequence
#=GS 1905_JANFAH010000032.1_324911-324774     DE [subseq from] Pisolithus tinctorius strain Marx 270 BKA82scaffold_32, whole genome shotgun sequence
#=GS 1906_JAHLKI010000058.1_59812-59622       DE [subseq from] Phlyctochytrium arcticum strain BR59 DFS34scaffold_58, whole genome shotgun sequence
#=GS 1916_OHJM01000018.1_1624524-1624679      DE [subseq from] Ustilago sp. UG-2017b strain Uhc1 genome assembly, contig: UHOD_scaffold_03, whole genome shotgun sequence
#=GS 1922_JACXVL010001010.1_7926-8284         DE [subseq from] Athelia sp. TMB scaffold_1010, whole genome shotgun sequence
#=GS 1927_CAJVPY010001876.1_7670-7503         DE [subseq from] Dentiscutata erythropus strain MA453B genome assembly, contig: contig001876, whole genome shotgun sequence
#=GS 1932_JANBUL010000051.1_28726-28890       DE [subseq from] Coemansia javaensis strain NBRC 105414 NBRC105414_m_58, whole genome shotgun sequence
#=GS 1934_JAAAJB010000110.1_28487-28301       DE [subseq from] Actinomortierella ambigua strain BC1065 scaffold_110, whole genome shotgun sequence
#=GS 1952_JAHLKC010000002.1_390737-390844     DE [subseq from] Chytridium lagenaria strain Arg66 BC829scaffold_2_Cont2, whole genome shotgun sequence
#=GS 1960_MCGO01000094.1_140137-140290        DE [subseq from] Rhizoclosmatium globosum strain JEL800 BCR33scaffold_94, whole genome shotgun sequence
#=GS 1965_NC_085911.1_309790-309948           DE [subseq from] Kwoniella shivajii chromosome 4, complete sequence
#=GS 1972_JADIIV010000715.1_9721-9908         DE [subseq from] Rhizoclosmatium sp. JEL0117 scaffold_715, whole genome shotgun sequence
#=GS 1976_CP144526.1_1031480-1031302          DE [subseq from] Kwoniella pini CBS 10737 chromosome 8
#=GS 1982_ML769926.1_11518-11292              DE [subseq from] Gymnopus androsaceus JB14 unplaced genomic scaffold BT96scaffold_544, whole genome shotgun sequence
#=GS 1994_MU975357.1_1130883-1130665          DE [subseq from] Mucor lusitanicus strain CBS 277.49 unplaced genomic scaffold V8B55scaffold_1, whole genome shotgun sequence
#=GS 1997_KZ999829.1_1159-1301                DE [subseq from] Blyttiomyces helicus isolate Perch Fen unplaced genomic scaffold BDK51NODE_6021, whole genome shotgun sequence
#=GS 2008_JAGYZC010000002.1_2726609-2726778   DE [subseq from] Termitomyces sp. 'cryptogamus' strain P5 scaffold_2, whole genome shotgun sequence
#=GS 2010_WTXI01000027.1_286182-286332        DE [subseq from] Lactifluus volemus strain BPL652 BGW80scaffold_27, whole genome shotgun sequence
#=GS 2022_JADGJJ010000149.1_25996-25836       DE [subseq from] Phlyctochytrium planicorne strain JEL0388 scaffold_149, whole genome shotgun sequence
#=GS 2030_JAMKHW010000004.1_1216943-1217168   DE [subseq from] MAG: Benjaminiella poitrasii isolate RSA 903 EXX96scaffold_4, whole genome shotgun sequence
#=GS 2052_NC_063038.1_2508726-2508607         DE [subseq from] Puccinia striiformis f. sp. tritici strain 134E16A+17+33+ chromosome 13, whole genome shotgun sequence
#=GS 2054_LT795054.1_1317876-1317979          DE [subseq from] Sporisorium reilianum f. sp. reilianum strain SRS1_H2-8 genome assembly, chromosome: I
#=GS 2078_WTXG01000033.1_102409-102247        DE [subseq from] Multifurca ochricompacta strain BPL690 B0F90scaffold_33, whole genome shotgun sequence
#=GS 2097_KN837231.1_78172-77796              DE [subseq from] Sphaerobolus stellatus SS14 unplaced genomic scaffold SPHSTscaffold_156, whole genome shotgun sequence
#=GS 2099_PJQL01002126.1_1594-1795            DE [subseq from] Rhizopus azygosporus strain CBS 357.93 scaffold_2126, whole genome shotgun sequence
#=GS 2102_JAIXMR010000065.1_62031-62269       DE [subseq from] Sporodiniella umbellata strain MES 1446 BY458scaffold_65, whole genome shotgun sequence
#=GS 2104_JABBWF010000105.1_67907-67779       DE [subseq from] Suillus variegatus strain UH-Sva-Z1 EV424scaffold_105, whole genome shotgun sequence
#=GS 2110_NW_020289943.1_3432172-3431951      DE [subseq from] Meira miltonrushii strain MCA 3882 unplaced genomic scaffold FA14scaffold_1, whole genome shotgun sequence
#=GS 2116_MU151787.1_6523-6674                DE [subseq from] Macrolepiota fuliginosa MF-IS2 unplaced genomic scaffold P691scaffold_737, whole genome shotgun sequence
#=GS 2117_NW_006768819.1_87596-87855          DE [subseq from] Melampsora larici-populina 98AG31 unplaced genomic scaffold MELLAscaffold_55, whole genome shotgun sequence
#=GS 2120_KN818455.1_29316-29175              DE [subseq from] Amanita muscaria Koide BX008 unplaced genomic scaffold scaffold_234, whole genome shotgun sequence
#=GS 2125_MU619237.1_88686-88810              DE [subseq from] Parasitella parasitica strain NRRL 2501 unplaced genomic scaffold BD408scaffold_1, whole genome shotgun sequence
#=GS 2132_JANFAA010000005.1_389022-389158     DE [subseq from] Pisolithus sp. B1 F5141scaffold_5, whole genome shotgun sequence
#=GS 2135_JAIVFH010000047.1_207369-207160     DE [subseq from] Obelidium mucronatum strain JEL802 BDR26scaffold_47, whole genome shotgun sequence
#=GS 2137_PGCI01000279.1_51781-51916          DE [subseq from] Puccinia coronata f. sp. avenae isolate 12SD80 000304F, whole genome shotgun sequence
#=GS 2139_NW_012133848.1_65258-65449          DE [subseq from] Pseudozyma hubeiensis SY62 DNA, scaffold: PHS66, whole genome shotgun sequence
#=GS 2149_JALCUU010000037.1_199971-199743     DE [subseq from] Ustilago loliicola strain Us_530 U_loliicola_C37, whole genome shotgun sequence
#=GS 2158_JANVFP010000039.1_417156-417025     DE [subseq from] Lentinula raphanica strain INPA1701G ss19 C8R42scaffold_39, whole genome shotgun sequence
#=GS 2159_JAEPRB010000073.1_719-913           DE [subseq from] Circinella minor strain CBS 143.56 CIRC_SIM_72, whole genome shotgun sequence
#=GS 2165_JAACJO010000002.1_2465401-2465565   DE [subseq from] Leucoagaricus leucothites strain CBS 146.42 000001F_LEL, whole genome shotgun sequence
#=GS 2194_KN835178.1_118560-118679            DE [subseq from] Suillus luteus UH-Slu-Lm8-n1 unplaced genomic scaffold CY34scaffold_47, whole genome shotgun sequence
#=GS 2199_JAEPRA010000005.1_1160551-1160643   DE [subseq from] Umbelopsis vinacea strain WA0000051536 UMBEL_ANG_4, whole genome shotgun sequence
#=GS 2207_JAMZDL010000119.1_75342-75141       DE [subseq from] Candolleomyces efflorescens strain VT131 Contig_119, whole genome shotgun sequence
#=GS 2208_JAAAIC010000374.1_20220-20531       DE [subseq from] Entomortierella chlamydospora strain AD033 scaffold_374, whole genome shotgun sequence
#=GS 2210_LSSK01001169.1_19159-18991          DE [subseq from] Zancudomyces culisetae strain COL-18-3 scaffold-1935, whole genome shotgun sequence
#=GS 2215_JANBPU010000013.1_116433-116640     DE [subseq from] Mycoemilia scoparia strain NBRC 100468 scaffold_13, whole genome shotgun sequence
#=GS 2235_JANBQF010000521.1_6519-6349         DE [subseq from] Coemansia thaxteri strain IMI 214461 scaffold_521, whole genome shotgun sequence
#=GS 2243_NW_003526575.1_686240-686411        DE [subseq from] Puccinia graminis f. sp. tritici CRL 75-36-700-3 supercont2.27 genomic scaffold, whole genome shotgun sequence
#=GS 2245_NW_024541252.1_1169336-1169471      DE [subseq from] Suillus discolor strain FC423 chromosome Unknown F5147scaffold_5, whole genome shotgun sequence
#=GS 2264_NC_026485.1_735596-735417           DE [subseq from] Ustilago maydis 521 chromosome 8, whole genome shotgun sequence
#=GS 2278_JABYQP010000019.1_319355-319195     DE [subseq from] Abortiporus biennis strain CIRM-BRFM 1778 C8Q75scaffold_19, whole genome shotgun sequence
#=GS 2289_CP110630.1_1751914-1752081          DE [subseq from] Exobasidium rhododendri strain CBS101457 chromosome 1
#=GS 2295_JAIWWG010000023.1_133126-133262     DE [subseq from] Chytriomyces cf. hyalinus JEL632 BJ741scaffold_23, whole genome shotgun sequence
#=GS 2303_MU278360.1_690568-690411            DE [subseq from] Trametopsis cervina strain BRFM 1824 unplaced genomic scaffold BDW22scaffold_13, whole genome shotgun sequence
#=GS 2337_ML210373.1_6353-6169                DE [subseq from] Coprinopsis marcescibilis strain CBS 121175 unplaced genomic scaffold FA15scaffold_228, whole genome shotgun sequence
#=GS 2347_KZ303551.1_33776-33888              DE [subseq from] Coemansia reversa NRRL 1564 unplaced genomic scaffold COEREscaffold_66, whole genome shotgun sequence
#=GS 2354_JANHCV010000001.1_2681876-2681974   DE [subseq from] Blastocladiella emersonii ATCC 22665 c_be_22_1, whole genome shotgun sequence
#=GS 2359_MCFC01000002.1_771973-772164        DE [subseq from] Naematelia encephala strain 68-887.2 BCR39scaffold_2, whole genome shotgun sequence
#=GS 2375_MCFG01000481.1_10862-10962          DE [subseq from] Anaeromyces robustus strain S4 BCR32scaffold_481, whole genome shotgun sequence
#=GS 2398_MU267666.1_5612-5757                DE [subseq from] Hygrophoropsis aurantiaca strain ATCC 28755 unplaced genomic scaffold BJ138scaffold_78, whole genome shotgun sequence
#=GS 2408_WTXF01000053.1_58982-58872          DE [subseq from] Russula brevipes strain BPL707 BC826scaffold_53, whole genome shotgun sequence
#=GS 2428_NW_026516694.1_314715-314552        DE [subseq from] Zychaea mexicana strain RSA 1403 chromosome Unknown BDB00scaffold_31, whole genome shotgun sequence
#=GS 2456_JANBQC010000115.1_41945-41847       DE [subseq from] Dimargaris cristalligena strain RSA 1219 scaffold_115, whole genome shotgun sequence
#=GS 2486_NC_089246.1_936377-936569           DE [subseq from] Kwoniella bestiolae CBS 10118 chromosome 6, complete sequence
#=GS 2490_CP119909.1_1129812-1130012          DE [subseq from] Malassezia caprae strain CBS 10434 chromosome 2
#=GS 2492_JAIXMS010000013.1_433152-433246     DE [subseq from] Umbelopsis sp. AD052 BC943scaffold_13, whole genome shotgun sequence
#=GS 2500_JADNRZ010000013.1_61248-61074       DE [subseq from] Panaeolus papilionaceus strain CIRM-BRFM 715 BJ165scaffold_13, whole genome shotgun sequence
#=GS 2501_JAOTPV010000044.1_31066-31230       DE [subseq from] Lentinula aciculospora strain JLM2183 J3R30scaffold_44, whole genome shotgun sequence
#=GS 2508_MU134429.1_32334-32170              DE [subseq from] Ramaria rubella strain UT-36052-T unplaced genomic scaffold K439scaffold_136, whole genome shotgun sequence
#=GS 2512_NC_088589.1_88752-88948             DE [subseq from] Cryptococcus decagattii chromosome 5, complete sequence
#=GS 2540_NC_088599.1_932527-932668           DE [subseq from] Kwoniella botswanensis chromosome 1, complete sequence
#=GS 2543_JABCPV010000487.1_6638-6855         DE [subseq from] Suillus ampliporus strain FC55 DFH29scaffold_487, whole genome shotgun sequence
#=GS 2547_NW_020290247.1_3331698-3331811      DE [subseq from] Acaromyces ingoldii strain MCA 4198 unplaced genomic scaffold FA10scaffold_1, whole genome shotgun sequence
#=GS 2549_CP119895.1_933125-932955            DE [subseq from] Malassezia nana strain CBS 9557 chromosome 4
#=GS 2558_JAIXMN010000004.1_826337-826242     DE [subseq from] Dichotomocladium elegans strain RSA 919- BX666scaffold_4, whole genome shotgun sequence
#=GS 2586_KZ819188.1_904468-904289            DE [subseq from] Testicularia cyperi strain MCA 3645 unplaced genomic scaffold BCV70scaffold_1, whole genome shotgun sequence
#=GS 2600_JASJQH010009680.1_845-714           DE [subseq from] Basidiobolus ranarum strain AG-B5 scaffold_5609, whole genome shotgun sequence
#=GS 2640_NW_006763164.1_27255-27496          DE [subseq from] Stereum hirsutum FP-91666 SS1 unplaced genomic scaffold STEHIscaffold_34, whole genome shotgun sequence
#=GS 2644_LSSN01000562.1_14350-14536          DE [subseq from] Smittium culicis strain GSMNP scaffold-561, whole genome shotgun sequence
#=GS 2655_LATX02000165.1_327048-327141        DE [subseq from] Moniliophthora roreri strain MCA 2952 dna.fa_25, whole genome shotgun sequence
#=GS 2663_KV417573.1_198330-197871            DE [subseq from] Fibulorhizoctonia sp. CBS 109695 unplaced genomic scaffold FIBSPscaffold_94, whole genome shotgun sequence
#=GS 2676_JAAAIY010000042.1_124055-124219     DE [subseq from] Actinomortierella wolfii strain NRRL 6351 scaffold_42, whole genome shotgun sequence
#=GS 2686_NC_089309.1_1185608-1185423         DE [subseq from] Kwoniella dejecticola CBS 10117 chromosome 9, complete sequence
#=GS 2704_JASBWV010000003.1_644751-644850     DE [subseq from] Naganishia onofrii strain DBVPG 5303 scaffold_3, whole genome shotgun sequence
#=GS 2707_JANBUO010000032.1_20058-20171       DE [subseq from] Coemansia guatemalensis strain NRRL 1565 scaffold_32, whole genome shotgun sequence
#=GS 2714_NW_017265143.1_483412-483632        DE [subseq from] Phycomyces blakesleeanus NRRL 1555(-) unplaced genomic scaffold PHYBLscaffold_10, whole genome shotgun sequence
#=GS 2726_NW_024538561.1_442702-442851        DE [subseq from] Suillus subaureus strain MN1 chromosome Unknown BJ212scaffold_5, whole genome shotgun sequence
#=GS 2750_NW_013547019.1_172829-172648        DE [subseq from] Tilletiaria anomala UBC 951 chromosome Unknown K437scaffold_3, whole genome shotgun sequence
#=GS 2761_NW_020289923.1_388731-388924        DE [subseq from] Pseudomicrostroma glucosiphilum strain MCA 4718 unplaced genomic scaffold BCV69scaffold_11, whole genome shotgun sequence

0000_NC_001136.10_780423-781829                  TGCTTCGACCTCC---GCAACATCATC---AATATCTTC------CCA---TTCATC----GTT--GTCGTC---------------------------------------------GT----AT--TCA----------------------------------------------------------------------
#=GR 0000_NC_001136.10_780423-781829          PP 699**********...***********...*********......***...******....***..******.............................................**....**..***......................................................................
0001_CP048985.1_770223-771629                    TGCTTCGACCTCC---GCAACATCATC---AATATCTTC------CCA---TTCATC----GTT--GTCGTC---------------------------------------------GT----AT--TCA----------------------------------------------------------------------
#=GR 0001_CP048985.1_770223-771629            PP 699**********...***********...*********......***...******....***..******.............................................**....**..***......................................................................
0002_NC_047490.1_764113-765519                   TGCTTCGACCTCC---GCAACATCATC---AATATCTTC------CCA---TTCATC----GTC--GTCGTA---------------------------------------------GT----CG--TCA----------------------------------------------------------------------
#=GR 0002_NC_047490.1_764113-765519           PP 699**********...***********...*********......***...******....***..******.............................................**....**..***......................................................................
0003_NC_030977.1_580722-582150                   TGTTTCAACCTCG---GCAACATCATC---AATATCTTC------CCA---TTCATC----ATC--ATCATC---------------------------------------------AT----CG--TCA----------------------------------------------------------------------
#=GR 0003_NC_030977.1_580722-582150           PP 699**********...***********...*********......***...******....999..999888.............................................66....66..666......................................................................
0005_OX365929.1_592932-594317                    TGTTTCGACCTCC---GCAACATCATC---AATATCTTC------CCA---TTCATC----ATC--GTCATCATCA------------------------------------TCGTCAT----CA--TCG----------------------------------------------------------------------
#=GR 0005_OX365929.1_592932-594317            PP 699**********...***********...*********......***...****99....999..8886661111....................................1111155....55..555......................................................................
0006_NC_079275.1_768627-770025                   TGTTTCGACATCT---GCAACATCATC---GATGTCTTC------CCA---TTCATC----ATC--ATCAT---------------------------------------------------------------------------------------------------------------------------------
#=GR 0006_NC_079275.1_768627-770025           PP 699**********...***********...*********......***...******....***..66655.................................................................................................................................
0007_NC_079259.1_764335-765736                   TGTTTCAATCTCT---GTAACATCATC---AATGTCTTC------CCA---CTCATC----ATC--GTCATC---------------------------------------------AT----AG--TTA----------------------------------------------------------------------
#=GR 0007_NC_079259.1_764335-765736           PP 699**********...***********...*********......***...******....***..999999.............................................98....77..777......................................................................
0008_NW_001834690.1_1447-2995                    ----------------TCTAACTGATC---TACGTCTTC------CCA---TTCATC----ATC--TTCACC---------------------------------------------AC----CA--TCC----------------------------------------------------------------------
#=GR 0008_NW_001834690.1_1447-2995            PP ................6788899****...*********......***...******....***..******.............................................*9....99..999......................................................................
0009_NC_006040.1_1431147-1432517                 --CTTCAGCTTCC---TCGTCATCTTC---TATGTCTTC------CCA---ATCATC----ATC--GTGATA---------------------------------------------A----------------------------------------------------------------------------------
#=GR 0009_NC_006040.1_1431147-1432517         PP ..79*********...***********...*********......***...******....***..444433.............................................3..................................................................................
0010_NC_018941.1_1210869-1212207                 -----------------CTAGTTCATC---TATATCTTC------CCA---TTCATC----GTC--ATCATT---------------------------------------------AG----GA--TTATCATTAGTATTTCTA-------------------------------------------------------
#=GR 0010_NC_018941.1_1210869-1212207         PP .................567889****...*********......***...******....***..*****9.............................................88....88..888555555555555555.......................................................
0011_NC_016488.1_189918-188474                   ----------------TCAAGTTGATC---AACATCTTC------CCA---TTCATC----ATC--ATCTTC---------------------------------------------AT----TG--ACA----------------------------------------------------------------------
#=GR 0011_NC_016488.1_189918-188474           PP ................688999*****...*********......***...******....***..******.............................................99....99..999......................................................................
0012_FXLY01000007.1_195621-194209                ----------------TCCAAATAATC---AATGTCTTC------CCA---ATCTTC----ATC--ATTATC---------------------------------------------TA----CC--ACG----------------------------------------------------------------------
#=GR 0012_FXLY01000007.1_195621-194209        PP ................567788999**...*********......***...******....***..**9888.............................................88....88..888......................................................................
0013_NC_036029.1_1099877-1101137                 ----TCTTCCTCC---TCATCTTCCTC---TATATCCTC------CCA---TTCGTC----TTC--TTCAGG--------------------------------------------------------------------------------------------------------------------------------
#=GR 0013_NC_036029.1_1099877-1101137         PP ....7899*****...***********...*********......***...******....**9..555543................................................................................................................................
0014_LT598447.1_487321-489160                    -GCTTCGAC-------TCTACATCGTC---AATATCCTC------CCA---TTCAGC----ATC----------------------------------------------------------------------------------------------------------------------------------------
#=GR 0014_LT598447.1_487321-489160            PP .56777777.......9**********...*********......***...******....***........................................................................................................................................
0015_NC_050719.1_1622851-1624157                 -------TCATCA---TTGAGCTGTTC---TATGTCTTC------CCA---ATCGTC----ATT--CTCTGC---------------------------------------------CT----GT--ACA----------------------------------------------------------------------
#=GR 0015_NC_050719.1_1622851-1624157         PP .......578899...999********...*********......***...******....***..******.............................................**....99..999......................................................................
0016_NC_016492.1_587763-586421                   -------------------AGCTGTTC---CACATCTTC------CCA---TTCGTC----GTC--ATCATC---------------------------------------------AT----CA--TTT----------------------------------------------------------------------
#=GR 0016_NC_016492.1_587763-586421           PP ...................677899**...*********......***...******....***..******.............................................99....99..999......................................................................
0017_NW_024545244.1_172225-170733                ----------------TCCAAATGATC---AATATCTTC------CCA---CTCTTC----TTC--ATTATC---------------------------------------------GT----CT--ACG----------------------------------------------------------------------
#=GR 0017_NW_024545244.1_172225-170733        PP ................5778899****...*********......***...******....***..******.............................................**....**..***......................................................................
0018_NC_035922.1_732194-730730                   ----------------TCCAACTCGTC---AACATCCTC------CCA---TTCTCC----GTC--ATCTTC---------------------------------------------GT----CT--CCT----------------------------------------------------------------------
#=GR 0018_NC_035922.1_732194-730730           PP ................677889*****...*********......***...******....***..******.............................................**....**..***......................................................................
0019_LT598457.1_603432-601689                    ----------------TCCAAGTCATC---GATGTCTTC------CCA---TTCGGC----ATC-----CGT---------------------------------------------AT----CG--CCC----------------------------------------------------------------------
#=GR 0019_LT598457.1_603432-601689            PP ................678899*****...*********......***...*****9....999.....666.............................................66....67..788......................................................................
0020_NW_019212881.1_186924-185314                -----------------CAACATCGTC---AATGTCTTC------CCA---CTCTTG----ATC--C-------------------------------------------------------------------------------------------------------------------------------------
#=GR 0020_NW_019212881.1_186924-185314        PP .................6899******...*********......***...******....***..4.....................................................................................................................................
0021_LT598484.1_1178640-1180313                  ----------------TCCACGTCGTC---AATGTCTTC------CCA---TTCAAG----GTC--C---------------------------------------------------G----GT--TCA----------------------------------------------------------------------
#=GR 0021_LT598484.1_1178640-1180313          PP ................6889*******...*********......***...******....**9..3...................................................3....44..445......................................................................
0022_LT598472.1_1932519-1934096                  ----TCATCATCA---TCATCGTCATC---ATCATCATC------AGC---ATCGTC----GTC--GTCGTT---------------------------------------------GT----AG--TTG----------------------------------------------------------------------
#=GR 0022_LT598472.1_1932519-1934096          PP ....7999*****...***********...*********......***...******....***..******.............................................**....**..***......................................................................
0023_NC_088955.1_109776-108547                   ----------------TCAAGCTGATC---TATATCCTC------CCA---TTCGTC----CTC--ATCGTC---------------------------------------------AT----CT--TTT----------------------------------------------------------------------
#=GR 0023_NC_088955.1_109776-108547           PP ................78999******...*********......***...******....***..******.............................................**....**..***......................................................................
0024_LT598468.1_1547045-1548279                  ------------T---TCAACGTCGTG---AATGTCTTC------CCA---TTCGTC----GTC--ATCACC---------------------------------------------TG---------------------------------------------------------------------------------
#=GR 0024_LT598468.1_1547045-1548279          PP ............4...78999******...*********......***...******....***..877766.............................................54.................................................................................
0025_NC_020192.1_259593-258432                   -------------------------------ATATCTTC------CCA---TTCATC----ATC----------------------------------------------------------------------------------------------------------------------------------------
#=GR 0025_NC_020192.1_259593-258432           PP ...............................789*****......***...******....***........................................................................................................................................
0027_NC_060201.1_1181048-1182429                 --CTTCATAATCG---TAATCATCATT---AACATCATC------GTA---CTCATC----ATC--ATCATT---------------------------------------------GT---------------------------------------------------------------------------------
#=GR 0027_NC_060201.1_1181048-1182429         PP ..6899*******...***********...*********......***...******....***..998888.............................................86.................................................................................
0028_NC_050729.1_214105-213566                   -------TCCTCC---TCCAGGTGGTC---AACGTCCTC------CCA---TTCTTC----GTC--ATCCTC---------------------------------------------AT----GA--TCA----------------------------------------------------------------------
#=GR 0028_NC_050729.1_214105-213566           PP .......5799**...***********...*********......***...******....***..******.............................................**....**..***......................................................................
0029_CP019502.1_150904-150281                    -------TCCTCT---TGGAAATGATC---AATATCTTC------CCA---TTCGTC----GTT--CTCCTC---------------------------------------------GT----GT--CCT----------------------------------------------------------------------
#=GR 0029_CP019502.1_150904-150281            PP .......6899**...***********...*********......***...******....***..******.............................................**....**..***......................................................................
0030_LT598491.1_656509-656015                    ----------------TCAACGTCATC---GATATCCTC------CCA---TTCTTC----ATC-----------------------------------------------------------------A----------------------------------------------------------------------
#=GR 0030_LT598491.1_656509-656015            PP ................799********...*********......***...******....**9.................................................................4......................................................................
0032_NC_016506.1_881954-882632                   -------TCATCC---TTTAGGTTATT---AATGTCTTC------CCA---TTCATC----AGT--GTCCTTCTGGATATCATCACTATGCGAAATCGAATCTTCCTCGCCACGAATGT----CT--TCG----------------------------------------------------------------------
#=GR 0032_NC_016506.1_881954-882632           PP .......588999...***********...*********......***...******....888..88877755555555555555566666666666655555555566666666666....66..666......................................................................
0033_BTGD01000005.1_1103879-1104411              -----------------CCAGGTTGTC---GATATCCTC------CCA---CTCCTC----CTC--ATCTTC---------------------------------------------GT----CG--TCG----------------------------------------------------------------------
#=GR 0033_BTGD01000005.1_1103879-1104411      PP .................66788889**...*********......***...****99....999..998888.............................................87....66..665......................................................................
0034_NC_016520.1_289413-288779                   -------------------AATTCATC---TATATCTTC------CCA---CTCTCC----TTC--ATTCTC---------------------------------------------TC----CT--CCT----------------------------------------------------------------------
#=GR 0034_NC_016520.1_289413-288779           PP ...................5679****...*********......***...******....***..888887.............................................76....55..555......................................................................
0035_NC_016452.1_476683-476009                   ---------CTCC---TGTTCGCCATC---AATGTCTTC------CCA---TTCATC----ATC--AT------------------------------------------------------------TA----------------------------------------------------------------------
#=GR 0035_NC_016452.1_476683-476009           PP .........7999...99*********...*********......***...******....***..55............................................................44......................................................................
0036_NC_013083.1_985331-984842                   ----------------TCGAGGTCATC---AATGTCTTC------CCA---TTCTTC----GTC--GTTCTG---------------------------------------------G----------CC----------------------------------------------------------------------
#=GR 0036_NC_013083.1_985331-984842           PP ................678999*****...*********......***...******....***..765554.............................................4..........22......................................................................
0037_NC_012995.1_1143325-1143968                 ---------CCCT---TGGAAGTGATC---GATATCTTC------CCA---TTGGTC----ATT--ATCCTC---------------------------------------------AT----GA--TTC----------------------------------------------------------------------
#=GR 0037_NC_012995.1_1143325-1143968         PP .........5577...88999******...*********......***...******....***..******.............................................88....88..888......................................................................
0038_NC_005788.4_383681-384316                   -------TCATCC---TCGTCCCCTTC---AATGTCTTC------CCA---CTCGTC----CTC--CGCAGC---------------------------------------------GG---------------------------------------------------------------------------------
#=GR 0038_NC_005788.4_383681-384316           PP .......6899**...***********...*********......***...******....***..888887.............................................73.................................................................................
0039_NC_030893.1_943776-944467                   -GCTTCTTGTTCC---TCTTCCTCGTC---AATATCTTC------CCA---CTCGCT----ATC--CTCTGA---------------------------------------------A-----------A----------------------------------------------------------------------
#=GR 0039_NC_030893.1_943776-944467           PP .789*********...***********...*********......***...******....***..988877.............................................6...........5......................................................................
0040_CP006026.1_345464-346098                    --------CGTCT---TCGTCCCCCTC---AATGTCTTC------CCA---CTCGTC----CTC--TGCAGC---------------------------------------------A----------------------------------------------------------------------------------
#=GR 0040_CP006026.1_345464-346098            PP ........55778...888888899**...*********......***...******....***..766666.............................................5..................................................................................
0041_NW_027042680.1_960567-959891                -------TCATCG---AAATCATCTTG---AATATCTTC------CCA---TTCATC----ATC--GGATTG---------------------------------------------AG---------------------------------------------------------------------------------
#=GR 0041_NW_027042680.1_960567-959891        PP .......577889...99999999999...*********......***...******....***..654333.............................................11.................................................................................
0042_NC_054687.1_828839-827413                   --------------------------------------------------------------------------------------------------------------------------------------------------------------------------------------------------------
#=GR 0042_NC_054687.1_828839-827413           PP ........................................................................................................................................................................................................
0043_NW_017567111.1_242083-240224                ----------------TCTTCATCATC---TTCATCTAC------CCA---ATCACT----ATC--CTCCTC---------------------------------------------TT----CA--TCA----------------------------------------------------------------------
#=GR 0043_NW_017567111.1_242083-240224        PP ................68899******...*********......***...******....***..******.............................................*9....99..999......................................................................
0044_NW_027042945.1_276074-275438                ----TCCACTTCG---TCATCTTCCTC---GTCATCTTC------ACC---ATCATC----ATC--ATCGTC---------------------------------------------GG----CG--TCC----------------------------------------------------------------------
#=GR 0044_NW_027042945.1_276074-275438        PP ....678899***...***********...*********......***...******....***..******.............................................**....99..999......................................................................
0045_JAEOAQ010000003.1_957957-958562             --GTTCAGCATCGA-GGATTCGTCATC---AGTATCTAC------CCA---TTCATC----ATC--AGACTT---------------------------------------------TC----GC--CCA----------------------------------------------------------------------
#=GR 0045_JAEOAQ010000003.1_957957-958562     PP ..689999999964.48899*******...*********......***...******....***..*99999.............................................99....99..999......................................................................
0046_JASBNA010000024.1_529224-529767             -----------CA---TCTTCGAAATC---GGTATCAAC------CCA---TTCACT----ATC--TTCATC---------------------------------------------GT----CG--GGGTTATGTTTCATGGATTTTT---------------------------------------------------
#=GR 0046_JASBNA010000024.1_529224-529767     PP ...........33...33333334678...9********......***...****77....766..666655.............................................54....33..3334447777777777777777...................................................
0047_NC_009042.1_1548709-1549310                 ----TCATCCTCC---GATTGCTCATC---TTCATCTTC------ATC---TTCG-------TC--GTAGTC---------------------------------------------TG----TG--TCT----------------------------------------------------------------------
#=GR 0047_NC_009042.1_1548709-1549310         PP ....79999****...***********...*********......555...5555.......55..555555.............................................55....55..666......................................................................
0048_NW_026261464.1_8514-7841                    -------------------TCGTAATC---GGTGTCGAC------CCA---ATCATC----ATC--TGACTT---------------------------------------------CT----GA--ACA----------------------------------------------------------------------
#=GR 0048_NW_026261464.1_8514-7841            PP ...................578899**...*********......***...******....***..******.............................................**....**..***......................................................................
0050_NC_006047.2_1444241-1444741                 ---TTCTGTATCT---ACATCGTCATC---TGTATCAAC------CCA---TTCACC----GTC------------------------------------------------------------A--CTT----------------------------------------------------------------------
#=GR 0050_NC_006047.2_1444241-1444741         PP ...789999****...***********...*********......***...******....**9............................................................3..333......................................................................
0052_LN874555.1_944115-944615                    ---TTCTGTGTCT---ACATCGTCATC---TGTGTCAAC------CCA---TTCACC----GTC-----------------------------------------------------------------A----------------------------------------------------------------------
#=GR 0052_LN874555.1_944115-944615            PP ...78889999**...***********...*********......***...******....**9.................................................................5......................................................................
0053_NW_017963736.1_513381-513920                ------------A---TCTTCGAAATC---AGTATCGAC------CCA---TTCACT----ATC--TTCATC---------------------------------------------GT----CG--GGATTATGTTTCATGGATTTTT---------------------------------------------------
#=GR 0053_NW_017963736.1_513381-513920        PP ............3...34444444789...9********......***...****77....777..666666.............................................55....43..3334447777777777777777...................................................
0054_NW_026057302.1_76156-75606                  ------TTCCTCC---TCTTCATCAGT---GGTATCCAC------CCA---CTCATC----ATC--TTCTCC---------------------------------------------AT----TC--TGG----------------------------------------------------------------------
#=GR 0054_NW_026057302.1_76156-75606          PP ......5688889...99999999999...999******......***...******....***..998888.............................................77....66..666......................................................................
0055_NW_023503284.1_573432-572825                -------------------TCCTCATC---CGTGTCGAC------CCA---TTCGTC----TTCTGATCCTT---------------------------------------------TTGTCGCT--TCC----------------------------------------------------------------------
#=GR 0055_NW_023503284.1_573432-572825        PP ...................6789****...*********......***...******....**922222222.............................................21000011..222......................................................................
0056_OZ004254.1_679488-678987                    ----TCAGATTCC---TCTTCATCATC---AGTATCAAC------CCA---TTCTTC----CTC--TTCATA---------------------------------------------GT---------------------------------------------------------------------------------
#=GR 0056_OZ004254.1_679488-678987            PP ....678889***...***********...*********......***...******....***..888876.............................................63.................................................................................
0057_NW_015385497.1_30367-29864                  ---TTCAGTATCG---ACATCGTCATC---TGTATCTAC------CCA---TTCACT----TTC-----------------------------------------------------------------A----------------------------------------------------------------------
#=GR 0057_NW_015385497.1_30367-29864          PP ...899*******...***********...*********......***...*****9....998.................................................................2......................................................................
0058_KV454011.1_1141797-1143332                  --CTTCTTCTTCT---TCTTCTTCCTC---CTCATCTAC------CCA---ATCGCT----TTC--ATTGCC---------------------------------------------A----------------------------------------------------------------------------------
#=GR 0058_KV454011.1_1141797-1143332          PP ..689999*****...***********...*********......***...*****9....999..655554.............................................4..................................................................................
0059_LPNM01000003.1_65476-64485                  --------------------------------------------------------------------------------------------------------------------------------------------------------------------------------------------------------
#=GR 0059_LPNM01000003.1_65476-64485          PP ........................................................................................................................................................................................................
0060_NW_027093976.1_1376458-1376031              ----------------TCGTCTTCATC---CACGTCCTC------CCA---CTCGCT----TTC--GTTCCC--------------------------------------------------------------------------------------------------------------------------------
#=GR 0060_NW_027093976.1_1376458-1376031      PP ................67889999***...*********......***...****99....998..443333................................................................................................................................
0061_NW_026261749.1_276894-277480                -------------------TCTTCATC---TGTGTCTAC------CCA---TTCGTC----GTC--T--------------------------------------------------------GA--ACC----------------------------------------------------------------------
#=GR 0061_NW_026261749.1_276894-277480        PP ...................6789****...*********......***...******....***..3........................................................33..333......................................................................
0062_NC_018301.1_562059-561479                   -------------------TCCTCATC---TGTGTCCAC------CCA---TTCATC----CTCTGATCCTC---------------------------------------------G------T--ATC----------------------------------------------------------------------
#=GR 0062_NC_018301.1_562059-561479           PP ...................6899****...*********......***...******....***44444444.............................................4......4..445......................................................................
0063_NW_026946674.1_2364593-2364108              -------TCTTCA---TCGTCGTAGTC---TGTGTCAAC------CCA---ATCACT----TTC-----------------------------------------------------GC----TT--TCA----------------------------------------------------------------------
#=GR 0063_NW_026946674.1_2364593-2364108      PP .......578899...99999******...*********......***...*****9....998.....................................................44....55..555......................................................................
0064_NSGQ01000060.1_35401-35961                  ---TTCCTTATCC---TCAGCATCATC---AGTATCAAC------CCA---GTCACT----ACT--ATCAC---------------------------------------------------------------------------------------------------------------------------------
#=GR 0064_NSGQ01000060.1_35401-35961          PP ...7899999***...***********...*********......***...999975....433..22222.................................................................................................................................
0065_JASBWR010000085.1_1848-1314                 --CTTCTTCATCA---TCTTCATATTC---GGTGTCCAC------CCA---GTCGCT----GTC--G-------------------------------------------------------------------------------------------------------------------------------------
#=GR 0065_JASBWR010000085.1_1848-1314         PP ..58999999999...999********...*********......***...****99....999..2.....................................................................................................................................
0067_NW_001809799.1_163169-162635                --CTTCTTCATCA---TCTTCATATTC---GGTGTCCAC------CCA---GTCGCT----GTC--G-------------------------------------------------------------------------------------------------------------------------------------
#=GR 0067_NW_001809799.1_163169-162635        PP ..58999999999...999********...*********......***...****99....999..2.....................................................................................................................................
0068_NW_026055365.1_210721-210179                ---------------------ATCATC---GGTATCCAC------CCA---TTCCCC----TTC--ATCCTC---------------------------------------------AT----CC--TCA----------------------------------------------------------------------
#=GR 0068_NW_026055365.1_210721-210179        PP .....................589***...*********......***...***999....999..999888.............................................87....66..666......................................................................
0069_NW_019172950.1_2323465-2322945              --CTTCATCATCC---TCTTCATCTTC---TTCATCCTC------CCA---CTCATC----ATC--GTCATC---------------------------------------------GG----CA--TCA----------------------------------------------------------------------
#=GR 0069_NW_019172950.1_2323465-2322945      PP ..589********...***********...*********......***...******....***..****99.............................................98....88..888......................................................................
0070_NW_027042893.1_1035010-1035613              -----CTTCCTCA---TCATCATCTTC---TGTATCAAC------CCA---TTCTTC----ATC--TCCTTC---------------------------------------------TA----CT--TCT----------------------------------------------------------------------
#=GR 0070_NW_027042893.1_1035010-1035613      PP .....45678888...9999999999*...*********......***...******....***..555555.............................................55....55..555......................................................................
0071_BIMT01000059.1_67689-68181                  ----------------TCATCATCATC---AGTATCCTC------CCA---TTCCTC----ATC--TTCCGA---------------------------------------------AA----GA--TTACTTTCTCGAGATTTCTTCGA--------------------------------------------------
#=GR 0071_BIMT01000059.1_67689-68181          PP ................799********...*********......***...******....***..**9777.............................................55....55..55544444455555555555555..................................................
0072_NW_020289911.1_408916-408466                ------------------------GTC---CGTGTCTTC------CCA---CTCACT----ATC--TTCTTC---------------------------------------------AG----GG--TTC----------------------------------------------------------------------
#=GR 0072_NW_020289911.1_408916-408466        PP ........................478...89*******......***...******....**9..777766.............................................53....33..322......................................................................
0073_NC_072814.1_404777-404302                   ------------------------ATC---GGTGTCTTC------CCA---TTCACT----GTC--CTCCTC---------------------------------------------CG----GA--TTC----------------------------------------------------------------------
#=GR 0073_NC_072814.1_404777-404302           PP ........................689...9********......***...******....***..888887.............................................64....33..332......................................................................
0074_NW_006767432.1_455047-455570                -GTTTCTTG-TCT---TCTCCATCATC---AGTATCCAC------CCA---TTCACT----A------------------------------------------------------------------------------------------------------------------------------------------
#=GR 0074_NW_006767432.1_455047-455570        PP .56666554.889...99999******...*********......***...***984....3..........................................................................................................................................
0075_NW_027042741.1_2412620-2412034              ----TCATCTTCG---TCTTCATCCTC---AGTATCTAC------CCA---TTCGCC----TTC--AGCTCC---------------------------------------------TT----CT--TCA----------------------------------------------------------------------
#=GR 0075_NW_027042741.1_2412620-2412034      PP ....68999****...***********...*********......***...******....***..****99.............................................99....99..999......................................................................
0076_NW_017963638.1_389304-389946                ----TCGTCATCC---TCGTCGTAATC---GGTGTCCAC------CCA---CTCGCT----GTC--GGACTC---------------------------------------------GT----CG--CTG----------------------------------------------------------------------
#=GR 0076_NW_017963638.1_389304-389946        PP ....7899*****...***********...*********......***...******....***..877777.............................................77....66..666......................................................................
0077_CAKXYY010000001.1_593314-593869             -------TCTTCG---GTTTCATCTTC---AGTATCAAC------CCA---CTCACC----CTC--TTCGTA---------------------------------------------GT---------------------------------------------------------------------------------
#=GR 0077_CAKXYY010000001.1_593314-593869     PP .......577899...999********...*********......***...******....***..888887.............................................64.................................................................................
0078_LXPE01000003.1_146165-145724                --------------------------------------------------------------------------------------------------------------------------------------------------------------------------------------------------------
#=GR 0078_LXPE01000003.1_146165-145724        PP ........................................................................................................................................................................................................
0080_NW_003020051.1_3484-2867                    ---TTCCTCTTCC---TCTTCTTCATC---AGTATCAAC------CCA---TTCACT----ATC--TTCTTC---------------------------------------------TT----CT--GTT----------------------------------------------------------------------
#=GR 0080_NW_003020051.1_3484-2867            PP ...7999******...***********...*********......***...******....***..998888.............................................87....66..666......................................................................
0081_NSDU01000007.1_158340-157828                ---TTCTTCGTCG---TCTTCGTATTC---GGTGTCGAC------CCA---GTCGCT----GTC----------------------------------------------------------------------------------------------------------------------------------------
#=GR 0081_NSDU01000007.1_158340-157828        PP ...4555555555...55555555555...555555555......555...555555....555........................................................................................................................................
0083_NC_089462.1_1558034-1558505                 ----------------TCCTCGTCATC---CGTGTCAAG------CCA---CTCACT----CTC--A-------------------------------------------------------------------------------------------------------------------------------------
#=GR 0083_NC_089462.1_1558034-1558505         PP ................56678888888...888888888......888...888887....777..2.....................................................................................................................................
0084_NC_083679.1_788280-787908                   -----------------------CGTC---TGTGTCAAC------CCA---TTCATC----ATC--ATCTAT---------------------------------------------TT----CC--CCC----------------------------------------------------------------------
#=GR 0084_NC_083679.1_788280-787908           PP .......................6799...9********......***...******....***..******.............................................**....**..***......................................................................
0085_CALSDN010000002.1_1338929-1338553           ----------------------------------------------------TCATT----ATC--ATTATC---------------------------------------------GT----TA--TCT----------------------------------------------------------------------
#=GR 0085_CALSDN010000002.1_1338929-1338553   PP ....................................................34444....444..444444.............................................44....44..444......................................................................
0086_QVTG01000292.1_27360-27868                  --------------------------------------------------------------------------------------------------------------------------------------------------------------------------------------------------------
#=GR 0086_QVTG01000292.1_27360-27868          PP ........................................................................................................................................................................................................
0087_LPNL01000009.1_43230-42848                  --------------------------------------------------------------------------------------------------------------------------------------------------------------------------------------------------------
#=GR 0087_LPNL01000009.1_43230-42848          PP ........................................................................................................................................................................................................
0088_NC_089977.1_583396-583927                   -----------------------CATC---AGTATCCAC------CCA---GTCGGC----ATC--ATCGTT---------------------------------------------TT----CC--C------------------------------------------------------------------------
#=GR 0088_NC_089977.1_583396-583927           PP .......................79**...*********......***...******....***..999887.............................................64....22..1........................................................................
0090_NW_011887712.1_3954-4559                    -----------------CATCATCATC---TTCATCAAT------CCA---ATCACT----TTC--ATTATC---------------------------------------------CT---------------------------------------------------------------------------------
#=GR 0090_NW_011887712.1_3954-4559            PP .................3333333333...333333333......555...555555....555..333333.............................................33.................................................................................
0091_QQZM01000059.1_64445-63957                  --------------------------------------------------------------------------------------------------------------------------------------------------------------------------------------------------------
#=GR 0091_QQZM01000059.1_64445-63957          PP ........................................................................................................................................................................................................
0092_QXEA01000210.1_31970-31482                  --------------------------------------------------------------------------------------------------------------------------------------------------------------------------------------------------------
#=GR 0092_QXEA01000210.1_31970-31482          PP ........................................................................................................................................................................................................
0094_NC_032095.1_290356-290840                   --CTTCTTCTTCT---TCTTCATAATC---AGTATCTAC------CCA---TTCACT----ATC--A---CA---------------------------------------------AT----CC--ACA----------------------------------------------------------------------
#=GR 0094_NC_032095.1_290356-290840           PP ..589999*****...***********...*********......***...******....999..3...22.............................................22....22..222......................................................................
0095_JAENJO010000007.1_277164-277645             --CTTCTTCTTCT---TCTTCATAATC---AGTATCTAC------CCA---TTCACT----ATC--A---------------------------------------------------C----AA--TCC----------------------------------------------------------------------
#=GR 0095_JAENJO010000007.1_277164-277645     PP ..589999*****...***********...*********......***...******....999..3...................................................2....23..333......................................................................
0096_NW_020289897.1_399198-398756                --------CATCC---TCAAAG---TC---CGTATCTTC------CCA---GTCGCT----ATC--GTCTTC---------------------------------------------TG----GA--TTC----------------------------------------------------------------------
#=GR 0096_NW_020289897.1_399198-398756        PP ........56666...666665...57...89*******......***...******....***..888887.............................................64....33..322......................................................................
0097_NC_031673.1_459898-459324                   --------------------------------------------------------------------------------------------------------------------------------------------------------------------------------------------------------
#=GR 0097_NC_031673.1_459898-459324           PP ........................................................................................................................................................................................................
0099_NW_027118070.1_340901-340252                -------------------TATTCATC---GACGTCTTC------CCA---CCCTTC----ATC--ATCTTC---------------------------------------------GA----CT--TGT----------------------------------------------------------------------
#=GR 0099_NW_027118070.1_340901-340252        PP ...................6789****...*********......***...******....***..******.............................................*9....99..988......................................................................
0100_NW_025065063.1_121347-121678                --------------------------------------------------------------------------------------------------------------------------------------------------------------------------------------------------------
#=GR 0100_NW_025065063.1_121347-121678        PP ........................................................................................................................................................................................................
0101_JAPEUD010000089.1_17087-16666               ----------------------------------TCATC------------GTCATC----GTT--GTGGGT---------------------------------------------GT----CA--TCG----------------------------------------------------------------------
#=GR 0101_JAPEUD010000089.1_17087-16666       PP ..................................44444............345555....555..555666.............................................89....99..999......................................................................
0102_LT635756.1_975369-975787                    -------------------TCGTCTTC---GGTGTCCTC------CCA---TTCGCT----CTC--GCC-----------------------------------------------------------------------------------------------------------------------------------
#=GR 0102_LT635756.1_975369-975787            PP ...................78999***...*********......***...****99....888..211...................................................................................................................................
0103_NW_020194448.1_300978-301416                ---------ATCC---TCGAA---ATC---CGTATCTTC------CCA---GTCGCT----ATC--GTCTTC---------------------------------------------TG----GA--TT-----------------------------------------------------------------------
#=GR 0103_NW_020194448.1_300978-301416        PP .........5555...55555...578...9********......***...******....***..888887.............................................64....33..32.......................................................................
0104_MU972899.1_253487-252837                    -------------------TATTCATC---CACGTCTTC------CCA---CCCGTC----ATC--ATCTTC---------------------------------------------TA----CT--TGA----------------------------------------------------------------------
#=GR 0104_MU972899.1_253487-252837            PP ...................6789****...*********......***...******....***..******.............................................99....99..999......................................................................
0106_NW_027117840.1_85325-85923                  -------------------TACTCCTC---GACATCTTC------CCA---TTCTTC----TTC--ATGATT---------------------------------------------TC----CA--TCT----------------------------------------------------------------------
#=GR 0106_NW_027117840.1_85325-85923          PP ...................567999**...*********......***...******....***..877776.............................................65....55..555......................................................................
0107_BTGA01000009.1_1012785-1013132              --------------------------------------------------------------------------------------------------------------------------------------------------------------------------------------------------------
#=GR 0107_BTGA01000009.1_1012785-1013132      PP ........................................................................................................................................................................................................
0108_CANTUO010000006.1_458329-457913             ---------ATCT---TCATCATCTGT---TGTATCTAT------CCA---TTCTTC----ATC--GTCAAC---------------------------------------------A----------------------------------------------------------------------------------
#=GR 0108_CANTUO010000006.1_458329-457913     PP .........4555...55555555555...677888888......999...999999....999..777776.............................................6..................................................................................
0109_NC_012866.1_294360-294826                   ---TTCTTCCTCTTGTTCATCATAATC---AGTATCTAC------CCA---TTCACT----ATC--TTCTTC---------------------------------------------TT----CT--TCT----------------------------------------------------------------------
#=GR 0109_NC_012866.1_294360-294826           PP ...45555555542226777888889*...*********......***...*****9....999..888887.............................................76....66..666......................................................................
0110_JASZXT010000068.1_2637-1704                 --------------------------------------------------------------------------------------------------------------------------------------------------------------------------------------------------------
#=GR 0110_JASZXT010000068.1_2637-1704         PP ........................................................................................................................................................................................................
0111_MU970823.1_297995-297339                    ---------------------TTCGTT---GACGTCTTC------CCA---CGCATC----GTC--GTCTTC---------------------------------------------GC----CT--TGA----------------------------------------------------------------------
#=GR 0111_MU970823.1_297995-297339            PP .....................688899...99*******......***...******....***..*99999.............................................87....77..777......................................................................
0112_NW_027042754.1_562555-563381                --------------------------------------------------------------------------------------------------------------------------------------------------------------------------------------------------------
#=GR 0112_NW_027042754.1_562555-563381        PP ........................................................................................................................................................................................................
0113_NW_027117495.1_79515-80167                  -------------------TATTCCTC---GACGTCTTC------CCA---CCCGTC----ATC--GTCTGC---------------------------------------------GA----CT--TGA----------------------------------------------------------------------
#=GR 0113_NW_027117495.1_79515-80167          PP ...................678999**...*********......***...******....***..******.............................................*9....99..999......................................................................
0114_NW_026611599.1_542994-542343                -------------------TATTCATC---GACGTCTTC------CCA---ATCGTC----GTC--ATCGGG---------------------------------------------AT----GA--AGTTTACTCCGCG------------------------------------------------------------
#=GR 0114_NW_026611599.1_542994-542343        PP ...................6789****...*********......***...******....***..999655.............................................44....43..3333333344444............................................................
0115_NW_027117668.1_57086-57436                  ----------------------TCCTC---TATATCTTC------CCA---TGTGTC----TTC--ATCAGC---------------------------------------------GC----CG--TCGTGCG------------------------------------------------------------------
#=GR 0115_NW_027117668.1_57086-57436          PP ......................899**...*********......***...*99999....999..999999.............................................88....77..7774444..................................................................
0117_NW_020194005.1_458792-458403                --------------------------------------------------------------------------------------------------------------------------------------------------------------------------------------------------------
#=GR 0117_NW_020194005.1_458792-458403        PP ........................................................................................................................................................................................................
0118_CP014584.1_2843961-2843577                  --------------------------------------------------------------------------------------------------------------------------------------------------------------------------------------------------------
#=GR 0118_CP014584.1_2843961-2843577          PP ........................................................................................................................................................................................................
0119_JAPETX010000027.1_13683-14067               -----------------------------------------------------------------------T---------------------------------------------CA----CA--TCA----------------------------------------------------------------------
#=GR 0119_JAPETX010000027.1_13683-14067       PP .......................................................................3.............................................33....44..444......................................................................
0120_JALDZK010001635.1_6190-5909                 --------------------------------------------------------------------------------------------------------------------------------------------------------------------------------------------------------
#=GR 0120_JALDZK010001635.1_6190-5909         PP ........................................................................................................................................................................................................
0121_CDHN01000002.1_4298697-4298000              --------------------------------------------------------------------------------------------------------------------------------------------------------------------------------------------------------
#=GR 0121_CDHN01000002.1_4298697-4298000      PP ........................................................................................................................................................................................................
0122_RCTD01000028.1_647994-648188                --------------------------------------------------------------------------------------------------------------------------------------------------------------------------------------------------------
#=GR 0122_RCTD01000028.1_647994-648188        PP ........................................................................................................................................................................................................
0123_JAPEIS010000005.1_1903868-1904064           --------------------------------------------------------------------------------------------------------------------------------------------------------------------------------------------------------
#=GR 0123_JAPEIS010000005.1_1903868-1904064   PP ........................................................................................................................................................................................................
0124_CVMT01000004.1_812776-811962                --------------------------------------------------------------------------------------------------------------------------------------------------------------------------------------------------------
#=GR 0124_CVMT01000004.1_812776-811962        PP ........................................................................................................................................................................................................
0125_KI966457.1_297737-298089                    --------------------------------------------------------------------------------------------------------------------------------------------------------------------------------------------------------
#=GR 0125_KI966457.1_297737-298089            PP ........................................................................................................................................................................................................
0126_SWKT01000111.1_2548-2753                    --------------------------------------------------------------------------------------------------------------------------------------------------------------------------------------------------------
#=GR 0126_SWKT01000111.1_2548-2753            PP ........................................................................................................................................................................................................
0127_CP128840.1_547835-547477                    --------------------------------------------------------------------------------------------------------------------------------------------------------------------------------------------------------
#=GR 0127_CP128840.1_547835-547477            PP ........................................................................................................................................................................................................
0128_NW_017387734.1_245466-245790                -----------------------CGTC---CGTGTCCTC------CCA---CTCGTC----GTC--CTCGGC---------------------------------------------TT---------------------------------------------------------------------------------
#=GR 0128_NW_017387734.1_245466-245790        PP .......................6788...99*******......***...******....***..999998.............................................75.................................................................................
0129_JAJTIY010000001.1_5401585-5401802           --------------------------------------------------------------------------------------------------------------------------------------------------------------------------------------------------------
#=GR 0129_JAJTIY010000001.1_5401585-5401802   PP ........................................................................................................................................................................................................
0130_NW_025408617.1_372779-373177                --------------------------------------------------------------------------------------------------------------------------------------------------------------------------------------------------------
#=GR 0130_NW_025408617.1_372779-373177        PP ........................................................................................................................................................................................................
0131_CP034457.1_1346399-1346772                  --------GTTCT---GGCTCACCATC---TGTATCCTC------CCA---CTCGTC----GAC--GTCTGTTCTCGGTTCCCCACTTTTCACCTGTTTTTTCGTTTTCGCCGTCTTGA----CT--CCA----------------------------------------------------------------------
#=GR 0131_CP034457.1_1346399-1346772          PP ........45667...7788999****...*********......***...******....***..99966655666666666666666666666665555554444444444444433....33..333......................................................................
0132_NW_001820829.1_1126658-1126470              --------------------------------------------------------------------------------------------------------------------------------------------------------------------------------------------------------
#=GR 0132_NW_001820829.1_1126658-1126470      PP ........................................................................................................................................................................................................
0133_LCWF01000097.1_772-1181                     --------------------------------------------------------------------------------------------------------------------------------------------------------------------------------------------------------
#=GR 0133_LCWF01000097.1_772-1181             PP ........................................................................................................................................................................................................
0134_KI628760.1_30580-30884                      --------------------------------------------------------------------------------------------------------------------------------------------------------------------------------------------------------
#=GR 0134_KI628760.1_30580-30884              PP ........................................................................................................................................................................................................
0135_PDNB01000058.1_96823-97691                  --------------------------------------------------------------------------------------------------------------------------------------------------------------------------------------------------------
#=GR 0135_PDNB01000058.1_96823-97691          PP ........................................................................................................................................................................................................
0136_MU279380.1_370275-370494                    --------------------------------------------------------------------------------------------------------------------------------------------------------------------------------------------------------
#=GR 0136_MU279380.1_370275-370494            PP ........................................................................................................................................................................................................
0137_NW_025763406.1_266075-266473                --------------------------------------------------------------------------------------------------------------------------------------------------------------------------------------------------------
#=GR 0137_NW_025763406.1_266075-266473        PP ........................................................................................................................................................................................................
0138_CAJHIA010000007.1_581450-581262             --------------------------------------------------------------------------------------------------------------------------------------------------------------------------------------------------------
#=GR 0138_CAJHIA010000007.1_581450-581262     PP ........................................................................................................................................................................................................
0139_JAANBA010000040.1_183957-184157             --------------------------------------------------------------------------------------------------------------------------------------------------------------------------------------------------------
#=GR 0139_JAANBA010000040.1_183957-184157     PP ........................................................................................................................................................................................................
0140_NW_027042927.1_171574-171918                --------------------ACTCCTC---TATGTCTTC------CCA---TGCGTC----GTC--GTCTAT---------------------------------------------TG----AT--CTA----------------------------------------------------------------------
#=GR 0140_NW_027042927.1_171574-171918        PP ....................57999**...*********......***...******....***..**9887.............................................77....77..777......................................................................
0141_NC_049565.1_4326076-4325262                 --------------------------------------------------------------------------------------------------------------------------------------------------------------------------------------------------------
#=GR 0141_NC_049565.1_4326076-4325262         PP ........................................................................................................................................................................................................
0142_NC_086131.1_851885-852172                   ----------------TCGTCTTCGTC---CACGTCTTC------CCA---TTCTTC----TTC----------------------------------------------------------------------------------------------------------------------------------------
#=GR 0142_NC_086131.1_851885-852172           PP ................578999*****...*********......***...******....999........................................................................................................................................
0144_JALAIB010000918.1_1336-1612                 --------------------------------------------------------------------------------------------------------------------------------------------------------------------------------------------------------
#=GR 0144_JALAIB010000918.1_1336-1612         PP ........................................................................................................................................................................................................
0145_JAEVHH010000005.1_2794494-2795374           --------------------------------------------------------------------------------------------------------------------------------------------------------------------------------------------------------
#=GR 0145_JAEVHH010000005.1_2794494-2795374   PP ........................................................................................................................................................................................................
0146_MU389328.1_815091-814873                    --------------------------------------------------------------------------------------------------------------------------------------------------------------------------------------------------------
#=GR 0146_MU389328.1_815091-814873            PP ........................................................................................................................................................................................................
0147_JAHLEZ010000013.1_529757-529947             --------------------------------------------------------------------------------------------------------------------------------------------------------------------------------------------------------
#=GR 0147_JAHLEZ010000013.1_529757-529947     PP ........................................................................................................................................................................................................
0148_MU619714.1_50970-51181                      --------------------------------------------------------------------------------------------------------------------------------------------------------------------------------------------------------
#=GR 0148_MU619714.1_50970-51181              PP ........................................................................................................................................................................................................
0150_MU284105.1_266817-266497                    --------------------------------------------------------------------------------------------------------------------------------------------------------------------------------------------------------
#=GR 0150_MU284105.1_266817-266497            PP ........................................................................................................................................................................................................
0151_NC_085903.1_1996300-1996497                 --------------------------------------------------------------------------------------------------------------------------------------------------------------------------------------------------------
#=GR 0151_NC_085903.1_1996300-1996497         PP ........................................................................................................................................................................................................
0152_NW_023501006.1_24093-24274                  --------------------------------------------------------------------------------------------------------------------------------------------------------------------------------------------------------
#=GR 0152_NW_023501006.1_24093-24274          PP ........................................................................................................................................................................................................
0153_CAJPDQ010000015.1_201534-201290             --------------------------------------------------------------------------------------------------------------------------------------------------------------------------------------------------------
#=GR 0153_CAJPDQ010000015.1_201534-201290     PP ........................................................................................................................................................................................................
0154_NW_007930836.1_718819-718587                --------------------------------------------------------------------------------------------------------------------------------------------------------------------------------------------------------
#=GR 0154_NW_007930836.1_718819-718587        PP ........................................................................................................................................................................................................
0155_NC_012963.1_487250-487706                   --------------------------C---AACATCCAC------CCA---TTCATCTTGTTTC--GTCCCA---------------------------------------------GC----CT--TGG----------------------------------------------------------------------
#=GR 0155_NC_012963.1_487250-487706           PP ..........................5...777888888......888...8888772222234..444444.............................................44....44..444......................................................................
0157_NW_006917101.1_2331063-2330863              --------------------------------------------------------------------------------------------------------------------------------------------------------------------------------------------------------
#=GR 0157_NW_006917101.1_2331063-2330863      PP ........................................................................................................................................................................................................
0159_RCSV01000001.1_2764072-2764253              --------------------------------------------------------------------------------------------------------------------------------------------------------------------------------------------------------
#=GR 0159_RCSV01000001.1_2764072-2764253      PP ........................................................................................................................................................................................................
0160_JAPETS010000034.1_238709-238521             --------------------------------------------------------------------------------------------------------------------------------------------------------------------------------------------------------
#=GR 0160_JAPETS010000034.1_238709-238521     PP ........................................................................................................................................................................................................
0161_JAGMVK010000013.1_673248-673058             --------------------------------------------------------------------------------------------------------------------------------------------------------------------------------------------------------
#=GR 0161_JAGMVK010000013.1_673248-673058     PP ........................................................................................................................................................................................................
0162_SRPN01000219.1_7232-7438                    --------------------------------------------------------------------------------------------------------------------------------------------------------------------------------------------------------
#=GR 0162_SRPN01000219.1_7232-7438            PP ........................................................................................................................................................................................................
0163_JALDZW010000101.1_1247-1928                 TGCTTCGGACTCG---TCGGAGTCATC---GAAGTCTTC------------TTCTTC----CTC--GTCCGA---------------------------------------------AT----CG--TCG----------------------------------------------------------------------
#=GR 0163_JALDZW010000101.1_1247-1928         PP 6899*********...***********...******999............777777....777..777666.............................................65....54..444......................................................................
0164_PQXN01000159.1_26381-26184                  --------------------------------------------------------------------------------------------------------------------------------------------------------------------------------------------------------
#=GR 0164_PQXN01000159.1_26381-26184          PP ........................................................................................................................................................................................................
0165_MU400370.1_882426-882660                    --------------------------------------------------------------------------------------------------------------------------------------------------------------------------------------------------------
#=GR 0165_MU400370.1_882426-882660            PP ........................................................................................................................................................................................................
0166_JAPEUK010000073.1_36538-36940               --------------------------------------------------------------------------------------------------------------------------------------------------------------------------------------------------------
#=GR 0166_JAPEUK010000073.1_36538-36940       PP ........................................................................................................................................................................................................
0167_KQ964246.1_3722911-3723098                  --------------------------------------------------------------------------------------------------------------------------------------------------------------------------------------------------------
#=GR 0167_KQ964246.1_3722911-3723098          PP ........................................................................................................................................................................................................
0168_PQXK01000052.1_95719-95536                  --------------------------------------------------------------------------------------------------------------------------------------------------------------------------------------------------------
#=GR 0168_PQXK01000052.1_95719-95536          PP ........................................................................................................................................................................................................
0169_NW_024065843.1_1180131-1180328              --------------------------------------------------------------------------------------------------------------------------------------------------------------------------------------------------------
#=GR 0169_NW_024065843.1_1180131-1180328      PP ........................................................................................................................................................................................................
0171_SRPQ01000221.1_22478-22272                  --------------------------------------------------------------------------------------------------------------------------------------------------------------------------------------------------------
#=GR 0171_SRPQ01000221.1_22478-22272          PP ........................................................................................................................................................................................................
0172_PQXH01000140.1_26757-26954                  --------------------------------------------------------------------------------------------------------------------------------------------------------------------------------------------------------
#=GR 0172_PQXH01000140.1_26757-26954          PP ........................................................................................................................................................................................................
0173_SRQG01000188.1_49804-49598                  --------------------------------------------------------------------------------------------------------------------------------------------------------------------------------------------------------
#=GR 0173_SRQG01000188.1_49804-49598          PP ........................................................................................................................................................................................................
0174_SRQM01000576.1_11577-11783                  --------------------------------------------------------------------------------------------------------------------------------------------------------------------------------------------------------
#=GR 0174_SRQM01000576.1_11577-11783          PP ........................................................................................................................................................................................................
0175_BQXV01000008.1_2092562-2092750              --------------------------------------------------------------------------------------------------------------------------------------------------------------------------------------------------------
#=GR 0175_BQXV01000008.1_2092562-2092750      PP ........................................................................................................................................................................................................
0176_NW_025544801.1_1328951-1328076              --------------------------------------------------------------------------------------------------------------------------------------------------------------------------------------------------------
#=GR 0176_NW_025544801.1_1328951-1328076      PP ........................................................................................................................................................................................................
0177_NW_025764285.1_685589-684776                --------------------------------------------------------------------------------------------------------------------------------------------------------------------------------------------------------
#=GR 0177_NW_025764285.1_685589-684776        PP ........................................................................................................................................................................................................
0178_NW_026695929.1_1855414-1855225              --------------------------------------------------------------------------------------------------------------------------------------------------------------------------------------------------------
#=GR 0178_NW_026695929.1_1855414-1855225      PP ........................................................................................................................................................................................................
0179_JAKJXP020000004.1_858495-858305             --------------------------------------------------------------------------------------------------------------------------------------------------------------------------------------------------------
#=GR 0179_JAKJXP020000004.1_858495-858305     PP ........................................................................................................................................................................................................
0180_NC_031951.1_2953450-2953656                 --------------------------------------------------------------------------------------------------------------------------------------------------------------------------------------------------------
#=GR 0180_NC_031951.1_2953450-2953656         PP ........................................................................................................................................................................................................
0181_JAJKLH010000022.1_375865-376058             --------------------------------------------------------------------------------------------------------------------------------------------------------------------------------------------------------
#=GR 0181_JAJKLH010000022.1_375865-376058     PP ........................................................................................................................................................................................................
0182_NW_017566842.1_78552-79009                  --------------------------------------------------------------------------------------------------------------------------------------------------------------------------------------------------------
#=GR 0182_NW_017566842.1_78552-79009          PP ........................................................................................................................................................................................................
0183_JAAHCF010000466.1_11143-11338               --------------------------------------------------------------------------------------------------------------------------------------------------------------------------------------------------------
#=GR 0183_JAAHCF010000466.1_11143-11338       PP ........................................................................................................................................................................................................
0185_JALAIS010000004.1_42486-43349               --------------------------------------------------------------------------------------------------------------------------------------------------------------------------------------------------------
#=GR 0185_JALAIS010000004.1_42486-43349       PP ........................................................................................................................................................................................................
0186_CP064750.1_3220154-3220360                  --------------------------------------------------------------------------------------------------------------------------------------------------------------------------------------------------------
#=GR 0186_CP064750.1_3220154-3220360          PP ........................................................................................................................................................................................................
0188_JANTFD010000004.1_362932-362744             --------------------------------------------------------------------------------------------------------------------------------------------------------------------------------------------------------
#=GR 0188_JANTFD010000004.1_362932-362744     PP ........................................................................................................................................................................................................
0189_PHWZ01000616.1_16820-16639                  --------------------------------------------------------------------------------------------------------------------------------------------------------------------------------------------------------
#=GR 0189_PHWZ01000616.1_16820-16639          PP ........................................................................................................................................................................................................
0190_SRPX01000270.1_10934-10729                  --------------------------------------------------------------------------------------------------------------------------------------------------------------------------------------------------------
#=GR 0190_SRPX01000270.1_10934-10729          PP ........................................................................................................................................................................................................
0191_LDUD01000115.1_329746-329383                --------------------------------------------------------------------------------------------------------------------------------------------------------------------------------------------------------
#=GR 0191_LDUD01000115.1_329746-329383        PP ........................................................................................................................................................................................................
0192_JASAOK010000043.1_1078869-1079066           --------------------------------------------------------------------------------------------------------------------------------------------------------------------------------------------------------
#=GR 0192_JASAOK010000043.1_1078869-1079066   PP ........................................................................................................................................................................................................
0193_NC_030957.1_2204555-2204752                 --------------------------------------------------------------------------------------------------------------------------------------------------------------------------------------------------------
#=GR 0193_NC_030957.1_2204555-2204752         PP ........................................................................................................................................................................................................
0194_SRPO01000099.1_61310-61104                  --------------------------------------------------------------------------------------------------------------------------------------------------------------------------------------------------------
#=GR 0194_SRPO01000099.1_61310-61104          PP ........................................................................................................................................................................................................
0195_NW_026851254.1_23180-22887                  --------------------------------------------------------------------------------------------------------------------------------------------------------------------------------------------------------
#=GR 0195_NW_026851254.1_23180-22887          PP ........................................................................................................................................................................................................
0196_KV875105.1_649213-649393                    --------------------------------------------------------------------------------------------------------------------------------------------------------------------------------------------------------
#=GR 0196_KV875105.1_649213-649393            PP ........................................................................................................................................................................................................
0197_SRQK01000245.1_19472-19677                  --------------------------------------------------------------------------------------------------------------------------------------------------------------------------------------------------------
#=GR 0197_SRQK01000245.1_19472-19677          PP ........................................................................................................................................................................................................
0198_JAKMWU010000300.1_6435-6244                 --------------------------------------------------------------------------------------------------------------------------------------------------------------------------------------------------------
#=GR 0198_JAKMWU010000300.1_6435-6244         PP ........................................................................................................................................................................................................
0199_SRPZ01000040.1_63824-63635                  --------------------------------------------------------------------------------------------------------------------------------------------------------------------------------------------------------
#=GR 0199_SRPZ01000040.1_63824-63635          PP ........................................................................................................................................................................................................
0200_NW_025544690.1_237257-237069                --------------------------------------------------------------------------------------------------------------------------------------------------------------------------------------------------------
#=GR 0200_NW_025544690.1_237257-237069        PP ........................................................................................................................................................................................................
0201_WIGN01000017.1_298717-298904                --------------------------------------------------------------------------------------------------------------------------------------------------------------------------------------------------------
#=GR 0201_WIGN01000017.1_298717-298904        PP ........................................................................................................................................................................................................
0203_SRPP01000135.1_37708-37502                  --------------------------------------------------------------------------------------------------------------------------------------------------------------------------------------------------------
#=GR 0203_SRPP01000135.1_37708-37502          PP ........................................................................................................................................................................................................
0204_NW_024066077.1_1179634-1179815              --------------------------------------------------------------------------------------------------------------------------------------------------------------------------------------------------------
#=GR 0204_NW_024066077.1_1179634-1179815      PP ........................................................................................................................................................................................................
0205_NW_027117422.1_2033385-2033195              --------------------------------------------------------------------------------------------------------------------------------------------------------------------------------------------------------
#=GR 0205_NW_027117422.1_2033385-2033195      PP ........................................................................................................................................................................................................
0210_NW_027072129.1_8718347-8718141              --------------------------------------------------------------------------------------------------------------------------------------------------------------------------------------------------------
#=GR 0210_NW_027072129.1_8718347-8718141      PP ........................................................................................................................................................................................................
0211_BPPX01000032.1_369773-369961                --------------------------------------------------------------------------------------------------------------------------------------------------------------------------------------------------------
#=GR 0211_BPPX01000032.1_369773-369961        PP ........................................................................................................................................................................................................
0212_NW_025953056.1_422580-422903                --------------------------------------------------------------------------------------------------------------------------------------------------------------------------------------------------------
#=GR 0212_NW_025953056.1_422580-422903        PP ........................................................................................................................................................................................................
0213_NC_026474.1_3054457-3054663                 --------------------------------------------------------------------------------------------------------------------------------------------------------------------------------------------------------
#=GR 0213_NC_026474.1_3054457-3054663         PP ........................................................................................................................................................................................................
0219_MU844488.1_250763-250577                    --------------------------------------------------------------------------------------------------------------------------------------------------------------------------------------------------------
#=GR 0219_MU844488.1_250763-250577            PP ........................................................................................................................................................................................................
0220_MU843502.1_10375-10556                      --------------------------------------------------------------------------------------------------------------------------------------------------------------------------------------------------------
#=GR 0220_MU843502.1_10375-10556              PP ........................................................................................................................................................................................................
0221_FJOG01000006.1_897625-897443                --------------------------------------------------------------------------------------------------------------------------------------------------------------------------------------------------------
#=GR 0221_FJOG01000006.1_897625-897443        PP ........................................................................................................................................................................................................
0222_JALDZN010000002.1_812309-812908             --------------------------------------------------------------------------------------------------------------------------------------------------------------------------------------------------------
#=GR 0222_JALDZN010000002.1_812309-812908     PP ........................................................................................................................................................................................................
0223_SRPT01000046.1_57223-57419                  --------------------------------------------------------------------------------------------------------------------------------------------------------------------------------------------------------
#=GR 0223_SRPT01000046.1_57223-57419          PP ........................................................................................................................................................................................................
0225_NW_026851453.1_844584-844876                --------------------------------------------------------------------------------------------------------------------------------------------------------------------------------------------------------
#=GR 0225_NW_026851453.1_844584-844876        PP ........................................................................................................................................................................................................
0226_JAJJKC010000004.1_29143-28944               --------------------------------------------------------------------------------------------------------------------------------------------------------------------------------------------------------
#=GR 0226_JAJJKC010000004.1_29143-28944       PP ........................................................................................................................................................................................................
0233_JANUHI010000008.1_83378-83187               --------------------------------------------------------------------------------------------------------------------------------------------------------------------------------------------------------
#=GR 0233_JANUHI010000008.1_83378-83187       PP ........................................................................................................................................................................................................
0234_JANUHK010000012.1_83860-83669               --------------------------------------------------------------------------------------------------------------------------------------------------------------------------------------------------------
#=GR 0234_JANUHK010000012.1_83860-83669       PP ........................................................................................................................................................................................................
0236_NW_023501020.1_2754943-2755134              --------------------------------------------------------------------------------------------------------------------------------------------------------------------------------------------------------
#=GR 0236_NW_023501020.1_2754943-2755134      PP ........................................................................................................................................................................................................
0237_NW_026517300.1_169243-169052                --------------------------------------------------------------------------------------------------------------------------------------------------------------------------------------------------------
#=GR 0237_NW_026517300.1_169243-169052        PP ........................................................................................................................................................................................................
0238_CM071589.1_2908680-2908486                  --------------------------------------------------------------------------------------------------------------------------------------------------------------------------------------------------------
#=GR 0238_CM071589.1_2908680-2908486          PP ........................................................................................................................................................................................................
0242_NW_019173022.1_107711-107900                --------------------------------------------------------------------------------------------------------------------------------------------------------------------------------------------------------
#=GR 0242_NW_019173022.1_107711-107900        PP ........................................................................................................................................................................................................
0243_MU391927.1_63324-63130                      --------------------------------------------------------------------------------------------------------------------------------------------------------------------------------------------------------
#=GR 0243_MU391927.1_63324-63130              PP ........................................................................................................................................................................................................
0244_MU380387.1_33472-33269                      --------------------------------------------------------------------------------------------------------------------------------------------------------------------------------------------------------
#=GR 0244_MU380387.1_33472-33269              PP ........................................................................................................................................................................................................
0245_NW_027094057.1_1951247-1951056              --------------------------------------------------------------------------------------------------------------------------------------------------------------------------------------------------------
#=GR 0245_NW_027094057.1_1951247-1951056      PP ........................................................................................................................................................................................................
0247_JALAIA010000064.1_94351-94645               --------------------------------------------------------------------------------------------------------------------------------------------------------------------------------------------------------
#=GR 0247_JALAIA010000064.1_94351-94645       PP ........................................................................................................................................................................................................
0248_NC_085892.1_4115310-4115514                 --------------------------------------------------------------------------------------------------------------------------------------------------------------------------------------------------------
#=GR 0248_NC_085892.1_4115310-4115514         PP ........................................................................................................................................................................................................
0249_NC_085920.1_4021182-4021386                 --------------------------------------------------------------------------------------------------------------------------------------------------------------------------------------------------------
#=GR 0249_NC_085920.1_4021182-4021386         PP ........................................................................................................................................................................................................
0250_NW_024467957.1_2500997-2500808              --------------------------------------------------------------------------------------------------------------------------------------------------------------------------------------------------------
#=GR 0250_NW_024467957.1_2500997-2500808      PP ........................................................................................................................................................................................................
0251_NW_023500912.1_1999217-1999026              --------------------------------------------------------------------------------------------------------------------------------------------------------------------------------------------------------
#=GR 0251_NW_023500912.1_1999217-1999026      PP ........................................................................................................................................................................................................
0252_JAGTJL010000016.1_1351730-1351540           --------------------------------------------------------------------------------------------------------------------------------------------------------------------------------------------------------
#=GR 0252_JAGTJL010000016.1_1351730-1351540   PP ........................................................................................................................................................................................................
0254_NW_025763546.1_438937-438739                --------------------------------------------------------------------------------------------------------------------------------------------------------------------------------------------------------
#=GR 0254_NW_025763546.1_438937-438739        PP ........................................................................................................................................................................................................
0255_JAPCWZ010000007.1_4860811-4861000           --------------------------------------------------------------------------------------------------------------------------------------------------------------------------------------------------------
#=GR 0255_JAPCWZ010000007.1_4860811-4861000   PP ........................................................................................................................................................................................................
0256_PUHP01000169.1_22106-21909                  --------------------------------------------------------------------------------------------------------------------------------------------------------------------------------------------------------
#=GR 0256_PUHP01000169.1_22106-21909          PP ........................................................................................................................................................................................................
0257_SRPS01000262.1_24689-24485                  --------------------------------------------------------------------------------------------------------------------------------------------------------------------------------------------------------
#=GR 0257_SRPS01000262.1_24689-24485          PP ........................................................................................................................................................................................................
0258_JAQQWQ010000005.1_4784175-4783982           --------------------------------------------------------------------------------------------------------------------------------------------------------------------------------------------------------
#=GR 0258_JAQQWQ010000005.1_4784175-4783982   PP ........................................................................................................................................................................................................
0259_VFLP01000024.1_395177-394981                --------------------------------------------------------------------------------------------------------------------------------------------------------------------------------------------------------
#=GR 0259_VFLP01000024.1_395177-394981        PP ........................................................................................................................................................................................................
0261_CP063405.1_4869910-4870098                  --------------------------------------------------------------------------------------------------------------------------------------------------------------------------------------------------------
#=GR 0261_CP063405.1_4869910-4870098          PP ........................................................................................................................................................................................................
0262_RCSZ01000003.1_1170709-1170520              --------------------------------------------------------------------------------------------------------------------------------------------------------------------------------------------------------
#=GR 0262_RCSZ01000003.1_1170709-1170520      PP ........................................................................................................................................................................................................
0264_JAFJYG010000018.1_146594-146404             --------------------------------------------------------------------------------------------------------------------------------------------------------------------------------------------------------
#=GR 0264_JAFJYG010000018.1_146594-146404     PP ........................................................................................................................................................................................................
0265_NW_023503074.1_89193-89380                  --------------------------------------------------------------------------------------------------------------------------------------------------------------------------------------------------------
#=GR 0265_NW_023503074.1_89193-89380          PP ........................................................................................................................................................................................................
0268_NW_026054773.1_1504489-1504299              --------------------------------------------------------------------------------------------------------------------------------------------------------------------------------------------------------
#=GR 0268_NW_026054773.1_1504489-1504299      PP ........................................................................................................................................................................................................
0269_WIGO01000018.1_259649-259837                --------------------------------------------------------------------------------------------------------------------------------------------------------------------------------------------------------
#=GR 0269_WIGO01000018.1_259649-259837        PP ........................................................................................................................................................................................................
0270_MU383867.1_260077-259878                    --------------------------------------------------------------------------------------------------------------------------------------------------------------------------------------------------------
#=GR 0270_MU383867.1_260077-259878            PP ........................................................................................................................................................................................................
0272_NW_025953561.1_260747-260945                --------------------------------------------------------------------------------------------------------------------------------------------------------------------------------------------------------
#=GR 0272_NW_025953561.1_260747-260945        PP ........................................................................................................................................................................................................
0274_NW_026946359.1_3781459-3781663              --------------------------------------------------------------------------------------------------------------------------------------------------------------------------------------------------------
#=GR 0274_NW_026946359.1_3781459-3781663      PP ........................................................................................................................................................................................................
0275_NW_026946363.1_3031172-3031376              --------------------------------------------------------------------------------------------------------------------------------------------------------------------------------------------------------
#=GR 0275_NW_026946363.1_3031172-3031376      PP ........................................................................................................................................................................................................
0276_MU383098.1_567862-568045                    --------------------------------------------------------------------------------------------------------------------------------------------------------------------------------------------------------
#=GR 0276_MU383098.1_567862-568045            PP ........................................................................................................................................................................................................
0277_JFFI01000414.1_8399-8692                    --------------------------------------------------------------------------------------------------------------------------------------------------------------------------------------------------------
#=GR 0277_JFFI01000414.1_8399-8692            PP ........................................................................................................................................................................................................
0278_NW_007360025.1_387086-387335                --------------------------------------------------------------------------------------------------------------------------------------------------------------------------------------------------------
#=GR 0278_NW_007360025.1_387086-387335        PP ........................................................................................................................................................................................................
0280_CP031386.1_1762286-1762088                  --------------------------------------------------------------------------------------------------------------------------------------------------------------------------------------------------------
#=GR 0280_CP031386.1_1762286-1762088          PP ........................................................................................................................................................................................................
0282_NJPR01000057.1_907020-907213                --------------------------------------------------------------------------------------------------------------------------------------------------------------------------------------------------------
#=GR 0282_NJPR01000057.1_907020-907213        PP ........................................................................................................................................................................................................
0283_JAQQWM010000009.1_1729412-1729604           --------------------------------------------------------------------------------------------------------------------------------------------------------------------------------------------------------
#=GR 0283_JAQQWM010000009.1_1729412-1729604   PP ........................................................................................................................................................................................................
0284_NC_089392.1_2058298-2057988                 --------------------------------------------------------------------------------------------------------------------------------------------------------------------------------------------------------
#=GR 0284_NC_089392.1_2058298-2057988         PP ........................................................................................................................................................................................................
0286_VYYT01000510.1_70984-70793                  --------------------------------------------------------------------------------------------------------------------------------------------------------------------------------------------------------
#=GR 0286_VYYT01000510.1_70984-70793          PP ........................................................................................................................................................................................................
0287_KZ613948.1_900535-900741                    --------------------------------------------------------------------------------------------------------------------------------------------------------------------------------------------------------
#=GR 0287_KZ613948.1_900535-900741            PP ........................................................................................................................................................................................................
0289_NW_017264195.1_1533294-1533627              --------------------------------------------------------------------------------------------------------------------------------------------------------------------------------------------------------
#=GR 0289_NW_017264195.1_1533294-1533627      PP ........................................................................................................................................................................................................
0290_MU846053.1_36737-36919                      --------------------------------------------------------------------------------------------------------------------------------------------------------------------------------------------------------
#=GR 0290_MU846053.1_36737-36919              PP ........................................................................................................................................................................................................
0291_NW_003299165.1_1550516-1550826              --------------------------------------------------------------------------------------------------------------------------------------------------------------------------------------------------------
#=GR 0291_NW_003299165.1_1550516-1550826      PP ........................................................................................................................................................................................................
0294_JAVHJO010000006.1_463653-464026             --------------------------------------------------------------------------------------------------------------------------------------------------------------------------------------------------------
#=GR 0294_JAVHJO010000006.1_463653-464026     PP ........................................................................................................................................................................................................
0295_KQ030507.1_657047-657237                    --------------------------------------------------------------------------------------------------------------------------------------------------------------------------------------------------------
#=GR 0295_KQ030507.1_657047-657237            PP ........................................................................................................................................................................................................
0297_AMCV02000017.1_440288-440087                --------------------------------------------------------------------------------------------------------------------------------------------------------------------------------------------------------
#=GR 0297_AMCV02000017.1_440288-440087        PP ........................................................................................................................................................................................................
0298_QAPG01010712.1_115676-115877                --------------------------------------------------------------------------------------------------------------------------------------------------------------------------------------------------------
#=GR 0298_QAPG01010712.1_115676-115877        PP ........................................................................................................................................................................................................
0299_NW_020194558.1_1670634-1670439              --------------------------------------------------------------------------------------------------------------------------------------------------------------------------------------------------------
#=GR 0299_NW_020194558.1_1670634-1670439      PP ........................................................................................................................................................................................................
0300_JAJOHL010000037.1_206212-206396             --------------------------------------------------------------------------------------------------------------------------------------------------------------------------------------------------------
#=GR 0300_JAJOHL010000037.1_206212-206396     PP ........................................................................................................................................................................................................
0301_JAVHNQ010000009.1_383086-382727             --------------------------------------------------------------------------------------------------------------------------------------------------------------------------------------------------------
#=GR 0301_JAVHNQ010000009.1_383086-382727     PP ........................................................................................................................................................................................................
0303_NW_027117372.1_2380661-2380847              --------------------------------------------------------------------------------------------------------------------------------------------------------------------------------------------------------
#=GR 0303_NW_027117372.1_2380661-2380847      PP ........................................................................................................................................................................................................
0304_LFIW01002438.1_342288-342102                --------------------------------------------------------------------------------------------------------------------------------------------------------------------------------------------------------
#=GR 0304_LFIW01002438.1_342288-342102        PP ........................................................................................................................................................................................................
0306_NC_037314.1_1148162-1147981                 --------------------------------------------------------------------------------------------------------------------------------------------------------------------------------------------------------
#=GR 0306_NC_037314.1_1148162-1147981         PP ........................................................................................................................................................................................................
0307_MU385720.1_69706-69508                      --------------------------------------------------------------------------------------------------------------------------------------------------------------------------------------------------------
#=GR 0307_MU385720.1_69706-69508              PP ........................................................................................................................................................................................................
0308_PQXL01000064.1_46820-47010                  --------------------------------------------------------------------------------------------------------------------------------------------------------------------------------------------------------
#=GR 0308_PQXL01000064.1_46820-47010          PP ........................................................................................................................................................................................................
0309_NW_027117388.1_6006409-6006590              --------------------------------------------------------------------------------------------------------------------------------------------------------------------------------------------------------
#=GR 0309_NW_027117388.1_6006409-6006590      PP ........................................................................................................................................................................................................
0310_JAULSW010000001.1_5691466-5691685           --------------------------------------------------------------------------------------------------------------------------------------------------------------------------------------------------------
#=GR 0310_JAULSW010000001.1_5691466-5691685   PP ........................................................................................................................................................................................................
0311_MU279012.1_16909-16714                      --------------------------------------------------------------------------------------------------------------------------------------------------------------------------------------------------------
#=GR 0311_MU279012.1_16909-16714              PP ........................................................................................................................................................................................................
0312_JAGTJM010000088.1_19568-19770               --------------------------------------------------------------------------------------------------------------------------------------------------------------------------------------------------------
#=GR 0312_JAGTJM010000088.1_19568-19770       PP ........................................................................................................................................................................................................
0314_NW_024065910.1_897150-896959                --------------------------------------------------------------------------------------------------------------------------------------------------------------------------------------------------------
#=GR 0314_NW_024065910.1_897150-896959        PP ........................................................................................................................................................................................................
0315_NW_027094076.1_1615781-1615970              --------------------------------------------------------------------------------------------------------------------------------------------------------------------------------------------------------
#=GR 0315_NW_027094076.1_1615781-1615970      PP ........................................................................................................................................................................................................
0319_SRPU01000511.1_15679-15482                  --------------------------------------------------------------------------------------------------------------------------------------------------------------------------------------------------------
#=GR 0319_SRPU01000511.1_15679-15482          PP ........................................................................................................................................................................................................
0323_RYZW01000013.1_86031-86232                  --------------------------------------------------------------------------------------------------------------------------------------------------------------------------------------------------------
#=GR 0323_RYZW01000013.1_86031-86232          PP ........................................................................................................................................................................................................
0324_NC_058399.1_3022450-3022654                 --------------------------------------------------------------------------------------------------------------------------------------------------------------------------------------------------------
#=GR 0324_NC_058399.1_3022450-3022654         PP ........................................................................................................................................................................................................
0325_MU378155.1_108747-108552                    --------------------------------------------------------------------------------------------------------------------------------------------------------------------------------------------------------
#=GR 0325_MU378155.1_108747-108552            PP ........................................................................................................................................................................................................
0326_NQIM01000051.1_84484-84285                  --------------------------------------------------------------------------------------------------------------------------------------------------------------------------------------------------------
#=GR 0326_NQIM01000051.1_84484-84285          PP ........................................................................................................................................................................................................
0327_PQXI01000016.1_239965-239784                --------------------------------------------------------------------------------------------------------------------------------------------------------------------------------------------------------
#=GR 0327_PQXI01000016.1_239965-239784        PP ........................................................................................................................................................................................................
0329_MU867100.1_52931-52749                      --------------------------------------------------------------------------------------------------------------------------------------------------------------------------------------------------------
#=GR 0329_MU867100.1_52931-52749              PP ........................................................................................................................................................................................................
0330_NW_001914855.1_917687-917891                --------------------------------------------------------------------------------------------------------------------------------------------------------------------------------------------------------
#=GR 0330_NW_001914855.1_917687-917891        PP ........................................................................................................................................................................................................
0331_NW_027117368.1_1567867-1567682              --------------------------------------------------------------------------------------------------------------------------------------------------------------------------------------------------------
#=GR 0331_NW_027117368.1_1567867-1567682      PP ........................................................................................................................................................................................................
0332_JARDXD010000628.1_1459-1646                 --------------------------------------------------------------------------------------------------------------------------------------------------------------------------------------------------------
#=GR 0332_JARDXD010000628.1_1459-1646         PP ........................................................................................................................................................................................................
0333_JAJKKK010000100.1_20441-20253               --------------------------------------------------------------------------------------------------------------------------------------------------------------------------------------------------------
#=GR 0333_JAJKKK010000100.1_20441-20253       PP ........................................................................................................................................................................................................
0334_JAJTUS010000036.1_184407-184217             --------------------------------------------------------------------------------------------------------------------------------------------------------------------------------------------------------
#=GR 0334_JAJTUS010000036.1_184407-184217     PP ........................................................................................................................................................................................................
0335_MU375949.1_245956-246144                    --------------------------------------------------------------------------------------------------------------------------------------------------------------------------------------------------------
#=GR 0335_MU375949.1_245956-246144            PP ........................................................................................................................................................................................................
0336_JAPESX010000234.1_20862-20576               --------------------------------------------------------------------------------------------------------------------------------------------------------------------------------------------------------
#=GR 0336_JAPESX010000234.1_20862-20576       PP ........................................................................................................................................................................................................
0337_NW_007361012.1_1112577-1112393              --------------------------------------------------------------------------------------------------------------------------------------------------------------------------------------------------------
#=GR 0337_NW_007361012.1_1112577-1112393      PP ........................................................................................................................................................................................................
0338_JAJTUR010000199.1_26086-26276               --------------------------------------------------------------------------------------------------------------------------------------------------------------------------------------------------------
#=GR 0338_JAJTUR010000199.1_26086-26276       PP ........................................................................................................................................................................................................
0339_NW_025763503.1_2863286-2863075              --------------------------------------------------------------------------------------------------------------------------------------------------------------------------------------------------------
#=GR 0339_NW_025763503.1_2863286-2863075      PP ........................................................................................................................................................................................................
0340_JASWJB010000621.1_1363-1553                 --------------------------------------------------------------------------------------------------------------------------------------------------------------------------------------------------------
#=GR 0340_JASWJB010000621.1_1363-1553         PP ........................................................................................................................................................................................................
0342_VSMA01000014.1_867230-867408                --------------------------------------------------------------------------------------------------------------------------------------------------------------------------------------------------------
#=GR 0342_VSMA01000014.1_867230-867408        PP ........................................................................................................................................................................................................
0343_NW_011371369.1_55824-56088                  --------------------------------------------------------------------------------------------------------------------------------------------------------------------------------------------------------
#=GR 0343_NW_011371369.1_55824-56088          PP ........................................................................................................................................................................................................
0345_VIGI01000001.1_1885309-1884788              --------------------------------------------------------------------------------------------------------------------------------------------------------------------------------------------------------
#=GR 0345_VIGI01000001.1_1885309-1884788      PP ........................................................................................................................................................................................................
0346_VICG01000002.1_3545824-3546331              --------------------------------------------------------------------------------------------------------------------------------------------------------------------------------------------------------
#=GR 0346_VICG01000002.1_3545824-3546331      PP ........................................................................................................................................................................................................
0347_MU399579.1_472843-473033                    --------------------------------------------------------------------------------------------------------------------------------------------------------------------------------------------------------
#=GR 0347_MU399579.1_472843-473033            PP ........................................................................................................................................................................................................
0348_JAPDRN010000138.1_50232-51088               --------------------------------------------------------------------------------------------------------------------------------------------------------------------------------------------------------
#=GR 0348_JAPDRN010000138.1_50232-51088       PP ........................................................................................................................................................................................................
0349_JANFOG010000005.1_772593-772789             --------------------------------------------------------------------------------------------------------------------------------------------------------------------------------------------------------
#=GR 0349_JANFOG010000005.1_772593-772789     PP ........................................................................................................................................................................................................
0350_NW_026850554.1_520057-519871                --------------------------------------------------------------------------------------------------------------------------------------------------------------------------------------------------------
#=GR 0350_NW_026850554.1_520057-519871        PP ........................................................................................................................................................................................................
0351_JAPEUH010000035.1_134856-134664             --------------------------------------------------------------------------------------------------------------------------------------------------------------------------------------------------------
#=GR 0351_JAPEUH010000035.1_134856-134664     PP ........................................................................................................................................................................................................
0352_NW_017387244.1_123737-124502                --------------------------------------------------------------------------------------------------------------------------------------------------------------------------------------------------------
#=GR 0352_NW_017387244.1_123737-124502        PP ........................................................................................................................................................................................................
0353_PJEX01000005.1_412819-412631                --------------------------------------------------------------------------------------------------------------------------------------------------------------------------------------------------------
#=GR 0353_PJEX01000005.1_412819-412631        PP ........................................................................................................................................................................................................
0354_JAFJYH010000109.1_130029-129841             --------------------------------------------------------------------------------------------------------------------------------------------------------------------------------------------------------
#=GR 0354_JAFJYH010000109.1_130029-129841     PP ........................................................................................................................................................................................................
0355_SRQA01000205.1_25893-26183                  --------------------------------------------------------------------------------------------------------------------------------------------------------------------------------------------------------
#=GR 0355_SRQA01000205.1_25893-26183          PP ........................................................................................................................................................................................................
0356_JALDZP010001723.1_7114-6925                 --------------------------------------------------------------------------------------------------------------------------------------------------------------------------------------------------------
#=GR 0356_JALDZP010001723.1_7114-6925         PP ........................................................................................................................................................................................................
0357_NW_017263581.1_1665648-1665459              --------------------------------------------------------------------------------------------------------------------------------------------------------------------------------------------------------
#=GR 0357_NW_017263581.1_1665648-1665459      PP ........................................................................................................................................................................................................
0358_NW_015622824.1_2035896-2036752              --------------------------------------------------------------------------------------------------------------------------------------------------------------------------------------------------------
#=GR 0358_NW_015622824.1_2035896-2036752      PP ........................................................................................................................................................................................................
0359_NW_006911901.1_331332-331127                --------------------------------------------------------------------------------------------------------------------------------------------------------------------------------------------------------
#=GR 0359_NW_006911901.1_331332-331127        PP ........................................................................................................................................................................................................
0361_NW_027093860.1_295566-295299                --------------------------------------------------------------------------------------------------------------------------------------------------------------------------------------------------------
#=GR 0361_NW_027093860.1_295566-295299        PP ........................................................................................................................................................................................................
0362_NW_006711160.1_536686-536874                --------------------------------------------------------------------------------------------------------------------------------------------------------------------------------------------------------
#=GR 0362_NW_006711160.1_536686-536874        PP ........................................................................................................................................................................................................
0363_NW_027117407.1_2764902-2765083              --------------------------------------------------------------------------------------------------------------------------------------------------------------------------------------------------------
#=GR 0363_NW_027117407.1_2764902-2765083      PP ........................................................................................................................................................................................................
0364_NW_022157846.1_211042-210836                --------------------------------------------------------------------------------------------------------------------------------------------------------------------------------------------------------
#=GR 0364_NW_022157846.1_211042-210836        PP ........................................................................................................................................................................................................
0365_MU400035.1_35285-35081                      --------------------------------------------------------------------------------------------------------------------------------------------------------------------------------------------------------
#=GR 0365_MU400035.1_35285-35081              PP ........................................................................................................................................................................................................
0366_JAPETN010000030.1_126158-126348             --------------------------------------------------------------------------------------------------------------------------------------------------------------------------------------------------------
#=GR 0366_JAPETN010000030.1_126158-126348     PP ........................................................................................................................................................................................................
0368_JANBVN010000076.1_134704-134509             --------------------------------------------------------------------------------------------------------------------------------------------------------------------------------------------------------
#=GR 0368_JANBVN010000076.1_134704-134509     PP ........................................................................................................................................................................................................
0369_JAVHNS010000011.1_722777-723167             --------------------------------------------------------------------------------------------------------------------------------------------------------------------------------------------------------
#=GR 0369_JAVHNS010000011.1_722777-723167     PP ........................................................................................................................................................................................................
0370_JANTQI010000006.1_444895-444629             --------------------------------------------------------------------------------------------------------------------------------------------------------------------------------------------------------
#=GR 0370_JANTQI010000006.1_444895-444629     PP ........................................................................................................................................................................................................
0371_JAQQWK010000009.1_2638512-2638331           --------------------------------------------------------------------------------------------------------------------------------------------------------------------------------------------------------
#=GR 0371_JAQQWK010000009.1_2638512-2638331   PP ........................................................................................................................................................................................................
0373_KV454603.1_142682-142485                    --------------------------------------------------------------------------------------------------------------------------------------------------------------------------------------------------------
#=GR 0373_KV454603.1_142682-142485            PP ........................................................................................................................................................................................................
0374_NW_021167262.1_37283-37487                  --------------------------------------------------------------------------------------------------------------------------------------------------------------------------------------------------------
#=GR 0374_NW_021167262.1_37283-37487          PP ........................................................................................................................................................................................................
0375_JAUKTV010000009.1_1184690-1184504           --------------------------------------------------------------------------------------------------------------------------------------------------------------------------------------------------------
#=GR 0375_JAUKTV010000009.1_1184690-1184504   PP ........................................................................................................................................................................................................
0376_JALDZR010000012.1_289777-289571             --------------------------------------------------------------------------------------------------------------------------------------------------------------------------------------------------------
#=GR 0376_JALDZR010000012.1_289777-289571     PP ........................................................................................................................................................................................................
0377_JAJJXB010000002.1_2636842-2636443           --------------------------------------------------------------------------------------------------------------------------------------------------------------------------------------------------------
#=GR 0377_JAJJXB010000002.1_2636842-2636443   PP ........................................................................................................................................................................................................
0378_NW_026849111.1_54517-54330                  --------------------------------------------------------------------------------------------------------------------------------------------------------------------------------------------------------
#=GR 0378_NW_026849111.1_54517-54330          PP ........................................................................................................................................................................................................
0379_CM047944.1_1211083-1211272                  --------------------------------------------------------------------------------------------------------------------------------------------------------------------------------------------------------
#=GR 0379_CM047944.1_1211083-1211272          PP ........................................................................................................................................................................................................
0381_NW_026261540.1_199295-198941                --------------------------------------------------------------------------------------------------------------------------------------------------------------------------------------------------------
#=GR 0381_NW_026261540.1_199295-198941        PP ........................................................................................................................................................................................................
0383_JAJALC010002350.1_727093-726887             --------------------------------------------------------------------------------------------------------------------------------------------------------------------------------------------------------
#=GR 0383_JAJALC010002350.1_727093-726887     PP ........................................................................................................................................................................................................
0384_JAPDHF010000024.1_148217-148423             --------------------------------------------------------------------------------------------------------------------------------------------------------------------------------------------------------
#=GR 0384_JAPDHF010000024.1_148217-148423     PP ........................................................................................................................................................................................................
0385_NW_026623229.1_991838-991529                --------------------------------------------------------------------------------------------------------------------------------------------------------------------------------------------------------
#=GR 0385_NW_026623229.1_991838-991529        PP ........................................................................................................................................................................................................
0387_ML769341.1_786382-786572                    --------------------------------------------------------------------------------------------------------------------------------------------------------------------------------------------------------
#=GR 0387_ML769341.1_786382-786572            PP ........................................................................................................................................................................................................
0388_JALDZC010000582.1_1274-992                  --------------------------------------------------------------------------------------------------------------------------------------------------------------------------------------------------------
#=GR 0388_JALDZC010000582.1_1274-992          PP ........................................................................................................................................................................................................
0389_JAPETO010000588.1_2127-1901                 --------------------------------------------------------------------------------------------------------------------------------------------------------------------------------------------------------
#=GR 0389_JAPETO010000588.1_2127-1901         PP ........................................................................................................................................................................................................
0390_NW_027076837.1_1460436-1460249              --------------------------------------------------------------------------------------------------------------------------------------------------------------------------------------------------------
#=GR 0390_NW_027076837.1_1460436-1460249      PP ........................................................................................................................................................................................................
0392_JAPEUA010000744.1_4873-3978                 --------------------------------------------------------------------------------------------------------------------------------------------------------------------------------------------------------
#=GR 0392_JAPEUA010000744.1_4873-3978         PP ........................................................................................................................................................................................................
0394_JAPEVB010000002.1_3954896-3955175           --------------------------------------------------------------------------------------------------------------------------------------------------------------------------------------------------------
#=GR 0394_JAPEVB010000002.1_3954896-3955175   PP ........................................................................................................................................................................................................
0396_MU866084.1_105026-104838                    --------------------------------------------------------------------------------------------------------------------------------------------------------------------------------------------------------
#=GR 0396_MU866084.1_105026-104838            PP ........................................................................................................................................................................................................
0397_MU396710.1_362102-361888                    --------------------------------------------------------------------------------------------------------------------------------------------------------------------------------------------------------
#=GR 0397_MU396710.1_362102-361888            PP ........................................................................................................................................................................................................
0399_NW_022474068.1_1497729-1497101              --------------------------------------------------------------------------------------------------------------------------------------------------------------------------------------------------------
#=GR 0399_NW_022474068.1_1497729-1497101      PP ........................................................................................................................................................................................................
0400_JAJNNX010000032.1_89163-89360               --------------------------------------------------------------------------------------------------------------------------------------------------------------------------------------------------------
#=GR 0400_JAJNNX010000032.1_89163-89360       PP ........................................................................................................................................................................................................
0401_NW_023336260.1_1831861-1831672              --------------------------------------------------------------------------------------------------------------------------------------------------------------------------------------------------------
#=GR 0401_NW_023336260.1_1831861-1831672      PP ........................................................................................................................................................................................................
0402_JFBX01000510.1_686316-686129                --------------------------------------------------------------------------------------------------------------------------------------------------------------------------------------------------------
#=GR 0402_JFBX01000510.1_686316-686129        PP ........................................................................................................................................................................................................
0403_JALDZH010000104.1_114167-113979             --------------------------------------------------------------------------------------------------------------------------------------------------------------------------------------------------------
#=GR 0403_JALDZH010000104.1_114167-113979     PP ........................................................................................................................................................................................................
0404_JAJNCH010000018.1_83597-83409               --------------------------------------------------------------------------------------------------------------------------------------------------------------------------------------------------------
#=GR 0404_JAJNCH010000018.1_83597-83409       PP ........................................................................................................................................................................................................
0405_LFMI01000017.1_12613-12425                  --------------------------------------------------------------------------------------------------------------------------------------------------------------------------------------------------------
#=GR 0405_LFMI01000017.1_12613-12425          PP ........................................................................................................................................................................................................
0407_NW_024066209.1_1032266-1032085              --------------------------------------------------------------------------------------------------------------------------------------------------------------------------------------------------------
#=GR 0407_NW_024066209.1_1032266-1032085      PP ........................................................................................................................................................................................................
0409_NW_021167079.1_1857619-1857430              --------------------------------------------------------------------------------------------------------------------------------------------------------------------------------------------------------
#=GR 0409_NW_021167079.1_1857619-1857430      PP ........................................................................................................................................................................................................
0410_NW_006913046.1_104213-104477                --------------------------------------------------------------------------------------------------------------------------------------------------------------------------------------------------------
#=GR 0410_NW_006913046.1_104213-104477        PP ........................................................................................................................................................................................................
0411_MU280196.1_649791-649980                    --------------------------------------------------------------------------------------------------------------------------------------------------------------------------------------------------------
#=GR 0411_MU280196.1_649791-649980            PP ........................................................................................................................................................................................................
0412_LFRF01000009.1_572666-572867                --------------------------------------------------------------------------------------------------------------------------------------------------------------------------------------------------------
#=GR 0412_LFRF01000009.1_572666-572867        PP ........................................................................................................................................................................................................
0413_NW_003315035.1_1171694-1171898              --------------------------------------------------------------------------------------------------------------------------------------------------------------------------------------------------------
#=GR 0413_NW_003315035.1_1171694-1171898      PP ........................................................................................................................................................................................................
0416_JAPETQ010000079.1_50627-50814               --------------------------------------------------------------------------------------------------------------------------------------------------------------------------------------------------------
#=GR 0416_JAPETQ010000079.1_50627-50814       PP ........................................................................................................................................................................................................
0417_NW_024467477.1_66983-66708                  --------------------------------------------------------------------------------------------------------------------------------------------------------------------------------------------------------
#=GR 0417_NW_024467477.1_66983-66708          PP ........................................................................................................................................................................................................
0418_NW_024067568.1_757978-758252                --------------------------------------------------------------------------------------------------------------------------------------------------------------------------------------------------------
#=GR 0418_NW_024067568.1_757978-758252        PP ........................................................................................................................................................................................................
0420_JAPUUL010000709.1_4837-4649                 --------------------------------------------------------------------------------------------------------------------------------------------------------------------------------------------------------
#=GR 0420_JAPUUL010000709.1_4837-4649         PP ........................................................................................................................................................................................................
0421_AZNH01000007.1_232702-232507                --------------------------------------------------------------------------------------------------------------------------------------------------------------------------------------------------------
#=GR 0421_AZNH01000007.1_232702-232507        PP ........................................................................................................................................................................................................
0422_JACEFI010000006.1_810285-810481             --------------------------------------------------------------------------------------------------------------------------------------------------------------------------------------------------------
#=GR 0422_JACEFI010000006.1_810285-810481     PP ........................................................................................................................................................................................................
0423_NW_011942215.1_1082893-1083089              --------------------------------------------------------------------------------------------------------------------------------------------------------------------------------------------------------
#=GR 0423_NW_011942215.1_1082893-1083089      PP ........................................................................................................................................................................................................
0424_NW_027118348.1_2480111-2480307              --------------------------------------------------------------------------------------------------------------------------------------------------------------------------------------------------------
#=GR 0424_NW_027118348.1_2480111-2480307      PP ........................................................................................................................................................................................................
0425_NC_057319.1_4619079-4618874                 --------------------------------------------------------------------------------------------------------------------------------------------------------------------------------------------------------
#=GR 0425_NC_057319.1_4619079-4618874         PP ........................................................................................................................................................................................................
0426_NW_006912166.1_20968-20771                  --------------------------------------------------------------------------------------------------------------------------------------------------------------------------------------------------------
#=GR 0426_NW_006912166.1_20968-20771          PP ........................................................................................................................................................................................................
0427_WIGM01000563.1_6895-6707                    --------------------------------------------------------------------------------------------------------------------------------------------------------------------------------------------------------
#=GR 0427_WIGM01000563.1_6895-6707            PP ........................................................................................................................................................................................................
0428_MU865307.1_51210-51022                      --------------------------------------------------------------------------------------------------------------------------------------------------------------------------------------------------------
#=GR 0428_MU865307.1_51210-51022              PP ........................................................................................................................................................................................................
0429_JALAIQ010000315.1_1231-1518                 --------------------------------------------------------------------------------------------------------------------------------------------------------------------------------------------------------
#=GR 0429_JALAIQ010000315.1_1231-1518         PP ........................................................................................................................................................................................................
0430_QAPF01000190.1_69502-69315                  --------------------------------------------------------------------------------------------------------------------------------------------------------------------------------------------------------
#=GR 0430_QAPF01000190.1_69502-69315          PP ........................................................................................................................................................................................................
0431_JAQJZR010000009.1_2478302-2477575           --------------------------------------------------------------------------------------------------------------------------------------------------------------------------------------------------------
#=GR 0431_JAQJZR010000009.1_2478302-2477575   PP ........................................................................................................................................................................................................
0432_JAINEY010000003.1_918738-918926             --------------------------------------------------------------------------------------------------------------------------------------------------------------------------------------------------------
#=GR 0432_JAINEY010000003.1_918738-918926     PP ........................................................................................................................................................................................................
0433_JANTQD010000143.1_66461-66658               --------------------------------------------------------------------------------------------------------------------------------------------------------------------------------------------------------
#=GR 0433_JANTQD010000143.1_66461-66658       PP ........................................................................................................................................................................................................
0437_MU281331.1_985427-985610                    --------------------------------------------------------------------------------------------------------------------------------------------------------------------------------------------------------
#=GR 0437_MU281331.1_985427-985610            PP ........................................................................................................................................................................................................
0438_NW_027094041.1_2147724-2147920              --------------------------------------------------------------------------------------------------------------------------------------------------------------------------------------------------------
#=GR 0438_NW_027094041.1_2147724-2147920      PP ........................................................................................................................................................................................................
0439_LKEA01000007.1_702032-702218                --------------------------------------------------------------------------------------------------------------------------------------------------------------------------------------------------------
#=GR 0439_LKEA01000007.1_702032-702218        PP ........................................................................................................................................................................................................
0440_NW_024066031.1_1780660-1780841              --------------------------------------------------------------------------------------------------------------------------------------------------------------------------------------------------------
#=GR 0440_NW_024066031.1_1780660-1780841      PP ........................................................................................................................................................................................................
0442_NW_026250025.1_1932858-1932670              --------------------------------------------------------------------------------------------------------------------------------------------------------------------------------------------------------
#=GR 0442_NW_026250025.1_1932858-1932670      PP ........................................................................................................................................................................................................
0443_NW_025763382.1_2669422-2669612              --------------------------------------------------------------------------------------------------------------------------------------------------------------------------------------------------------
#=GR 0443_NW_025763382.1_2669422-2669612      PP ........................................................................................................................................................................................................
0444_PDLM01000007.1_1300744-1300926              --------------------------------------------------------------------------------------------------------------------------------------------------------------------------------------------------------
#=GR 0444_PDLM01000007.1_1300744-1300926      PP ........................................................................................................................................................................................................
0445_JMRO03000051.1_116245-116057                --------------------------------------------------------------------------------------------------------------------------------------------------------------------------------------------------------
#=GR 0445_JMRO03000051.1_116245-116057        PP ........................................................................................................................................................................................................
0446_JAVHNR010000004.1_655845-656221             --------------------------------------------------------------------------------------------------------------------------------------------------------------------------------------------------------
#=GR 0446_JAVHNR010000004.1_655845-656221     PP ........................................................................................................................................................................................................
0448_SRPY01000276.1_34792-34983                  --------------------------------------------------------------------------------------------------------------------------------------------------------------------------------------------------------
#=GR 0448_SRPY01000276.1_34792-34983          PP ........................................................................................................................................................................................................
0449_JAPETH010000013.1_203320-203139             --------------------------------------------------------------------------------------------------------------------------------------------------------------------------------------------------------
#=GR 0449_JAPETH010000013.1_203320-203139     PP ........................................................................................................................................................................................................
0450_NW_017387316.1_301288-301100                --------------------------------------------------------------------------------------------------------------------------------------------------------------------------------------------------------
#=GR 0450_NW_017387316.1_301288-301100        PP ........................................................................................................................................................................................................
0451_JAOQAZ010000001.1_733974-733735             --------------------------------------------------------------------------------------------------------------------------------------------------------------------------------------------------------
#=GR 0451_JAOQAZ010000001.1_733974-733735     PP ........................................................................................................................................................................................................
0452_NC_089424.1_1946913-1946718                 --------------------------------------------------------------------------------------------------------------------------------------------------------------------------------------------------------
#=GR 0452_NC_089424.1_1946913-1946718         PP ........................................................................................................................................................................................................
0454_PVQB02000875.1_13994-14195                  --------------------------------------------------------------------------------------------------------------------------------------------------------------------------------------------------------
#=GR 0454_PVQB02000875.1_13994-14195          PP ........................................................................................................................................................................................................
0455_NW_022984651.1_308834-309021                --------------------------------------------------------------------------------------------------------------------------------------------------------------------------------------------------------
#=GR 0455_NW_022984651.1_308834-309021        PP ........................................................................................................................................................................................................
0456_NW_020194712.1_1629653-1629466              --------------------------------------------------------------------------------------------------------------------------------------------------------------------------------------------------------
#=GR 0456_NW_020194712.1_1629653-1629466      PP ........................................................................................................................................................................................................
0457_JALAIO010000004.1_289305-289598             --------------------------------------------------------------------------------------------------------------------------------------------------------------------------------------------------------
#=GR 0457_JALAIO010000004.1_289305-289598     PP ........................................................................................................................................................................................................
0458_NW_020290778.1_1324-1768                    --------------------------------------------------------------------------------------------------------------------------------------------------------------------------------------------------------
#=GR 0458_NW_020290778.1_1324-1768            PP ........................................................................................................................................................................................................
0459_MU119208.1_480583-480395                    --------------------------------------------------------------------------------------------------------------------------------------------------------------------------------------------------------
#=GR 0459_MU119208.1_480583-480395            PP ........................................................................................................................................................................................................
0460_MU863903.1_174346-174534                    --------------------------------------------------------------------------------------------------------------------------------------------------------------------------------------------------------
#=GR 0460_MU863903.1_174346-174534            PP ........................................................................................................................................................................................................
[truncated: 33,603,640 more chars]
