# Supplementary material for: RNAhub - an automated pipeline to search and align RNA homologs with secondary structure assessment
Source: bioRxiv. 2025 Apr 8:2025.03.11.642701. Preprint. [Version 3] doi: 10.1101/2025.03.11.642701 (PMC11952402; doi:10.1101/2025.03.11.642701)
Supplement: Supplement 1 [file media-1.gz › supplemental_material/CWC15_YDR163W/rscape_output/CWC15.cacofold.cm]

INFERNAL1/a [1.1.4 | Dec 2020]
NAME     CWC15
STATES   611
NODES    218
CLEN     179
W        315
ALPH     RNA
RF       no
CONS     yes
MAP      yes
DATE     Sat Dec 21 15:29:34 2024
COM      [1] /usr/lib/infernal/cmbuild -F ./rscape_output/CWC15.cacofold.cm ./rscape_output/CWC15.cacofold.sto
PBEGIN   0.05
PEND     0.05
WBETA    1e-07
QDBBETA1 1e-07
QDBBETA2 1e-15
N2OMEGA  1.52588e-05
N3OMEGA  1.52588e-05
ELSELF   -0.08926734
NSEQ     1380
EFFN     6.625099
CKSUM    3459175357
NULL     0.000  0.000  0.000  0.000 
EFP7GF   -6.7287 0.71442
CM
                                             [ ROOT    0 ]      -      - - - - -
     S     0    -1 0     1     4     0     0   315   548  -8.171  -8.378  -0.761  -1.309                 
    IL     1     1 2     1     4     5    37   317   550  -1.686  -2.369  -1.117  -4.855                  0.000  0.000  0.000  0.000 
    IR     2     2 3     2     3     5    37   317   550  -1.442  -0.798  -4.142                          0.000  0.000  0.000  0.000 
                                             [ MATL    1 ]   1742      - A - - -
    ML     3     2 3     5     3     6    37   316   549  -8.433  -0.021  -6.406                          1.629 -2.022 -1.574 -1.626 
     D     4     2 3     5     3     2    31   311   544  -9.328  -4.083  -0.090                         
    IL     5     5 3     5     3     5    36   316   549  -1.442  -0.798  -4.142                          0.000  0.000  0.000  0.000 
                                             [ MATL    2 ]   1743      - a - - -
    ML     6     5 3     8     3     6    36   315   548  -8.450  -0.015  -7.104                          0.199 -0.613  0.112  0.161 
     D     7     5 3     8     3     2    31   310   544  -9.302  -4.290  -0.078                         
    IL     8     8 3     8     3     5    36   315   548  -1.442  -0.798  -4.142                          0.000  0.000  0.000  0.000 
                                             [ MATL    3 ]   1744      - a - - -
    ML     9     8 3    11     3     6    35   314   547  -8.466  -0.015  -7.120                          0.351  0.003 -0.578  0.074 
     D    10     8 3    11     3     2    31   310   543  -9.280  -3.952  -0.099                         
    IL    11    11 3    11     3     5    35   314   547  -1.442  -0.798  -4.142                          0.000  0.000  0.000  0.000 
                                             [ MATL    4 ]   1745      - A - - -
    ML    12    11 3    14     3     5    34   313   546  -8.492  -0.025  -6.087                          1.547 -1.869 -1.700 -1.009 
     D    13    11 3    14     3     2    31   310   543  -9.238  -4.265  -0.080                         
    IL    14    14 3    14     3     5    34   313   546  -1.442  -0.798  -4.142                          0.000  0.000  0.000  0.000 
                                             [ MATL    5 ]   1746      - a - - -
    ML    15    14 3    17     3     4    33   312   545  -8.495  -0.022  -6.333                          0.537 -0.946  0.008  0.034 
     D    16    14 3    17     3     2    31   310   543  -9.234  -3.884  -0.104                         
    IL    17    17 3    17     3     4    33   312   545  -1.442  -0.798  -4.142                          0.000  0.000  0.000  0.000 
                                             [ MATL    6 ]   1747      - u - - -
    ML    18    17 3    20     2     3    32   311   544  -6.970  -0.012                                 -0.008  0.170 -0.682  0.330 
     D    19    17 3    20     2     2    31   310   543  -8.963  -0.003                                 
    IL    20    20 3    20     2     3    33   313   546  -0.688  -1.398                                  0.000  0.000  0.000  0.000 
                                             [ BIF     7 ]      -      - - - - -
     B    21    20 3    22   444     2    31   310   543                                                 
                                             [ BEGL    8 ]      -      - - - - -
     S    22    21 1    23     1     0    10   269   503   0.000                                         
                                             [ BIF     9 ]      -      - - - - -
     B    23    22 1    24    32     0    10   269   503                                                 
                                             [ BEGL   10 ]      -      - - - - -
     S    24    23 1    25     4     0     0    37    86  -0.447  -7.196  -5.058  -2.124                 
                                             [ MATP   11 ]   1790   1791 c g - -
    MP    25    24 1    29     3     2     2    34    83  -5.983       *  -0.023                         -1.528 -1.763 -1.807  1.067 -1.715 -2.571  1.871 -1.387 -0.879  0.922 -2.307 -0.226  1.240 -0.417  0.387 -0.866 
    ML    26    24 1    29     3     1     1    42    91  -1.013       *  -0.987                          0.417 -0.495 -0.022 -0.044 
    MR    27    24 1    29     3     1     1    42    91  -1.175       *  -0.844                          0.140 -0.657  0.352 -0.018 
     D    28    24 1    29     3     0     0    39    88  -2.207       *  -0.352                         
    IL    29    29 5    29     3     1     1    43    92  -0.544       *  -1.670                          0.000  0.000  0.000  0.000 
    IR    30    30 6    30     2     1     1    13    28  -1.823  -0.479                                  0.000  0.000  0.000  0.000 
                                             [ END    12 ]      -      - - - - -
     E    31    30 6    -1     0     0     0     0     0                                                 
                                             [ BEGR   13 ]      -      - - - - -
     S    32    23 1    33     3     0     8   267   501  -9.127  -0.513  -1.750                         
    IL    33    33 2    33     3     1    12   270   504  -1.442  -0.798  -4.142                          0.000  0.000  0.000  0.000 
                                             [ MATL   14 ]   1792      - a - - -
    ML    34    33 2    36     3     1    14   269   502  -5.973  -0.033  -7.281                          0.248 -0.093 -0.186 -0.007 
     D    35    33 2    36     3     0     6   262   496  -8.994  -4.446  -0.071                         
    IL    36    36 3    36     3     1    12   270   503  -0.852  -1.290  -4.753                          0.000  0.000  0.000  0.000 
                                             [ MATL   15 ]   1823      - A - - -
    ML    37    36 3    39     3     1    13   268   501  -8.628  -0.022  -6.347                          1.894 -3.688 -3.201 -3.362 
     D    38    36 3    39     3     0     6   262   495  -8.991  -4.504  -0.068                         
    IL    39    39 3    39     3     1    11   268   502  -1.442  -0.798  -4.142                          0.000  0.000  0.000  0.000 
                                             [ MATL   16 ]   1824      - C - - -
    ML    40    39 3    42     3     1    12   267   500  -8.620  -0.013  -7.274                         -2.424  1.762 -3.250 -1.659 
     D    41    39 3    42     3     0     6   262   495  -9.009  -4.522  -0.067                         
    IL    42    42 3    42     3     1    11   267   501  -1.442  -0.798  -4.142                          0.000  0.000  0.000  0.000 
                                             [ MATL   17 ]   1825      - A - - -
    ML    43    42 3    45     5     1    11   266   499  -7.680  -0.031  -7.495  -7.708  -7.431          1.043 -2.082  0.445 -1.547 
     D    44    42 3    45     5     0     6   261   495  -7.114  -2.958  -6.375  -4.213  -0.325         
    IL    45    45 3    45     5     1    11   266   499  -2.408  -0.496  -4.087  -5.920  -5.193          0.000  0.000  0.000  0.000 
                                             [ MATP   18 ]   1826   2343 u u - -
    MP    46    45 3    50     6     2    11   265   499  -9.411  -9.126  -0.017  -8.127  -8.406  -8.801 -2.021 -2.129 -0.240  1.126 -2.135 -3.036  1.263 -2.502 -2.262  1.023 -2.820 -0.618  1.052 -2.044 -0.112  1.720 
    ML    47    45 3    50     6     1     9   264   497  -6.250  -6.596  -1.310  -1.005  -6.446  -3.975  0.368 -0.385 -0.191  0.094 
    MR    48    45 3    50     6     1     9   263   497  -7.083  -5.812  -1.720  -5.790  -0.759  -4.003  0.297 -0.418 -0.169  0.181 
     D    49    45 3    50     6     0     6   260   494 -11.522 -10.221  -6.018  -6.700  -6.717  -0.052 
    IL    50    50 5    50     6     1     9   264   498  -2.579  -2.842  -0.760  -4.497  -5.274  -4.934  0.000  0.000  0.000  0.000 
    IR    51    51 6    51     5     1     9   264   498  -2.411  -0.495  -5.922  -4.090  -5.196          0.000  0.000  0.000  0.000 
                                             [ MATP   19 ]   1827   2335 A U - -
    MP    52    51 6    56     4     2     9   263   497  -7.509  -8.179  -0.053  -5.208                 -5.089 -2.888 -4.881  3.789 -6.362 -7.298 -2.000 -4.898 -4.924 -0.278 -5.539 -1.233 -2.209 -6.100 -3.894 -3.777 
    ML    53    51 6    56     4     1     7   262   495  -2.408  -4.532  -1.293  -1.473                  0.368 -0.385 -0.191  0.094 
    MR    54    51 6    56     4     1     8   262   495  -4.306 -12.733  -0.332  -2.689                  0.306 -0.433 -0.124  0.144 
     D    55    51 6    56     4     0     6   260   494 -17.218 -18.488  -6.516  -0.016                 
    IL    56    56 5    56     4     1     8   262   496  -2.817  -4.319  -0.613  -2.698                  0.000  0.000  0.000  0.000 
    IR    57    57 6    57     3     1     8   263   496  -1.911  -0.559  -4.180                          0.000  0.000  0.000  0.000 
                                             [ MATR   20 ]      -   2332 - a - -
    MR    58    57 6    60     2     1     7   261   495  -9.123  -0.003                                  0.775 -1.999  0.749 -1.483 
     D    59    57 6    60     2     0     6   260   494  -7.092  -0.011                                 
    IR    60    60 3    60     2     1     7   262   495  -1.823  -0.479                                  0.000  0.000  0.000  0.000 
                                             [ BIF    21 ]      -      - - - - -
     B    61    60 3    62   257     0     6   260   494                                                 
                                             [ BEGL   22 ]      -      - - - - -
     S    62    61 1    63     1     0     0   217   450   0.000                                         
                                             [ BIF    23 ]      -      - - - - -
     B    63    62 1   205    64     0     0   217   450                                                 
                                             [ BEGR   43 ]      -      - - - - -
     S    64    63 1    65     3     0     0   205   438  -9.127  -0.516  -1.741                         
    IL    65    65 2    65     3     1     1   209   442  -1.442  -0.798  -4.142                          0.000  0.000  0.000  0.000 
                                             [ MATL   44 ]   1845      - u - - -
    ML    66    65 2    68     3     1     1   208   441  -8.623  -0.013  -7.277                          0.087 -0.108 -0.338  0.286 
     D    67    65 2    68     3     0     0   193   426  -9.001  -4.514  -0.068                         
    IL    68    68 3    68     3     1     1   208   441  -1.442  -0.798  -4.142                          0.000  0.000  0.000  0.000 
                                             [ MATL   45 ]   1846      - C - - -
    ML    69    68 3    71     3     1     1   207   440  -8.623  -0.013  -7.277                         -3.295  1.869 -4.076 -2.435 
     D    70    68 3    71     3     0     0   192   425  -9.001  -4.514  -0.068                         
    IL    71    71 3    71     3     1     1   207   440  -1.442  -0.798  -4.142                          0.000  0.000  0.000  0.000 
                                             [ MATL   46 ]   1847      - C - - -
    ML    72    71 3    74     3     1     1   206   439  -8.623  -0.013  -7.277                         -3.295  1.869 -4.076 -2.435 
     D    73    71 3    74     3     0     0   191   424  -9.001  -4.514  -0.068                         
    IL    74    74 3    74     3     1     1   206   439  -1.442  -0.798  -4.142                          0.000  0.000  0.000  0.000 
                                             [ MATL   47 ]   1848      - a - - -
    ML    75    74 3    77     3     1     1   205   438  -0.862  -1.200  -6.087                          0.434 -0.594  0.057 -0.080 
     D    76    74 3    77     3     0     0   189   422  -9.001  -4.514  -0.068                         
    IL    77    77 3    77     3     1     1   205   438  -2.134  -0.415  -5.494                          0.000  0.000  0.000  0.000 
                                             [ MATL   48 ]   1908      - U - - -
    ML    78    77 3    80     3     1     1   203   437  -8.604  -0.024  -6.152                         -0.842 -1.417 -2.114  1.504 
     D    79    77 3    80     3     0     0   188   421  -9.041  -4.507  -0.068                         
    IL    80    80 3    80     3     1     1   203   437  -1.442  -0.798  -4.142                          0.000  0.000  0.000  0.000 
                                             [ MATL   49 ]   1909      - u - - -
    ML    81    80 3    83     3     1     1   203   436  -8.594  -0.028  -5.914                         -0.565  0.299 -1.097  0.701 
     D    82    80 3    83     3     0     0   186   420  -9.060  -4.115  -0.089                         
    IL    83    83 3    83     3     1     1   203   436  -1.442  -0.798  -4.142                          0.000  0.000  0.000  0.000 
                                             [ MATL   50 ]   1910      - U - - -
    ML    84    83 3    86     3     1     1   202   435  -8.591  -0.033  -5.620                         -1.574 -0.757 -2.354  1.525 
     D    85    83 3    86     3     0     0   184   418  -9.065  -4.278  -0.079                         
    IL    86    86 3    86     3     1     1   202   435  -1.442  -0.798  -4.142                          0.000  0.000  0.000  0.000 
                                             [ MATL   51 ]   1911      - c - - -
    ML    87    86 3    89     3     1     1   201   434  -8.578  -0.026  -6.025                         -0.897  0.760 -1.333  0.457 
     D    88    86 3    89     3     0     0   182   416  -9.089  -3.870  -0.105                         
    IL    89    89 3    89     3     1     1   201   434  -1.442  -0.798  -4.142                          0.000  0.000  0.000  0.000 
                                             [ MATL   52 ]   1912      - c - - -
    ML    90    89 3    92     3     1     1   200   433  -1.141  -0.949  -5.128                         -0.098  0.266 -0.531  0.228 
     D    91    89 3    92     3     0     0   179   412  -6.059  -3.874  -0.125                         
    IL    92    92 3    92     3     1     1   200   434  -1.135  -0.913  -6.200                          0.000  0.000  0.000  0.000 
                                             [ MATL   53 ]   1916      - c - - -
    ML    93    92 3    95     3     1     1   199   432  -8.395  -0.018  -6.726                         -0.226  0.620 -0.889  0.095 
     D    94    92 3    95     3     0     0   173   407  -9.077  -4.059  -0.092                         
    IL    95    95 3    95     3     1     1   198   432  -1.444  -0.796  -4.144                          0.000  0.000  0.000  0.000 
                                             [ MATL   54 ]   1918      - c - - -
    ML    96    95 3    98     3     1     1   198   431  -6.957  -0.027  -6.543                         -0.610  0.754 -0.143 -0.410 
     D    97    95 3    98     3     0     0   167   400  -9.058  -4.266  -0.080                         
    IL    98    98 3    98     3     1     1   197   431  -1.424  -0.804  -4.196                          0.000  0.000  0.000  0.000 
                                             [ MATL   55 ]   1922      - u - - -
    ML    99    98 3   101     3     1     1   197   430  -4.673  -0.069  -7.025                         -0.208 -0.415 -0.266  0.635 
     D   100    98 3   101     3     0     0   157   391  -9.055  -4.458  -0.070                         
    IL   101   101 3   101     3     1     1   237   470  -0.114  -3.830  -7.472                          0.000  0.000  0.000  0.000 
                                             [ MATL   56 ]   2173      - u - - -
    ML   102   101 3   104     3     1     1    67   116  -8.597  -0.031  -5.724                         -0.173 -0.081 -0.158  0.346 
     D   103   101 3   104     3     0     0    61   110  -9.053  -4.228  -0.082                         
    IL   104   104 3   104     3     1     1    68   117  -1.442  -0.798  -4.142                          0.000  0.000  0.000  0.000 
                                             [ MATL   57 ]   2174      - U - - -
    ML   105   104 3   107     3     1     1    66   115  -8.588  -0.020  -6.487                         -0.532 -0.760 -0.546  1.024 
     D   106   104 3   107     3     0     0    60   109  -9.072  -4.527  -0.067                         
    IL   107   107 3   107     3     1     1    67   116  -1.442  -0.798  -4.142                          0.000  0.000  0.000  0.000 
                                             [ MATL   58 ]   2175      - u - - -
    ML   108   107 3   110     3     1     1    65   114  -5.894  -0.050  -5.852                         -0.404  0.268 -1.177  0.676 
     D   109   107 3   110     3     0     0    60   108  -9.082  -4.273  -0.079                         
    IL   110   110 3   110     3     1     1    66   115  -1.497  -0.756  -4.222                          0.000  0.000  0.000  0.000 
                                             [ MATL   59 ]   2178      - u - - -
    ML   111   110 3   113     3     1     1    64   113  -8.575  -0.020  -6.503                         -0.215  0.205 -0.595  0.405 
     D   112   110 3   113     3     0     0    59   107  -9.096  -4.032  -0.094                         
    IL   113   113 3   113     3     1     1    65   114  -1.442  -0.798  -4.142                          0.000  0.000  0.000  0.000 
                                             [ MATL   60 ]   2179      - u - - -
    ML   114   113 3   116     3     1     1    63   112  -8.584  -0.013  -7.238                         -0.375 -1.128  0.364  0.570 
     D   115   113 3   116     3     0     0    57   106  -9.079  -3.862  -0.106                         
    IL   116   116 3   116     3     1     1    64   113  -1.442  -0.798  -4.142                          0.000  0.000  0.000  0.000 
                                             [ MATL   61 ]   2180      - g - - -
    ML   117   116 3   119     3     1     1    62   111  -1.650  -0.568  -7.259                         -0.419 -0.496  0.908 -0.585 
     D   118   116 3   119     3     0     0    56   105  -9.039  -4.102  -0.090                         
    IL   119   119 3   119     3     1     1    63   111  -1.223  -0.854  -5.778                          0.000  0.000  0.000  0.000 
                                             [ MATL   62 ]   2188      - A - - -
    ML   120   119 3   122     3     1     1    61   109  -8.616  -0.016  -6.827                          1.029 -1.714  0.293 -1.220 
     D   121   119 3   122     3     0     0    55   104  -9.016  -4.293  -0.078                         
    IL   122   122 3   122     3     1     1    61   110  -1.442  -0.798  -4.142                          0.000  0.000  0.000  0.000 
                                             [ MATL   63 ]   2189      - U - - -
    ML   123   122 3   125     3     1     1    60   108  -7.756  -0.043  -5.346                         -1.927 -1.742 -2.670  1.714 
     D   124   122 3   125     3     0     0    54   103  -9.012  -4.525  -0.067                         
    IL   125   125 3   125     3     1     1    60   109  -1.407  -0.816  -4.180                          0.000  0.000  0.000  0.000 
                                             [ MATL   64 ]   2194      - C - - -
    ML   126   125 3   128     3     1     1    59   107  -6.498  -0.071  -4.770                         -1.823  1.465 -2.719 -0.313 
     D   127   125 3   128     3     0     0    53   102  -9.064  -3.891  -0.104                         
    IL   128   128 3   128     3     1     1    59   108  -1.301  -0.880  -4.298                          0.000  0.000  0.000  0.000 
                                             [ MATL   65 ]   2204      - u - - -
    ML   129   128 3   131     3     1     1    58   107  -8.567  -0.015  -6.966                         -0.802  0.472 -1.584  0.770 
     D   130   128 3   131     3     0     0    52   101  -9.110  -3.849  -0.107                         
    IL   131   131 3   131     3     1     1    58   107  -1.442  -0.798  -4.142                          0.000  0.000  0.000  0.000 
                                             [ MATL   66 ]   2205      - U - - -
    ML   132   131 3   134     3     1     1    57   106  -8.588  -0.013  -7.242                         -1.400 -1.616 -2.371  1.633 
     D   133   131 3   134     3     0     0    51   100  -9.071  -4.337  -0.076                         
    IL   134   134 3   134     3     1     1    57   106  -1.442  -0.798  -4.142                          0.000  0.000  0.000  0.000 
                                             [ MATL   67 ]   2206      - C - - -
    ML   135   134 3   137     3     1     1    56   105  -6.574  -0.025  -7.248                         -1.070  1.248 -0.997 -0.628 
     D   136   134 3   137     3     0     0    50    99  -9.060  -4.261  -0.080                         
    IL   137   137 3   137     3     1     1    57   106  -1.103  -1.033  -4.447                          0.000  0.000  0.000  0.000 
                                             [ MATL   68 ]   2222      - u - - -
    ML   138   137 3   140     3     1     1    55   104  -8.601  -0.013  -7.255                          0.196 -0.294 -0.165  0.198 
     D   139   137 3   140     3     0     0    49    98  -9.045  -4.432  -0.071                         
    IL   140   140 3   140     3     1     1    55   104  -1.442  -0.798  -4.142                          0.000  0.000  0.000  0.000 
                                             [ MATL   69 ]   2223      - G - - -
    ML   141   140 3   143     3     1     1    54   103  -8.604  -0.013  -7.258                         -1.541 -2.123  1.680 -2.166 
     D   142   140 3   143     3     0     0    48    97  -9.040  -3.779  -0.112                         
    IL   143   143 3   143     3     1     1    54   103  -1.442  -0.798  -4.142                          0.000  0.000  0.000  0.000 
                                             [ MATL   70 ]   2224      - C - - -
    ML   144   143 3   146     3     1     1    53   102  -8.626  -0.013  -7.280                         -3.301  1.870 -4.081 -2.440 
     D   145   143 3   146     3     0     0    47    95  -8.995  -4.508  -0.068                         
    IL   146   146 3   146     3     1     1    53   102  -1.442  -0.798  -4.142                          0.000  0.000  0.000  0.000 
                                             [ MATL   71 ]   2225      - a - - -
    ML   147   146 3   149     3     1     1    52   101  -8.626  -0.013  -7.280                          0.313  0.025 -0.567  0.091 
     D   148   146 3   149     3     0     0    46    94  -8.995  -4.508  -0.068                         
    IL   149   149 3   149     3     1     1    52   101  -1.442  -0.798  -4.142                          0.000  0.000  0.000  0.000 
                                             [ MATL   72 ]   2226      - A - - -
    ML   150   149 3   152     3     1     1    51   100  -8.626  -0.013  -7.280                          1.894 -3.684 -3.197 -3.358 
     D   151   149 3   152     3     0     0    45    93  -8.995  -4.508  -0.068                         
    IL   152   152 3   152     3     1     1    51   100  -1.442  -0.798  -4.142                          0.000  0.000  0.000  0.000 
                                             [ MATL   73 ]   2227      - C - - -
    ML   153   152 3   155     3     1     1    50    99  -8.626  -0.013  -7.280                         -1.661  1.611 -2.344 -1.210 
     D   154   152 3   155     3     0     0    44    93  -8.995  -4.508  -0.068                         
    IL   155   155 3   155     3     1     1    50    99  -1.442  -0.798  -4.142                          0.000  0.000  0.000  0.000 
                                             [ MATL   74 ]   2228      - u - - -
    ML   156   155 3   158     3     1     1    49    98  -8.626  -0.013  -7.280                          0.073  0.004 -0.447  0.277 
     D   157   155 3   158     3     0     0    43    92  -8.995  -4.508  -0.068                         
    IL   158   158 3   158     3     1     1    49    98  -1.442  -0.798  -4.142                          0.000  0.000  0.000  0.000 
                                             [ MATL   75 ]   2229      - A - - -
    ML   159   158 3   161     3     1     1    48    97  -8.626  -0.013  -7.280                          1.894 -3.684 -3.197 -3.358 
     D   160   158 3   161     3     0     0    42    91  -8.995  -4.508  -0.068                         
    IL   161   161 3   161     3     1     1    48    97  -1.442  -0.798  -4.142                          0.000  0.000  0.000  0.000 
                                             [ MATL   76 ]   2230      - G - - -
    ML   162   161 3   164     3     1     1    47    96  -8.626  -0.013  -7.280                          0.179 -2.302  1.245 -1.760 
     D   163   161 3   164     3     0     0    41    90  -8.995  -4.508  -0.068                         
    IL   164   164 3   164     3     1     1    47    96  -1.442  -0.798  -4.142                          0.000  0.000  0.000  0.000 
                                             [ MATL   77 ]   2231      - C - - -
    ML   165   164 3   167     3     1     1    46    95  -8.626  -0.013  -7.280                         -3.301  1.870 -4.081 -2.440 
     D   166   164 3   167     3     0     0    41    90  -8.995  -4.508  -0.068                         
    IL   167   167 3   167     3     1     1    46    95  -1.442  -0.798  -4.142                          0.000  0.000  0.000  0.000 
                                             [ MATL   78 ]   2232      - C - - -
    ML   168   167 3   170     3     1     1    45    94  -8.626  -0.013  -7.280                         -3.301  1.870 -4.081 -2.440 
     D   169   167 3   170     3     0     0    40    89  -8.995  -4.508  -0.068                         
    IL   170   170 3   170     3     1     1    45    94  -1.442  -0.798  -4.142                          0.000  0.000  0.000  0.000 
                                             [ MATL   79 ]   2233      - A - - -
    ML   171   170 3   173     3     1     1    44    93  -8.626  -0.013  -7.280                          1.894 -3.684 -3.197 -3.358 
     D   172   170 3   173     3     0     0    40    89  -8.995  -4.508  -0.068                         
    IL   173   173 3   173     3     1     1    44    93  -1.442  -0.798  -4.142                          0.000  0.000  0.000  0.000 
                                             [ MATL   80 ]   2234      - g - - -
    ML   174   173 3   176     3     1     1    43    92  -8.626  -0.013  -7.280                          0.163 -0.624  0.358 -0.074 
     D   175   173 3   176     3     0     0    39    88  -8.995  -4.508  -0.068                         
    IL   176   176 3   176     3     1     1    43    92  -1.442  -0.798  -4.142                          0.000  0.000  0.000  0.000 
                                             [ MATL   81 ]   2235      - C - - -
    ML   177   176 3   179     3     1     1    42    91  -8.626  -0.013  -7.280                         -3.175  1.853 -3.961 -2.239 
     D   178   176 3   179     3     0     0    39    88  -8.995  -4.508  -0.068                         
    IL   179   179 3   179     3     1     1    43    91  -1.442  -0.798  -4.142                          0.000  0.000  0.000  0.000 
                                             [ MATL   82 ]   2236      - C - - -
    ML   180   179 3   182     3     1     1    41    90  -8.117  -0.015  -7.280                         -3.301  1.870 -4.081 -2.440 
     D   181   179 3   182     3     0     0    39    88  -8.995  -4.508  -0.068                         
    IL   182   182 3   182     3     1     1    42    90  -1.400  -0.822  -4.176                          0.000  0.000  0.000  0.000 
                                             [ MATL   83 ]   2246      - u - - -
    ML   183   182 3   185     3     1     1    40    89  -8.626  -0.014  -7.078                         -0.632  0.143 -1.491  0.922 
     D   184   182 3   185     3     0     0    39    88  -8.995  -4.508  -0.068                         
    IL   185   185 3   185     3     1     1    41    89  -1.442  -0.798  -4.142                          0.000  0.000  0.000  0.000 
                                             [ MATL   84 ]   2247      - U - - -
    ML   186   185 3   188     3     1     1    39    88  -8.625  -0.013  -7.279                         -1.251 -1.543 -1.651  1.545 
     D   187   185 3   188     3     0     0    39    88  -8.998  -4.447  -0.071                         
    IL   188   188 3   188     3     1     1    40    89  -1.442  -0.798  -4.142                          0.000  0.000  0.000  0.000 
                                             [ MATL   85 ]   2248      - G - - -
    ML   189   188 3   191     3     1     1    38    87  -8.626  -0.013  -7.280                         -1.182 -1.439  1.500 -1.465 
     D   190   188 3   191     3     0     0    39    88  -8.995  -4.508  -0.068                         
    IL   191   191 3   191     3     1     1    39    88  -1.442  -0.798  -4.142                          0.000  0.000  0.000  0.000 
                                             [ MATL   86 ]   2249      - a - - -
    ML   192   191 3   194     3     1     1    37    86  -8.626  -0.013  -7.280                          0.246 -0.464  0.180 -0.065 
     D   193   191 3   194     3     0     0    39    88  -8.995  -4.508  -0.068                         
    IL   194   194 3   194     3     1     1    38    87  -1.442  -0.798  -4.142                          0.000  0.000  0.000  0.000 
                                             [ MATL   87 ]   2250      - C - - -
    ML   195   194 3   197     5     1     1    36    85  -7.686  -0.029  -7.501  -7.714  -7.683         -1.593  1.622 -2.636 -1.222 
     D   196   194 3   197     5     0     0    39    88  -7.102  -2.946  -6.363  -4.738  -0.298         
    IL   197   197 3   197     5     1     1    38    87  -2.408  -0.496  -4.087  -5.920  -5.193          0.000  0.000  0.000  0.000 
                                             [ MATP   88 ]   2251   2252 c g - -
    MP   198   197 3   202     3     2     2    34    83  -6.109       *  -0.021                         -2.151 -1.441 -2.148  1.008  1.090 -3.168  2.073 -2.534 -2.370  0.859 -2.932 -0.751  1.245 -2.266 -0.179 -1.486 
    ML   199   197 3   202     3     1     1    42    91  -1.000       *  -1.000                          0.368 -0.385 -0.191  0.094 
    MR   200   197 3   202     3     1     1    42    91  -1.000       *  -1.000                          0.368 -0.385 -0.191  0.094 
     D   201   197 3   202     3     0     0    39    88  -2.171       *  -0.362                         
    IL   202   202 5   202     3     1     1    43    92  -0.544       *  -1.670                          0.000  0.000  0.000  0.000 
    IR   203   203 6   203     2     1     1    13    28  -1.823  -0.479                                  0.000  0.000  0.000  0.000 
                                             [ END    89 ]      -      - - - - -
     E   204   203 6    -1     0     0     0     0     0                                                 
                                             [ BEGL   24 ]      -      - - - - -
     S   205    63 1   206     1     0     0    29    48   0.000                                         
                                             [ BIF    25 ]      -      - - - - -
     B   206   205 1   207   218     0     0    29    48                                                 
                                             [ BEGL   26 ]      -      - - - - -
     S   207   206 1   208     4     0     0    16    34  -0.388  -7.576  -6.984  -2.168                 
                                             [ MATP   27 ]   1828   1830 g c - -
    MP   208   207 1   212     4     2     2    16    34  -7.638  -7.845  -0.033  -6.259                 -1.778 -1.544 -2.044  1.102 -2.057  0.301  1.239 -2.377 -2.045  1.285 -2.600  0.038  1.062  0.789 -0.233 -1.271 
    ML   209   207 1   212     4     1     1    17    36  -3.758  -3.940  -0.507  -2.670                  0.368 -0.385 -0.191  0.094 
    MR   210   207 1   212     4     1     1    17    35  -4.809  -3.838  -1.706  -0.766                  0.368 -0.385 -0.191  0.094 
     D   211   207 1   212     4     0     0    14    33  -6.988  -6.669  -4.685  -0.084                 
    IL   212   212 5   212     4     1     1    19    37  -1.686  -2.369  -1.117  -4.855                  0.000  0.000  0.000  0.000 
    IR   213   213 6   213     3     1     1    18    36  -1.442  -0.798  -4.142                          0.000  0.000  0.000  0.000 
                                             [ MATL   28 ]   1829      - U - - -
    ML   214   213 6   216     2     1     1     1     1       *   0.000                                 -1.592 -1.465 -1.936  1.606 
     D   215   213 6   216     2     0     0     0     0       *   0.000                                 
    IL   216   216 3   216     2     1     1    13    28  -1.823  -0.479                                  0.000  0.000  0.000  0.000 
                                             [ END    29 ]      -      - - - - -
     E   217   216 3    -1     0     0     0     0     0                                                 
                                             [ BEGR   30 ]      -      - - - - -
     S   218   206 1   219     3     0     0    25    44  -8.335  -0.524  -1.731                         
    IL   219   219 2   219     3     1     1    29    48  -1.452  -0.791  -4.152                          0.000  0.000  0.000  0.000 
                                             [ MATL   31 ]   1832      - c - - -
    ML   220   219 2   222     3     1     1    26    44  -8.619  -0.013  -7.273                         -1.001  0.695 -1.816  0.675 
     D   221   219 2   222     3     0     0    23    42  -9.010  -4.523  -0.067                         
    IL   222   222 3   222     3     1     1    28    47  -1.442  -0.798  -4.142                          0.000  0.000  0.000  0.000 
                                             [ MATL   32 ]   1833      - U - - -
    ML   223   222 3   225     3     1     1    24    43  -8.619  -0.016  -6.908                         -1.841 -1.827 -2.274  1.693 
     D   224   222 3   225     3     0     0    22    41  -9.010  -4.523  -0.067                         
    IL   225   225 3   225     3     1     1    27    46  -1.442  -0.798  -4.142                          0.000  0.000  0.000  0.000 
                                             [ MATL   33 ]   1834      - C - - -
    ML   226   225 3   228     3     1     1    23    42  -8.378  -0.014  -7.270                         -2.316  1.784 -3.415 -1.932 
     D   227   225 3   228     3     0     0    21    40  -9.016  -4.408  -0.073                         
    IL   228   228 3   228     3     1     1    26    45  -1.444  -0.796  -4.144                          0.000  0.000  0.000  0.000 
                                             [ MATL   34 ]   1836      - a - - -
    ML   229   228 3   231     3     1     1    22    41  -8.619  -0.013  -7.273                          0.200 -0.067 -0.355  0.156 
     D   230   228 3   231     3     0     0    20    38  -9.010  -4.332  -0.076                         
    IL   231   231 3   231     3     1     1    25    44  -1.442  -0.798  -4.142                          0.000  0.000  0.000  0.000 
                                             [ MATL   35 ]   1837      - G - - -
    ML   232   231 3   234     3     1     1    21    40  -8.623  -0.013  -7.277                         -2.876 -4.253  1.899 -3.613 
     D   233   231 3   234     3     0     0    18    37  -9.001  -4.514  -0.068                         
    IL   234   234 3   234     3     1     1    24    43  -1.442  -0.798  -4.142                          0.000  0.000  0.000  0.000 
                                             [ MATL   36 ]   1838      - G - - -
    ML   235   234 3   237     3     1     1    20    39  -8.623  -0.013  -7.277                         -2.876 -4.253  1.899 -3.613 
     D   236   234 3   237     3     0     0    17    36  -9.001  -4.514  -0.068                         
    IL   237   237 3   237     3     1     1    23    42  -1.442  -0.798  -4.142                          0.000  0.000  0.000  0.000 
                                             [ MATL   37 ]   1839      - u - - -
    ML   238   237 3   240     3     1     1    19    38  -8.623  -0.013  -7.277                          0.153 -0.098 -0.409  0.264 
     D   239   237 3   240     3     0     0    16    35  -9.001  -4.514  -0.068                         
    IL   240   240 3   240     3     1     1    22    41  -1.442  -0.798  -4.142                          0.000  0.000  0.000  0.000 
                                             [ MATL   38 ]   1840      - A - - -
    ML   241   240 3   243     3     1     1    18    36  -8.623  -0.013  -7.277                          1.893 -3.678 -3.193 -3.352 
     D   242   240 3   243     3     0     0    16    34  -9.001  -4.514  -0.068                         
    IL   243   243 3   243     3     1     1    21    40  -1.442  -0.798  -4.142                          0.000  0.000  0.000  0.000 
                                             [ MATL   39 ]   1841      - C - - -
    ML   244   243 3   246     5     1     1    17    35  -7.683  -0.026  -7.499  -7.711  -8.603         -2.561  1.737 -3.407 -1.309 
     D   245   243 3   246     5     0     0    15    34  -7.107  -2.951  -6.368  -4.743  -0.297         
    IL   246   246 3   246     5     1     1    17    36  -2.408  -0.496  -4.087  -5.920  -5.193          0.000  0.000  0.000  0.000 
                                             [ MATP   40 ]   1842   1844 c g - -
    MP   247   246 3   251     4     2     2    16    34  -7.647  -7.854  -0.033  -6.268                 -1.670 -1.914  0.049  1.002 -0.119 -2.753  1.699 -2.232 -1.967  0.844 -0.842 -0.571  1.417 -2.045  0.278 -1.158 
    ML   248   246 3   251     4     1     1    17    36  -3.758  -3.940  -0.507  -2.670                  0.368 -0.385 -0.191  0.094 
    MR   249   246 3   251     4     1     1    17    35  -4.809  -3.838  -1.706  -0.766                  0.368 -0.385 -0.191  0.094 
     D   250   246 3   251     4     0     0    14    33  -6.971  -6.652  -4.668  -0.085                 
    IL   251   251 5   251     4     1     1    19    37  -1.686  -2.369  -1.117  -4.855                  0.000  0.000  0.000  0.000 
    IR   252   252 6   252     3     1     1    18    36  -1.442  -0.798  -4.142                          0.000  0.000  0.000  0.000 
                                             [ MATL   41 ]   1843      - A - - -
    ML   253   252 6   255     2     1     1     1     1       *   0.000                                  1.893 -3.678 -3.193 -3.352 
     D   254   252 6   255     2     0     0     0     0       *   0.000                                 
    IL   255   255 3   255     2     1     1    13    28  -1.823  -0.479                                  0.000  0.000  0.000  0.000 
                                             [ END    42 ]      -      - - - - -
     E   256   255 3    -1     0     0     0     0     0                                                 
                                             [ BEGR   90 ]      -      - - - - -
     S   257    61 1   258     3     0     0    88   140  -8.495  -0.519  -1.739                         
    IL   258   258 2   258     3     1     1    91   142  -1.437  -0.800  -4.157                          0.000  0.000  0.000  0.000 
                                             [ MATL   91 ]   2256      - U - - -
    ML   259   258 2   261     3     1     3    89   141  -8.155  -0.014  -7.276                         -1.897 -1.851 -2.692  1.722 
     D   260   258 2   261     3     0     0    83   135  -9.003  -4.516  -0.067                         
    IL   261   261 3   261     3     1     1    90   141  -1.447  -0.794  -4.147                          0.000  0.000  0.000  0.000 
                                             [ MATL   92 ]   2258      - G - - -
    ML   262   261 3   264     3     1     3    88   140  -8.622  -0.013  -7.276                         -1.489 -3.132  1.743 -2.462 
     D   263   261 3   264     3     0     0    83   134  -9.003  -4.516  -0.067                         
    IL   264   264 3   264     3     1     1    89   140  -1.442  -0.798  -4.142                          0.000  0.000  0.000  0.000 
                                             [ MATL   93 ]   2259      - u - - -
    ML   265   264 3   267     3     1     3    87   139  -8.622  -0.013  -7.276                         -0.320  0.129 -0.839  0.629 
     D   266   264 3   267     3     0     0    82   134  -9.003  -4.516  -0.067                         
    IL   267   267 3   267     3     1     1    88   139  -1.442  -0.798  -4.142                          0.000  0.000  0.000  0.000 
                                             [ MATL   94 ]   2260      - C - - -
    ML   268   267 3   270     3     1     3    86   138  -8.622  -0.013  -7.276                         -1.821  1.493 -2.737 -0.409 
     D   269   267 3   270     3     0     0    82   133  -9.003  -4.516  -0.067                         
    IL   270   270 3   270     3     1     1    87   138  -1.442  -0.798  -4.142                          0.000  0.000  0.000  0.000 
                                             [ MATL   95 ]   2261      - g - - -
    ML   271   270 3   273     3     1     3    85   137  -8.622  -0.013  -7.276                         -0.684 -1.167  0.772  0.293 
     D   272   270 3   273     3     0     0    81   133  -9.003  -4.516  -0.067                         
    IL   273   273 3   273     3     1     1    86   137  -1.442  -0.798  -4.142                          0.000  0.000  0.000  0.000 
                                             [ MATL   96 ]   2262      - a - - -
    ML   274   273 3   276     3     1     3    84   136  -8.622  -0.013  -7.276                          0.915 -2.086  0.619 -1.542 
     D   275   273 3   276     3     0     0    81   132  -9.003  -4.355  -0.075                         
    IL   276   276 3   276     3     1     1    85   137  -1.442  -0.798  -4.142                          0.000  0.000  0.000  0.000 
                                             [ MATL   97 ]   2263      - U - - -
    ML   277   276 3   279     3     1     3    83   135  -8.626  -0.013  -7.280                         -1.702 -1.400 -2.415  1.644 
     D   278   276 3   279     3     0     0    81   132  -8.995  -4.508  -0.068                         
    IL   279   279 3   279     3     1     1    84   136  -1.442  -0.798  -4.142                          0.000  0.000  0.000  0.000 
                                             [ MATL   98 ]   2264      - A - - -
    ML   280   279 3   282     3     1     2    82   134  -8.626  -0.013  -7.280                          1.831 -2.999 -2.706 -2.608 
     D   281   279 3   282     3     0     0    80   132  -8.995  -4.508  -0.068                         
    IL   282   282 3   282     3     1     1    83   135  -1.442  -0.798  -4.142                          0.000  0.000  0.000  0.000 
                                             [ MATL   99 ]   2265      - a - - -
    ML   283   282 3   285     2     1     1    81   133  -9.121  -0.003                                  0.253 -0.432 -0.068  0.155 
     D   284   282 3   285     2     0     0    80   132  -8.895  -0.003                                 
    IL   285   285 3   285     2     1     1    82   133  -1.823  -0.479                                  0.000  0.000  0.000  0.000 
                                             [ BIF   100 ]      -      - - - - -
     B   286   285 3   287   382     0     0    80   132                                                 
                                             [ BEGL  101 ]      -      - - - - -
     S   287   286 1   288     1     0     0    62   113   0.000                                         
                                             [ BIF   102 ]      -      - - - - -
     B   288   287 1   319   289     0     0    62   113                                                 
                                             [ BEGR  127 ]      -      - - - - -
     S   289   288 1   290     3     0     0    41    90  -9.127  -0.514  -1.748                         
    IL   290   290 2   290     3     1     1    43    92  -1.442  -0.798  -4.142                          0.000  0.000  0.000  0.000 
                                             [ MATL  128 ]   2299      - a - - -
    ML   291   290 2   293     3     1     1    42    91  -8.626  -0.013  -7.280                          0.213 -0.632  0.092  0.176 
     D   292   290 2   293     3     0     0    39    88  -8.995  -4.508  -0.068                         
    IL   293   293 3   293     3     1     1    42    91  -1.442  -0.798  -4.142                          0.000  0.000  0.000  0.000 
                                             [ MATL  129 ]   2300      - C - - -
    ML   294   293 3   296     3     1     1    41    90  -8.626  -0.013  -7.280                         -2.403  1.693 -3.266 -1.078 
     D   295   293 3   296     3     0     0    39    88  -8.995  -4.508  -0.068                         
    IL   296   296 3   296     3     1     1    42    90  -1.442  -0.798  -4.142                          0.000  0.000  0.000  0.000 
                                             [ MATL  130 ]   2301      - C - - -
    ML   297   296 3   299     3     1     1    40    89  -8.626  -0.013  -7.280                         -2.402  1.733 -3.109 -1.436 
     D   298   296 3   299     3     0     0    39    88  -8.995  -4.508  -0.068                         
    IL   299   299 3   299     3     1     1    41    89  -1.442  -0.798  -4.142                          0.000  0.000  0.000  0.000 
                                             [ MATL  131 ]   2302      - u - - -
    ML   300   299 3   302     3     1     1    39    88  -8.626  -0.013  -7.280                         -1.058  0.478 -1.887  0.893 
     D   301   299 3   302     3     0     0    39    88  -8.995  -4.508  -0.068                         
    IL   302   302 3   302     3     1     1    40    89  -1.442  -0.798  -4.142                          0.000  0.000  0.000  0.000 
                                             [ MATL  132 ]   2303      - U - - -
    ML   303   302 3   305     3     1     1    38    87  -8.626  -0.013  -7.280                         -1.576 -1.631 -2.068  1.634 
     D   304   302 3   305     3     0     0    39    88  -8.995  -4.508  -0.068                         
    IL   305   305 3   305     3     1     1    39    88  -1.442  -0.798  -4.142                          0.000  0.000  0.000  0.000 
                                             [ MATL  133 ]   2304      - C - - -
    ML   306   305 3   308     3     1     1    37    86  -8.626  -0.013  -7.280                         -2.251  1.709 -2.650 -1.470 
     D   307   305 3   308     3     0     0    39    88  -8.995  -4.508  -0.068                         
    IL   308   308 3   308     3     1     1    38    87  -1.442  -0.798  -4.142                          0.000  0.000  0.000  0.000 
                                             [ MATL  134 ]   2305      - u - - -
    ML   309   308 3   311     5     1     1    36    84  -7.686  -0.026  -7.501  -7.714  -8.605          0.019 -0.030 -0.355  0.293 
     D   310   308 3   311     5     0     0    39    88  -7.102  -2.946  -6.363  -4.660  -0.302         
    IL   311   311 3   311     5     1     1    38    87  -2.408  -0.496  -4.087  -5.920  -5.193          0.000  0.000  0.000  0.000 
                                             [ MATP  135 ]   2307   2308 c g - -
    MP   312   311 3   316     3     2     2    34    83  -6.113       *  -0.021                         -1.477  0.255 -1.636  1.107 -1.835 -2.566  1.428 -1.887 -1.625  0.960 -2.331  0.457  1.171 -1.558  0.166  0.012 
    ML   313   311 3   316     3     1     1    42    91  -1.000       *  -1.000                          0.368 -0.385 -0.191  0.094 
    MR   314   311 3   316     3     1     1    42    91  -1.005       *  -0.995                          0.348 -0.379 -0.214  0.133 
     D   315   311 3   316     3     0     0    39    88  -2.164       *  -0.364                         
    IL   316   316 5   316     3     1     1    43    92  -0.544       *  -1.670                          0.000  0.000  0.000  0.000 
    IR   317   317 6   317     2     1     1    13    28  -1.823  -0.479                                  0.000  0.000  0.000  0.000 
                                             [ END   136 ]      -      - - - - -
     E   318   317 6    -1     0     0     0     0     0                                                 
                                             [ BEGL  103 ]      -      - - - - -
     S   319   288 1   320     1     0     0    53   103   0.000                                         
                                             [ BIF   104 ]      -      - - - - -
     B   320   319 1   354   321     0     0    53   103                                                 
                                             [ BEGR  116 ]      -      - - - - -
     S   321   320 1   322     3     0     0    23    42  -9.127  -0.514  -1.748                         
    IL   322   322 2   322     3     1     1    27    46  -1.442  -0.798  -4.142                          0.000  0.000  0.000  0.000 
                                             [ MATL  117 ]   2289      - A - - -
    ML   323   322 2   325     3     1     1    23    42  -8.626  -0.013  -7.280                          1.347 -1.584 -0.798 -0.869 
     D   324   322 2   325     3     0     0    21    40  -8.995  -4.508  -0.068                         
    IL   325   325 3   325     3     1     1    26    45  -1.442  -0.798  -4.142                          0.000  0.000  0.000  0.000 
                                             [ MATL  118 ]   2290      - a - - -
    ML   326   325 3   328     3     1     1    22    41  -8.626  -0.013  -7.280                          0.315 -0.701 -0.100  0.272 
     D   327   325 3   328     3     0     0    20    38  -8.995  -4.508  -0.068                         
    IL   328   328 3   328     3     1     1    25    44  -1.442  -0.798  -4.142                          0.000  0.000  0.000  0.000 
                                             [ MATL  119 ]   2291      - A - - -
    ML   329   328 3   331     3     1     1    21    40  -8.626  -0.013  -7.280                          1.894 -3.684 -3.197 -3.358 
     D   330   328 3   331     3     0     0    18    37  -8.995  -4.508  -0.068                         
    IL   331   331 3   331     3     1     1    24    43  -1.442  -0.798  -4.142                          0.000  0.000  0.000  0.000 
                                             [ MATL  120 ]   2292      - U - - -
    ML   332   331 3   334     3     1     1    20    39  -8.626  -0.013  -7.280                         -0.735 -0.445 -1.165  1.150 
     D   333   331 3   334     3     0     0    17    36  -8.995  -4.508  -0.068                         
    IL   334   334 3   334     3     1     1    23    42  -1.442  -0.798  -4.142                          0.000  0.000  0.000  0.000 
                                             [ MATL  121 ]   2293      - a - - -
    ML   335   334 3   337     3     1     1    19    38  -8.626  -0.013  -7.280                          0.163 -0.276 -0.019  0.094 
     D   336   334 3   337     3     0     0    16    35  -8.995  -4.508  -0.068                         
    IL   337   337 3   337     3     1     1    22    41  -1.442  -0.798  -4.142                          0.000  0.000  0.000  0.000 
                                             [ MATL  122 ]   2294      - A - - -
    ML   338   337 3   340     3     1     1    18    36  -8.626  -0.013  -7.280                          1.567 -1.957 -1.511 -1.225 
     D   339   337 3   340     3     0     0    16    34  -8.995  -4.508  -0.068                         
    IL   340   340 3   340     3     1     1    21    40  -1.442  -0.798  -4.142                          0.000  0.000  0.000  0.000 
                                             [ MATL  123 ]   2295      - u - - -
    ML   341   340 3   343     5     1     1    17    35  -7.686  -0.026  -7.501  -7.714  -8.605         -0.705  0.369 -1.353  0.769 
     D   342   340 3   343     5     0     0    15    34  -7.102  -2.946  -6.363  -4.738  -0.298         
    IL   343   343 3   343     5     1     1    17    36  -2.408  -0.496  -4.087  -5.920  -5.193          0.000  0.000  0.000  0.000 
                                             [ MATP  124 ]   2296   2298 c g - -
    MP   344   343 3   348     4     2     2    16    34  -7.650  -7.857  -0.032  -6.271                 -1.980 -0.726 -2.103  0.935 -2.058 -2.772  2.034 -2.375 -2.217  1.208 -2.777 -0.579  1.215 -2.009  1.018 -1.369 
    ML   345   343 3   348     4     1     1    17    36  -3.758  -3.940  -0.507  -2.670                  0.368 -0.385 -0.191  0.094 
    MR   346   343 3   348     4     1     1    17    35  -4.809  -3.838  -1.706  -0.766                  0.368 -0.385 -0.191  0.094 
     D   347   343 3   348     4     0     0    14    33  -6.966  -6.647  -4.663  -0.085                 
    IL   348   348 5   348     4     1     1    19    37  -1.686  -2.369  -1.117  -4.855                  0.000  0.000  0.000  0.000 
    IR   349   349 6   349     3     1     1    18    36  -1.442  -0.798  -4.142                          0.000  0.000  0.000  0.000 
                                             [ MATL  125 ]   2297      - U - - -
    ML   350   349 6   352     2     1     1     1     1       *   0.000                                 -2.552 -2.271 -3.315  1.816 
     D   351   349 6   352     2     0     0     0     0       *   0.000                                 
    IL   352   352 3   352     2     1     1    13    28  -1.823  -0.479                                  0.000  0.000  0.000  0.000 
                                             [ END   126 ]      -      - - - - -
     E   353   352 3    -1     0     0     0     0     0                                                 
                                             [ BEGL  105 ]      -      - - - - -
     S   354   320 1   355     1     0     0    44    94   0.000                                         
                                             [ BIF   106 ]      -      - - - - -
     B   355   354 1   356   364     0     0    44    94                                                 
                                             [ BEGL  107 ]      -      - - - - -
     S   356   355 1   357     4     0     0    38    88  -0.381  -7.392  -6.984  -2.195                 
                                             [ MATP  108 ]   2266   2275 c g - -
    MP   357   356 1   361     3     2     2    35    86  -5.958       *  -0.023                         -1.562 -1.788 -1.645  1.050 -1.810 -1.988  1.331 -0.092  0.865  0.888 -2.448 -0.367  1.215 -1.877  0.189 -0.675 
    ML   358   356 1   361     3     1     1    44    94  -1.006       *  -0.994                          0.398 -0.458 -0.065 -0.003 
    MR   359   356 1   361     3     1     1    44    94  -1.000       *  -1.000                          0.368 -0.385 -0.191  0.094 
     D   360   356 1   361     3     0     0    40    91  -2.166       *  -0.364                         
    IL   361   361 5   361     3     1     1    45    95  -0.527       *  -1.707                          0.000  0.000  0.000  0.000 
    IR   362   362 6   362     2     1     1    13    28  -1.823  -0.479                                  0.000  0.000  0.000  0.000 
                                             [ END   109 ]      -      - - - - -
     E   363   362 6    -1     0     0     0     0     0                                                 
                                             [ BEGR  110 ]      -      - - - - -
     S   364   355 1   365     3     0     0    38    87  -8.549  -0.517  -1.743                         
    IL   365   365 2   365     3     1     1    40    89  -1.373  -0.838  -4.194                          0.000  0.000  0.000  0.000 
                                             [ MATL  111 ]   2284      - a - - -
    ML   366   365 2   368     3     1     1    38    87  -8.624  -0.013  -7.278                          0.197 -0.576  0.149  0.102 
     D   367   365 2   368     3     0     0    39    88  -9.000  -4.421  -0.072                         
    IL   368   368 3   368     3     1     1    39    88  -1.442  -0.798  -4.142                          0.000  0.000  0.000  0.000 
                                             [ MATL  112 ]   2285      - A - - -
    ML   369   368 3   371     3     1     1    37    86  -8.626  -0.013  -7.280                          1.894 -3.684 -3.197 -3.358 
     D   370   368 3   371     3     0     0    39    88  -8.995  -4.508  -0.068                         
    IL   371   371 3   371     3     1     1    38    87  -1.442  -0.798  -4.142                          0.000  0.000  0.000  0.000 
                                             [ MATL  113 ]   2286      - c - - -
    ML   372   371 3   374     5     1     1    36    84  -7.686  -0.026  -7.501  -7.714  -8.605         -1.337  0.823 -2.196  0.693 
     D   373   371 3   374     5     0     0    39    88  -7.102  -2.946  -6.363  -4.738  -0.298         
    IL   374   374 3   374     5     1     1    38    87  -2.408  -0.496  -4.087  -5.920  -5.193          0.000  0.000  0.000  0.000 
                                             [ MATP  114 ]   2287   2288 c g - -
    MP   375   374 3   379     3     2     2    34    83  -6.113       *  -0.021                         -0.638 -1.814 -1.815  1.153 -0.634  0.600  1.329 -2.111 -0.736  0.886 -2.448 -0.232  1.304 -1.954 -0.068 -1.006 
    ML   376   374 3   379     3     1     1    42    91  -1.000       *  -1.000                          0.368 -0.385 -0.191  0.094 
    MR   377   374 3   379     3     1     1    42    91  -1.000       *  -1.000                          0.368 -0.385 -0.191  0.094 
     D   378   374 3   379     3     0     0    39    88  -2.166       *  -0.364                         
    IL   379   379 5   379     3     1     1    43    92  -0.544       *  -1.670                          0.000  0.000  0.000  0.000 
    IR   380   380 6   380     2     1     1    13    28  -1.823  -0.479                                  0.000  0.000  0.000  0.000 
                                             [ END   115 ]      -      - - - - -
     E   381   380 6    -1     0     0     0     0     0                                                 
                                             [ BEGR  137 ]      -      - - - - -
     S   382   286 1   383     3     0     0    53   102  -9.127  -0.512  -1.752                         
    IL   383   383 2   383     3     1     1    55   104  -1.442  -0.798  -4.142                          0.000  0.000  0.000  0.000 
                                             [ MATL  138 ]   2309      - c - - -
    ML   384   383 2   386     3     1     1    53   103  -8.628  -0.013  -7.282                         -0.018  0.255 -0.522  0.166 
     D   385   383 2   386     3     0     0    50    99  -8.992  -4.505  -0.068                         
    IL   386   386 3   386     3     1     1    54   103  -1.442  -0.798  -4.142                          0.000  0.000  0.000  0.000 
                                             [ MATL  139 ]   2310      - A - - -
    ML   387   386 3   389     3     1     1    52   102  -8.628  -0.013  -7.282                          1.894 -3.687 -3.200 -3.361 
     D   388   386 3   389     3     0     0    49    99  -8.992  -4.505  -0.068                         
    IL   389   389 3   389     3     1     1    53   102  -1.442  -0.798  -4.142                          0.000  0.000  0.000  0.000 
                                             [ MATL  140 ]   2311      - a - - -
    ML   390   389 3   392     3     1     1    51   101  -8.628  -0.013  -7.282                          0.854 -1.912  0.628 -1.391 
     D   391   389 3   392     3     0     0    49    99  -8.992  -4.505  -0.068                         
    IL   392   392 3   392     3     1     1    52   101  -1.442  -0.798  -4.142                          0.000  0.000  0.000  0.000 
                                             [ MATL  141 ]   2312      - u - - -
    ML   393   392 3   395     2     1     1    50   100  -9.123  -0.003                                  0.174 -0.218 -0.242  0.222 
     D   394   392 3   395     2     0     0    49    99  -8.894  -0.003                                 
    IL   395   395 3   395     2     1     1    51   100  -1.823  -0.479                                  0.000  0.000  0.000  0.000 
                                             [ BIF   142 ]      -      - - - - -
     B   396   395 3   397   405     0     0    49    99                                                 
                                             [ BEGL  143 ]      -      - - - - -
     S   397   396 1   398     4     0     0    36    85  -0.379  -7.576  -6.984  -2.199                 
                                             [ MATP  144 ]   2313   2315 c g - -
    MP   398   397 1   402     3     2     2    34    83  -6.079       *  -0.022                         -1.569 -1.356 -1.904  1.014 -1.896 -1.270  1.337 -1.017 -1.561  1.077  0.631  0.079  1.127 -0.880 -0.112 -0.798 
    ML   399   397 1   402     3     1     1    42    91  -1.000       *  -1.000                          0.368 -0.385 -0.191  0.094 
    MR   400   397 1   402     3     1     1    42    91  -1.000       *  -1.000                          0.368 -0.385 -0.191  0.094 
     D   401   397 1   402     3     0     0    39    88  -2.164       *  -0.364                         
    IL   402   402 5   402     3     1     1    43    92  -0.546       *  -1.666                          0.000  0.000  0.000  0.000 
    IR   403   403 6   403     2     1     1    13    28  -1.823  -0.479                                  0.000  0.000  0.000  0.000 
                                             [ END   145 ]      -      - - - - -
     E   404   403 6    -1     0     0     0     0     0                                                 
                                             [ BEGR  146 ]      -      - - - - -
     S   405   396 1   406     3     0     0    44    93  -9.127  -0.512  -1.752                         
    IL   406   406 2   406     3     1     1    46    95  -1.442  -0.798  -4.142                          0.000  0.000  0.000  0.000 
                                             [ MATL  147 ]   2316      - c - - -
    ML   407   406 2   409     3     1     1    45    94  -8.628  -0.013  -7.282                          0.007  0.287 -0.543  0.123 
     D   408   406 2   409     3     0     0    40    89  -8.992  -4.505  -0.068                         
    IL   409   409 3   409     3     1     1    45    94  -1.442  -0.798  -4.142                          0.000  0.000  0.000  0.000 
                                             [ MATL  148 ]   2317      - A - - -
    ML   410   409 3   412     3     1     1    44    93  -8.628  -0.013  -7.282                          1.852 -3.243 -2.714 -2.932 
     D   411   409 3   412     3     0     0    40    89  -8.992  -4.505  -0.068                         
    IL   412   412 3   412     3     1     1    44    93  -1.442  -0.798  -4.142                          0.000  0.000  0.000  0.000 
                                             [ MATL  149 ]   2318      - g - - -
    ML   413   412 3   415     3     1     1    43    92  -8.628  -0.013  -7.282                          0.139 -0.830  0.715 -0.526 
     D   414   412 3   415     3     0     0    39    88  -8.992  -4.505  -0.068                         
    IL   415   415 3   415     3     1     1    43    92  -1.442  -0.798  -4.142                          0.000  0.000  0.000  0.000 
                                             [ MATL  150 ]   2319      - c - - -
    ML   416   415 3   418     3     1     1    42    91  -8.628  -0.013  -7.282                         -1.338  0.823 -2.198  0.694 
     D   417   415 3   418     3     0     0    39    88  -8.992  -4.505  -0.068                         
    IL   418   418 3   418     3     1     1    43    91  -1.442  -0.798  -4.142                          0.000  0.000  0.000  0.000 
                                             [ MATL  151 ]   2320      - U - - -
    ML   419   418 3   421     3     1     1    41    90  -8.628  -0.013  -7.282                         -2.741 -2.532 -3.516  1.844 
     D   420   418 3   421     3     0     0    39    88  -8.992  -4.505  -0.068                         
    IL   421   421 3   421     3     1     1    42    90  -1.442  -0.798  -4.142                          0.000  0.000  0.000  0.000 
                                             [ MATL  152 ]   2321      - C - - -
    ML   422   421 3   424     3     1     1    40    89  -8.628  -0.015  -7.047                         -3.304  1.870 -4.084 -2.443 
     D   423   421 3   424     3     0     0    39    88  -8.992  -4.505  -0.068                         
    IL   424   424 3   424     3     1     1    41    89  -1.442  -0.798  -4.142                          0.000  0.000  0.000  0.000 
                                             [ MATL  153 ]   2322      - g - - -
    ML   425   424 3   427     3     1     1    39    88  -8.626  -0.013  -7.280                          0.652 -1.796  0.769 -1.198 
     D   426   424 3   427     3     0     0    39    88  -8.995  -4.508  -0.068                         
    IL   427   427 3   427     3     1     1    40    89  -1.442  -0.798  -4.142                          0.000  0.000  0.000  0.000 
                                             [ MATL  154 ]   2326      - U - - -
    ML   428   427 3   430     3     1     1    38    87  -8.626  -0.013  -7.280                         -1.443 -1.076 -1.879  1.529 
     D   429   427 3   430     3     0     0    39    88  -8.995  -4.433  -0.071                         
    IL   430   430 3   430     3     1     1    39    88  -1.442  -0.798  -4.142                          0.000  0.000  0.000  0.000 
                                             [ MATL  155 ]   2327      - U - - -
    ML   431   430 3   433     3     1     1    37    86  -8.628  -0.013  -7.282                         -2.021 -2.037 -2.900  1.755 
     D   432   430 3   433     3     0     0    39    88  -8.992  -4.505  -0.068                         
    IL   433   433 3   433     3     1     1    38    87  -1.442  -0.798  -4.142                          0.000  0.000  0.000  0.000 
                                             [ MATL  156 ]   2328      - u - - -
    ML   434   433 3   436     5     1     1    36    85  -7.687  -0.027  -7.503  -7.467  -8.607          0.107  0.036 -0.388  0.181 
     D   435   433 3   436     5     0     0    39    88  -7.099  -2.943  -6.360  -4.735  -0.299         
    IL   436   436 3   436     5     1     1    38    87  -2.408  -0.496  -4.087  -5.920  -5.193          0.000  0.000  0.000  0.000 
                                             [ MATP  157 ]   2330   2331 u c - -
    MP   437   436 3   441     3     2     2    34    83  -6.113       *  -0.021                         -1.829 -1.926 -2.016  0.985 -1.978 -2.859  1.318 -2.095 -1.549  1.026 -1.777 -0.532  1.156  1.630 -0.007 -1.226 
    ML   438   436 3   441     3     1     1    42    91  -1.000       *  -1.000                          0.368 -0.385 -0.191  0.094 
    MR   439   436 3   441     3     1     1    42    91  -1.004       *  -0.996                          0.396 -0.444 -0.091  0.015 
     D   440   436 3   441     3     0     0    39    88  -2.164       *  -0.364                         
    IL   441   441 5   441     3     1     1    43    92  -0.544       *  -1.670                          0.000  0.000  0.000  0.000 
    IR   442   442 6   442     2     1     1    13    28  -1.823  -0.479                                  0.000  0.000  0.000  0.000 
                                             [ END   158 ]      -      - - - - -
     E   443   442 6    -1     0     0     0     0     0                                                 
                                             [ BEGR  159 ]      -      - - - - -
     S   444    21 1   445     3     0     0    95   156  -8.527  -0.517  -1.745                         
    IL   445   445 2   445     3     1     1    98   159  -1.414  -0.813  -4.169                          0.000  0.000  0.000  0.000 
                                             [ MATL  160 ]   2348      - u - - -
    ML   446   445 2   448     3     1     1    96   157  -8.154  -0.014  -7.279                         -1.135  0.573 -1.965  0.848 
     D   447   445 2   448     3     0     0    91   152  -8.998  -4.511  -0.068                         
    IL   448   448 3   448     3     1     1    97   158  -1.447  -0.794  -4.147                          0.000  0.000  0.000  0.000 
                                             [ MATL  161 ]   2350      - U - - -
    ML   449   448 3   451     3     1     1    95   156  -8.625  -0.013  -7.279                         -1.756 -1.860 -2.576  1.705 
     D   450   448 3   451     3     0     0    90   152  -8.998  -4.392  -0.073                         
    IL   451   451 3   451     3     1     1    96   157  -1.442  -0.798  -4.142                          0.000  0.000  0.000  0.000 
                                             [ MATL  162 ]   2351      - C - - -
    ML   452   451 3   454     3     1     1    94   155  -8.628  -0.015  -6.942                         -2.471  1.780 -3.262 -1.831 
     D   453   451 3   454     3     0     0    90   151  -8.992  -4.505  -0.068                         
    IL   454   454 3   454     3     1     1    95   156  -1.442  -0.798  -4.142                          0.000  0.000  0.000  0.000 
                                             [ MATL  163 ]   2352      - u - - -
    ML   455   454 3   457     3     1     1    93   154  -8.625  -0.013  -7.279                          0.084 -0.223 -0.225  0.296 
     D   456   454 3   457     3     0     0    90   151  -8.997  -4.510  -0.068                         
    IL   457   457 3   457     3     1     1    94   155  -1.442  -0.798  -4.142                          0.000  0.000  0.000  0.000 
                                             [ MATL  164 ]   2353      - g - - -
    ML   458   457 3   460     3     1     1    92   153  -8.625  -0.013  -7.279                         -0.717  0.282  0.608 -0.617 
     D   459   457 3   460     3     0     0    90   151  -8.997  -4.510  -0.068                         
    IL   460   460 3   460     3     1     1    93   154  -1.442  -0.798  -4.142                          0.000  0.000  0.000  0.000 
                                             [ MATL  165 ]   2354      - G - - -
    ML   461   460 3   463     3     1     1    91   152  -8.625  -0.013  -7.279                         -0.768 -0.927  1.070 -0.345 
     D   462   460 3   463     3     0     0    89   150  -8.997  -4.510  -0.068                         
    IL   463   463 3   463     3     1     1    92   153  -1.442  -0.798  -4.142                          0.000  0.000  0.000  0.000 
                                             [ MATL  166 ]   2355      - u - - -
    ML   464   463 3   466     2     1     1    90   151  -8.031  -0.006                                 -0.126  0.204 -0.778  0.432 
     D   465   463 3   466     2     0     0    89   150  -8.896  -0.003                                 
    IL   466   466 3   466     2     1     1    91   152  -1.798  -0.489                                  0.000  0.000  0.000  0.000 
                                             [ BIF   167 ]      -      - - - - -
     B   467   466 3   468   549     0     0    89   150                                                 
                                             [ BEGL  168 ]      -      - - - - -
     S   468   467 1   469     1     0     0    58   107   0.000                                         
                                             [ BIF   169 ]      -      - - - - -
     B   469   468 1   500   470     0     0    58   107                                                 
                                             [ BEGR  188 ]      -      - - - - -
     S   470   469 1   471     3     0     0    41    90  -9.127  -0.513  -1.749                         
    IL   471   471 2   471     3     1     1    44    93  -1.442  -0.798  -4.142                          0.000  0.000  0.000  0.000 
                                             [ MATL  189 ]   2372      - u - - -
    ML   472   471 2   474     5     1     1    42    91  -7.686  -0.063  -5.025  -7.714  -8.606          0.031 -0.133 -0.473  0.428 
     D   473   471 2   474     5     0     0    39    88  -7.101  -2.945  -6.362  -4.737  -0.298         
    IL   474   474 3   474     5     1     1    42    91  -2.408  -0.496  -4.087  -5.920  -5.193          0.000  0.000  0.000  0.000 
                                             [ MATP  190 ]   2373   2385 G C - -
    MP   475   474 3   479     6     2     2    41    90  -9.396  -9.335  -0.017  -8.112  -8.392  -8.787 -5.340 -3.169 -5.436 -0.268 -6.144 -1.816 -1.312 -5.961 -4.836  3.733 -5.078 -1.227 -1.616 -4.690 -3.366 -4.420 
    ML   476   474 3   479     6     1     1    40    89  -6.558  -6.904  -1.618  -0.750  -6.754  -4.283  0.156 -0.719  0.492 -0.198 
    MR   477   474 3   479     6     1     1    40    89  -6.988  -5.717  -1.625  -5.695  -0.829  -3.908  0.368 -0.385 -0.191  0.094 
     D   478   474 3   479     6     0     0    39    88 -11.525 -10.223  -6.020  -6.702  -6.720  -0.052 
    IL   479   479 5   479     6     1     1    41    89  -2.579  -2.842  -0.760  -4.497  -5.274  -4.934  0.000  0.000  0.000  0.000 
    IR   480   480 6   480     5     1     1    40    89  -2.408  -0.496  -5.920  -4.087  -5.193          0.000  0.000  0.000  0.000 
                                             [ MATP  191 ]   2374   2384 C G - -
    MP   481   480 6   485     4     2     2    39    88  -7.608  -7.815  -0.033  -6.229                 -6.844 -6.842 -5.862 -3.053 -4.701 -5.198  3.919 -6.152 -6.645 -2.868 -6.434 -4.853 -1.763 -6.936 -3.045 -5.485 
    ML   482   480 6   485     4     1     1    39    88  -3.993  -4.176  -0.425  -2.866                  0.047  0.296 -0.643  0.136 
    MR   483   480 6   485     4     1     1    40    88  -4.809  -3.838  -1.706  -0.766                  0.368 -0.385 -0.191  0.094 
     D   484   480 6   485     4     0     0    39    88  -6.965  -6.646  -4.662  -0.085                 
    IL   485   485 5   485     4     1     1    39    88  -1.686  -2.369  -1.117  -4.855                  0.000  0.000  0.000  0.000 
    IR   486   486 6   486     3     1     1    39    88  -1.442  -0.798  -4.142                          0.000  0.000  0.000  0.000 
                                             [ MATL  192 ]   2375      - a - - -
    ML   487   486 6   489     3     1     1    37    86  -8.981  -0.049  -4.988                          0.501 -0.263 -0.357 -0.043 
     D   488   486 6   489     3     0     0    39    88  -7.852  -2.965  -0.205                         
    IL   489   489 3   489     3     1     1    38    87  -1.925  -0.554  -4.164                          0.000  0.000  0.000  0.000 
                                             [ MATR  193 ]      -   2383 - a - -
    MR   490   489 3   492     5     1     1    36    85  -7.650  -0.026  -7.466  -7.678  -8.570          0.185 -0.362  0.049  0.071 
     D   491   489 3   492     5     0     0    39    88  -7.369  -2.694  -3.810  -6.426  -0.403         
    IR   492   492 3   492     5     1     1    38    87  -2.408  -0.496  -5.920  -4.087  -5.193          0.000  0.000  0.000  0.000 
                                             [ MATP  194 ]   2376   2382 c g - -
    MP   493   492 3   497     3     2     2    34    83  -6.067       *  -0.022                         -1.872  1.370 -2.058  1.269 -2.086 -2.950  1.504 -1.606 -2.218  1.165 -2.721 -0.362  1.103 -2.313 -0.253 -1.374 
    ML   494   492 3   497     3     1     1    42    91  -1.098       *  -0.908                          0.790 -0.680 -0.400 -0.170 
    MR   495   492 3   497     3     1     1    42    91  -1.000       *  -1.000                          0.368 -0.385 -0.191  0.094 
     D   496   492 3   497     3     0     0    39    88  -2.169       *  -0.363                         
    IL   497   497 5   497     3     1     1    43    92  -0.544       *  -1.670                          0.000  0.000  0.000  0.000 
    IR   498   498 6   498     2     1     1    13    28  -1.823  -0.479                                  0.000  0.000  0.000  0.000 
                                             [ END   195 ]      -      - - - - -
     E   499   498 6    -1     0     0     0     0     0                                                 
                                             [ BEGL  170 ]      -      - - - - -
     S   500   469 1   501     1     0     0    48    97   0.000                                         
                                             [ BIF   171 ]      -      - - - - -
     B   501   500 1   502   510     0     0    48    97                                                 
                                             [ BEGL  172 ]      -      - - - - -
     S   502   501 1   503     4     0     0    37    85  -0.379  -7.576  -6.984  -2.198                 
                                             [ MATP  173 ]   2358   2359 c g - -
    MP   503   502 1   507     3     2     2    34    83  -6.115       *  -0.021                         -1.700 -0.673 -1.867  1.126 -1.919 -2.690  1.277 -2.067 -1.705  1.253 -2.351  0.356  1.132  0.640  0.149 -0.990 
    ML   504   502 1   507     3     1     1    42    91  -1.000       *  -1.000                          0.368 -0.385 -0.191  0.094 
    MR   505   502 1   507     3     1     1    42    91  -1.000       *  -1.000                          0.368 -0.385 -0.191  0.094 
     D   506   502 1   507     3     0     0    39    88  -2.165       *  -0.364                         
    IL   507   507 5   507     3     1     1    43    92  -0.544       *  -1.670                          0.000  0.000  0.000  0.000 
    IR   508   508 6   508     2     1     1    13    28  -1.823  -0.479                                  0.000  0.000  0.000  0.000 
                                             [ END   174 ]      -      - - - - -
     E   509   508 6    -1     0     0     0     0     0                                                 
                                             [ BEGR  175 ]      -      - - - - -
     S   510   501 1   511     3     0     0    25    44  -9.127  -0.513  -1.750                         
    IL   511   511 2   511     3     1     1    29    48  -1.442  -0.798  -4.142                          0.000  0.000  0.000  0.000 
                                             [ MATL  176 ]   2360      - A - - -
    ML   512   511 2   514     3     1     1    26    44  -8.627  -0.013  -7.281                          1.084 -2.095  0.387 -1.564 
     D   513   511 2   514     3     0     0    23    42  -8.993  -4.506  -0.068                         
    IL   514   514 3   514     3     1     1    28    47  -1.442  -0.798  -4.142                          0.000  0.000  0.000  0.000 
                                             [ MATL  177 ]   2361      - A - - -
    ML   515   514 3   517     3     1     1    24    43  -8.627  -0.013  -7.281                          1.894 -3.686 -3.199 -3.360 
     D   516   514 3   517     3     0     0    22    41  -8.993  -4.506  -0.068                         
    IL   517   517 3   517     3     1     1    27    46  -1.442  -0.798  -4.142                          0.000  0.000  0.000  0.000 
                                             [ MATL  178 ]   2362      - A - - -
    ML   518   517 3   520     3     1     1    23    42  -8.627  -0.013  -7.281                          1.894 -3.686 -3.199 -3.360 
     D   519   517 3   520     3     0     0    21    40  -8.993  -4.506  -0.068                         
    IL   520   520 3   520     3     1     1    26    45  -1.442  -0.798  -4.142                          0.000  0.000  0.000  0.000 
                                             [ MATL  179 ]   2363      - a - - -
    ML   521   520 3   523     3     1     1    22    41  -8.627  -0.013  -7.281                          0.793 -1.440  0.484 -1.000 
     D   522   520 3   523     3     0     0    20    38  -8.993  -4.506  -0.068                         
    IL   523   523 3   523     3     1     1    25    44  -1.442  -0.798  -4.142                          0.000  0.000  0.000  0.000 
                                             [ MATL  180 ]   2364      - U - - -
    ML   524   523 3   526     3     1     1    21    40  -8.627  -0.013  -7.281                         -1.458 -1.471 -1.634  1.562 
     D   525   523 3   526     3     0     0    18    37  -8.993  -4.506  -0.068                         
    IL   526   526 3   526     3     1     1    24    43  -1.442  -0.798  -4.142                          0.000  0.000  0.000  0.000 
                                             [ MATL  181 ]   2365      - C - - -
    ML   527   526 3   529     3     1     1    20    39  -8.627  -0.013  -7.281                         -1.844  1.607 -2.309 -1.076 
     D   528   526 3   529     3     0     0    17    36  -8.993  -4.506  -0.068                         
    IL   529   529 3   529     3     1     1    23    42  -1.442  -0.798  -4.142                          0.000  0.000  0.000  0.000 
                                             [ MATL  182 ]   2366      - a - - -
    ML   530   529 3   532     3     1     1    19    38  -8.627  -0.013  -7.281                          0.873 -2.095  0.671 -1.550 
     D   531   529 3   532     3     0     0    16    35  -8.993  -4.506  -0.068                         
    IL   532   532 3   532     3     1     1    22    41  -1.442  -0.798  -4.142                          0.000  0.000  0.000  0.000 
                                             [ MATL  183 ]   2367      - A - - -
    ML   533   532 3   535     3     1     1    18    36  -8.627  -0.013  -7.281                          1.030 -1.336 -1.478  0.266 
     D   534   532 3   535     3     0     0    16    34  -8.993  -4.506  -0.068                         
    IL   535   535 3   535     3     1     1    21    40  -1.442  -0.798  -4.142                          0.000  0.000  0.000  0.000 
                                             [ MATL  184 ]   2368      - A - - -
    ML   536   535 3   538     5     1     1    17    35  -7.687  -0.026  -7.502  -7.714  -8.606          1.894 -3.686 -3.199 -3.360 
     D   537   535 3   538     5     0     0    15    34  -7.100  -2.944  -6.361  -4.736  -0.299         
    IL   538   538 3   538     5     1     1    17    36  -2.408  -0.496  -4.087  -5.920  -5.193          0.000  0.000  0.000  0.000 
                                             [ MATP  185 ]   2369   2371 c g - -
    MP   539   538 3   543     4     2     2    16    34  -7.651  -7.858  -0.032  -6.272                 -1.641 -1.852 -0.423  1.051 -0.263 -2.689  1.611 -1.857 -1.904  0.859 -0.443 -0.511  1.461 -1.979  0.252 -0.865 
    ML   540   538 3   543     4     1     1    17    36  -3.758  -3.940  -0.507  -2.670                  0.368 -0.385 -0.191  0.094 
    MR   541   538 3   543     4     1     1    17    35  -4.809  -3.838  -1.706  -0.766                  0.368 -0.385 -0.191  0.094 
     D   542   538 3   543     4     0     0    14    33  -6.964  -6.645  -4.661  -0.086                 
    IL   543   543 5   543     4     1     1    19    37  -1.686  -2.369  -1.117  -4.855                  0.000  0.000  0.000  0.000 
    IR   544   544 6   544     3     1     1    18    36  -1.442  -0.798  -4.142                          0.000  0.000  0.000  0.000 
                                             [ MATL  186 ]   2370      - A - - -
    ML   545   544 6   547     2     1     1     1     1       *   0.000                                  1.894 -3.686 -3.199 -3.360 
     D   546   544 6   547     2     0     0     0     0       *   0.000                                 
    IL   547   547 3   547     2     1     1    13    28  -1.823  -0.479                                  0.000  0.000  0.000  0.000 
                                             [ END   187 ]      -      - - - - -
     E   548   547 3    -1     0     0     0     0     0                                                 
                                             [ BEGR  196 ]      -      - - - - -
     S   549   467 1   550     3     0     0    68   129  -9.127  -0.554  -1.658                         
    IL   550   550 2   550     3     1     1    70   131  -1.442  -0.798  -4.142                          0.000  0.000  0.000  0.000 
                                             [ MATL  197 ]   2386      - u - - -
    ML   551   550 2   553     3     1     1    69   130  -6.676  -0.024  -7.240                         -0.388  0.401 -1.255  0.582 
     D   552   550 2   553     3     0     0    64   125  -9.074  -4.587  -0.064                         
    IL   553   553 3   553     3     1     1    74   135  -0.518  -1.860  -5.267                          0.000  0.000  0.000  0.000 
                                             [ MATL  198 ]   2476      - U - - -
    ML   554   553 3   556     3     1     1    67   128  -8.586  -0.021  -6.412                         -1.127 -0.391 -1.953  1.334 
     D   555   553 3   556     3     0     0    64   125  -9.074  -4.587  -0.064                         
    IL   556   556 3   556     3     1     1    68   129  -1.442  -0.798  -4.142                          0.000  0.000  0.000  0.000 
                                             [ MATL  199 ]   2491      - U - - -
    ML   557   556 3   559     3     1     1    66   127  -8.579  -0.021  -6.382                         -0.698 -1.078 -0.438  1.119 
     D   558   556 3   559     3     0     0    64   125  -9.088  -4.601  -0.063                         
    IL   559   559 3   559     3     1     1    67   128  -1.442  -0.798  -4.142                          0.000  0.000  0.000  0.000 
                                             [ MATL  200 ]   2492      - u - - -
    ML   560   559 3   562     3     1     1    65   126  -8.571  -0.054  -4.881                         -0.009 -0.405  0.122  0.218 
     D   561   559 3   562     3     0     0    64   125  -9.103  -4.616  -0.063                         
    IL   562   562 3   562     3     1     1    66   127  -1.442  -0.798  -4.142                          0.000  0.000  0.000  0.000 
                                             [ MATL  201 ]   2493      - C - - -
    ML   563   562 3   565     2     1     1    64   126  -7.307  -0.009                                 -1.273  1.357 -2.199 -0.310 
     D   564   562 3   565     2     0     0    63   125  -8.953  -0.003                                 
    IL   565   565 3   565     2     1     1    65   126  -1.774  -0.499                                  0.000  0.000  0.000  0.000 
                                             [ BIF   202 ]      -      - - - - -
     B   566   565 3   567   581     0     0    63   124                                                 
                                             [ BEGL  203 ]      -      - - - - -
     S   567   566 1   568     4     0     0    18    37  -0.473  -5.649  -6.658  -2.003                 
                                             [ MATP  204 ]   2503   2521 c g - -
    MP   568   567 1   572     4     2     2    18    37  -6.700  -7.404  -0.048  -5.857                 -1.972 -2.098 -2.055  1.103 -1.815 -2.839  2.230 -2.084 -2.168  0.956 -2.760  0.302  1.279 -2.218 -0.097 -0.615 
    ML   569   567 1   572     4     1     1    19    38  -4.002  -4.184  -0.710  -1.883                  0.257 -0.119 -0.293  0.095 
    MR   570   567 1   572     4     1     1    18    37  -4.857  -3.886  -1.603  -0.814                  0.301 -0.369 -0.267  0.218 
     D   571   567 1   572     4     0     0    16    35  -7.127  -6.808  -4.824  -0.076                 
    IL   572   572 5   572     4     1     1    21    40  -1.517  -2.507  -1.174  -4.992                  0.000  0.000  0.000  0.000 
    IR   573   573 6   573     3     1     1    19    38  -1.429  -0.804  -4.157                          0.000  0.000  0.000  0.000 
                                             [ MATL  205 ]   2510      - a - - -
    ML   574   573 6   576     3     1     1    13    33  -7.915  -0.021  -6.579                          0.750 -1.861  0.712 -1.308 
     D   575   573 6   576     3     0     0    11    31  -9.238  -4.681  -0.060                         
    IL   576   576 3   576     3     1     1    18    37  -1.394  -0.825  -4.181                          0.000  0.000  0.000  0.000 
                                             [ MATL  206 ]   2517      - U - - -
    ML   577   576 3   579     2     1     1     1     1       *   0.000                                 -1.767 -1.704 -2.518  1.689 
     D   578   576 3   579     2     0     0     0     0       *   0.000                                 
    IL   579   579 3   579     2     1     1    13    28  -1.823  -0.479                                  0.000  0.000  0.000  0.000 
                                             [ END   207 ]      -      - - - - -
     E   580   579 3    -1     0     0     0     0     0                                                 
                                             [ BEGR  208 ]      -      - - - - -
     S   581   566 1   582     3     0     0    60   121  -8.513  -0.655  -1.465                         
    IL   582   582 2   582     3     1     1    63   124  -1.437  -0.800  -4.156                          0.000  0.000  0.000  0.000 
                                             [ MATL  209 ]   2524      - c - - -
    ML   583   582 2   585     3     1     1    61   122  -8.488  -0.016  -6.903                         -0.083  0.488 -0.687  0.045 
     D   584   582 2   585     3     0     0    53   114  -9.245  -4.197  -0.083                         
    IL   585   585 3   585     3     1     1    62   123  -1.442  -0.798  -4.142                          0.000  0.000  0.000  0.000 
                                             [ MATL  210 ]   2525      - A - - -
    ML   586   585 3   588     3     1     1    60   121  -8.502  -0.024  -6.197                          1.816 -3.002 -2.386 -2.620 
     D   587   585 3   588     3     0     0    51   112  -9.222  -4.735  -0.058                         
    IL   588   588 3   588     3     1     1    61   122  -1.442  -0.798  -4.142                          0.000  0.000  0.000  0.000 
                                             [ MATL  211 ]   2526      - U - - -
    ML   589   588 3   591     3     1     1    59   121  -8.493  -0.018  -6.724                         -0.726 -0.516 -1.722  1.259 
     D   590   588 3   591     3     0     0    49   110  -9.238  -4.751  -0.057                         
    IL   591   591 3   591     3     1     1    60   121  -1.442  -0.798  -4.142                          0.000  0.000  0.000  0.000 
                                             [ MATL  212 ]   2527      - u - - -
    ML   592   591 3   594     3     1     1    59   120  -0.710  -1.420  -6.055                         -0.437  0.486 -1.269  0.532 
     D   593   591 3   594     3     0     0    46   107  -5.802  -4.621  -0.087                         
    IL   594   594 3   594     3     1     1    59   120  -0.435  -2.061  -5.586                          0.000  0.000  0.000  0.000 
                                             [ MATL  213 ]   2561      - U - - -
    ML   595   594 3   597     3     1     1    39    88  -6.041  -0.047  -5.884                         -1.507 -1.574 -2.096  1.622 
     D   596   594 3   597     3     0     0    39    88  -9.338  -3.702  -0.118                         
    IL   597   597 3   597     3     1     1    40    89  -1.026  -1.101  -4.541                          0.000  0.000  0.000  0.000 
                                             [ MATL  214 ]   2580      - C - - -
    ML   598   597 3   600     3     1     1    38    87  -8.455  -0.030  -5.819                         -1.871  1.610 -2.571 -0.983 
     D   599   597 3   600     3     0     0    39    88  -9.296  -4.583  -0.064                         
    IL   600   600 3   600     3     1     1    39    88  -1.442  -0.798  -4.142                          0.000  0.000  0.000  0.000 
                                             [ MATL  215 ]   2581      - a - - -
    ML   601   600 3   603     5     1     1    37    85  -6.967  -0.076  -6.176  -7.194  -5.469          0.445 -0.736  0.339 -0.371 
     D   602   600 3   603     5     0     0    39    88  -7.388  -3.185  -6.649  -4.528  -0.267         
    IL   603   603 3   603     5     1     1    39    87  -2.364  -0.504  -4.115  -5.947  -5.221          0.000  0.000  0.000  0.000 
                                             [ MATP  216 ]   2584   2585 c g - -
    MP   604   603 3   608     3     2     2    35    83  -5.820       *  -0.026                         -1.548 -1.417 -1.765  1.104 -1.763 -2.364  1.380 -1.462 -1.390  0.999 -1.391 -0.213  1.278  0.735  0.013 -0.594 
    ML   605   603 3   608     3     1     1    42    91  -1.032       *  -0.969                          0.329 -0.401 -0.104  0.078 
    MR   606   603 3   608     3     1     1    42    91  -1.041       *  -0.960                          0.219 -0.174 -0.416  0.263 
     D   607   603 3   608     3     0     0    39    88  -2.392       *  -0.305                         
    IL   608   608 5   608     3     1     1    43    92  -0.544       *  -1.670                          0.000  0.000  0.000  0.000 
    IR   609   609 6   609     2     1     1    13    28  -1.823  -0.479                                  0.000  0.000  0.000  0.000 
                                             [ END   217 ]      -      - - - - -
     E   610   609 6    -1     0     0     0     0     0                                                 
//
HMMER3/f [3.3.2 | Nov 2020]
NAME  CWC15
LENG  179
MAXL  789
ALPH  RNA
RF    no
MM    no
CONS  yes
CS    yes
MAP   yes
DATE  Sat Dec 21 15:29:34 2024
COM   [1] /usr/lib/infernal/cmbuild -F ./rscape_output/CWC15.cacofold.cm ./rscape_output/CWC15.cacofold.sto
NSEQ  1380
EFFN  3.735008
CKSUM 3459175357
STATS LOCAL MSV      -10.7553  0.71442
STATS LOCAL VITERBI  -11.8858  0.71442
STATS LOCAL FORWARD   -3.3046  0.71442
HMM          A        C        G        U   
            m->m     m->i     m->d     i->m     i->i     d->m     d->d
  COMPO   1.30615  1.37751  1.58802  1.29974
          1.38629  1.38629  1.38629  1.38629
          0.10627  2.88491  3.10200  4.08889  0.01690  0.00000        *
      1   0.36297  2.49593  2.23596  2.16213   1742 A - - :
          1.38629  1.38629  1.38629  1.38629
          0.04907  3.79678  3.67146  1.46634  0.26236  1.09861  0.40547
      2   1.23548  1.76723  1.36957  1.25778   1743 a - - :
          1.38629  1.38629  1.38629  1.38629
          0.04528  3.81051  3.81051  1.46634  0.26236  1.11860  0.39562
      3   1.15500  1.43202  1.75912  1.29492   1744 a - - :
          1.38629  1.38629  1.38629  1.38629
          0.04479  3.82125  3.82125  1.46634  0.26236  1.03045  0.44137
      4   0.42718  2.38800  2.27561  1.87661   1745 A - - :
          1.38629  1.38629  1.38629  1.38629
          0.04757  3.83794  3.69223  1.46634  0.26236  1.09861  0.40547
      5   1.04136  1.93904  1.42175  1.33982   1746 a - - :
          1.38629  1.38629  1.38629  1.38629
          0.04624  3.84235  3.74037  1.46634  0.26236  1.00387  0.45643
      6   1.35802  1.33337  1.82581  1.14522   1747 u - - :
          1.38629  1.38629  1.38629  1.38629
          0.05166  3.63756  3.72835  2.48072  0.08739  1.03180  0.44062
      7   1.60173  1.31751  1.49339  1.18403   1790 u - - <
          1.38629  1.38629  1.38629  1.38629
          0.04661  3.87168  3.70020  1.46634  0.26236  1.04620  0.43274
      8   1.46442  1.64081  1.12253  1.38826   1791 g - - >
          1.38629  1.38629  1.38629  1.38629
          0.04057  3.91800  3.91800  1.46634  0.26236  0.96860  0.47741
      9   1.20833  1.49056  1.53903  1.34145   1792 a - - ,
          1.38629  1.38629  1.38629  1.38629
          0.05004  3.52544  3.94410  1.94573  0.15418  1.09861  0.40547
     10   0.15529  3.23723  2.96151  2.94087   1823 A - - ,
          1.38629  1.38629  1.38629  1.38629
          0.03961  3.94152  3.94152  1.46634  0.26236  1.09861  0.40547
     11   2.46399  0.30178  3.04330  2.05787   1824 C - - ,
          1.38629  1.38629  1.38629  1.38629
          0.03961  3.94152  3.94152  1.46634  0.26236  1.09861  0.40547
     12   0.75657  2.43302  1.16381  2.03514   1825 a - - ,
          1.38629  1.38629  1.38629  1.38629
          0.03972  3.93894  3.93894  1.46634  0.26236  1.09861  0.40547
     13   1.52201  1.58064  1.50490  1.03890   1826 u - - (
          1.38629  1.38629  1.38629  1.38629
          0.03972  3.93894  3.93894  1.46634  0.26236  1.09861  0.40547
     14   0.35714  2.82883  1.75254  2.68954   1827 A - - (
          1.38629  1.38629  1.38629  1.38629
          0.03972  3.93894  3.93894  1.46634  0.26236  1.09861  0.40547
     15   1.59742  1.42109  1.36449  1.20190   1828 u - - <
          1.38629  1.38629  1.38629  1.38629
          0.03972  3.93894  3.93894  1.46634  0.26236  1.09861  0.40547
     16   2.06686  2.09776  2.42352  0.41237   1829 U - - _
          1.38629  1.38629  1.38629  1.38629
          0.03972  3.93894  3.93894  1.46634  0.26236  1.09861  0.40547
     17   1.62564  1.18473  1.40012  1.38303   1830 c - - >
          1.38629  1.38629  1.38629  1.38629
          0.04173  3.84438  3.93894  1.35080  0.29980  1.09861  0.40547
     18   1.82537  1.02896  2.36275  0.94855   1832 u - - ,
          1.38629  1.38629  1.38629  1.38629
          0.03955  3.94309  3.94309  1.46634  0.26236  1.09861  0.40547
     19   2.19030  2.25625  2.58201  0.34566   1833 U - - ,
          1.38629  1.38629  1.38629  1.38629
          0.04155  3.94309  3.84853  1.46634  0.26236  1.09861  0.40547
     20   2.42193  0.28899  3.08641  2.14931   1834 C - - ,
          1.38629  1.38629  1.38629  1.38629
          0.03994  3.92556  3.94116  1.44650  0.26839  1.03658  0.43799
     21   1.23988  1.46996  1.63802  1.25078   1836 a - - ,
          1.38629  1.38629  1.38629  1.38629
          0.03955  3.94309  3.94309  1.46634  0.26236  1.09861  0.40547
     22   2.69253  3.56933  0.14961  3.14485   1837 G - - ,
          1.38629  1.38629  1.38629  1.38629
          0.03937  3.94740  3.94740  1.46634  0.26236  1.09861  0.40547
     23   2.69253  3.56933  0.14961  3.14485   1838 G - - ,
          1.38629  1.38629  1.38629  1.38629
          0.03937  3.94740  3.94740  1.46634  0.26236  1.09861  0.40547
     24   1.26875  1.48433  1.67153  1.19006   1839 u - - ,
          1.38629  1.38629  1.38629  1.38629
          0.03937  3.94740  3.94740  1.46634  0.26236  1.09861  0.40547
     25   0.15622  3.23172  2.95654  2.93480   1840 A - - ,
          1.38629  1.38629  1.38629  1.38629
          0.03937  3.94740  3.94740  1.46634  0.26236  1.09861  0.40547
     26   2.51698  0.31622  3.09718  1.92950   1841 C - - ,
          1.38629  1.38629  1.38629  1.38629
          0.03937  3.94740  3.94740  1.46634  0.26236  1.09861  0.40547
     27   1.49410  1.31195  1.54440  1.22822   1842 u - - <
          1.38629  1.38629  1.38629  1.38629
          0.03937  3.94740  3.94740  1.46634  0.26236  1.09861  0.40547
     28   0.15622  3.23172  2.95654  2.93480   1843 A - - _
          1.38629  1.38629  1.38629  1.38629
          0.03937  3.94740  3.94740  1.46634  0.26236  1.09861  0.40547
     29   1.36604  1.78077  1.05443  1.47847   1844 g - - >
          1.38629  1.38629  1.38629  1.38629
          0.03937  3.94740  3.94740  1.46634  0.26236  1.09861  0.40547
     30   1.30499  1.49036  1.63282  1.17715   1845 u - - ,
          1.38629  1.38629  1.38629  1.38629
          0.03937  3.94740  3.94740  1.46634  0.26236  1.09861  0.40547
     31   2.83715  0.20324  3.41311  2.38174   1846 C - - ,
          1.38629  1.38629  1.38629  1.38629
          0.03937  3.94740  3.94740  1.46634  0.26236  1.09861  0.40547
     32   2.83715  0.20324  3.41311  2.38174   1847 C - - ,
          1.38629  1.38629  1.38629  1.38629
          0.03937  3.94740  3.94740  1.46634  0.26236  1.09861  0.40547
     33   1.09994  1.76710  1.39385  1.39366   1848 a - - ,
          1.38629  1.38629  1.38629  1.38629
          0.71283  0.72766  3.62292  0.31327  1.31325  1.09861  0.40547
     34   1.76302  2.07650  2.47612  0.47959   1908 U - - ,
          1.38629  1.38629  1.38629  1.38629
          0.05267  3.93997  3.44658  1.46634  0.26236  1.21886  0.35036
     35   1.63531  1.26358  2.04468  0.93383   1909 u - - ,
          1.38629  1.38629  1.38629  1.38629
          0.05151  3.92749  3.48975  1.46634  0.26236  1.16871  0.37218
     36   2.08345  1.78893  2.60634  0.45483   1910 U - - ,
          1.38629  1.38629  1.38629  1.38629
          0.05380  3.92157  3.42454  1.46634  0.26236  1.17886  0.36763
     37   1.77108  0.99374  2.14899  1.06985   1911 c - - ,
          1.38629  1.38629  1.38629  1.38629
          0.04562  3.91532  3.70250  1.46634  0.26236  0.87911  0.53641
     38   1.40082  1.27985  1.74366  1.20183   1912 u - - ,
          1.38629  1.38629  1.38629  1.38629
          0.58106  0.91960  3.16971  0.68191  0.70452  0.82791  0.57440
     39   1.46217  1.07244  1.93027  1.26946   1916 c - - ,
          1.38629  1.38629  1.38629  1.38629
          0.04417  3.89588  3.77727  1.43480  0.27202  1.08055  0.41462
     40   1.61923  1.00434  1.53097  1.51714   1918 c - - ,
          1.38629  1.38629  1.38629  1.38629
          0.05120  3.67847  3.70284  1.29653  0.31949  1.17081  0.37123
     41   1.46589  1.65130  1.60222  0.97849   1922 u - - ,
          1.38629  1.38629  1.38629  1.38629
          0.06990  3.06675  3.86595  3.84023  0.02172  1.30081  0.31788
     42   1.43963  1.47777  1.53569  1.14090   2173 u - - ,
          1.38629  1.38629  1.38629  1.38629
          0.05583  3.92792  3.36336  1.46634  0.26236  1.14367  0.38368
     43   1.61904  1.81048  1.75819  0.76361   2174 u - - ,
          1.38629  1.38629  1.38629  1.38629
          0.04528  3.91834  3.71328  1.46634  0.26236  1.45639  0.26537
     44   1.56250  1.28121  2.08251  0.94656   2175 u - - ,
          1.38629  1.38629  1.38629  1.38629
          0.06486  3.42166  3.50190  0.99294  0.46281  1.26512  0.33157
     45   1.46491  1.31487  1.78296  1.10186   2178 u - - ,
          1.38629  1.38629  1.38629  1.38629
          0.04643  3.91082  3.67511  1.46634  0.26236  1.12898  0.39062
     46   1.52952  2.00076  1.23056  1.03283   2179 u - - ,
          1.38629  1.38629  1.38629  1.38629
          0.04062  3.91693  3.91693  1.46634  0.26236  0.94057  0.49496
     47   1.51818  1.71525  0.91616  1.60485   2180 g - - ,
          1.38629  1.38629  1.38629  1.38629
          0.34255  1.30769  3.93230  0.68577  0.70058  0.95862  0.48357
     48   0.75794  2.30076  1.25628  1.92091   2188 a - - ,
          1.38629  1.38629  1.38629  1.38629
          0.04238  3.94104  3.81379  1.46634  0.26236  0.98030  0.47032
     49   2.28300  2.26070  2.79106  0.31144   2189 U - - ,
          1.38629  1.38629  1.38629  1.38629
          0.06291  3.84100  3.23143  1.43349  0.27243  1.16793  0.37253
     50   2.18382  0.52308  2.76105  1.46329   2194 C - - ,
          1.38629  1.38629  1.38629  1.38629
          0.08441  3.51166  2.97396  1.45478  0.26586  0.90362  0.51936
     51   1.73635  1.16494  2.25962  0.89770   2204 u - - ,
          1.38629  1.38629  1.38629  1.38629
          0.04317  3.90575  3.81109  1.46634  0.26236  1.02953  0.44188
     52   2.01813  2.17086  2.60656  0.38680   2205 U - - ,
          1.38629  1.38629  1.38629  1.38629
          0.04048  3.92028  3.92028  1.46634  0.26236  1.26874  0.33015
     53   1.81506  0.70143  1.97188  1.59900   2206 c - - ,
          1.38629  1.38629  1.38629  1.38629
          0.05185  3.48061  3.92489  1.87664  0.16618  1.13548  0.38753
     54   1.24186  1.59619  1.52851  1.23228   2222 u - - ,
          1.38629  1.38629  1.38629  1.38629
          0.04002  3.93147  3.93147  1.46634  0.26236  1.33989  0.30364
     55   2.05460  2.60249  0.34684  2.39856   2223 G - - ,
          1.38629  1.38629  1.38629  1.38629
          0.03991  3.93413  3.93413  1.46634  0.26236  0.74181  0.64675
     56   2.84101  0.20246  3.41700  2.38484   2224 C - - ,
          1.38629  1.38629  1.38629  1.38629
          0.03927  3.95002  3.95002  1.46634  0.26236  1.09861  0.40547
     57   1.17668  1.41810  1.75455  1.28540   2225 a - - ,
          1.38629  1.38629  1.38629  1.38629
          0.03927  3.95002  3.95002  1.46634  0.26236  1.09861  0.40547
     58   0.15568  3.23491  2.95941  2.93831   2226 A - - ,
          1.38629  1.38629  1.38629  1.38629
          0.03927  3.95002  3.95002  1.46634  0.26236  1.09861  0.40547
     59   2.09305  0.43970  2.60455  1.84187   2227 C - - ,
          1.38629  1.38629  1.38629  1.38629
          0.03927  3.95002  3.95002  1.46634  0.26236  1.09861  0.40547
     60   1.31316  1.42678  1.69481  1.17988   2228 u - - ,
          1.38629  1.38629  1.38629  1.38629
          0.03927  3.95002  3.95002  1.46634  0.26236  1.09861  0.40547
     61   0.15568  3.23491  2.95941  2.93831   2229 A - - ,
          1.38629  1.38629  1.38629  1.38629
          0.03927  3.95002  3.95002  1.46634  0.26236  1.09861  0.40547
     62   1.23971  2.57662  0.65313  2.17079   2230 G - - ,
          1.38629  1.38629  1.38629  1.38629
          0.03927  3.95002  3.95002  1.46634  0.26236  1.09861  0.40547
     63   2.84101  0.20246  3.41700  2.38484   2231 C - - ,
          1.38629  1.38629  1.38629  1.38629
          0.03927  3.95002  3.95002  1.46634  0.26236  1.09861  0.40547
     64   2.84101  0.20246  3.41700  2.38484   2232 C - - ,
          1.38629  1.38629  1.38629  1.38629
          0.03927  3.95002  3.95002  1.46634  0.26236  1.09861  0.40547
     65   0.15568  3.23491  2.95941  2.93831   2233 A - - ,
          1.38629  1.38629  1.38629  1.38629
          0.03927  3.95002  3.95002  1.46634  0.26236  1.09861  0.40547
     66   1.24841  1.78091  1.22383  1.38449   2234 g - - ,
          1.38629  1.38629  1.38629  1.38629
          0.03927  3.95002  3.95002  1.46634  0.26236  1.09861  0.40547
     67   2.79038  0.21670  3.36669  2.31335   2235 C - - ,
          1.38629  1.38629  1.38629  1.38629
          0.03927  3.95002  3.95002  1.46634  0.26236  1.09861  0.40547
     68   2.84101  0.20246  3.41700  2.38484   2236 C - - ,
          1.38629  1.38629  1.38629  1.38629
          0.04082  3.87565  3.95002  1.50925  0.24984  1.09861  0.40547
     69   1.66964  1.34924  2.22644  0.81118   2246 u - - ,
          1.38629  1.38629  1.38629  1.38629
          0.04029  3.95002  3.90027  1.46634  0.26236  1.09861  0.40547
     70   1.92214  2.12237  2.28527  0.45853   2247 U - - ,
          1.38629  1.38629  1.38629  1.38629
          0.03931  3.94903  3.94903  1.46634  0.26236  1.06572  0.42232
     71   1.87776  2.23513  0.49186  2.05103   2248 G - - ,
          1.38629  1.38629  1.38629  1.38629
          0.03927  3.95002  3.95002  1.46634  0.26236  1.09861  0.40547
     72   1.20512  1.69776  1.32584  1.37963   2249 a - - ,
          1.38629  1.38629  1.38629  1.38629
          0.03927  3.95002  3.95002  1.46634  0.26236  1.09861  0.40547
     73   2.07956  0.42716  2.72023  1.85280   2250 C - - ,
          1.38629  1.38629  1.38629  1.38629
          0.04320  3.95002  3.77127  1.46634  0.26236  1.09861  0.40547
     74   1.68596  1.02252  1.63932  1.34349   2251 c - - <
          1.38629  1.38629  1.38629  1.38629
          0.03942  3.94624  3.94624  1.46634  0.26236  1.16181  0.37530
     75   1.26237  1.75936  1.09867  1.55329   2252 g - - >
          1.38629  1.38629  1.38629  1.38629
          0.04159  3.84372  3.94624  1.38066  0.28957  1.16181  0.37530
     76   2.27287  2.30686  2.79867  0.30582   2256 U - - ,
          1.38629  1.38629  1.38629  1.38629
          0.04045  3.89649  3.94624  1.40418  0.28179  1.16181  0.37530
     77   2.09193  3.05781  0.27929  2.61396   2258 G - - ,
          1.38629  1.38629  1.38629  1.38629
          0.03942  3.94624  3.94624  1.46634  0.26236  1.16181  0.37530
     78   1.52375  1.35656  1.91818  0.97369   2259 u - - ,
          1.38629  1.38629  1.38629  1.38629
          0.03942  3.94624  3.94624  1.46634  0.26236  1.16181  0.37530
     79   2.19815  0.49935  2.78451  1.51274   2260 C - - ,
          1.38629  1.38629  1.38629  1.38629
          0.03942  3.94624  3.94624  1.46634  0.26236  1.16181  0.37530
     80   1.65846  2.02262  0.99279  1.18182   2261 g - - ,
          1.38629  1.38629  1.38629  1.38629
          0.03942  3.94624  3.94624  1.46634  0.26236  1.16181  0.37530
     81   0.83387  2.43794  1.05639  2.03571   2262 a - - ,
          1.38629  1.38629  1.38629  1.38629
          0.03942  3.94624  3.94624  1.46634  0.26236  0.98306  0.46866
     82   2.15131  2.08885  2.64760  0.37249   2263 U - - ,
          1.38629  1.38629  1.38629  1.38629
          0.03927  3.95002  3.95002  1.46634  0.26236  1.09861  0.40547
     83   0.20566  2.96559  2.76057  2.64359   2264 A - - ,
          1.38629  1.38629  1.38629  1.38629
          0.03927  3.95002  3.95002  1.46634  0.26236  1.09861  0.40547
     84   1.20846  1.67250  1.46951  1.26044   2265 a - - ,
          1.38629  1.38629  1.38629  1.38629
          0.03927  3.95002  3.95002  1.46634  0.26236  1.09861  0.40547
     85   1.59530  1.40322  1.31281  1.26483   2266 u - - <
          1.38629  1.38629  1.38629  1.38629
          0.04342  3.85562  3.84750  1.57952  0.23076  1.09861  0.40547
     86   1.28743  1.72191  1.29600  1.30316   2275 a - - >
          1.38629  1.38629  1.38629  1.38629
          0.04130  3.85561  3.94794  1.57740  0.23132  1.13397  0.38825
     87   1.23588  1.75116  1.34372  1.29108   2284 a - - ,
          1.38629  1.38629  1.38629  1.38629
          0.03935  3.94794  3.94794  1.46634  0.26236  1.03145  0.44082
     88   0.15568  3.23491  2.95941  2.93831   2285 A - - ,
          1.38629  1.38629  1.38629  1.38629
          0.03927  3.95002  3.95002  1.46634  0.26236  1.09861  0.40547
     89   1.96707  0.94546  2.52186  0.93823   2286 u - - ,
          1.38629  1.38629  1.38629  1.38629
          0.03927  3.95002  3.95002  1.46634  0.26236  1.09861  0.40547
     90   1.51557  1.27171  1.49969  1.28458   2287 c - - <
          1.38629  1.38629  1.38629  1.38629
          0.03927  3.95002  3.95002  1.46634  0.26236  1.09861  0.40547
     91   1.33983  1.49352  1.32777  1.39247   2288 g - - >
          1.38629  1.38629  1.38629  1.38629
          0.03927  3.95002  3.95002  1.46634  0.26236  1.09861  0.40547
     92   0.55489  2.25982  1.85207  1.80433   2289 A - - ,
          1.38629  1.38629  1.38629  1.38629
          0.03927  3.95002  3.95002  1.46634  0.26236  1.09861  0.40547
     93   1.17530  1.80826  1.48748  1.19934   2290 a - - ,
          1.38629  1.38629  1.38629  1.38629
          0.03927  3.95002  3.95002  1.46634  0.26236  1.09861  0.40547
     94   0.15568  3.23491  2.95941  2.93831   2291 A - - ,
          1.38629  1.38629  1.38629  1.38629
          0.03927  3.95002  3.95002  1.46634  0.26236  1.09861  0.40547
     95   1.71649  1.65127  2.08073  0.68586   2292 U - - ,
          1.38629  1.38629  1.38629  1.38629
          0.03927  3.95002  3.95002  1.46634  0.26236  1.09861  0.40547
     96   1.25624  1.59062  1.44325  1.28982   2293 a - - ,
          1.38629  1.38629  1.38629  1.38629
          0.03927  3.95002  3.95002  1.46634  0.26236  1.09861  0.40547
     97   0.40346  2.45056  2.20919  1.99540   2294 A - - ,
          1.38629  1.38629  1.38629  1.38629
          0.03927  3.95002  3.95002  1.46634  0.26236  1.09861  0.40547
     98   1.69760  1.22397  2.16404  0.89660   2295 u - - ,
          1.38629  1.38629  1.38629  1.38629
          0.03927  3.95002  3.95002  1.46634  0.26236  1.09861  0.40547
     99   1.65180  1.27864  1.47312  1.20174   2296 u - - <
          1.38629  1.38629  1.38629  1.38629
          0.03927  3.95002  3.95002  1.46634  0.26236  1.09861  0.40547
    100   2.54146  2.48211  3.05694  0.23490   2297 U - - _
          1.38629  1.38629  1.38629  1.38629
          0.03927  3.95002  3.95002  1.46634  0.26236  1.09861  0.40547
    101   1.59152  1.54094  0.99678  1.54583   2298 g - - >
          1.38629  1.38629  1.38629  1.38629
          0.03927  3.95002  3.95002  1.46634  0.26236  1.09861  0.40547
    102   1.22917  1.77749  1.37681  1.25170   2299 a - - ,
          1.38629  1.38629  1.38629  1.38629
          0.03927  3.95002  3.95002  1.46634  0.26236  1.09861  0.40547
    103   2.44675  0.35082  3.02797  1.82697   2300 C - - ,
          1.38629  1.38629  1.38629  1.38629
          0.03927  3.95002  3.95002  1.46634  0.26236  1.09861  0.40547
    104   2.43990  0.32628  2.97637  1.96431   2301 C - - ,
          1.38629  1.38629  1.38629  1.38629
          0.03927  3.95002  3.95002  1.46634  0.26236  1.09861  0.40547
    105   1.85477  1.15297  2.39735  0.82816   2302 u - - ,
          1.38629  1.38629  1.38629  1.38629
          0.03927  3.95002  3.95002  1.46634  0.26236  1.09861  0.40547
    106   2.06983  2.16707  2.47944  0.39232   2303 U - - ,
          1.38629  1.38629  1.38629  1.38629
          0.03927  3.95002  3.95002  1.46634  0.26236  1.09861  0.40547
    107   2.33147  0.36068  2.76197  1.94856   2304 C - - ,
          1.38629  1.38629  1.38629  1.38629
          0.03927  3.95002  3.95002  1.46634  0.26236  1.09861  0.40547
    108   1.34132  1.44657  1.64426  1.17129   2305 u - - ,
          1.38629  1.38629  1.38629  1.38629
          0.03927  3.95002  3.95002  1.46634  0.26236  1.09861  0.40547
    109   1.41886  1.51197  1.40976  1.22644   2307 u - - <
          1.38629  1.38629  1.38629  1.38629
          0.03927  3.95002  3.95002  1.46634  0.26236  1.09861  0.40547
    110   1.53859  1.50212  1.28662  1.25018   2308 u - - >
          1.38629  1.38629  1.38629  1.38629
          0.03924  3.95085  3.95085  1.46634  0.26236  1.09861  0.40547
    111   1.35804  1.28582  1.73648  1.23693   2309 u - - ,
          1.38629  1.38629  1.38629  1.38629
          0.03924  3.95085  3.95085  1.46634  0.26236  1.09861  0.40547
    112   0.15537  3.23673  2.96105  2.94032   2310 A - - ,
          1.38629  1.38629  1.38629  1.38629
          0.03924  3.95085  3.95085  1.46634  0.26236  1.09861  0.40547
    113   0.86519  2.37921  1.05258  1.98507   2311 a - - ,
          1.38629  1.38629  1.38629  1.38629
          0.03924  3.95085  3.95085  1.46634  0.26236  1.09861  0.40547
    114   1.25514  1.55307  1.57397  1.21690   2312 u - - ,
          1.38629  1.38629  1.38629  1.38629
          0.03924  3.95085  3.95085  1.46634  0.26236  1.09861  0.40547
    115   1.59257  1.45915  1.23324  1.29895   2313 g - - <
          1.38629  1.38629  1.38629  1.38629
          0.03961  3.93213  3.95085  1.44257  0.26960  1.09861  0.40547
    116   1.55917  1.56114  1.16318  1.31937   2315 g - - >
          1.38629  1.38629  1.38629  1.38629
          0.03924  3.95085  3.95085  1.46634  0.26236  1.09861  0.40547
    117   1.34392  1.26790  1.74717  1.26057   2316 u - - ,
          1.38629  1.38629  1.38629  1.38629
          0.03924  3.95085  3.95085  1.46634  0.26236  1.09861  0.40547
    118   0.18896  3.06387  2.76899  2.76860   2317 A - - ,
          1.38629  1.38629  1.38629  1.38629
          0.03924  3.95085  3.95085  1.46634  0.26236  1.09861  0.40547
    119   1.24498  1.89363  1.02049  1.60389   2318 g - - ,
          1.38629  1.38629  1.38629  1.38629
          0.03924  3.95085  3.95085  1.46634  0.26236  1.09861  0.40547
    120   1.96771  0.94597  2.52254  0.93735   2319 u - - ,
          1.38629  1.38629  1.38629  1.38629
          0.03924  3.95085  3.95085  1.46634  0.26236  1.09861  0.40547
    121   2.60753  2.57191  3.12485  0.21573   2320 U - - ,
          1.38629  1.38629  1.38629  1.38629
          0.03924  3.95085  3.95085  1.46634  0.26236  1.09861  0.40547
    122   2.84322  0.20201  3.41923  2.38662   2321 C - - ,
          1.38629  1.38629  1.38629  1.38629
          0.04047  3.95085  3.89102  1.46634  0.26236  1.09861  0.40547
    123   0.97402  2.34292  0.96754  1.92160   2322 g - - ,
          1.38629  1.38629  1.38629  1.38629
          0.03928  3.94966  3.94966  1.46634  0.26236  1.11895  0.39545
    124   2.00409  1.93045  2.39562  0.46360   2326 U - - ,
          1.38629  1.38629  1.38629  1.38629
          0.03928  3.94966  3.94966  1.46634  0.26236  1.05913  0.42581
    125   2.32983  2.38230  2.88320  0.28184   2327 U - - ,
          1.38629  1.38629  1.38629  1.38629
          0.03924  3.95085  3.95085  1.46634  0.26236  1.09861  0.40547
    126   1.29148  1.41123  1.65946  1.23425   2328 u - - ,
          1.38629  1.38629  1.38629  1.38629
          0.04064  3.95085  3.88295  1.46634  0.26236  1.09861  0.40547
    127   1.65440  1.55679  1.46965  0.99974   2330 u - - <
          1.38629  1.38629  1.38629  1.38629
          0.03929  3.94950  3.94950  1.46634  0.26236  1.05386  0.42862
    128   1.56440  1.21590  1.32489  1.47617   2331 c - - >
          1.38629  1.38629  1.38629  1.38629
          0.03924  3.95085  3.95085  1.46634  0.26236  1.09861  0.40547
    129   0.91280  2.41490  0.97641  2.02069   2332 a - - ,
          1.38629  1.38629  1.38629  1.38629
          0.04047  3.89102  3.95085  1.41486  0.27834  1.09861  0.40547
    130   2.86464  1.99367  2.61750  0.30950   2335 U - - )
          1.38629  1.38629  1.38629  1.38629
          0.03971  3.92731  3.95085  1.43653  0.27148  1.09861  0.40547
    131   1.61631  1.65410  1.28423  1.09889   2343 u - - )
          1.38629  1.38629  1.38629  1.38629
          0.04301  3.87831  3.84394  1.45773  0.26496  1.09861  0.40547
    132   1.89106  1.09492  2.43435  0.85128   2348 u - - ,
          1.38629  1.38629  1.38629  1.38629
          0.04073  3.88077  3.94868  1.38226  0.28903  1.13553  0.38750
    133   2.19470  2.29364  2.72656  0.32536   2350 U - - ,
          1.38629  1.38629  1.38629  1.38629
          0.03932  3.94868  3.94868  1.46634  0.26236  1.02862  0.44239
    134   2.47639  0.29020  3.04643  2.11765   2351 C - - ,
          1.38629  1.38629  1.38629  1.38629
          0.04077  3.95030  3.87776  1.46634  0.26236  1.09861  0.40547
    135   1.30605  1.55418  1.56701  1.17415   2352 u - - ,
          1.38629  1.38629  1.38629  1.38629
          0.03932  3.94885  3.94885  1.46634  0.26236  1.12338  0.39331
    136   1.65134  1.28276  1.10911  1.60403   2353 g - - ,
          1.38629  1.38629  1.38629  1.38629
          0.03932  3.94885  3.94885  1.46634  0.26236  1.12338  0.39331
    137   1.68184  1.92536  0.81044  1.49843   2354 g - - ,
          1.38629  1.38629  1.38629  1.38629
          0.03932  3.94885  3.94885  1.46634  0.26236  1.12338  0.39331
    138   1.42287  1.31293  1.88123  1.08605   2355 u - - ,
          1.38629  1.38629  1.38629  1.38629
          0.04158  3.84194  3.94885  1.37725  0.29072  1.05084  0.43023
    139   1.53436  1.59195  1.31136  1.16660   2358 u - - <
          1.38629  1.38629  1.38629  1.38629
          0.03926  3.95030  3.95030  1.46634  0.26236  1.09861  0.40547
    140   1.59741  1.29210  1.35372  1.32949   2359 c - - >
          1.38629  1.38629  1.38629  1.38629
          0.03926  3.95030  3.95030  1.46634  0.26236  1.09861  0.40547
    141   0.73090  2.43811  1.19910  2.04226   2360 a - - ,
          1.38629  1.38629  1.38629  1.38629
          0.03926  3.95030  3.95030  1.46634  0.26236  1.09861  0.40547
    142   0.15549  3.23606  2.96045  2.93958   2361 A - - ,
          1.38629  1.38629  1.38629  1.38629
          0.03926  3.95030  3.95030  1.46634  0.26236  1.09861  0.40547
    143   0.15549  3.23606  2.96045  2.93958   2362 A - - ,
          1.38629  1.38629  1.38629  1.38629
          0.03926  3.95030  3.95030  1.46634  0.26236  1.09861  0.40547
    144   0.89064  2.18941  1.14701  1.83232   2363 a - - ,
          1.38629  1.38629  1.38629  1.38629
          0.03926  3.95030  3.95030  1.46634  0.26236  1.09861  0.40547
    145   2.00256  2.09655  2.28508  0.44572   2364 U - - ,
          1.38629  1.38629  1.38629  1.38629
          0.03926  3.95030  3.95030  1.46634  0.26236  1.09861  0.40547
    146   2.16638  0.43919  2.60136  1.79168   2365 C - - ,
          1.38629  1.38629  1.38629  1.38629
          0.03926  3.95030  3.95030  1.46634  0.26236  1.09861  0.40547
    147   0.85820  2.44355  1.02375  2.04040   2366 a - - ,
          1.38629  1.38629  1.38629  1.38629
          0.03926  3.95030  3.95030  1.46634  0.26236  1.09861  0.40547
    148   0.76754  2.08879  2.18049  1.20724   2367 a - - ,
          1.38629  1.38629  1.38629  1.38629
          0.03926  3.95030  3.95030  1.46634  0.26236  1.09861  0.40547
    149   0.15549  3.23606  2.96045  2.93958   2368 A - - ,
          1.38629  1.38629  1.38629  1.38629
          0.03926  3.95030  3.95030  1.46634  0.26236  1.09861  0.40547
    150   1.52581  1.34445  1.50388  1.20529   2369 u - - <
          1.38629  1.38629  1.38629  1.38629
          0.03926  3.95030  3.95030  1.46634  0.26236  1.09861  0.40547
    151   0.15549  3.23606  2.96045  2.93958   2370 A - - _
          1.38629  1.38629  1.38629  1.38629
          0.03926  3.95030  3.95030  1.46634  0.26236  1.09861  0.40547
    152   1.36297  1.77187  1.09157  1.43382   2371 g - - >
          1.38629  1.38629  1.38629  1.38629
          0.03928  3.94981  3.94981  1.46634  0.26236  1.09861  0.40547
    153   1.33991  1.50030  1.71302  1.09438   2372 u - - ,
          1.38629  1.38629  1.38629  1.38629
          0.03928  3.94981  3.94981  1.46634  0.26236  1.09861  0.40547
    154   2.28680  2.65715  0.27452  2.68354   2373 G - - <
          1.38629  1.38629  1.38629  1.38629
          0.03928  3.94981  3.94981  1.46634  0.26236  1.09861  0.40547
    155   3.15148  0.21253  2.97302  2.32761   2374 C - - <
          1.38629  1.38629  1.38629  1.38629
          0.03931  3.94890  3.94890  1.46634  0.26236  1.09861  0.40547
    156   1.06524  1.58603  1.63142  1.36663   2375 a - - -
          1.38629  1.38629  1.38629  1.38629
          0.03936  3.94786  3.94786  1.46634  0.26236  1.09861  0.40547
    157   1.21038  1.51031  1.40677  1.44332   2376 a - - <
          1.38629  1.38629  1.38629  1.38629
          0.04050  3.91972  3.91972  1.46634  0.26236  1.09861  0.40547
    158   1.65861  1.20802  1.34480  1.38543   2382 c - - >
          1.38629  1.38629  1.38629  1.38629
          0.04059  3.91755  3.91755  1.46634  0.26236  1.09861  0.40547
    159   1.24275  1.63867  1.40343  1.30410   2383 a - - -
          1.38629  1.38629  1.38629  1.38629
          0.04062  3.91690  3.91690  1.46634  0.26236  1.09861  0.40547
    160   2.56268  3.08897  0.19040  2.98134   2384 G - - >
          1.38629  1.38629  1.38629  1.38629
          0.04062  3.91690  3.91690  1.46634  0.26236  1.09861  0.40547
    161   2.88426  0.29723  2.62847  2.04762   2385 C - - >
          1.38629  1.38629  1.38629  1.38629
          0.04062  3.91690  3.91690  1.46634  0.26236  1.09861  0.40547
    162   1.55181  1.20595  2.11556  0.99923   2386 u - - ,
          1.38629  1.38629  1.38629  1.38629
          0.04733  3.63732  3.91690  3.00209  0.05096  1.09861  0.40547
    163   1.88002  1.61115  2.41973  0.58195   2476 U - - ,
          1.38629  1.38629  1.38629  1.38629
          0.04295  3.91306  3.81396  1.46634  0.26236  1.09861  0.40547
    164   1.67800  1.94893  1.68693  0.72208   2491 u - - ,
          1.38629  1.38629  1.38629  1.38629
          0.04110  3.90540  3.90540  1.46634  0.26236  1.13275  0.38882
    165   1.34986  1.65721  1.36703  1.22013   2492 u - - ,
          1.38629  1.38629  1.38629  1.38629
          0.06281  3.90070  3.20276  1.46634  0.26236  1.13275  0.38882
    166   1.94184  0.60805  2.52759  1.45974   2493 C - - ,
          1.38629  1.38629  1.38629  1.38629
          0.04654  3.69696  3.87906  1.32191  0.31010  1.41435  0.27850
    167   1.69541  1.16736  1.45179  1.30513   2503 c - - <
          1.38629  1.38629  1.38629  1.38629
          0.07824  3.67478  2.99765  1.45005  0.26730  1.22631  0.34725
    168   0.92709  2.35477  1.00226  1.94960   2510 a - - _
          1.38629  1.38629  1.38629  1.38629
          0.04810  3.75673  3.74654  1.51835  0.24727  1.61571  0.22158
    169   2.18954  2.22418  2.69611  0.33910   2517 U - - _
          1.38629  1.38629  1.38629  1.38629
          0.04472  3.79821  3.84796  1.44193  0.26980  1.59548  0.22666
    170   1.56071  1.71561  1.03247  1.37029   2521 g - - >
          1.38629  1.38629  1.38629  1.38629
          0.05809  3.78635  3.38847  1.41307  0.27891  1.25467  0.33571
    171   1.38783  1.15185  1.82310  1.29899   2524 c - - ,
          1.38629  1.38629  1.38629  1.38629
          0.04494  3.84636  3.79048  1.46634  0.26236  1.33647  0.30486
    172   0.22701  2.91822  2.59905  2.59413   2525 A - - ,
          1.38629  1.38629  1.38629  1.38629
          0.04820  3.85206  3.65658  1.46634  0.26236  1.61087  0.22279
    173   1.70506  1.67616  2.31431  0.63053   2526 U - - ,
          1.38629  1.38629  1.38629  1.38629
          0.04366  3.84624  3.84624  1.46634  0.26236  1.28150  0.32521
    174   1.57054  1.15878  2.11652  1.02792   2527 u - - ,
          1.38629  1.38629  1.38629  1.38629
          0.80104  0.65056  3.52722  1.44576  0.26862  1.45313  0.26636
    175   2.02846  2.13277  2.46645  0.40787   2561 U - - ,
          1.38629  1.38629  1.38629  1.38629
          0.08569  3.51721  2.94805  1.79483  0.18171  1.12392  0.39305
    176   2.16540  0.44466  2.68052  1.73883   2580 C - - ,
          1.38629  1.38629  1.38629  1.38629
          0.05464  3.82510  3.46233  1.46634  0.26236  1.53922  0.24150
    177   1.08479  1.84647  1.23920  1.53889   2581 a - - ,
          1.38629  1.38629  1.38629  1.38629
          0.06803  3.74697  3.16576  1.40859  0.28036  1.72333  0.19659
    178   1.56038  1.49880  1.45207  1.10124   2584 u - - <
          1.38629  1.38629  1.38629  1.38629
          0.04629  3.78895  3.78895  1.46634  0.26236  0.34427  1.23353
    179   1.49053  1.42787  1.29056  1.34781   2585 g - - >
          1.38629  1.38629  1.38629  1.38629
          0.05947  2.85186        *  5.66320  0.00348  0.00000        *
//
