# Supplementary material for: RNAhub - an automated pipeline to search and align RNA homologs with secondary structure assessment
Source: bioRxiv. 2025 Apr 8:2025.03.11.642701. Preprint. [Version 3] doi: 10.1101/2025.03.11.642701 (PMC11952402; doi:10.1101/2025.03.11.642701)
Supplement: Supplement 1 [file media-1.gz › supplemental_material/HOTAIR_D1/rscape_output/HOTAIR_D1_Homo_sapiens_1-526.sorted.cov]

#
# Method Target_E-val [cov_min,cov_max] [FP | TP True Found | Sen PPV F] 
# GTp    0.05         [-9.95,112.77]     [7 | 0 0 7 | 0.00 0.00 0.00] 
#
#       left_pos       right_pos        score          E-value           pvalue       substitutions      power
#--------------------------------------------------------------------------------------------------------------
~	     590	     594	112.76822	1.99687e-05	1.85101e-10	28		0.72
~	     879	     880	97.43062	0.000574416	5.32458e-09	4		0.07
~	     599	     603	91.17369	0.00225159	2.08712e-08	29		0.73
~	     595	     599	88.77965	0.00380322	3.52542e-08	29		0.73
~	     590	     599	78.30934	0.0371675	3.44526e-07	29		0.73
~	     598	     602	77.50610	0.0442434	4.10117e-07	31		0.75
~	     590	     595	77.45515	0.0447278	4.14607e-07	28		0.72
