# Supplementary material for: RNAhub - an automated pipeline to search and align RNA homologs with secondary structure assessment
Source: bioRxiv. 2025 Apr 8:2025.03.11.642701. Preprint. [Version 3] doi: 10.1101/2025.03.11.642701 (PMC11952402; doi:10.1101/2025.03.11.642701)
Supplement: Supplement 1 [file media-1.gz › supplemental_material/GLY1/seq.fa]

>GLY 1-830 Saccharomyces cerevisiae S288C
TTACAATTACGGATGAGGGGTTGTTGAAGTGAAGATAAGAAAAAAAAATGGGGTGCTATGTCAGCGTATTGTTCTCAGCT
TTTATACGTGCAATAGATTAAGCTGTTCAGGAACGCGACGCGTTGCCCCCGTTACCGTTTGAAAAGAAAAAAATTTTCTT
TTTCATACCTGTCTCTATTGTTTCAGTCATTCACTGCATGATGACAAATGAAAGAAGAAAGACAATAGTAGTAAAAGCAA
AAAAGGAATTAAAGTGAACGTTTTTTAGACTCTTACGCATACATATAAATATATATATATATTTGTATAAAAGGTGTACG
TCGAAATCCTGTGAAGAAACCCTGCGAGAATATACATGGGTACATTCAATCTTAATACGTAGTATCGTAGAATACAAAGA
AATGTGCTTCTCCACGTGGATACGTACCGTTGTAAACTTTAATCAAGTACCAAAAAAACCAAACATATTCAGTCGATCTC
TCAATGGGGAACAAAGAAAAGAGGTTCTTACCTTTTTTTCCTCCTTCCCTCAGAAAGACCACCTTCGTCCCTCCATAATA
GGGTAGTTAGTCGCTAGGTGCGCTGGAAACTAACCATTGGTTCTCAAATGTGCCGACATAATTAGTTATAATTATGGTGT
GAGAGTTGAAATATCCTTGAATAACAAAACAGAAAAAAGAAAAAACCCATTTGAATATAAAAATCATTGATGCAAAAGAA
AGCCGTTAAATCTACAATGCCACGAAATTATTGTAATGTATGAAAAAAAGGAAGAGGGTAGCAATCCTAAAACAAAAACC
CTAACAATACACATGATGCAACTGGAACGCATCAGTATTTGTAGGTTTTTATTTCGCGGATAGCGTTGCCATCAACGTCG
ACCTCGGTGGATTCACTACGGTAAATCTGGGTAGGTCCGTTACAGTCGAAAGGATGTTCTTTAGCATAGTCGAAGGCCTC
GGAGATGGCCAATTTGACTTTTTCCAAAGTATCTCTGGTGACTTGATAGTGGAACGAGACTCTACCACCCATTAGCTTAA
CGTTGTACTTCAAACCCTTCTTAACAAGGACATCTGGGTCCATTCTAGCGGCCTTCAGGTTAATAAAGACAAAGTTGGTG
TCTGCTGGAGACTCTAGCGGGATGCCCTTTGCCTCACAATATTCGGCTAATTCATGAGCCAAAGAGTGCGAGTACAGCAA
TTGGGACTTCCAATCGTTGTTGATGTTTACAAGAGCCATTCTAGCCATCATACCAGATTGTCTAATACCACCACCTTGTT
GTTTTCTGAAATGGGTGGCCTTCTTGACAAACTTAAGGTTCCCAACCAAGACGGACCCAATAGGAGCACCCATAGACTTG
GATAGACAGATGGAGATGGAGTCGAAGATTTCCCCATATTGCTTTAATGGCACGCCAGATTGTGCAGCGGCATTCCAGAT
TCTGGCACCGTCACAATGTAGTTTGAGACCATTTTCCATACACCAAGCTTTGATGCGGACCAGTTCTTCCAATGGATAAA
CAATACCGTGTAAAGTGTTTTCCAGAGAAATCAATCTGGTGGGGGCACCGTGAATATCACCGTCGTCTGGGACGTAGTGT
GACTTGATGTCTTCCAAGGTCAAGTAGTCACCGTTGGAAGGAACCACAGGAACCACCATCGCTTGAGACAAGATCGCCAG
TCCAGCGGCTTCGTGAGTGTAAACGTGAGCCCTGTAATCACATAGAATAGAGTATGGAGGTTGCATCAAGTGAGTTCTGA
TGGCAATCTGGTTGGACAAAGTCCCAGAGACACAGAACAAACCTGCTTCTTTGCCAGCCATGCGGGCAACGGTCTGTTCG
AGCCTAACGGTGTCAACATCTTCACCGTAGACAGCGTCACCGATAGAGGCCTCTAAAGCGGCCTCCATCATCTCTGCAGT
TGGAGTGGTGAATGTGTCTGACCGCAAGTCGTTAGCAGCGGTGATATATTTTGGAGGCAATTCGAATTCAGTCA
