# Supplementary material for: RNAhub - an automated pipeline to search and align RNA homologs with secondary structure assessment
Source: bioRxiv. 2025 Apr 8:2025.03.11.642701. Preprint. [Version 3] doi: 10.1101/2025.03.11.642701 (PMC11952402; doi:10.1101/2025.03.11.642701)
Supplement: Supplement 1 [file media-1.gz › supplemental_material/GLY1/rscape_infernal/infernal_1.cacofold.sto]

# STOCKHOLM 1.0
#=GF AU Infernal 1.1.4

#=GS NC_001137.3_66801-67627           DE [subseq from] Saccharomyces cerevisiae S288C chromosome V, complete sequence
#=GS LT986468.1_66916-67754            DE [subseq from] Saccharomyces jurei genome assembly, chromosome: V
#=GS BAABWA010000001.1_702111-702632   DE [subseq from] Zygosaccharomyces siamensis kiy1 DNA, NODE_1_921377_451.196068, whole genome shotgun sequence
#=GS UEGL01000008.1_873189-873710      DE [subseq from] Zygosaccharomyces sapae isolate ABT301 genome assembly, contig: Backbone_8_pilon, whole genome shotgun sequence
#=GS CP006022.1_705506-705960          DE [subseq from] Saccharomycetaceae sp. 'Ashbya aceri' chromosome III, complete sequence
#=GS JANIWU010000362.1_482-159         DE [subseq from] Hagleromyces aurorensis strain CBS 13264 NODE_390_length_534_cov_1.13779_ID_34250, whole genome shotgun sequence
#=GS PPOK02000001.1_17265-17849        DE [subseq from] Kazachstania taianensis strain NRRL Y-48846 NODE_1_length_513399_cov_49.1939_ID_1, whole genome shotgun sequence
#=GS JAKTPZ010000071.1_18896-18469     DE [subseq from] Maudiozyma pseudohumilis strain CBS 11404 Sc0000070, whole genome shotgun sequence
#=GS PPOJ03000033.1_60020-59643        DE [subseq from] Sungouiozyma intestinalis strain NRRL Y-48847 NODE_33_length_102727_cov_20.3288_ID_65, whole genome shotgun sequence
#=GS JBBLNR010000004.1_608066-607795   DE [subseq from] Torulaspora sp. 2017 38-3 contig00004, whole genome shotgun sequence
#=GS JAJLXS010000069.1_3778-4328       DE [subseq from] Maudiozyma serrabonitensis strain UFMG-CM-Y273 flattened_line_136, whole genome shotgun sequence
#=GS NC_035928.1_69203-69574           DE [subseq from] Kazachstania naganishii CBS 8797 chromosome 7, complete genome
#=GS FXLY01000002.1_1241670-1242170    DE [subseq from] Kazachstania saulgeensis genome assembly, contig: scaffold_01, whole genome shotgun sequence
#=GS PPOD03000265.1_83223-83542        DE [subseq from] Jamesozyma rosinii strain NRRL Y-17919 scf7180000099649, whole genome shotgun sequence
#=GS NC_050728.1_880849-880421         DE [subseq from] Torulaspora globosa chromosome 2, complete sequence
#=GS JAJLTM010000028.1_110477-110710   DE [subseq from] Zygosaccharomyces lentus strain NRRL Y-27276 flattened_line_54, whole genome shotgun sequence
#=GS BTGD01000013.1_405618-405223      DE [subseq from] Kazachstania humilis DNA, jcf7180000000183, whole genome shotgun sequence
#=GS JANIWX010000061.1_18636-18974     DE [subseq from] Huiozyma sinensis strain NRRL Y-27222 NODE_61_length_62793_cov_45.9836_ID_121, whole genome shotgun sequence
#=GS JAXQGP010000248.1_3450-3833       DE [subseq from] Kazachstania sp. M6911 ctg_248, whole genome shotgun sequence
#=GS JABBEO010000006.1_403440-403221   DE [subseq from] Torulaspora pretoriensis strain CBS 2187 scaffold2a, whole genome shotgun sequence
#=GS PPOP03000044.1_79907-80124        DE [subseq from] Kazachstania bromeliacearum strain NRRL Y-48836 NODE_44_length_88190_cov_24.0211_ID_87, whole genome shotgun sequence
#=GS JAKTTC010000022.1_46640-46967     DE [subseq from] Sungouiozyma ichnusensis strain CBS 11859 NODE_22_length_107274_cov_89.649_ID_7321, whole genome shotgun sequence
#=GS NW_024545238.1_597715-598169      DE [subseq from] Kazachstania barnettii strain CLIB 1767 genome assembly, contig: KABA2_01, whole genome shotgun sequence
#=GS JAJLXW010000569.1_18059-17722     DE [subseq from] Monosporozyma aquatica strain NRRL Y-27993 scf7180000024173, whole genome shotgun sequence
#=GS NC_018944.1_98812-99155           DE [subseq from] Kazachstania africana CBS 2517 chromosome 5, complete genome
#=GS PPOM03000382.1_313958-313618      DE [subseq from] Kazachstania martiniae strain NRRL Y-409 scf7180000030525, whole genome shotgun sequence
#=GS JAJMBP010000008.1_102294-101839   DE [subseq from] Suhomyces coccinellae strain CBS 14298 NODE_8_length_373741_cov_69.7905_ID_5844, whole genome shotgun sequence
#=GS PPHX03000005.1_195293-195067      DE [subseq from] Torulaspora franciscae strain NRRL Y-17532 NODE_5_length_628445_cov_16.9359_ID_2026, whole genome shotgun sequence
#=GS PPOL03000105.1_22392-22101        DE [subseq from] Monosporozyma siamensis strain NRRL Y-48842 NODE_106_length_30532_cov_16.5942_ID_211, whole genome shotgun sequence
#=GS JAKZLQ010000155.1_379237-378836   DE [subseq from] Arxiozyma bovina isolate CBS 16326 contig_77, whole genome shotgun sequence
#=GS OX291442.1_959062-958835          DE [subseq from] Torulaspora quercuum strain UCD657 genome assembly, chromosome: 2
#=GS JAFHAQ020000005.1_761367-760973   DE [subseq from] Arxiozyma slooffiae strain ABBL 000004F_arrow_pilon, whole genome shotgun sequence
#=GS JAJLTL010000089.1_35968-35624     DE [subseq from] Vanderwaltozyma yarrowii strain NRRL Y-17763 NODE_89_length_51297_cov_69.5332_ID_15322, whole genome shotgun sequence
#=GS PPOH02000234.1_275334-275599      DE [subseq from] Kazachstania kunashirensis strain NRRL Y-27209 scf7180000008957, whole genome shotgun sequence
#=GS JAJLXZ010000011.1_107544-107215   DE [subseq from] Kazachstania viticola strain NRRL Y-27206 Sc0000010, whole genome shotgun sequence
#=GS JAJLYF010000013.1_8235-8523       DE [subseq from] Jamesozyma lodderae strain NRRL Y-8280 NODE_13_length_227119_cov_27.8659_ID_25, whole genome shotgun sequence
#=GS OZ188223.1_206728-207063          DE [subseq from] Monosporozyma unispora genome assembly, chromosome: O
#=GS NC_006042.1_1544024-1544276       DE [subseq from] Kluyveromyces lactis strain NRRL Y-1140 chromosome F complete sequence
#=GS NC_050723.1_976612-976399         DE [subseq from] Zygotorulaspora mrakii chromosome 5, complete sequence
#=GS JAJLYB010000087.1_20679-21100     DE [subseq from] Jamesozyma piceae strain NRRL Y-17977 flattened_line_171, whole genome shotgun sequence
#=GS PPJP03000003.1_402113-402391      DE [subseq from] Kluyveromyces dobzhanskii strain NRRL Y-1974 NODE_3_length_946268_cov_22.856_ID_5, whole genome shotgun sequence
#=GS JAMSGN010000232.1_16624-16885     DE [subseq from] Jamesozyma gamospora strain NRRL Y-48841 xfSc0000120, whole genome shotgun sequence
#=GS JANIWV010000002.1_1165448-1165964 DE [subseq from] Kluyveromyces starmeri strain UFMG-CM-Y3682 NODE_2_length_1187502_cov_40.4843_ID_8553, whole genome shotgun sequence
#=GS JAKTSC010000009.1_11958-11568     DE [subseq from] Lachancea waltii strain NRRL Y-8285 NODE_9_length_233687_cov_13.8504_ID_14359, whole genome shotgun sequence
#=GS FYBL01000007.1_294945-294702      DE [subseq from] Torulaspora microellipsoides genome assembly, contig: scaffold8, whole genome shotgun sequence
#=GS LT598485.1_937356-937197          DE [subseq from] Lachancea fermentati strain CBS 6772 genome assembly, chromosome: C, whole genome shotgun sequence
#=GS JAJLXM010000005.1_327766-327968   DE [subseq from] Zygotorulaspora sp. UFMG-CM-Y6047 flattened_line_8, whole genome shotgun sequence
#=GS JAJLUD010000007.1_209284-209771   DE [subseq from] Kluyveromyces nonfermentans strain NRRL Y-27343 flattened_line_12, whole genome shotgun sequence
#=GS CM000690.1_1000974-1000534        DE [subseq from] Saccharomyces kluyveri NRRL Y-12651 chromosome D, whole genome shotgun sequence
#=GS LT598452.1_1465224-1464784        DE [subseq from] Lachancea nothofagi CBS 11611 genome assembly, chromosome: F, whole genome shotgun sequence
#=GS JAKVQO010000001.1_453263-453054   DE [subseq from] Kluyveromyces sp. yHMH660 NODE_1_length_1438379_cov_23.5306_ID_14017, whole genome shotgun sequence
#=GS PPJY03000004.1_345766-345566      DE [subseq from] Zygotorulaspora florentina strain NRRL Y-1560 NODE_4_length_647733_cov_24.3938_ID_7, whole genome shotgun sequence
#=GS NC_036027.1_592151-592339         DE [subseq from] Kluyveromyces marxianus DMKU3-1042 DNA, complete genome, chromosome 3
#=GS JAJMGS010000022.1_440193-440616   DE [subseq from] Lachancea sp. yHQL494 scaffold31_cov302, whole genome shotgun sequence
#=GS JAJLUE010000014.1_109305-109786   DE [subseq from] Kluyveromyces wickerhamii strain NRRL Y-8286 NODE_14_length_251854_cov_17.6452_ID_2803, whole genome shotgun sequence
#=GS JAJMCM010000006.1_245873-246140   DE [subseq from] Zygotorulaspora chibaensis strain CBS 15364 NODE_6_length_655227_cov_74.5223_ID_13288, whole genome shotgun sequence
#=GS NC_016451.1_1068599-1068868       DE [subseq from] Eremothecium cymbalariae DBVPG#7215 chromosome 3, complete sequence
#=GS LT598482.1_460524-460983          DE [subseq from] Lachancea meyersii CBS 8951 genome assembly, chromosome: D, whole genome shotgun sequence
#=GS AZAH01000004.1_115555-115729      DE [subseq from] Eremothecium coryli CBS 5749 scaffold_3, whole genome shotgun sequence
#=GS LT598461.1_414354-414762          DE [subseq from] Lachancea dasiensis CBS 10888 genome assembly, chromosome: H, whole genome shotgun sequence
#=GS NC_016525.1_735127-734803         DE [subseq from] Tetrapisispora phaffii CBS 4417 chromosome 6, complete genome
#=GS JAJLTH010000026.1_90528-90186     DE [subseq from] Tetrapisispora nanseiensis strain NRRL Y-27310 flattened_line_50, whole genome shotgun sequence
#=GS NC_030896.1_470551-470398         DE [subseq from] Eremothecium sinecaudum strain ATCC 58844 chromosome V, complete sequence
#=GS JAJMCG010000115.1_17500-17250     DE [subseq from] Jamesozyma jinghongensis strain CBS 15232 NODE_115_length_36355_cov_156.632_ID_21375, whole genome shotgun sequence
#=GS LT598463.1_763619-763425          DE [subseq from] Lachancea mirantina strain CBS 11717 genome assembly, chromosome: D, whole genome shotgun sequence

NC_001137.3_66801-67627                   ----CAAUUACGGAUGAGGGGUUGUUGAAGUGAAGAUAAGAAAAAAAAAUGGGGUGCUAUGUCAGCGUAUUGUUCUCAGCUUUUAUACGUGCAAUAGAUUAAGCUGUUCAGGAACGCGACGCGUUGCCCCCGUUACCGUUUGAAAAGAAAAAAAUUUUCUUUUUCAUACCUGUCUCUAUUGUUUCAGUCAUUCACUGCAU
#=GR NC_001137.3_66801-67627           PP ....666666**********************************************************************************************************************************************************************************************
LT986468.1_66916-67754                    ----------AAUUGUGGAUGGGUCAUUGUUGGAAAGAGAGAUAUGAAAUAAGUAGGGUGCUUUUAAUGCACAUUGUUCUCAGCUUUUAUAUGUGUAAUAAUUUAAACUGUUCAGGAACGCGACGCGUUGCCCCCGUUACCGUUUAAAAAAGAGAAAAAAAUUUUCUUCUAUUGUUUCAGUCAUUUAUUGCAUGAUGGCC
#=GR LT986468.1_66916-67754            PP ..........2344688***************************************************************************************************************************************************************************************
BAABWA010000001.1_702111-702632           ------UA--UACACACACACAUAUAUAUAUAUAUAUAUAUAUAUACGCAUGUAUACGCACAUAUGGUGUGCGAGCAUGUGCGAACAAUCAUGCUACUAUAUUACCACGUAAACGAGCAUAUGAUUCUUGCGUGAUGGUGAUAUAGUCG---------------------------------------------------
#=GR BAABWA010000001.1_702111-702632   PP ......33..5589***************************************************************************************************************************************...................................................
UEGL01000008.1_873189-873710              ------UA--UACACACACACACAUAUAUAUAUAUAUAUAUAUAUACGCAUGUAUACGCACAUAUGGUGUGCGAGCGUGUGCGAACAAUCAUGCUACUAUAUUACCACGUAAACGAGCAUAUGAUUCUUGCGUGAUGGUGAUAUAGUCG---------------------------------------------------
#=GR UEGL01000008.1_873189-873710      PP ......33..5589***************************************************************************************************************************************...................................................
CP006022.1_705506-705960                  ----UA----UGUACUACUUUUCAAGGACGAGAGUAGUUACUAGCAUCGCGUGAUGUGAGAAAAGUUCCUUUUACAGAUAUCACGCCAGUGACAAAACGUUGUCCAUGAGGUAGUAAGUAUAAGUAACCUGCAAAAAGGAUUUAUAAUAUAUAUAUAAAG----------------------------------------
#=GR CP006022.1_705506-705960          PP ....33....5567**************************************************************************************************************************************************........................................
JANIWU010000362.1_482-159                 --------------------------------------------------------------------------------------------------------------------------------------------------------------------------------------------------------
#=GR JANIWU010000362.1_482-159         PP ........................................................................................................................................................................................................
PPOK02000001.1_17265-17849                ----------AUUCCGCGCAUCAGUUGUACGUAGAAGUGUCCGUGCAAGAGAUUGAGUAAAUUAAAGAUUCUAUUAAACGUUGGGAAGUGGUAAGGAUGAGCGAUCUAACGCGUCUCUU---------------------------------------------------------------------------------
#=GR PPOK02000001.1_17265-17849        PP ..........4678*********************************************************************************************************.................................................................................
JAKTPZ010000071.1_18896-18469             -----UAAUA----------------------------------------------------------------------------------------------------------------------------------------------------------------------------------------------
#=GR JAKTPZ010000071.1_18896-18469     PP .....*****..............................................................................................................................................................................................
PPOJ03000033.1_60020-59643                ------UUUAAAGUCGAUAGUAAUGUGGAAGUAUGCCAUCUUCUGAA---------------------------------------------------------------------------------------------------------------------------------------------------------
#=GR PPOJ03000033.1_60020-59643        PP ......666669***********************************.........................................................................................................................................................
JBBLNR010000004.1_608066-607795           ----------ACCUUCAACUCAGGUAGAAUGCAA----------------------------------------------------------------------------------------------------------------------------------------------------------------------
#=GR JBBLNR010000004.1_608066-607795   PP ..........5888899*****************......................................................................................................................................................................
JAJLXS010000069.1_3778-4328               --UCGUACUA----------------------------------------------------------------------------------------------------------------------------------------------------------------------------------------------
#=GR JAJLXS010000069.1_3778-4328       PP ..32466777..............................................................................................................................................................................................
NC_035928.1_69203-69574                   ----------ACACAAUUACGAGAUAUGGGGUGUGGCGUGAAUUGUAGU-------------------------------------------------------------------------------------------------------------------------------------------------------
#=GR NC_035928.1_69203-69574           PP ..........456777*********************************.......................................................................................................................................................
FXLY01000002.1_1241670-1242170            -------AUAACGU------------------------------------------------------------------------------------------------------------------------------------------------------------------------------------------
#=GR FXLY01000002.1_1241670-1242170    PP .......555599*..........................................................................................................................................................................................
PPOD03000265.1_83223-83542                ------UGUA----------------------------------------------------------------------------------------------------------------------------------------------------------------------------------------------
#=GR PPOD03000265.1_83223-83542        PP ......9***..............................................................................................................................................................................................
NC_050728.1_880849-880421                 ----------AUGGUGGGCGUCGAAAGAGAGCGUAAACCAGAGUGGUCUGAUGCAUGGUUAUAGCCAUGUCAGACGUUCCUUGCGACCAUCUACAACUUUAAACGAGACACGAGAAUAAACG------------------------------------------------------------------------------
#=GR NC_050728.1_880849-880421         PP ..........467899**********************************************************************************************************..............................................................................
JAJLTM010000028.1_110477-110710           --------UA----------------------------------------------------------------------------------------------------------------------------------------------------------------------------------------------
#=GR JAJLTM010000028.1_110477-110710   PP ........**..............................................................................................................................................................................................
BTGD01000013.1_405618-405223              ----GUAAUA----------------------------------------------------------------------------------------------------------------------------------------------------------------------------------------------
#=GR BTGD01000013.1_405618-405223      PP ....******..............................................................................................................................................................................................
JANIWX010000061.1_18636-18974             ----A-----CUGUAUACAACUGUGAGAUAUGGGGUGUCGCGUAAUUGCAGUA---------------------------------------------------------------------------------------------------------------------------------------------------
#=GR JANIWX010000061.1_18636-18974     PP ....4.....45566**************************************...................................................................................................................................................
JAXQGP010000248.1_3450-3833               UAC-GUUAUA----------------------------------------------------------------------------------------------------------------------------------------------------------------------------------------------
#=GR JAXQGP010000248.1_3450-3833       PP 998.999999..............................................................................................................................................................................................
JABBEO010000006.1_403440-403221           --U-AAAAUA----------------------------------------------------------------------------------------------------------------------------------------------------------------------------------------------
#=GR JABBEO010000006.1_403440-403221   PP ..6.665554..............................................................................................................................................................................................
PPOP03000044.1_79907-80124                -------GUA----------------------------------------------------------------------------------------------------------------------------------------------------------------------------------------------
#=GR PPOP03000044.1_79907-80124        PP .......***..............................................................................................................................................................................................
JAKTTC010000022.1_46640-46967             --A-CAA---AAAAAAA---------------------------------------------------------------------------------------------------------------------------------------------------------------------------------------
#=GR JAKTTC010000022.1_46640-46967     PP ..3.333...457****.......................................................................................................................................................................................
NW_024545238.1_597715-598169              AUC-GUAUUA----------------------------------------------------------------------------------------------------------------------------------------------------------------------------------------------
#=GR NW_024545238.1_597715-598169      PP 999.9*****..............................................................................................................................................................................................
JAJLXW010000569.1_18059-17722             --------------------------------------------------------------------------------------------------------------------------------------------------------------------------------------------------------
#=GR JAJLXW010000569.1_18059-17722     PP ........................................................................................................................................................................................................
NC_018944.1_98812-99155                   ----GUAUUG----------------------------------------------------------------------------------------------------------------------------------------------------------------------------------------------
#=GR NC_018944.1_98812-99155           PP ....******..............................................................................................................................................................................................
PPOM03000382.1_313958-313618              -----CUAUG----------------------------------------------------------------------------------------------------------------------------------------------------------------------------------------------
#=GR PPOM03000382.1_313958-313618      PP .....999**..............................................................................................................................................................................................
JAJMBP010000008.1_102294-101839           --------------------------------------------------------------------------------------------------------------------------------------------------------------------------------------------------------
#=GR JAJMBP010000008.1_102294-101839   PP ........................................................................................................................................................................................................
PPHX03000005.1_195293-195067              ----------UGAAGCGUU-------------------------------------------------------------------------------------------------------------------------------------------------------------------------------------
#=GR PPHX03000005.1_195293-195067      PP ..........4457999**.....................................................................................................................................................................................
PPOL03000105.1_22392-22101                --------------------------------------------------------------------------------------------------------------------------------------------------------------------------------------------------------
#=GR PPOL03000105.1_22392-22101        PP ........................................................................................................................................................................................................
JAKZLQ010000155.1_379237-378836           --------------------------------------------------------------------------------------------------------------------------------------------------------------------------------------------------------
#=GR JAKZLQ010000155.1_379237-378836   PP ........................................................................................................................................................................................................
OX291442.1_959062-958835                  --------GA----------------------------------------------------------------------------------------------------------------------------------------------------------------------------------------------
#=GR OX291442.1_959062-958835          PP ........**..............................................................................................................................................................................................
JAFHAQ020000005.1_761367-760973           --------UG----------------------------------------------------------------------------------------------------------------------------------------------------------------------------------------------
#=GR JAFHAQ020000005.1_761367-760973   PP ........**..............................................................................................................................................................................................
JAJLTL010000089.1_35968-35624             ----GUAUGA----------------------------------------------------------------------------------------------------------------------------------------------------------------------------------------------
#=GR JAJLTL010000089.1_35968-35624     PP ....******..............................................................................................................................................................................................
PPOH02000234.1_275334-275599              ----GUAAUA----------------------------------------------------------------------------------------------------------------------------------------------------------------------------------------------
#=GR PPOH02000234.1_275334-275599      PP ....******..............................................................................................................................................................................................
JAJLXZ010000011.1_107544-107215           --A-AAA---AAAAAA----------------------------------------------------------------------------------------------------------------------------------------------------------------------------------------
#=GR JAJLXZ010000011.1_107544-107215   PP ..3.333...457***........................................................................................................................................................................................
JAJLYF010000013.1_8235-8523               --------UA----------------------------------------------------------------------------------------------------------------------------------------------------------------------------------------------
#=GR JAJLYF010000013.1_8235-8523       PP ........**..............................................................................................................................................................................................
OZ188223.1_206728-207063                  --------------------------------------------------------------------------------------------------------------------------------------------------------------------------------------------------------
#=GR OZ188223.1_206728-207063          PP ........................................................................................................................................................................................................
NC_006042.1_1544024-1544276               ----------ACUUCUUCGAAGUAUAAGUGA-------------------------------------------------------------------------------------------------------------------------------------------------------------------------
#=GR NC_006042.1_1544024-1544276       PP ..........4677899**************.........................................................................................................................................................................
NC_050723.1_976612-976399                 --------GA----------------------------------------------------------------------------------------------------------------------------------------------------------------------------------------------
#=GR NC_050723.1_976612-976399         PP ........9*..............................................................................................................................................................................................
JAJLYB010000087.1_20679-21100             ------UAUA----------------------------------------------------------------------------------------------------------------------------------------------------------------------------------------------
#=GR JAJLYB010000087.1_20679-21100     PP ......****..............................................................................................................................................................................................
PPJP03000003.1_402113-402391              ----------CCUCUUGAAGUAAAAGUAAGG-------------------------------------------------------------------------------------------------------------------------------------------------------------------------
#=GR PPJP03000003.1_402113-402391      PP ..........7888889**************.........................................................................................................................................................................
JAMSGN010000232.1_16624-16885             --A-ACA---UA--------------------------------------------------------------------------------------------------------------------------------------------------------------------------------------------
#=GR JAMSGN010000232.1_16624-16885     PP ..4.443...33............................................................................................................................................................................................
JANIWV010000002.1_1165448-1165964         ------UGAAGGUUCUA---------------------------------------------------------------------------------------------------------------------------------------------------------------------------------------
#=GR JANIWV010000002.1_1165448-1165964 PP ......555589*****.......................................................................................................................................................................................
JAKTSC010000009.1_11958-11568             --------AAGCAUCGUAAAAAAAACACUU--------------------------------------------------------------------------------------------------------------------------------------------------------------------------
#=GR JAKTSC010000009.1_11958-11568     PP ........44456*****************..........................................................................................................................................................................
FYBL01000007.1_294945-294702              --------------------------------------------------------------------------------------------------------------------------------------------------------------------------------------------------------
#=GR FYBL01000007.1_294945-294702      PP ........................................................................................................................................................................................................
LT598485.1_937356-937197                  ----AUAAUU----------------------------------------------------------------------------------------------------------------------------------------------------------------------------------------------
#=GR LT598485.1_937356-937197          PP ....******..............................................................................................................................................................................................
JAJLXM010000005.1_327766-327968           ----------GACGCAUGAAGACCAUGC----------------------------------------------------------------------------------------------------------------------------------------------------------------------------
#=GR JAJLXM010000005.1_327766-327968   PP ..........679999************............................................................................................................................................................................
JAJLUD010000007.1_209284-209771           --------AU----------------------------------------------------------------------------------------------------------------------------------------------------------------------------------------------
#=GR JAJLUD010000007.1_209284-209771   PP ........99..............................................................................................................................................................................................
CM000690.1_1000974-1000534                --U-UUA---AAAC------------------------------------------------------------------------------------------------------------------------------------------------------------------------------------------
#=GR CM000690.1_1000974-1000534        PP ..4.444...456*..........................................................................................................................................................................................
LT598452.1_1465224-1464784                ----------UGGUGGU---------------------------------------------------------------------------------------------------------------------------------------------------------------------------------------
#=GR LT598452.1_1465224-1464784        PP ..........66889**.......................................................................................................................................................................................
JAKVQO010000001.1_453263-453054           -------GAA----------------------------------------------------------------------------------------------------------------------------------------------------------------------------------------------
#=GR JAKVQO010000001.1_453263-453054   PP .......9**..............................................................................................................................................................................................
PPJY03000004.1_345766-345566              -----UUUGA----------------------------------------------------------------------------------------------------------------------------------------------------------------------------------------------
#=GR PPJY03000004.1_345766-345566      PP .....*****..............................................................................................................................................................................................
NC_036027.1_592151-592339                 --------AA----------------------------------------------------------------------------------------------------------------------------------------------------------------------------------------------
#=GR NC_036027.1_592151-592339         PP ........**..............................................................................................................................................................................................
JAJMGS010000022.1_440193-440616           ----------UUGA------------------------------------------------------------------------------------------------------------------------------------------------------------------------------------------
#=GR JAJMGS010000022.1_440193-440616   PP ..........2334..........................................................................................................................................................................................
JAJLUE010000014.1_109305-109786           ---------U----------------------------------------------------------------------------------------------------------------------------------------------------------------------------------------------
#=GR JAJLUE010000014.1_109305-109786   PP .........9..............................................................................................................................................................................................
JAJMCM010000006.1_245873-246140           ----------UUGAGGAGGCCACGUAAUGUGAGCCAUCUACUCCG-----------------------------------------------------------------------------------------------------------------------------------------------------------
#=GR JAJMCM010000006.1_245873-246140   PP ..........4456888****************************...........................................................................................................................................................
NC_016451.1_1068599-1068868               -AU-UCAAUA----------------------------------------------------------------------------------------------------------------------------------------------------------------------------------------------
#=GR NC_016451.1_1068599-1068868       PP .22.346777..............................................................................................................................................................................................
LT598482.1_460524-460983                  --A-UAAGCU----------------------------------------------------------------------------------------------------------------------------------------------------------------------------------------------
#=GR LT598482.1_460524-460983          PP ..8.888888..............................................................................................................................................................................................
AZAH01000004.1_115555-115729              --U-------AUGC------------------------------------------------------------------------------------------------------------------------------------------------------------------------------------------
#=GR AZAH01000004.1_115555-115729      PP ..2.......2445..........................................................................................................................................................................................
LT598461.1_414354-414762                  -----AAGAACGAUACC---------------------------------------------------------------------------------------------------------------------------------------------------------------------------------------
#=GR LT598461.1_414354-414762          PP .....55555*******.......................................................................................................................................................................................
NC_016525.1_735127-734803                 -UU-AUAUUA----------------------------------------------------------------------------------------------------------------------------------------------------------------------------------------------
#=GR NC_016525.1_735127-734803         PP .33.456677..............................................................................................................................................................................................
JAJLTH010000026.1_90528-90186             -------UUA----------------------------------------------------------------------------------------------------------------------------------------------------------------------------------------------
#=GR JAJLTH010000026.1_90528-90186     PP .......***..............................................................................................................................................................................................
NC_030896.1_470551-470398                 ----------GAAGAGUA--------------------------------------------------------------------------------------------------------------------------------------------------------------------------------------
#=GR NC_030896.1_470551-470398         PP ..........445779**......................................................................................................................................................................................
JAJMCG010000115.1_17500-17250             --U-ACAAUAAAUUAAACUACAAGCA------------------------------------------------------------------------------------------------------------------------------------------------------------------------------
#=GR JAJMCG010000115.1_17500-17250     PP ..6.666666****************..............................................................................................................................................................................
LT598463.1_763619-763425                  --------------------------------------------------------------------------------------------------------------------------------------------------------------------------------------------------------
#=GR LT598463.1_763619-763425          PP ........................................................................................................................................................................................................
#=GC SS_cons                              ::::::::::::::::::::::::::::::::::::::::::::::::::::::::::::::::::::::::::::::::::::::::::::::::::::::::::::::::::::::::::::::::::::::::::::::::::::::::::::::::::::::::::::::::::::::::::::::::::::::::
#=GC RF                                   ..u.auAaUA..............................................................................................................................................................................................

NC_001137.3_66801-67627                   GAUGACAAAUGAAAGAAGAAAGACAAUAGU-------------------AGUAAAAGCAAAAAAGGAAUUAAAGUGAACGUUUUUUAGACUCUUACGCAUACAUAUAAAUAUAUAUAUAUAUUUGUAUAAAAGGUGUACGUCGAAAUCCUGUGAAGAAACCCUGCGAGAAUAUACAUGGGUACAUUCAAUCUUAAUACGU
#=GR NC_001137.3_66801-67627           PP ******************************...................*******************************************************************************************************************************************************
LT986468.1_66916-67754                    AUAUAAAGAGAAGAUACAAUAGCAGGCAAAAGAAUAUUGAACUAAAGUAAACGCUUUUUAGACUUUUAUGUAUACACAGGAAUGUACAUAUAUAUAAAUAUAUAUAUAUAUAUAUAUAUCGUGUAUAAAAGGUGUACGUGAAAUCUUAUGAAGAAACCCUGGAAGAAUAUACAUACGGGGUACAUUCAAUCUUAGUACGU
#=GR LT986468.1_66916-67754            PP ********************************************************************************************************************************************************************************************************
BAABWA010000001.1_702111-702632           ---------------------------------------------------------------------------------------------------------------------------------UAUUAUGAACGAUAAUACAUAGUACUAUAGACCAUUGCAUGAUAGCCACUACUCCUCGAGAAGGAGGCUUA
#=GR BAABWA010000001.1_702111-702632   PP .................................................................................................................................***********************************************************************
UEGL01000008.1_873189-873710              ---------------------------------------------------------------------------------------------------------------------------------UAUUAUGAACGAUAAUACAUAGUACUAUAGACCAUUGCAUGAUAGCCACUACUCCUCGAGAAGGAGGCUUA
#=GR UEGL01000008.1_873189-873710      PP .................................................................................................................................***********************************************************************
CP006022.1_705506-705960                  -----------------------------------------------------------------------------------------------------------------------UUAUACCUUACAAAAGCUUAAUGUGCAUGGAGGAAAAAAAAACUAUCACUGUGGAUAACGCCAUUGUAUCAGCAUUGACGC
#=GR CP006022.1_705506-705960          PP .......................................................................................................................*********************************************************************************
JANIWU010000362.1_482-159                 --------------------------------------------------------------------------------------------------------------------------------------------------------------------------------------------------------
#=GR JANIWU010000362.1_482-159         PP ........................................................................................................................................................................................................
PPOK02000001.1_17265-17849                ----------------------------------------------------------------------------------------------------------------------------------------------------------------ACCGUUCCAUACAUAUACAAAAUGUACAAAAUUGCAGUUU
#=GR PPOK02000001.1_17265-17849        PP ................................................................................................................................................................****************************************
JAKTPZ010000071.1_18896-18469             --------------------------------------------------------------------------------------------------------------------------------------------------------------------------------------------------------
#=GR JAKTPZ010000071.1_18896-18469     PP ........................................................................................................................................................................................................
PPOJ03000033.1_60020-59643                --------------------------------------------------------------------------------------------------------------------------------------------------------------------------------------------------------
#=GR PPOJ03000033.1_60020-59643        PP ........................................................................................................................................................................................................
JBBLNR010000004.1_608066-607795           --------------------------------------------------------------------------------------------------------------------------------------------------------------------------------------------------------
#=GR JBBLNR010000004.1_608066-607795   PP ........................................................................................................................................................................................................
JAJLXS010000069.1_3778-4328               --------------------------------------------------------------------------------------------------------------------------------------------------------------------------------------------------------
#=GR JAJLXS010000069.1_3778-4328       PP ........................................................................................................................................................................................................
NC_035928.1_69203-69574                   --------------------------------------------------------------------------------------------------------------------------------------------------------------------------------------------------------
#=GR NC_035928.1_69203-69574           PP ........................................................................................................................................................................................................
FXLY01000002.1_1241670-1242170            --------------------------------------------------------------------------------------------------------------------------------------------------------------------------------------------------------
#=GR FXLY01000002.1_1241670-1242170    PP ........................................................................................................................................................................................................
PPOD03000265.1_83223-83542                --------------------------------------------------------------------------------------------------------------------------------------------------------------------------------------------------------
#=GR PPOD03000265.1_83223-83542        PP ........................................................................................................................................................................................................
NC_050728.1_880849-880421                 -------------------------------------------------------------------------------------------------------------------------------------------------------------AGUUCUCAAUGCUUUACUAAAAUCUACAGAGGAGAUACAAUCU
#=GR NC_050728.1_880849-880421         PP .............................................................................................................................................................*******************************************
JAJLTM010000028.1_110477-110710           --------------------------------------------------------------------------------------------------------------------------------------------------------------------------------------------------------
#=GR JAJLTM010000028.1_110477-110710   PP ........................................................................................................................................................................................................
BTGD01000013.1_405618-405223              --------------------------------------------------------------------------------------------------------------------------------------------------------------------------------------------------------
#=GR BTGD01000013.1_405618-405223      PP ........................................................................................................................................................................................................
JANIWX010000061.1_18636-18974             --------------------------------------------------------------------------------------------------------------------------------------------------------------------------------------------------------
#=GR JANIWX010000061.1_18636-18974     PP ........................................................................................................................................................................................................
JAXQGP010000248.1_3450-3833               --------------------------------------------------------------------------------------------------------------------------------------------------------------------------------------------------------
#=GR JAXQGP010000248.1_3450-3833       PP ........................................................................................................................................................................................................
JABBEO010000006.1_403440-403221           --------------------------------------------------------------------------------------------------------------------------------------------------------------------------------------------------------
#=GR JABBEO010000006.1_403440-403221   PP ........................................................................................................................................................................................................
PPOP03000044.1_79907-80124                --------------------------------------------------------------------------------------------------------------------------------------------------------------------------------------------------------
#=GR PPOP03000044.1_79907-80124        PP ........................................................................................................................................................................................................
JAKTTC010000022.1_46640-46967             --------------------------------------------------------------------------------------------------------------------------------------------------------------------------------------------------------
#=GR JAKTTC010000022.1_46640-46967     PP ........................................................................................................................................................................................................
NW_024545238.1_597715-598169              --------------------------------------------------------------------------------------------------------------------------------------------------------------------------------------------------------
#=GR NW_024545238.1_597715-598169      PP ........................................................................................................................................................................................................
JAJLXW010000569.1_18059-17722             --------------------------------------------------------------------------------------------------------------------------------------------------------------------------------------------------------
#=GR JAJLXW010000569.1_18059-17722     PP ........................................................................................................................................................................................................
NC_018944.1_98812-99155                   --------------------------------------------------------------------------------------------------------------------------------------------------------------------------------------------------------
#=GR NC_018944.1_98812-99155           PP ........................................................................................................................................................................................................
PPOM03000382.1_313958-313618              --------------------------------------------------------------------------------------------------------------------------------------------------------------------------------------------------------
#=GR PPOM03000382.1_313958-313618      PP ........................................................................................................................................................................................................
JAJMBP010000008.1_102294-101839           --------------------------------------------------------------------------------------------------------------------------------------------------------------------------------------------------------
#=GR JAJMBP010000008.1_102294-101839   PP ........................................................................................................................................................................................................
PPHX03000005.1_195293-195067              --------------------------------------------------------------------------------------------------------------------------------------------------------------------------------------------------------
#=GR PPHX03000005.1_195293-195067      PP ........................................................................................................................................................................................................
PPOL03000105.1_22392-22101                --------------------------------------------------------------------------------------------------------------------------------------------------------------------------------------------------------
#=GR PPOL03000105.1_22392-22101        PP ........................................................................................................................................................................................................
JAKZLQ010000155.1_379237-378836           --------------------------------------------------------------------------------------------------------------------------------------------------------------------------------------------------------
#=GR JAKZLQ010000155.1_379237-378836   PP ........................................................................................................................................................................................................
OX291442.1_959062-958835                  --------------------------------------------------------------------------------------------------------------------------------------------------------------------------------------------------------
#=GR OX291442.1_959062-958835          PP ........................................................................................................................................................................................................
JAFHAQ020000005.1_761367-760973           --------------------------------------------------------------------------------------------------------------------------------------------------------------------------------------------------------
#=GR JAFHAQ020000005.1_761367-760973   PP ........................................................................................................................................................................................................
JAJLTL010000089.1_35968-35624             --------------------------------------------------------------------------------------------------------------------------------------------------------------------------------------------------------
#=GR JAJLTL010000089.1_35968-35624     PP ........................................................................................................................................................................................................
PPOH02000234.1_275334-275599              --------------------------------------------------------------------------------------------------------------------------------------------------------------------------------------------------------
#=GR PPOH02000234.1_275334-275599      PP ........................................................................................................................................................................................................
JAJLXZ010000011.1_107544-107215           --------------------------------------------------------------------------------------------------------------------------------------------------------------------------------------------------------
#=GR JAJLXZ010000011.1_107544-107215   PP ........................................................................................................................................................................................................
JAJLYF010000013.1_8235-8523               --------------------------------------------------------------------------------------------------------------------------------------------------------------------------------------------------------
#=GR JAJLYF010000013.1_8235-8523       PP ........................................................................................................................................................................................................
OZ188223.1_206728-207063                  --------------------------------------------------------------------------------------------------------------------------------------------------------------------------------------------------------
#=GR OZ188223.1_206728-207063          PP ........................................................................................................................................................................................................
NC_006042.1_1544024-1544276               --------------------------------------------------------------------------------------------------------------------------------------------------------------------------------------------------------
#=GR NC_006042.1_1544024-1544276       PP ........................................................................................................................................................................................................
NC_050723.1_976612-976399                 --------------------------------------------------------------------------------------------------------------------------------------------------------------------------------------------------------
#=GR NC_050723.1_976612-976399         PP ........................................................................................................................................................................................................
JAJLYB010000087.1_20679-21100             --------------------------------------------------------------------------------------------------------------------------------------------------------------------------------------------------------
#=GR JAJLYB010000087.1_20679-21100     PP ........................................................................................................................................................................................................
PPJP03000003.1_402113-402391              --------------------------------------------------------------------------------------------------------------------------------------------------------------------------------------------------------
#=GR PPJP03000003.1_402113-402391      PP ........................................................................................................................................................................................................
JAMSGN010000232.1_16624-16885             --------------------------------------------------------------------------------------------------------------------------------------------------------------------------------------------------------
#=GR JAMSGN010000232.1_16624-16885     PP ........................................................................................................................................................................................................
JANIWV010000002.1_1165448-1165964         --------------------------------------------------------------------------------------------------------------------------------------------------------------------------------------------------------
#=GR JANIWV010000002.1_1165448-1165964 PP ........................................................................................................................................................................................................
JAKTSC010000009.1_11958-11568             --------------------------------------------------------------------------------------------------------------------------------------------------------------------------------------------------------
#=GR JAKTSC010000009.1_11958-11568     PP ........................................................................................................................................................................................................
FYBL01000007.1_294945-294702              --------------------------------------------------------------------------------------------------------------------------------------------------------------------------------------------------------
#=GR FYBL01000007.1_294945-294702      PP ........................................................................................................................................................................................................
LT598485.1_937356-937197                  --------------------------------------------------------------------------------------------------------------------------------------------------------------------------------------------------------
#=GR LT598485.1_937356-937197          PP ........................................................................................................................................................................................................
JAJLXM010000005.1_327766-327968           --------------------------------------------------------------------------------------------------------------------------------------------------------------------------------------------------------
#=GR JAJLXM010000005.1_327766-327968   PP ........................................................................................................................................................................................................
JAJLUD010000007.1_209284-209771           --------------------------------------------------------------------------------------------------------------------------------------------------------------------------------------------------------
#=GR JAJLUD010000007.1_209284-209771   PP ........................................................................................................................................................................................................
CM000690.1_1000974-1000534                --------------------------------------------------------------------------------------------------------------------------------------------------------------------------------------------------------
#=GR CM000690.1_1000974-1000534        PP ........................................................................................................................................................................................................
LT598452.1_1465224-1464784                --------------------------------------------------------------------------------------------------------------------------------------------------------------------------------------------------------
#=GR LT598452.1_1465224-1464784        PP ........................................................................................................................................................................................................
JAKVQO010000001.1_453263-453054           --------------------------------------------------------------------------------------------------------------------------------------------------------------------------------------------------------
#=GR JAKVQO010000001.1_453263-453054   PP ........................................................................................................................................................................................................
PPJY03000004.1_345766-345566              --------------------------------------------------------------------------------------------------------------------------------------------------------------------------------------------------------
#=GR PPJY03000004.1_345766-345566      PP ........................................................................................................................................................................................................
NC_036027.1_592151-592339                 --------------------------------------------------------------------------------------------------------------------------------------------------------------------------------------------------------
#=GR NC_036027.1_592151-592339         PP ........................................................................................................................................................................................................
JAJMGS010000022.1_440193-440616           --------------------------------------------------------------------------------------------------------------------------------------------------------------------------------------------------------
#=GR JAJMGS010000022.1_440193-440616   PP ........................................................................................................................................................................................................
JAJLUE010000014.1_109305-109786           --------------------------------------------------------------------------------------------------------------------------------------------------------------------------------------------------------
#=GR JAJLUE010000014.1_109305-109786   PP ........................................................................................................................................................................................................
JAJMCM010000006.1_245873-246140           --------------------------------------------------------------------------------------------------------------------------------------------------------------------------------------------------------
#=GR JAJMCM010000006.1_245873-246140   PP ........................................................................................................................................................................................................
NC_016451.1_1068599-1068868               --------------------------------------------------------------------------------------------------------------------------------------------------------------------------------------------------------
#=GR NC_016451.1_1068599-1068868       PP ........................................................................................................................................................................................................
LT598482.1_460524-460983                  --------------------------------------------------------------------------------------------------------------------------------------------------------------------------------------------------------
#=GR LT598482.1_460524-460983          PP ........................................................................................................................................................................................................
AZAH01000004.1_115555-115729              --------------------------------------------------------------------------------------------------------------------------------------------------------------------------------------------------------
#=GR AZAH01000004.1_115555-115729      PP ........................................................................................................................................................................................................
LT598461.1_414354-414762                  --------------------------------------------------------------------------------------------------------------------------------------------------------------------------------------------------------
#=GR LT598461.1_414354-414762          PP ........................................................................................................................................................................................................
NC_016525.1_735127-734803                 --------------------------------------------------------------------------------------------------------------------------------------------------------------------------------------------------------
#=GR NC_016525.1_735127-734803         PP ........................................................................................................................................................................................................
JAJLTH010000026.1_90528-90186             --------------------------------------------------------------------------------------------------------------------------------------------------------------------------------------------------------
#=GR JAJLTH010000026.1_90528-90186     PP ........................................................................................................................................................................................................
NC_030896.1_470551-470398                 --------------------------------------------------------------------------------------------------------------------------------------------------------------------------------------------------------
#=GR NC_030896.1_470551-470398         PP ........................................................................................................................................................................................................
JAJMCG010000115.1_17500-17250             --------------------------------------------------------------------------------------------------------------------------------------------------------------------------------------------------------
#=GR JAJMCG010000115.1_17500-17250     PP ........................................................................................................................................................................................................
LT598463.1_763619-763425                  --------------------------------------------------------------------------------------------------------------------------------------------------------------------------------------------------------
#=GR LT598463.1_763619-763425          PP ........................................................................................................................................................................................................
#=GC SS_cons                              ::::::::::::::::::::::::::::::::::::::::::::::::::::::::::::::::::::::::::::::::::::::::::::::::::::::::::::::::::::::::::::::::::::::::::::::::::::::::::::::::::::::::::::::::::::::::::::::::::::::::
#=GC RF                                   ........................................................................................................................................................................................................

NC_001137.3_66801-67627                   AGUAUCGUAGAAUACAAAGAAAUGUGCUUCUCCACGUGGAUACGUACCGUUGUAAACUUUAAUCAAGUACC--AAAAAAACCAAACAUAUUCAGUCGAUCUC---------------------------------------UCAAUGGGGAACAAAGAAAAGAGGUUCU-------------------------------
#=GR NC_001137.3_66801-67627           PP ***********************************************************************..*****************************.......................................*99988899*******************...............................
LT986468.1_66916-67754                    AAUAACGUAGAAUUCGAAAAAGUGUGCUUCUCCAUGUGGAUACGUACGAUUGUAAACUUUAAUCAAGUACC--AAAAAAACCAAACAUAUUCAGUCGAUCUC---------------------------------------UCAAUGGGGAAAUGUAGGAAAAGUUGUU-------------------------------
#=GR LT986468.1_66916-67754            PP ***********************************************************************..*****************************.......................................*9998889********************...............................
BAABWA010000001.1_702111-702632           UACUAUAGCAUAUUCUUUUACUCCUCGACUCUAUUAGUUUCAUAGCUUCUAGAAUAUAAAUGCUUACUACC--AAAAGAAUCAAACCUCUU-GGUCGAUUGA---------------------------------------GUCAG------------------------------------------------------
#=GR BAABWA010000001.1_702111-702632   PP ***********************************************************************..*****************5.**********.......................................*9976......................................................
UEGL01000008.1_873189-873710              UACUAUAGCAUAUUCUUUUACUCCUCGACUCUAUUAGUUUCAUAGCUUCUAGAAUAUAAAUGCUUACUACC--AAAAGAAUCAAACCUCUU-GGUCGAUUGA---------------------------------------GUCAG------------------------------------------------------
#=GR UEGL01000008.1_873189-873710      PP ***********************************************************************..*****************5.**********.......................................*9976......................................................
CP006022.1_705506-705960                  ACGAAUUAAAAACCUCCAGUGACAUGUAAGCUUUCUGCAUCGAACGGAUAGCUGCCGUUGAAAUUAUUACC--AAAAGAAUCAAACAUUUU-AGUCAGCUCG---------------------------------------UAG--------------------------------------------------------
#=GR CP006022.1_705506-705960          PP ***********************************************************************..*****************5.********98.......................................865........................................................
JANIWU010000362.1_482-159                 --------------------------------------------------------------------------AAAAAACCAAACGUAUUCAGUCGAUCUU---------------------------------------CCAACAAAAGAAAAAAAAAAAUGUUUA--------------------------------
#=GR JANIWU010000362.1_482-159         PP ..........................................................................****************************.......................................*998877999999999999********................................
PPOK02000001.1_17265-17849                AAUCAGUGCGUGACCAAUUAAAUUUUUGCAUUACCAGUCCUACUGUGAUUACUAGAAUUGUCUGUAAUACC--AAAUGAAUCAAACUUAU-CAGUCAAUCAG---------------------------------------CCAC-------------------------------------------------------
#=GR PPOK02000001.1_17265-17849        PP ***********************************************************************..*****************.***********.......................................*884.......................................................
JAKTPZ010000071.1_18896-18469             ---------------------------------------------------------------------CC--AAAAAAAUCGAACAUAUUCAGUCGACCCC---------------------------------------UGGAAGGAGAGCAAUAUAUGCUCUUC---------------------------------
#=GR JAKTPZ010000071.1_18896-18469     PP .....................................................................**..*****************************.......................................87766667888888888888899999.................................
PPOJ03000033.1_60020-59643                -------------------------------GACGUAGAGAAAGUAAGAAAAAAAAAGAAAAUAAAAUGCC--AAAAGAAUCAAACUUAUUCAGUCGAUUGG---------------------------------------ACGGUUUCCUGUUCUAA------------------------------------------
#=GR PPOJ03000033.1_60020-59643        PP ...............................****************************************..*****************************.......................................98877779999999999..........................................
JBBLNR010000004.1_608066-607795           ---------------------------------------------AUGGUAAAGCGGUUCGUAAUAUAACC--AAAGGAAUCAAACCUUUUCAGUCGAUCAA---------------------------------------ACCUUGCA---------------------------------------------------
#=GR JBBLNR010000004.1_608066-607795   PP .............................................**************************..*****************************.......................................*9976557...................................................
JAJLXS010000069.1_3778-4328               ---------------------------------------------------------------------CC--AAAAAAAUCGAACAUAUUCAGUCAAUUGA---------------------------------------UACCAUGCAAUAAGGAUAAUAACACAAAAAUUAUAAUAGGGUACAAGUAGAUUAUUUA-
#=GR JAJLXS010000069.1_3778-4328       PP .....................................................................**..*****************************.......................................6554444556666666666666666666666666666666666666666666666666.
NC_035928.1_69203-69574                   ------------------------------AACGGUUCCGCUACUACAGGGGAAGAAAAUAAUAGAAUACC--AAAAAAAUCAAACAUGUUCAGUCGGCUGC---------------------------------------ACUGAGU----------------------------------------------------
#=GR NC_035928.1_69203-69574           PP ..............................*****************************************..*****************************.......................................*999888....................................................
FXLY01000002.1_1241670-1242170            -----------------------------------------------------------------ACUACC--AAAAAAAUCGAACAUAUUCAGUCAAUUGA---------------------------------------UACGAUGCAAUACAGAUAAGGGAGAAAUAUAAGAGGGUACAAGUAGAUUAUUUAGU---
#=GR FXLY01000002.1_1241670-1242170    PP .................................................................******..*****************************.......................................76655556666666666666666666666666666666666666666666666677...
PPOD03000265.1_83223-83542                ---------------------------------------------------------------------CC--AAAAGAAUCAAACAUAUUCAGUCAAUUUG---------------------------------------AGAGGGGGUU-------------------------------------------------
#=GR PPOD03000265.1_83223-83542        PP .....................................................................**..*****************************.......................................*998777998.................................................
NC_050728.1_880849-880421                 ACCUACGCUAGUCAGAUACGACUACCUUCAACCCAGUAAACCUUAACGCUUCGUGACUCGUAAAACUAACC--AAAGGAACCAAACCUUUCAAGUCGACCGA---------------------------------------ACCGGGAUA--------------------------------------------------
#=GR NC_050728.1_880849-880421         PP ***********************************************************************..*****************************.......................................*99888777..................................................
JAJLTM010000028.1_110477-110710           ---------------------------------------------------------------------CC--AAAAGAAUCAAACUUCUCUGGUCGGUUGG---------------------------------------CGCGG------------------------------------------------------
#=GR JAJLTM010000028.1_110477-110710   PP .....................................................................**..*****************************.......................................*9977......................................................
BTGD01000013.1_405618-405223              ---------------------------------------------------------------------CC--AAAAAAAUCGAACAUAUUCAGUCGACCGC---------------------------------------GGAUGGAACUAGG----------------------------------------------
#=GR BTGD01000013.1_405618-405223      PP .....................................................................**..***************************88.......................................88877668*****..............................................
JANIWX010000061.1_18636-18974             --------------------------CGGAACCGUCACUACAAGUACACGAGAAGAAAAUAAUAGAAUACC--AAAAAAAUCAAACAUGUUCAGUCGGCUGG--------------------------------------------------------------------------------------------------
#=GR JANIWX010000061.1_18636-18974     PP ..........................*********************************************..***************************85..................................................................................................
JAXQGP010000248.1_3450-3833               ---------------------------------------------------------------------CC--AAAAAAAUCGAACAUAUUCAGUCAACUGC---------------------------------------AAUUUUGAAAUG-----------------------------------------------
#=GR JAXQGP010000248.1_3450-3833       PP .....................................................................**..*****************************.......................................*99877799***...............................................
JABBEO010000006.1_403440-403221           --------------------------------------------------------------------ACC--AAAAGGAUCAAACUUUU-CAGUCGAUCAA---------------------------------------AGCCA--CCGGG-----------------------------------------------
#=GR JABBEO010000006.1_403440-403221   PP ....................................................................6**..***************99.***********.......................................98854..45899...............................................
PPOP03000044.1_79907-80124                ---------------------------------------------------------------------CC--AAAAAAAUCAAACAUAUUCAGUCGAGUUU---------------------------------------GCCAUGU----------------------------------------------------
#=GR PPOP03000044.1_79907-80124        PP .....................................................................**..*****************************.......................................***9988....................................................
JAKTTC010000022.1_46640-46967             -------------------------------------------------------------UUAAAAUGCC--AAAAGAAUCAAACUUAUUCAGUCGAUUGG---------------------------------------ACGGUUUCCUGUUCAA-------------------------------------------
#=GR JAKTTC010000022.1_46640-46967     PP .............................................................**********..*****************************.......................................9887766888888888...........................................
NW_024545238.1_597715-598169              ---------------------------------------------------------------------CC--AAAAAAAUCGAACAUAUUCGGCCAAUCGGCAGCGCCUGAAACAGGU----AGGUAGAAAACUAAACAA-------AGUCUAUACAUU----------------------------------------
#=GR NW_024545238.1_597715-598169      PP .....................................................................**..****************************967777666666666666....666655555555555554.......555555555566........................................
JAJLXW010000569.1_18059-17722             -------------------------------------------------------------------------AAAAAAAUCAAACAUAU-CGGUCGAUCAA---------------------------------------GUGUUUUUUUUUU----------------------------------------------
#=GR JAJLXW010000569.1_18059-17722     PP .........................................................................*****************.***********.......................................*99877799****..............................................
NC_018944.1_98812-99155                   ---------------------------------------------------------------------CC--AAAAGAGUCAAACAUAU-CAGUCGAUUCA---------------------------------------AGAAGAGAAACCCUA--------------------------------------------
#=GR NC_018944.1_98812-99155           PP .....................................................................**..*****************.*********77.......................................7776655799*****............................................
PPOM03000382.1_313958-313618              ---------------------------------------------------------------------CC--AAAAAAAUCGAACAUAUUCGGUCGAUACA---------------------------------------ACAAUCUAAAUUAGAUGCUGAA-------------------------------------
#=GR PPOM03000382.1_313958-313618      PP .....................................................................**..*****************************.......................................***98879**************.....................................
JAJMBP010000008.1_102294-101839           --------------------------------------------------------------------------------------------------------------------------------------------------------------------------------------------------------
#=GR JAJMBP010000008.1_102294-101839   PP ........................................................................................................................................................................................................
PPHX03000005.1_195293-195067              -----------------------------------------------------------CGUAACAUAACC--AAAGGAAUCAAACCUUUUCAGUCGACCAA---------------------------------------ACCCG--CCGGG-----------------------------------------------
#=GR PPHX03000005.1_195293-195067      PP ...........................................................************..*****************************.......................................*9855..45899...............................................
PPOL03000105.1_22392-22101                -------------------------------------------------------------------------AAAGGAAUCAAACAUAU-CAGUCGAUCAG---------------------------------------ACAUAUGGUGAGGCAAAG-----------------------------------------
#=GR PPOL03000105.1_22392-22101        PP .........................................................................*****************.***********.......................................999776689999999999.........................................
JAKZLQ010000155.1_379237-378836           ----------------------------------------------------------------------C--AAAAAAAUCAAACAUAU-CGGUCGAUCAA---------------------------------------GGUACCAAAAAUAAUAAAAGAGACCUGGAUCAAAAAAAAAAAUAAAAUAAAA-------
#=GR JAKZLQ010000155.1_379237-378836   PP ......................................................................*..*****************.*********99.......................................8887666888888888888888888888888888888888899999999999.......
OX291442.1_959062-958835                  ---------------------------------------------------------------------CC--AAAAGAAUCAAACCUUUUCAGUCGAUCGA---------------------------------------AUA--------------------------------------------------------
#=GR OX291442.1_959062-958835          PP .....................................................................**..*****************************.......................................*87........................................................
JAFHAQ020000005.1_761367-760973           ---------------------------------------------------------------------CCAAAAAAAAAUCAAACAUAU-CGGUCGGUCAAGAC--------------------------------ACCC-------AAAAAAAAAAAAUAUAAAAAAAGUGGAAUGAAAAAUGGAAGAAUAACAACAU
#=GR JAFHAQ020000005.1_761367-760973   PP .....................................................................**998999*************.*********99444................................4444.......5666666666666666666666666666666666666677777777777777
JAJLTL010000089.1_35968-35624             ---------------------------------------------------------------------CC--AAAAAAAUCAAACAUGUUCAGUCGAUUAA---------------------------------------UAACUUGAUUCUAU---------------------------------------------
#=GR JAJLTL010000089.1_35968-35624     PP .....................................................................**..*****************************.......................................99977669999999.............................................
PPOH02000234.1_275334-275599              ---------------------------------------------------------------------CC--AAAAAAAUCGAACAUAUUCAGUCAACAGA---------------------------------------UGGU-------------------------------------------------------
#=GR PPOH02000234.1_275334-275599      PP .....................................................................**..*****************************.......................................*885.......................................................
JAJLXZ010000011.1_107544-107215           --------------------------------------------------------------AGUUGUACC--AAAAGAAUCAAACGUAUUCAGUCGAUUUAGUAAUAUUUUAUAGUGUAUAACAUUCCGAUAUAAUUAAG-------AUAAUAAAUGACAACGGUUAGGUAGGGGA-----------------------
#=GR JAJLXZ010000011.1_107544-107215   PP ..............................................................*********..*****************************555555555555555555555555555555555555555.......55555555555555555555555555666.......................
JAJLYF010000013.1_8235-8523               ---------------------------------------------------------------------CC--AAAAAAGUCAAACAUAU-AAGCCAAUUAC---------------------------------------UUGAAAUUA--------------------------------------------------
#=GR JAJLYF010000013.1_8235-8523       PP .....................................................................**..*****************.9********88.......................................877666677..................................................
OZ188223.1_206728-207063                  -------------------------------------------------------------------------AAAAAAAUCAAACAUAU-CAGUCGAUCAA---------------------------------------UUCAAUUAAUUAACUA-------------------------------------------
#=GR OZ188223.1_206728-207063          PP .........................................................................*****************.***********.......................................9998777999999999...........................................
NC_006042.1_1544024-1544276               ------------------------------------------------GGUAAGAGAGAAAUAAUGAAACC--AAACGAACCAAACAUAU-CAGUCGAUUCC---------------------------------------AAGGAUGCUGAUCUCAUUGCUUCUGAAUUACAA--------------------------
#=GR NC_006042.1_1544024-1544276       PP ................................................***********************..*****************.***********.......................................888766688888888888888888888888888..........................
NC_050723.1_976612-976399                 ---------------------------------------------------------------------CC--AAAAAAAUCAAACCUUUGAAGUCGAUAAA---------------------------------------GCCCCAU----------------------------------------------------
#=GR NC_050723.1_976612-976399         PP .....................................................................**..*****************************.......................................*996544....................................................
JAJLYB010000087.1_20679-21100             ---------------------------------------------------------------------CC--AAAAAAAUCAAACAUAUUCAGUCAAUAUA---------------------------------------AGACAGUAUCAAUUAUG------------------------------------------
#=GR JAJLYB010000087.1_20679-21100     PP .....................................................................**..*****************************.......................................99966658999999999..........................................
PPJP03000003.1_402113-402391              ------------------------------------------------UUGGGGGGAGAAAUAAUGAAACC--AAACGAACCAAACAUAU-CAGUCGAUUUC---------------------------------------GGAGAUGCAAACGUCGUAGCCUUCCGGUAUUUAUUGAUCAAACAAUGA-----------
#=GR PPJP03000003.1_402113-402391      PP ................................................***********************..*****************.***********.......................................888776688888888888888888888888888888888888888888...........
JAMSGN010000232.1_16624-16885             -------------------------------------------------------------------AACC--AAAAAAAUCAAACAUAUUCAGUCAAUUUA---------------------------------------AUAAUAU----------------------------------------------------
#=GR JAMSGN010000232.1_16624-16885     PP ...................................................................46**..*****************************.......................................***9877....................................................
JANIWV010000002.1_1165448-1165964         --------------------------------------------------------------AGAAGUACC--AAACGAACCAAACGUAU-CAGUCGAUCUC---------------------------------------AG---------------------------------------------------------
#=GR JANIWV010000002.1_1165448-1165964 PP ..............................................................*********..*****************.**********9.......................................95.........................................................
JAKTSC010000009.1_11958-11568             ------------------------------------------------UAAUAAAGUAGAGUUCUUGUUCC--AAAAGAACCAAACAUAU-CAGUCGGCCAC---------------------------------------UGUGGCGGU--------------------------------------------------
#=GR JAKTSC010000009.1_11958-11568     PP ................................................***********************..*****************.***********.......................................*99877799..................................................
FYBL01000007.1_294945-294702              ------------------------------------------------------------------------------AAUCAAACCUUUUCAGUCGAUUAA---------------------------------------AGUAAAGUCAU------------------------------------------------
#=GR FYBL01000007.1_294945-294702      PP ..............................................................................************************.......................................**988879***................................................
LT598485.1_937356-937197                  ---------------------------------------------------------------------CC--AAAAGAACCAAACAUAU-CAGUCGAUUGG---------------------------------------CAAAG------------------------------------------------------
#=GR LT598485.1_937356-937197          PP .....................................................................**..*****************.***********.......................................*9987......................................................
JAJLXM010000005.1_327766-327968           ---------------------------------------------------AAACAUAUAAUAUCAUGACC--AAAAGAAUCAAACAUUU-AAGUCGACAAA---------------------------------------CUUGUU-----------------------------------------------------
#=GR JAJLXM010000005.1_327766-327968   PP ...................................................********************..*****************.9**********.......................................*88543.....................................................
JAJLUD010000007.1_209284-209771           ---------------------------------------------------------------------CC--AAACGAACCAAACUUAU-CAGUCGAUUAA---------------------------------------CCUAGCAUUGUCUAAAGAUUAGCAUAGUAAUUGAUGAACAA------------------
#=GR JAJLUD010000007.1_209284-209771   PP .....................................................................**..*****************.***********.......................................99988779999999999999999999999999999999999..................
CM000690.1_1000974-1000534                -----------------------------------------------------------------UUAGCC--AAAAAGACCAAACAUAU-CAGUCGAUUAA---------------------------------------UGCAUGUAGUA------------------------------------------------
#=GR CM000690.1_1000974-1000534        PP .................................................................******..*****************.***********.......................................*9998879999................................................
LT598452.1_1465224-1464784                --------------------------------------------------------------AAAAUAUCC--AAAAGAACCGAACAUAC-CUGUCGACCAA---------------------------------------ACCUCUA----------------------------------------------------
#=GR LT598452.1_1465224-1464784        PP ..............................................................*********..*****************.***********.......................................***9999....................................................
JAKVQO010000001.1_453263-453054           ---------------------------------------------------------------------CC--AAACGAACCAAACGUAU-CAGUCGAUCUC---------------------------------------AACG-------------------------------------------------------
#=GR JAKVQO010000001.1_453263-453054   PP .....................................................................**..*****************.***********.......................................*886.......................................................
PPJY03000004.1_345766-345566              ---------------------------------------------------------------------CC--AAAAGAAUUGAACUUGUUAAGUCGAUUAA---------------------------------------ACCUGAUUCGCCAGCU-------------------------------------------
#=GR PPJY03000004.1_345766-345566      PP .....................................................................**..***************************99.......................................7776555788888889...........................................
NC_036027.1_592151-592339                 ---------------------------------------------------------------------CC--AAACGAACCAAACAUAU-CAAUCAAUUUC---------------------------------------AAAGAUACGACAAAUAUAAA---------------------------------------
#=GR NC_036027.1_592151-592339         PP .....................................................................**..*****************.***********.......................................99987779999999999999.......................................
JAJMGS010000022.1_440193-440616           -----------------------------------------------------------------UAUUCC--AAAAGGACCAAACAUAU-CCGUCGAUAAA---------------------------------------ACUGUAA----------------------------------------------------
#=GR JAJMGS010000022.1_440193-440616   PP .................................................................5567**..*****************.***********.......................................***9988....................................................
JAJLUE010000014.1_109305-109786           ---------------------------------------------------------------------CC--AAACGAACCAAACAUAU-CAGUCGAUAUGUCUCAUUAAGUAU------------UCAAAGACAGCAAC-------AUUGCGUAAGCAUCCUGCUAG-------------------------------
#=GR JAJLUE010000014.1_109305-109786   PP .....................................................................**..*****************.**********96666655555555............55555555555555.......555555555555555556666...............................
JAJMCM010000006.1_245873-246140           ---------------------------------GUUGAAAGAAGCUGACCAGUCAACCAUAUCUUAUGGCC--AAAAGAAUUGAACUUAUAAAGUCGAUUAA---------------------------------------CCCUAGCGCGCU-----------------------------------------------
#=GR JAJMCM010000006.1_245873-246140   PP .................................**************************************..*****************************.......................................*99655489999...............................................
NC_016451.1_1068599-1068868               ---------------------------------------------------------------------CC--AAAGGAAUCAAACAUAC-CAGUCAAUUUG---------------------------------------GGAAAGC----------------------------------------------------
#=GR NC_016451.1_1068599-1068868       PP .....................................................................**..*****************.***********.......................................***9998....................................................
LT598482.1_460524-460983                  ---------------------------------------------------------------------CC--AAAAAAACCAAACGUAUU-CGUCGACCAA---------------------------------------AAAUGGAUGAC------------------------------------------------
#=GR LT598482.1_460524-460983          PP .....................................................................**..*****************6.9*********.......................................*9988779***................................................
AZAH01000004.1_115555-115729              -----------------------------------------------------------------UUUACC--AAAAGAAUUAAACAU--U-GGUCGACAAG---------------------------------------ACAUAAA----------------------------------------------------
#=GR AZAH01000004.1_115555-115729      PP .................................................................5566**..**************9..5.**********.......................................***9999....................................................
LT598461.1_414354-414762                  --------------------------------------------------------------AGAAAUUCC--AAAAGGACCGAACAUGC-CAGUCGAUCAA---------------------------------------GCAUCUCUAU-------------------------------------------------
#=GR LT598461.1_414354-414762          PP ..............................................................*********..*****************.***********.......................................*996555999.................................................
NC_016525.1_735127-734803                 ---------------------------------------------------------------------CC--AAAAAAAUCAAACAUGU-CAGCCAAUCAA---------------------------------------UAUAUUA----------------------------------------------------
#=GR NC_016525.1_735127-734803         PP .....................................................................**..*****************.***********.......................................***9999....................................................
JAJLTH010000026.1_90528-90186             ---------------------------------------------------------------------CC--AAAAAAAUCAAACAUGU-CAGCCAAUCAA---------------------------------------ACUACUAUUUUGUAUAA------------------------------------------
#=GR JAJLTH010000026.1_90528-90186     PP .....................................................................**..*****************.***********.......................................*9988779999999999..........................................
NC_030896.1_470551-470398                 ------------------------------------------------------------UACACAGAACC--AAAAGAAUCAUACCU--U-AGUCAACUGC---------------------------------------AAGUAAA----------------------------------------------------
#=GR NC_030896.1_470551-470398         PP ............................................................***********..**************9..5.**********.......................................*986655....................................................
JAJMCG010000115.1_17500-17250             ----------------------------------------------------GUUCUCUGCCUCCUACUCC--AAAAGAACCAAACUU--UCAAUCGGCACC---------------------------------------CGCCA--GCUCU-----------------------------------------------
#=GR JAJMCG010000115.1_17500-17250     PP ....................................................*******************..**************9..8*********77.......................................54432..33588...............................................
LT598463.1_763619-763425                  -------------------------------------------------------------------------AAAAGAGUCAAACGUCU-CGGUCGGUCUG---------------------------------------UCG--------------------------------------------------------
#=GR LT598463.1_763619-763425          PP .........................................................................*****************.***********.......................................*77........................................................
#=GC SS_cons                              :::::::::::::::::::::::::::::::::::::::::::::::::::::::::::::::::::::::::::::(((((((,,,,,,,,,,,,<<<<<<---------------------------------------<__________________________________________________________
#=GC RF                                   .....................................................................CC..AAAAGaAuCAaACAUAUUCAGUCGaucaa.......................................acaauua....................................................

NC_001137.3_66801-67627                   --------------------------------UACCUUUUUUUCCUCCUUCCC--UCAG-AAAGACCAC--CUUCGUCCCUCCAUAAUAGGGUA-GUU-AGU----CGCUAG----------------GUG--CG---C-UGGAAA------C-------------------------------------U---------
#=GR NC_001137.3_66801-67627           PP ................................************999999985..4689.*********..***********************.***.***....******................***..**...*.******......*.....................................*.........
LT986468.1_66916-67754                    --------------------------------GUGUCGUUUCCUAUCUUUCCC--UUGA-AAAGACCAC--CUUCGUCCCUCCAUAAUAGGGUA-GUU-AGU----UGCUAG----------------GUG--CG---C-UGGAAG------C-------------------------------------U---------
#=GR LT986468.1_66916-67754            PP ................................*****************9985..5899.*********..***********************.***.***....******................***..**...*.******......*.....................................*.........
BAABWA010000001.1_702111-702632           ---------------------------------------------------------UC-CUCAAUCAC--CUUCGUCCCUCUUCGAUAGGGUG-GUU-UUG----GG----------------------------------AAUC------A-------------------------------------A---------
#=GR BAABWA010000001.1_702111-702632   PP .........................................................77.*********..***********************.***.*85....33..................................3333......4.....................................9.........
UEGL01000008.1_873189-873710              ---------------------------------------------------------UC-CUCAAUCAC--CUUCGUCCCUCUUCGAUAGGGUG-GUU-UUG----GG----------------------------------AAUC------A-------------------------------------A---------
#=GR UEGL01000008.1_873189-873710      PP .........................................................77.*********..***********************.***.*85....33..................................3333......4.....................................9.........
CP006022.1_705506-705960                  ----------------------------------------------------------U-UAGAGCUAC----UAGUCCCUCCGCAAUAGGGUG-AGUGAAC----CAGACA----------------AUG--CC---U-GGAAA---------------------------------------------A---------
#=GR CP006022.1_705506-705960          PP ..........................................................5.89*******....99*******************.9994555....677777................999..99...8.88887.............................................6.........
JANIWU010000362.1_482-159                 --------------------------------UAAUUAUUUUUCUUCCUUUCGC--UGA-GAAGACCAC--CUUCGUCCCUCCAUAAUAGGGUG-GUU-AGA----UGCUGA----------------GUG--CG---C-UGGGAG------C-------------------------------------U---------
#=GR JANIWU010000362.1_482-159         PP ................................***************9999775..899.*********..***********************.***.***....******................***..**...*.******......*.....................................*.........
PPOK02000001.1_17265-17849                ---------------------------------------------------------UU-GCCGAUUAC--CUUCGUCCCUCCUCAAUAGGGUG-GUG-UCC----UCGUUG---------------UAUG--AG---C-ACGAAU------A-------------------------------------A---------
#=GR PPOK02000001.1_17265-17849        PP .........................................................89.*********..***********************.***.998....755444...............4888..88...7.766666......5.....................................5.........
JAKTPZ010000071.1_18896-18469             ---------------------------------CUACCUGUACUCGAUGUGAGU--GUA-UUGGGCCAC-UUUUCGUCCCCCAGCAAUAGGGUA-AGC-UGU----ACGUUGUUU----------GGCGUA--UC---U-CGGAAA-------A----------------------------------U--ACACGCGUG
#=GR JAKTPZ010000071.1_18896-18469     PP .................................999999999999999988876..899.*********.************************.***.888....655544333..........344333..33...4.444433.......3..................................3..355666666
PPOJ03000033.1_60020-59643                -------------------------------------------ACCGUAUUGUU--GGA-CCCAAUCAC-UUUUCGUCCCUCCGUAAUGGGGAA-AAC-UGG----UGAGGU----------------UUG--UU---G-UUG----------AGC------------------------------AAA--CCUCCA---
#=GR PPOJ03000033.1_60020-59643        PP ...........................................99999998855..899.*********.**********************99.999.887....666665................444..33...2.222..........222..............................222..223333...
JBBLNR010000004.1_608066-607795           ---------------------------------------------------AU--UUUG-UUUGACCAC-UUUUCGUCCCUCGUUAAUAGGGUG-AUU-UCU----CAAUUC----------------UUA--UG---A-CUAAUG-------CGAA---------------------------UGGGG-A---------
#=GR JBBLNR010000004.1_608066-607795   PP ...................................................75..4899.*********.************************.***.999....887777................555..54...3.322222.......2222...........................22222.7.........
JAJLXS010000069.1_3778-4328               --GUUGCAAUAUUGCCACUUGUUACUGAUAGUACCGUGUUCCUUACCUCUUGG--GGUG-AUCAAUUAC-UUUUCGUCCCUCCGCAAUAGGGUG-AAA-CCA----GUAUAUGAC----------UUGUUU--UG---U-CAUAAA------G-------------------------------------G---------
#=GR JAJLXS010000069.1_3778-4328       PP ..666667777777777777777777777777777777888888888877654..4678.9********.************************.887.655....333333366..........554666..77...9.999999......9.....................................*.........
NC_035928.1_69203-69574                   -----------------------------------------------------C---AG-AUCAGCCAC-UUUUCGUCCCUCCUUAAUAGGGUG-CUA-GGUG--GACGCAA----------------UUC--CG---U-AGAAAG------A-------------------------------------AAAGUGUC--
#=GR NC_035928.1_69203-69574           PP .....................................................8...77.89*******.************************.***.6652..2233333................344..44...4.444433......3.....................................23344444..
FXLY01000002.1_1241670-1242170            ----UGCAAUACUGCAUUCUCUACUGAUAGUACCGUGUUCCUUACCUCAUGAG---UCG-AUCAAUCAC-UUUUCGUCCCUCCGCAAUAGGGUG-AAA-CCG----AUAUAUGAU----------UUGUUU--UG---U-CACAAA------C-------------------------------------G---------
#=GR FXLY01000002.1_1241670-1242170    PP ....7777777777777777777777777777777777777777777776654...357.9********.************************.888.666....443333344..........444555..77...8.999999......9.....................................*.........
PPOD03000265.1_83223-83542                -------------------------------------------------UAAC----CU-UCAAAUUAC-UUUUCGUCCCUCGAUAAUAGGGUG-GGU-UUC----UCGGGG----------------CAG--UG---C-CUGAG-------G-------------------------------------A---------
#=GR PPOD03000265.1_83223-83542        PP .................................................8764....68.*********.************************.***.***....999999................888..88...7.65553.......4.....................................9.........
NC_050728.1_880849-880421                 --------------------------------------------------AAA--AAGA-UUCGACCAC-UCUUCGUCCCUCGCCAAUAGGGUG-AUC-UUG----CCAAAGUAA---------AUGA----A--CAAC-UUACUA------A-------------------------------------A---------
#=GR NC_050728.1_880849-880421         PP ..................................................765..4789.*********.************************.***.998....666655444.........3322....1..2222.222223......4.....................................9.........
JAJLTM010000028.1_110477-110710           ---------------------------------------------------------CU-GCCAACCAC--CUUCGUCCCCUUCCAAUAGGGUG-GUU-UUG----GG----------------------------------AAUC------A-------------------------------------A---------
#=GR JAJLTM010000028.1_110477-110710   PP .........................................................56.*********..***********************.***.*85....33..................................3333......4.....................................9.........
BTGD01000013.1_405618-405223              ----------------------------------------------GAGUUCUC--GUC-CUGGGCCAC-UUUUCGUCCCCCGGCAAUAGGGUG-AGU-CCC----GUGGGU----------------GU-----------------------CCUCUGUGCGUGCGUUUCCGUACGCUGGGUCCACUG-G---------
#=GR BTGD01000013.1_405618-405223      PP ..............................................***99865..899.*********.************************.**9.866....433333................22.......................333334444555555555555555555555555554.5.........
JANIWX010000061.1_18636-18974             -----------------------------------------------------------A-UCAGCCAC-UUUUCGUCCCUCCUUAAUAGGGUG-CUC-GGG----AC---G----------------GUG--UC---U-CGGC--------C-------------------------------------C---------
#=GR JANIWX010000061.1_18636-18974     PP ...........................................................4.69******.************************.***.875....43...3................466..66...6.5553........4.....................................9.........
JAXQGP010000248.1_3450-3833               -----------------------------------------------AAAAUC--UUGU-UGUAGUUAC-UUUUCGUCCCUCGGCUAUAGGGUG-AAU-UCC----UCUUAUAUG---------AUGUAUA--UU---U-AUAAUU------G-------------------------------------A---------
#=GR JAXQGP010000248.1_3450-3833       PP ...............................................***985..4799.*********.************************.***.999....888888444.........3332333..44...5.555555......7.....................................9.........
JABBEO010000006.1_403440-403221           ------------------------------------------------UGAGGC-GUAU-UGUGACCAC-UUUUCGUCCCUCGCCAAUAGGGUG-GUU-UCU----CAGU-G----------------AAG--CA---U-GGG-----------------------------------------------A---------
#=GR JABBEO010000006.1_403440-403221   PP ................................................999995.5688.9********.************************.***.*98....7776.5................677..77...7.666...............................................9.........
PPOP03000044.1_79907-80124                -----------------------------------------------------A-AGGG-CAAACUCAC-UUUUCGUCCCUCGGUAAUAGGGUG-AGU-AAC----AAACAA----------------UCU--UG---UAUGUUUG------U-------------------------------------U---------
#=GR PPOP03000044.1_79907-80124        PP .....................................................6.7899.*********.************************.999.988....666655................333..33...21444444......5.....................................9.........
JAKTTC010000022.1_46640-46967             -------------------------------------------ACCGUUGAGAU-GAGA-CCCAAUCAC-UUUUUGUCCCUCCAUAAUGGGGAA-AAC-UGG----UAGAGUGGAUGC---GAGAAUAAAC--UC---C-UUAAAC------C-------------------------------------A---------
#=GR JAKTTC010000022.1_46640-46967     PP ...........................................88888888884.5788.9********.************************.***.999....776666665555...5555443444..44...5.666666......7.....................................8.........
NW_024545238.1_597715-598169              ----------------------------------------CCUACCUCUGGAGC---UA-AUCAAUCGC-CUUUCGUCCCUCCGCAAUAGGGUG-AAA-CCA----AUAUAUGA-----------CAGAUA--UG---U-CAUAGA------U-------------------------------------G---------
#=GR NW_024545238.1_597715-598169      PP ........................................66666666555544...67.899999999.9***********************.888.766....44444457...........777888..88...9.999999......9.....................................9.........
JAJLXW010000569.1_18059-17722             -----------------------------------------------UAUUUAU--UUA-CUUGACCAC--CUUCGUCCCUCCUUAAUAGGGUG-GGG-GCA----AUAAAAGAAA--------ACUAAUG------------------------------------------------------------UGAUUUCAU
#=GR JAJLXW010000569.1_18059-17722     PP ...............................................**99875..799.*********..***********************.*99.543....2222212222........2222222............................................................233334555
NC_018944.1_98812-99155                   --------------------------------------------UGGAGUUUC--UGUU-CUUAACCAC--UUUCGUCCUUCGGUAAUAAGGUA-GUA-AUC-----AUGUG----------------AAG--UU---A-AAGAUA------C-------------------------------------UAACAAAAUG
#=GR NC_018944.1_98812-99155           PP ............................................*****9985..5899.*********..***********************.***.875.....44445................566..55...5.555554......4.....................................4444455555
PPOM03000382.1_313958-313618              -------------------------------------GAGUUGAGUCUCCAAUC--GUA-UUGAAUCAC-CUUUUGUCCCUCCUUGAUAGGGUG-GUA-UCU----CUUCGACG------------UUGAG--UC---A-UAUAGA------G-------------------------------------A---------
#=GR PPOM03000382.1_313958-313618      PP .....................................************99976..99*.*********.************************.***.887....55444455............44667..77...8.888888......9.....................................*.........
JAJMBP010000008.1_102294-101839           --------------------------------------------------------------------------------------------------------------------------------------------------------------------------------------------------------
#=GR JAJMBP010000008.1_102294-101839   PP ........................................................................................................................................................................................................
PPHX03000005.1_195293-195067              ------------------------------------------------UGAGGC-GUAU-UUUGACCAC-UUUUCGUCCCUCGCCAAUAGGGUG-GUU-CCU----CAGUG----------------------UA---A-AGAUGA------G-------------------------------------A---------
#=GR PPHX03000005.1_195293-195067      PP ................................................999995.5688.*********.************************.***.987....77654......................44...4.444444......5.....................................8.........
PPOL03000105.1_22392-22101                -----------------------------------------AAACAUCACAUAU--GAA-CAUAACCAC--CUUCGUCCCUCCUUAAUAGGGUA-GGA-UUG----AAAAAA----------------ACG--CU---U-AAAAGC------U-------------------------------------AAAGUU----
#=GR PPOL03000105.1_22392-22101        PP .........................................9999999999765..899.9********..***********************.***.987....777776................666..55...5.444433......3.....................................356667....
JAKZLQ010000155.1_379237-378836           --------UUCUUUGAGUUUGAAUCGCAAACUCGAAUAUAUUAAAGUCUCUUUC--UUA-CCUGAUCAC--CUUCGUCCCUCCUUAAUAGGGUG-AUG-AGC----AAGUAAU-------------GUAUC--UG---U-GCACAU------C-------------------------------------G---------
#=GR JAKZLQ010000155.1_379237-378836   PP ........9999999999999999999999999999999999999999999865..899.*********..***********************.999.766....5444333.............33333..33...2.222222......2.....................................2.........
OX291442.1_959062-958835                  ----------------------------------------------------------G-UACGAUCAC-UUUUCGUCCCUCGUCAAUAGGGUG-ACC-UCACUUCCACUUUAU------------CUAAC--CU---U-GCGAAU-------G----------------------------------G-----------
#=GR OX291442.1_959062-958835          PP ..........................................................6.9********.************************.999.554222222222222............22222..22...3.222222.......1..................................1...........
JAFHAQ020000005.1_761367-760973           CAAAGACUAUGUGACUCUAAGUCACAAAUCUGAACCUCUUGAAAUUUUUCUUUC--UUA-CCUGACCAC--CUUCGUCCCUCCUCAAUAGGGUA-GAG-AAU----GCACUUUGU---------ACCUAUG--UA---U-AGCA--------------------------------------------C--ACAUAUAC-
#=GR JAFHAQ020000005.1_761367-760973   PP 777777777777777777888888888888888888888888889999998864..899.9********..***********************.*99.776....333222222.........3333333..33...3.2222............................................2..22233333.
JAJLTL010000089.1_35968-35624             ----------------------------------------------UUGAAUCC-AAUA-GUUAACCAC-UUUUCGUCCCUCCUUAAUAGGGUG-AUU-UAU----AAUU-A----------------UUG--UC---U-UGAAUU------G-------------------------------------ACAACAA---
#=GR JAJLTL010000089.1_35968-35624     PP ..............................................99999974.7899.*********.************************.***.997....7666.5................567..66...6.666655......4.....................................4455555...
PPOH02000234.1_275334-275599              ---------------------------------------------------------UA-UUCUGUUAC-UUUUUGUCCCUCCGCAAUGGGGUG-AGC-AAU----ACAAUACGAUU------GAAUAAUG--CU---A-GAUUGU------A-------------------------------------A---------
#=GR PPOH02000234.1_275334-275599      PP .........................................................78.9********.************************.***.776....44332233333......33322333..33...3.333333......3.....................................6.........
JAJLXZ010000011.1_107544-107215           -----------------------GUGGGGUAUCAUAUUGGAAGUAUAGUAAUA--AGAC-UAAGAUCAC-UUUUUGUCCUUCGUUAAUAAGGUGAGUU-UUU----UUACAAUA------------GUAAU--UA---U-UGUGAA------A-------------------------------------A---------
#=GR JAJLXZ010000011.1_107544-107215   PP .......................666666666666666666666667777654..3456.8999*****.************************5555.444....33333334............44555..77...8.899889......9.....................................*.........
JAJLYF010000013.1_8235-8523               --------------------------------------------------UUU---CAG-GUAAAUUAC-UUCUCGUCCCUCCUCAAUAGGGUA-GCA-UGA----UCUGUGU--------------UAAG--CG---U-UAACAC---------------------------------------------GG-------
#=GR JAJLYF010000013.1_8235-8523       PP ..................................................753...567.8889*****.************************.***.654....4333332..............2444..44...3.322222.............................................22.......
OZ188223.1_206728-207063                  --------------------------------------------UUUGAUUAAU--UGA-AUUGAUCAC--UUUCGUCCCUCCUUUAUAGGGUG-AUU-UAU----ACUAAGAAAG--------AAAAAAU--UU---U-AGUA--------U-------------------------------------G---------
#=GR OZ188223.1_206728-207063          PP ............................................9999998875..799.*********..***********************.***.998....7666654444........4322222..22...3.3333........3.....................................6.........
NC_006042.1_1544024-1544276               ---------------------------AAACAGAAUGCUAGAGUGUUGUACAU---CUC-UGAAACCAC--CUUUGUCCCUCUGCAAUAGGGUA-GUC-CAA----GC--------------------------G---C-UGCU--------U-------------------------------------G---------
#=GR NC_006042.1_1544024-1544276       PP ...........................88899999999999999999999874...588.*********..***********************.**9.875....33..........................3...3.3332........2.....................................8.........
NC_050723.1_976612-976399                 ---------------------------------------------------------UG-CUUUAUCAC-UUGUCGUCCCUCGUCGAUAGGGUG-GAA-UCG----CACU-------------------UG--UG---U-AGUUGU-----GC-------------------------------------A---------
#=GR NC_050723.1_976612-976399         PP .........................................................89.*********.************************.***.999....8888...................56..66...5.555544.....24.....................................9.........
JAJLYB010000087.1_20679-21100             -------------------------------------------AAUUUAAAAC--UGUC-UUAAAUUAC-UUUUCGUCCCUCCAUAAUAGGGUA-GCA-UUU----CCAAAUGAUA--------UAUUAUG--UA---U-GACA-----------------------------------------------AACUAGAAA
#=GR JAJLYB010000087.1_20679-21100     PP ...........................................9999999995..4899.*********.************************.***.888....5555444332........2222333..33...3.2222...............................................334455555
PPJP03000003.1_402113-402391              ------------GAAGAAAAAACACAACCAGAAAGUCAGCGGAGCGUGACGCAU--UUC-CAAAACCAC--CUUUGUCCCUCUGCGAUAGGGUA-GUA-CAA----GUAAA------------------UU------------CUU------G-------------------------------------G---------
#=GR PPJP03000003.1_402113-402391      PP ............888889999999999999999999999999999999999764..788.*********..***********************.***.985....43332..................22............222......3.....................................9.........
JAMSGN010000232.1_16624-16885             ---------------------------------------------------------UA-UUAAAUUAC-UUUUCGUCCCUCCAUAAUAGGGUG-AAA-UUA----AAUAAA---------------AAAA--UA---C-AGAAAU------C-------------------------------------U---------
#=GR JAMSGN010000232.1_16624-16885     PP .........................................................89.*********.************************.999.887....766665...............3444..55...5.555555......5.....................................4.........
JANIWV010000002.1_1165448-1165964         ----------------------------------------------------------A-AAAGAUCAC--CUUUGUCCCUCUGCAAUAGGGUA-GCA-CAA----GCGUGU----------------A-----------AAGAGC------U-------------------------------------G---------
#=GR JANIWV010000002.1_1165448-1165964 PP ..........................................................4.99*******..***********************.***.*87....555443................2...........223333......4.....................................9.........
JAKTSC010000009.1_11958-11568             --------------------------------------------------AGC---CGC-AGUGACCAC--UUUCGUCCCUCCGUGAUAGGGCG-ACU-CAU----UCUUUA---------------AGUG--CU---U-UCAAUA------U-------------------------------------UUGAAGAGCU
#=GR JAKTSC010000009.1_11958-11568     PP ..................................................884...588.*********..***********************.***.776....554433...............3666..66...5.555544......3.....................................3445555666
FYBL01000007.1_294945-294702              ------------------------------------------------UGCUUC--AUU-UUUAAUCAC-UUUUCGUCCCUCCUUAAUAGGGUG-AUU-UCG----AACAUU----------------AUA--CC---U-UGUAAUGUCCUCG-------------------------------------A---------
#=GR FYBL01000007.1_294945-294702      PP ................................................**9865..999.*********.************************.***.***....999999................999..99...9.9998874444433.....................................7.........
LT598485.1_937356-937197                  ---------------------------------------------------------UA-GCCAACCAC--GUUUGUCCCUCCUUGAUAGGGUA-GUU-AUU----CGCAAGCCAC--------CUAAAAG--CG---U-GGAAAG------A-------------------------------------AUAAAUG---
#=GR LT598485.1_937356-937197          PP .........................................................67.*********..***********************.***.999....7777666666........6655666..66...6.666655......4.....................................2455556...
JAJLXM010000005.1_327766-327968           -----------------------------------------------------C--GAU-GUCUGUCAC-UUGUCGUCUCCCCGUAAUAGAGUA-GUU-UUC----GUCUAG-----------------------------CG---------A-------------------------------------A---------
#=GR JAJLXM010000005.1_327766-327968   PP .....................................................5..799.*********.************************.***.998....766632.............................22.........2.....................................9.........
JAJLUD010000007.1_209284-209771           -------------------UUAUUAUGCUACUAUUAAAUGCAAGAGAUAAAUG---CUG-GAAAAUCAC--UUUCGUCCCUCUGCGAUAGGGUG-GUA-CAU----CAAA--------------------------------------------------------------------------------G---------
#=GR JAJLUD010000007.1_209284-209771   PP ...................9999999999999999999999999999999865...488.*********..***********************.***.**9....8777................................................................................*.........
CM000690.1_1000974-1000534                -------------------------------------------------GAAA---UGC-AUUAACCAC--AUUUGUCCCUCCUCAAUAGGGUA-AUU-UAU----CCUUGGAUAACACAAGCGUAGAAUG--UG--------------------------------------------------------AGAAAAAUA
#=GR CM000690.1_1000974-1000534        PP .................................................9875...477.*********..***********************.***.999....8777764444555333332222233..33........................................................333334444
LT598452.1_1465224-1464784                -----------------------------------------------------CUGAGG-UGUGAUCAC--UUUUGUCCCUCCUUAAUAGGGCA-GCG-AAC----UCUUUG----------------AAA--AC---U-C--------------------------------------------------CAAACUCUG
#=GR LT598452.1_1465224-1464784        PP .....................................................778999.*********..***********************.***.999....998855................444..44...3.3..................................................333333557
JAKVQO010000001.1_453263-453054           ---------------------------------------------------------CG-UGAGACCAC--CUUUGUCCCGCUGCAAUAGGGUA-GUA-CAG----AGCUGU----------------AAA-------------UC------U-------------------------------------G---------
#=GR JAKVQO010000001.1_453263-453054   PP .........................................................68.*********..***********************.***.*98....888764................433.............33......4.....................................*.........
PPJY03000004.1_345766-345566              --------------------------------------------CGCUAGCCAC--AGU-GUUAAUCAC-CUGUCGUCCCUCCUUAAUAGGGUG-ACU-UUC----AAAA--------------------------------UAUG------A-------------------------------------A---------
#=GR PPJY03000004.1_345766-345566      PP ............................................9999998765..788.9********.************************.***.*98....7666................................3444......5.....................................*.........
NC_036027.1_592151-592339                 ---------------------------------------GACUAAUUUGACGA---CUU-UGAAAUCAC--CUUUGUCCCGCUGCAAUAGGGUA-GUA-CAU----UAGAA-------------------------------AUAA------U-------------------------------------G---------
#=GR NC_036027.1_592151-592339         PP .......................................99999999999775...489.*********..***********************.***.*99....88874...............................2333......5.....................................*.........
JAJMGS010000022.1_440193-440616           -----------------------------------------------------A--UCG-UUUUAUCAC--UUUUGUCCCUCCUUGAUAGGGCA-GCG-UAU----UCUU-G----------------AAG--UC---C-UCAAAU------C-------------------------------------GCUGGACUUC
#=GR JAJMGS010000022.1_440193-440616   PP .....................................................6..789.*********..***********************.***.998....7666.6................667..76...6.666655......4.....................................3555666666
JAJLUE010000014.1_109305-109786           -------------------------------GGAGCAAUUUCUGAGUACGAAAU--GAA-CAAAAUCAC--CUUUGUCCCUCUGCAAUAGGGUA-GUA-UAA----UUGUAU----------------------------------------A-------------------------------------A---------
#=GR JAJLUE010000014.1_109305-109786   PP ...............................66666666777777777777765..678.899******..***********************.***.997....665533........................................3.....................................9.........
JAJMCM010000006.1_245873-246140           ------------------------------------------------AUCCAC--GCA-GUCAAUCAC-CUGUCGUCCCUCCUUAAUAGGGUG-ACU-UUC----GAAA--------------------------------UACA------A-------------------------------------A---------
#=GR JAJMCM010000006.1_245873-246140   PP ................................................998775..889.*********.************************.***.*98....7766................................3444......5.....................................*.........
NC_016451.1_1068599-1068868               -----------------------------------------------------C--GAU-CCAAACCACUG----CUCCCUCCGCAAUAGGGUG-GGU-CAA----AAUAAAA--------------AUAA--UU---U-UGAUAU------A-------------------------------------GGCAUGAUAU
#=GR NC_016451.1_1068599-1068868       PP .....................................................9..9**.*********53....37*****************.***.887....6666553..............3222..33...3.333333......3.....................................3466667777
LT598482.1_460524-460983                  -------------------------------------------------AAUCC--AUU-UUUAGUCAC--UUUUGUCCCUCCUUGUAAGGGCA-GGG-UUU----UCUCGAAA------------AAUUG--UC---C-CGAAAA------U-------------------------------------AUGCAAAUGU
#=GR LT598482.1_460524-460983          PP .................................................*9965..999.*********..***********************.999.877....54444433............33556..66...6.666665......5.....................................5666666666
AZAH01000004.1_115555-115729              -----------------------------------------------------U--CAA-UCUCAUCAC--CU--GCCCCUCCUCAAUAGGGUG-GAU-UUA----ACCAUAC-------------GGUUG--UA--AC-CGUACG------G-------------------------------------A---------
#=GR AZAH01000004.1_115555-115729      PP .....................................................8..89*.*********..66..99*****************.***.988....6555554.............55555..55..34.666666......7.....................................9.........
LT598461.1_414354-414762                  -------------------------------------------------AAGUU-GAUA-CUUGAUCAC--UUUCGUCCCACUUCAGUUGGGCA-GCU-UAC----UCGUCU----------------CUGAACG---A-AGAAGA------U-------------------------------------A---------
#=GR LT598461.1_414354-414762          PP .................................................99974.6799.*********..***********************.***.***....998888................5552277...8.999999......9.....................................*.........
NC_016525.1_735127-734803                 -----------------------------------------------------A--AAU-AUUGAUCAC-AAGUCGUCCCACCAUAUAUGAGUA-GUU-UCC----AGUUAA----------------AAA--UU---AAACUUUU------G-------------------------------------A---------
#=GR NC_016525.1_735127-734803         PP .....................................................8..899.*********.************************.***.**9....999988................666..66...41455555......6.....................................9.........
JAJLTH010000026.1_90528-90186             -------------------------------------------UGAAAAUAUA--AUUG-UUUGAUCAC-AAGUCGUCUCACCAUAUAUGAGUA-GCU-UCA----AGUUAA----------------UUA--UA---U-UUAACUU---CAG-------------------------------------A---------
#=GR JAJLTH010000026.1_90528-90186     PP ...........................................9999999976..4689.*********.************************.***.999....998888................777..66...5.5555443...334.....................................8.........
NC_030896.1_470551-470398                 ----------------------------------------------------------U-UCCAGUUAC----UUGUCCCUCUGUAAUAGGGUG-AGC-AUC----UGU---------------------------------------------------------------------------------A---------
#=GR NC_030896.1_470551-470398         PP ..........................................................6.9********....88*******************.***.887....655.................................................................................8.........
JAJMCG010000115.1_17500-17250             ------------------------------------------------UUGCU--GUGA-CUGUGUCAU-CUUUCGUCCCUCGAU-AUAGGGUGU-AU-ACG----CAUACG---------------UAUG--CGA-GU-AGCAUG------C------------------------------------GU---------
#=GR JAJMCG010000115.1_17500-17250     PP ................................................87763..5678.89******6.6***********988.9*******5.55.444....333333...............3455..443.37.777777......7....................................24.........
LT598463.1_763619-763425                  ---------------------------------------------------------UG-AAAGACCAC--CUUUGUCUCUCCUUUACAGAGUG-GUU-AGU----UGUAAU-----------------UG--UG---U-AG-----------C---------------------------------CG--UCGCUAGCA
#=GR LT598463.1_763619-763425          PP .........................................................89.*********..***********************.***.887....666544.................33..33...2.22...........2.................................22..233344444
#=GC SS_cons                              ____________________________________________________________>>>>>>>,,,,,,,,,,<<<<_______>>>><<-<<<-<<___________________________________________________>------------------------------------->---------
#=GC RF                                   .....................................................c..gua~uuugauCAC..UUUCGUCCCUCcuuAAUAGGGUG.guu.uuu....uauuau................aUG..ug...u.uguAAa......c~~~~~~~~~~~~~~~~~~~~~~~~~~~~~~~~~~~~.a.........

NC_001137.3_66801-67627                   -------------------------------------------------------------------AA---------------------------------------CCAUUGGUUCUCAAAUGUGCCGACA---UAAUUAGUU-----A-UAAUUAUG----------------------------------------
#=GR NC_001137.3_66801-67627           PP ...................................................................**.......................................**********************999...999999966.....5.47778999........................................
LT986468.1_66916-67754                    -------------------------------------------------------------------AA---------------------------------------CCAUUGGUUCUCAAAUGUGCCGACA---UAAUUAGUU------UAAUUAUGG----------------------------------------
#=GR LT986468.1_66916-67754            PP ...................................................................**.......................................*************************...*****9977......578889999........................................
BAABWA010000001.1_702111-702632           -------------------------------------------------------------------AA---------------------------------------CCAUUGAUCCUCAAAUGUACCGGUU---GAUUAUAUGC---CA-------------------------------------------------
#=GR BAABWA010000001.1_702111-702632   PP ...................................................................**.......................................*************************...9999988775...43.................................................
UEGL01000008.1_873189-873710              -------------------------------------------------------------------AA---------------------------------------CCAUUGAUCCUCAAAUGUACCGGUU---GAUUAUAUGC---CA-------------------------------------------------
#=GR UEGL01000008.1_873189-873710      PP ...................................................................**.......................................*************************...9999988775...43.................................................
CP006022.1_705506-705960                  -------------------------------------------------------------------AC---------------------------------------CCAUUGAUCCUCAAAUGUGCAAUAG---UGCGCAU---------------------------------------------------------
#=GR CP006022.1_705506-705960          PP ...................................................................7*.......................................********************97555...3333332.........................................................
JANIWU010000362.1_482-159                 -------------------------------------------------------------------AA---------------------------------------CCAUUGGUUCUCAAAUGUGCCGACA---UAAUUAA--------UCGAAAUUAU---------------------------------------
#=GR JANIWU010000362.1_482-159         PP ...................................................................**.......................................********************99999...9888888........5666677889.......................................
PPOK02000001.1_17265-17849                -------------------------------------------------------------------AAACUCACACACACU------------CGCACAACUAGGACCCAAUGAUUCUCAAACGUACGUUAG---CGAAUUG-------C-AC----------------------------------------------
#=GR PPOK02000001.1_17265-17849        PP ...................................................................445777788888899............99999999999999******************9875444...3333322.......3.34..............................................
JAKTPZ010000071.1_18896-18469             G--------------------------------------------------------AACGUCACGAGC---------------------------------------UCAACGAUUCUCAAAUGUAUGGGUA---AAAAAUGUG------UCAAAUACGAACCAUGCCCCUUGAAAGAAACACCAAAGAUACU------
#=GR JAKTPZ010000071.1_18896-18469     PP 6........................................................666666666699.......................................*************************...*****9977......588999*************************************......
PPOJ03000033.1_60020-59643                ------------------------------------------------------------UAUACCAAU---------------------------------------UCAAUGAUCCUCAAAUGUAUACAUG---AGCUAUU---------GAG---------------------------------------------
#=GR PPOJ03000033.1_60020-59643        PP ............................................................333333389.......................................*********************9888...5554433.........344.............................................
JBBLNR010000004.1_608066-607795           -------------------------------------------------------------------AA---------------------------------------CCAUUGAUCCUCAAAUGUUCAUAAA-------------------------------------------------------------------
#=GR JBBLNR010000004.1_608066-607795   PP ...................................................................99.......................................*******************996554...................................................................
JAJLXS010000069.1_3778-4328               -------------------------------------------------------------------GU---------------------------------------CCAACGAUUCUCAAAUGUAUGGGUU---AUGUAUGUG------UCAGUGUUUGUAAUUGUAGUUUGUUUUUAUAGUACUGAACACGUACGAA
#=GR JAJLXS010000069.1_3778-4328       PP ...................................................................**.......................................*************************...999999977......58888999*****************************************
NC_035928.1_69203-69574                   ------------------------------------------------------------UCGGCCCUA---------------------------------------GCAAUGAUUCUCAAAUGUGCGG----------------------------------------------------------------------
#=GR NC_035928.1_69203-69574           PP ............................................................444444489.......................................******************9865......................................................................
FXLY01000002.1_1241670-1242170            -------------------------------------------------------------------GU---------------------------------------UCAACGAUUCUCAAAUGUAUGGGUU---AUGUAUGUG------UCAGUAUUUGUAAUUGUAAUUUAUUUUUAUGGUACUAAUCACGUACGAA
#=GR FXLY01000002.1_1241670-1242170    PP ...................................................................**.......................................*************************...999999977......57888999*****************************************
PPOD03000265.1_83223-83542                -------------------------------------------------------------------GC---------------------------------------CCAUUGAUUCUCAAAUGUGCUGGAG--GAAAGUGGCU------UGUGUGACUGUUUUGGGGCGGAGG-------------------------
#=GR PPOD03000265.1_83223-83542        PP ...................................................................9*.......................................******************9996666..4666666655......47788999999********99999.........................
NC_050728.1_880849-880421                 -------------------------------------------------------------------GA---------------------------------------CCAAUGAUUCUCAAACGUGCUU----------------------------------------------------------------------
#=GR NC_050728.1_880849-880421         PP ...................................................................**.......................................*******************974......................................................................
JAJLTM010000028.1_110477-110710           -------------------------------------------------------------------AA---------------------------------------CCAUUGAUCCUCAAAUGUACCGGUU--GAUUAAAGUG-------------------------------------------------------
#=GR JAJLTM010000028.1_110477-110710   PP ...................................................................**.......................................*********************8888..3333333322.......................................................
BTGD01000013.1_405618-405223              -------------------------------------------------------------------GC---------------------------------------UCAACGAUUCUCAAAUGUAUGGGUUG-UUGGGAA----------GUGUCGAAUACGACUCAUGCU---------------------------
#=GR BTGD01000013.1_405618-405223      PP ...................................................................89.......................................********************988883.2222222..........233344444444444444444...........................
JANIWX010000061.1_18636-18974             -------------------------------------------------------------------GA---------------------------------------GCAAUGAUUCUCAAAUGUGCGGUG--------------------------------------------------------------------
#=GR JANIWX010000061.1_18636-18974     PP ...................................................................**.......................................*******************97543....................................................................
JAXQGP010000248.1_3450-3833               -------------------------------------------------------------------AU---------------------------------------UCAACGAUCCUCAAAUGUAUGGGUA--AUUAUAUG---------UAUACGUGUAUACGUAUUUAUUCAAAACGAGUCACAUUCCUUUGCAAU
#=GR JAXQGP010000248.1_3450-3833       PP ...................................................................**.......................................********************98887..33333333.........3458899999***********************************999
JABBEO010000006.1_403440-403221           -------------------------------------------------------------------AA---------------------------------------CCAUUGAUCCUCAAAUGUUCAAUAA-------------------------------------------------------------------
#=GR JABBEO010000006.1_403440-403221   PP ...................................................................**.......................................******************9985433...................................................................
PPOP03000044.1_79907-80124                -------------------------------------------------------------------UC---------------------------------------CCAAUGAUCCUCAAAUGUACGU----------------------------------------------------------------------
#=GR PPOP03000044.1_79907-80124        PP ...................................................................9*.......................................******************9874......................................................................
JAKTTC010000022.1_46640-46967             -------------------------------------------------------------------GU---------------------------------------UCAAUGAUCCUCAAAUGUAUACAUU---AACCAUUGAGGGAAG-------------------------------------------------
#=GR JAKTTC010000022.1_46640-46967     PP ...................................................................**.......................................*********************9999...777775544544433.................................................
NW_024545238.1_597715-598169              -------------------------------------------------------------------GU---------------------------------------UCAUCGAUCCUCAAAUGUAUGGGUA---AUGUAUGUG------UCUGUAUUUUUAAUUGUAACUUUCUAAAUACUGAACACGUACGGUUUCG
#=GR NW_024545238.1_597715-598169      PP ...................................................................**.......................................*************************...999999977......577889999****************************************
JAJLXW010000569.1_18059-17722             ACAAUCAUGCUGAAAACA----------------------AAAGGAAAGAUGCAAAGUUUUCUAUUUCC---------------------------------------CCAAUGAUUCUCAAACGUACCCGAU---AGACGCAUC-------AAAAUUGAAUACUAUACCA-----------------------------
#=GR JAJLXW010000569.1_18059-17722     PP 556666777777777777......................77777777777777777777777777788.......................................********************98887...544444433.......3455566666777777776.............................
NC_018944.1_98812-99155                   GUUAUGUUUU--------------------------------------UGAUUAGAAUAUAAGUAAUUA---------------------------------------CUAUUGACCCUCAAAUGUACUGGUU---UGAAAUUCA-----U-------------------------------------------------
#=GR NC_018944.1_98812-99155           PP 5556666666......................................666666666666666666677.......................................*********************9999...555554422.....1.................................................
PPOM03000382.1_313958-313618              -------------------------------------------------------------------UA---------------------------------------CCAUCGACUCUCAAAUGUACUUUUG---CAUUAAUAUGC-UAC-------------------------------------------------
#=GR PPOM03000382.1_313958-313618      PP ...................................................................**.......................................********************97666...44444443322.222.................................................
JAJMBP010000008.1_102294-101839           ------------------------------------------------------------------------------------------------------------------------AAAUUACUGAAUA-------------------UUUCACAUUCAACUAUUUCAAUAAAAUGAGGGAUUAAAGAAAUACGUA
#=GR JAJMBP010000008.1_102294-101839   PP ........................................................................................................................3332222222222...................222333334455555555555555555555555555555555555555
PPHX03000005.1_195293-195067              -------------------------------------------------------------------AA---------------------------------------CCAUUGAUCCUCAAAUGUUCAUU---------------------------------------------------------------------
#=GR PPHX03000005.1_195293-195067      PP ...................................................................99.......................................******************99853.....................................................................
PPOL03000105.1_22392-22101                -------------------------------------------------------------UUCCUUUC---------------------------------------CCAAUGAUUCUCAAACGUACUCGAU---AAACCACCAU----U-UAA---------------------------------------------
#=GR PPOL03000105.1_22392-22101        PP .............................................................77777788.......................................********************98888...7666666552....3.333.............................................
JAKZLQ010000155.1_379237-378836           ---------------------------------------------------------------------CAAAUACACA-------------------AGCUUACCCUCCAUUGAUUCUCAAACGUAUUUGAU---AAACCAACA------UAUAAUAAUAAAAAGUAUUGCAGUAAAC---------------------
#=GR JAKZLQ010000155.1_379237-378836   PP .....................................................................2244444466...................6677777777*********************9999...888887777......5678889999******************.....................
OX291442.1_959062-958835                  ---------------------------------------------------------------------UG----------------------------------AAAUCAUCGAUUCUCAAAUGUGCAUUAA---CGGCAGGUCU---CC-------------------------------------------------
#=GR OX291442.1_959062-958835          PP .....................................................................33..................................444*********************9888...7777777554...42.................................................
JAFHAQ020000005.1_761367-760973           ----------------------------------------------------------AGAUUCAUUCC---------------------------------------CCAAUGAUUCUCAAACGUAUUUGAU---AAACCAACGA----A-UAAUAAAAAAAAA-----------------------------------
#=GR JAFHAQ020000005.1_761367-760973   PP ..........................................................33333333366.......................................********************97777...6666655444....4.3666777888888...................................
JAJLTL010000089.1_35968-35624             -------------------------------------------------------------CUAGAAAA---------------------------------------UCAUUGAUCCUCAAAUGUACAGUAC---UAAGAAUC--------AGAUAACUGAUUCCCAUACGAA--------------------------
#=GR JAJLTL010000089.1_35968-35624     PP .............................................................66666699.......................................********************97666...54444433........3456788899999999999888..........................
PPOH02000234.1_275334-275599              -------------------------------------------------------------------GC---------------------------------------UCAACGAUUCUCAAAUGUAUACGUU---AUAUUGGAU-----A-CGAGCC------------------------------------------
#=GR PPOH02000234.1_275334-275599      PP ...................................................................99.......................................*************************...999888877.....4.555565..........................................
JAJLXZ010000011.1_107544-107215           -------------------------------------------------------------------AA---------------------------------------CCAUUGAUUCUCAAAUGUUCACCAU----------UU-------------------------------------------------------
#=GR JAJLXZ010000011.1_107544-107215   PP ...................................................................**.......................................*********************8776..........33.......................................................
JAJLYF010000013.1_8235-8523               ----------------------------------------------------------------AACAG---------------------------------------CCAUUGACUUUCAAAUGUGCUUAGGGAAAAACUAGU--------UAGUUUCCCUAU------------------------------------
#=GR JAJLYF010000013.1_8235-8523       PP ................................................................23379.......................................********************7544411144444443........445566666666....................................
OZ188223.1_206728-207063                  -------------------------------------------------------------------AA---------------------------------------UCAAUGAUUCUCAAACGUACUCGAU---AAACCAACA------UCAAAAAAAAAAUAUUAUUAAAAAAUGUCAUU-----------------
#=GR OZ188223.1_206728-207063          PP ...................................................................99.......................................*************************...999999999......88899999999999999999999999999999.................
NC_006042.1_1544024-1544276               -------------------------------------------------------------------UA---------------------------------------CCAAUGGUCCUCAAAUGUAUAUGUU---AGAUAGA---------------------------------------------------------
#=GR NC_006042.1_1544024-1544276       PP ...................................................................8*.......................................*********************9999...7666666.........................................................
NC_050723.1_976612-976399                 -------------------------------------------------------------------AG---------------------------------------CCAUUGAUUCUCAAAUGGAAACUCC-------------------------------------------------------------------
#=GR NC_050723.1_976612-976399         PP ...................................................................99.......................................*******************986333...................................................................
JAJLYB010000087.1_20679-21100             AUGGUAUUCUAUCUGUA------------------------UGUCAUAUAUUAAUAUCGUAAGAGUAAG---------------------------------------CUAUCGAUUCUCAAAUGAGUUAGCG---AAGGUAGGU------UGAUUGUUGAAUAGAU---------------------------------
#=GR JAJLYB010000087.1_20679-21100     PP 55666666666666666........................6666666666666666666666555577.......................................******************9998888...777777777......5556677888887666.................................
PPJP03000003.1_402113-402391              -------------------------------------------------------------------UA---------------------------------------CCAAUGGUUCUCAAAUGUAUAAGUU---ACGUUAA---------------------------------------------------------
#=GR PPJP03000003.1_402113-402391      PP ...................................................................**.......................................*********************9998...5444444.........................................................
JAMSGN010000232.1_16624-16885             -------------------------------------------------------------------UUAAUGAUAUAAAAAAUAUCAUUUUUGUAUUAUUAUUUAAACCAUUGAUUCUCAAAUGUAAUCUUU---AUG-------------------------------------------------------------
#=GR JAMSGN010000232.1_16624-16885     PP ...................................................................44555666666666666777777777778888888888888*******************998777...422.............................................................
JANIWV010000002.1_1165448-1165964         -------------------------------------------------------------------UG---------------------------------------CCAUUGGUUCUCAAAUGUAUAAGUA-------------------------------------------------------------------
#=GR JANIWV010000002.1_1165448-1165964 PP ...................................................................**.......................................*******************987665...................................................................
JAKTSC010000009.1_11958-11568             UUUCUUUGU---------------------------------------UAUCUUGUUAUUAAGUCUGAG---------------------------------------CCGUCGGUCCUCAAACGGUCAA----------------------------------------------------------------------
#=GR JAKTSC010000009.1_11958-11568     PP 666666666.......................................666666666666666666699.......................................******************9875......................................................................
FYBL01000007.1_294945-294702              -------------------------------------------------------------------AA---------------------------------------UCAUUGAUUUUCUAAUGUACUCCGU---AUCUUGGUACA--AC-------------------------------------------------
#=GR FYBL01000007.1_294945-294702      PP ...................................................................**.......................................********************98888...77766664332..22.................................................
LT598485.1_937356-937197                  -------------------------------------------------------------CGAAUGAA---------------------------------------CCAUUGAUCCUCAAAUGUUCAG----------------------------------------------------------------------
#=GR LT598485.1_937356-937197          PP .............................................................66666677.......................................******************9876......................................................................
JAJLXM010000005.1_327766-327968           -------------------------------------------------------------------AG---------------------------------------CUAUUGAUCCUCAAAUGGAAA-----------------------------------------------------------------------
#=GR JAJLXM010000005.1_327766-327968   PP ...................................................................9*.......................................******************965.......................................................................
JAJLUD010000007.1_209284-209771           -------------------------------------------------------------------UA---------------------------------------CCAAUGGUUCUCAAAUGUAUAAAUU---G---------------------------------------------------------------
#=GR JAJLUD010000007.1_209284-209771   PP ...................................................................**.......................................********************98776...2...............................................................
CM000690.1_1000974-1000534                AAAGAUCAACAACAACAACGCUGAGAAGUGAAAAAAAAAGUAGAAGGAAAAAAGGAAAGGUAGGAUAAA---------------------------------------CUAUUGGUCCUCAAAUGUACUGCUC---AGA-------------------------------------------------------------
#=GR CM000690.1_1000974-1000534        PP 556666666666666666666666666666666666666666666666666666666666666666577.......................................********************87665...332.............................................................
LT598452.1_1465224-1464784                AGAGUAGGAGGAGCACAAUGAUGUGGCG-UCUUAGAAAGUCCACUUUAAAGUCAUCAUUCAGAGAAAAG---------------------------------------CCGUCGGUCCUCAAAUGGUCAAAUA---AAAAUGCCA-------UUUGAAUUAAUUUUGGAAUUUAGCUCGCAAUUUG--------------
#=GR LT598452.1_1465224-1464784        PP 7777777777777777777777777777.7777777777777777777777777777777777777778.......................................********************98777...655544422.......2344444555555555555555555555555555..............
JAKVQO010000001.1_453263-453054           -------------------------------------------------------------------UG---------------------------------------CCAUUGGUUCUCAAAUGUAUAGAUG---CUUCU-----------------------------------------------------------
#=GR JAKVQO010000001.1_453263-453054   PP ...................................................................**.......................................********************98877...43333...........................................................
PPJY03000004.1_345766-345566              -------------------------------------------------------------------AG---------------------------------------CCAUCAAUCCUCAAAUGGAAAUCAU---A---------------------------------------------------------------
#=GR PPJY03000004.1_345766-345566      PP ...................................................................**.......................................*******************986555...4...............................................................
NC_036027.1_592151-592339                 -------------------------------------------------------------------UA---------------------------------------CCAAUGGUCCUCAAAUGUAUACGUU---GAAGUAG---------------------------------------------------------
#=GR NC_036027.1_592151-592339         PP ...................................................................**.......................................*********************9999...8888877.........................................................
JAJMGS010000022.1_440193-440616           AGAGGAGAACAAAAAAUCCAGUA-----------AAUUUUGUUCUAUAGUUACCUCAUUAACAUUAACG---------------------------------------CUGUUGCUCCUCAAAUGGUCAAAUA---A---------------------------------------------------------------
#=GR JAJMGS010000022.1_440193-440616   PP 66666666666666666666666...........66666666666666666666666666666666699.......................................*******************996554...3...............................................................
JAJLUE010000014.1_109305-109786           -------------------------------------------------------------------UA---------------------------------------CUAAUGGUUCUCAAAUGUAUAAAUU---G---------------------------------------------------------------
#=GR JAJLUE010000014.1_109305-109786   PP ...................................................................**.......................................********************98776...2...............................................................
JAJMCM010000006.1_245873-246140           -------------------------------------------------------------------AG---------------------------------------CCAUCAAUCCUCAAAUGGAAACCAU---A---------------------------------------------------------------
#=GR JAJMCM010000006.1_245873-246140   PP ...................................................................**.......................................*******************987666...4...............................................................
NC_016451.1_1068599-1068868               GAUAUCUUCAUUCAUAACGACAAAACA---GUCCAAAAAUGAAGUAGCAUAUGCAUGUAUCAAAAAGAC---------------------------------------CCAUUGAUCCUCAAAUGUACACAUG---UGAAACGUUU----C-------------------------------------------------
#=GR NC_016451.1_1068599-1068868       PP 777777777777777777777777777...777777777777777777777777777777777777799.......................................*********************9999...8888888553....2.................................................
LT598482.1_460524-460983                  AGAUAUAGUUGGGUAA--------------------------ACCUCCCCAUCCACAUGCGUUGAGU--AUUUGCGGCU-------------------CAAAAAAACGCUGUUGGUCCUCAAACGGUCAAAAA---AAAUAAUAA------UAGUAUGCCAUUUGAGUUAAUUUUGGGCGUUCCAAUCGAGGUGGUAAGC
#=GR LT598482.1_460524-460983          PP 6666666666666666..........................6666655555555555555555555..5555555555...................5555555555********************98888...777777655......4666778888888888888899999999999999999999998888888
AZAH01000004.1_115555-115729              -------------------------------------------------------------------AC---------------------------------------CCAUUAAUCCUCAAAUGUGCACCGA---UGCUCAU---------------------------------------------------------
#=GR AZAH01000004.1_115555-115729      PP ...................................................................**.......................................********************97766...4333333.........................................................
LT598461.1_414354-414762                  -------------------------------------------------------------------AG---------------------------------------CCGUCGGCCCUCAAACGGUCAACUA---UAAAGAG---------------------------------------------------------
#=GR LT598461.1_414354-414762          PP ...................................................................**.......................................********************98777...5554444.........................................................
NC_016525.1_735127-734803                 -------------------------------------------------------------------AA---------------------------------------CUAUUGAUCAUCAAAUGUACCGGUU---GUUU------------ACGCAGUUUUCCAAUUAUACCU--------------------------
#=GR NC_016525.1_735127-734803         PP ...................................................................**.......................................********************98888...3222............3333444568999999******..........................
JAJLTH010000026.1_90528-90186             -------------------------------------------------------------------AA---------------------------------------CCAUUGAUCAUCAAAUGUGCUGGUU---GUUUACGU--------AGUUUUCUCAUACUUUGA------------------------------
#=GR JAJLTH010000026.1_90528-90186     PP ...................................................................99.......................................********************98888...44444443........333458999999999**9..............................
NC_030896.1_470551-470398                 -------------------------------------------------------------------GC---------------------------------------CCAAUGACCCUCAAACGUGCUAGAG---AUUAAUA---------------------------------------------------------
#=GR NC_030896.1_470551-470398         PP ...................................................................9*.......................................********************96665...3222222.........................................................
JAJMCG010000115.1_17500-17250             -------------------------------------------------------------------GU---------------------------------------UCAAUGGUUCCCAAAUGCAAACAUU---UGUGAUAUU------UUAAAAAAUUCUG------------------------------------
#=GR JAJMCG010000115.1_17500-17250     PP ...................................................................55.......................................6*********888855555776666...555554444......3344444444444....................................
LT598463.1_763619-763425                  C--------------------------------------------------------AGAGACAACGAA---------------------------------------CCAUUGACCCUCAAAGGGAUUCCUU---AGUUUGC---------------------------------------------------------
#=GR LT598463.1_763619-763425          PP 5........................................................555555555599.......................................**********999999999998887...5444444.........................................................
#=GC SS_cons                              ------------------------------------------------------------------->>--------------------------------------->>>)))))))<<<<<<<<<<<<<<<---<<<<<<<<<-------<<<<<<<-----------------------------------------
#=GC RF                                   ...................................................................aa.......................................cCAuUGaUuCUCAAAUGuguagguu...aaauaaguu......u................................................

NC_001137.3_66801-67627                   --------------------------------------------------------------------------------------------------------------------------------------------------------------------------------------------------------
#=GR NC_001137.3_66801-67627           PP ........................................................................................................................................................................................................
LT986468.1_66916-67754                    --------------------------------------------------------------------------------------------------------------------------------------------------------------------------------------------------------
#=GR LT986468.1_66916-67754            PP ........................................................................................................................................................................................................
BAABWA010000001.1_702111-702632           --------------------------------------------------------------------------------------------------------------------------------------------------------------------------------------------------------
#=GR BAABWA010000001.1_702111-702632   PP ........................................................................................................................................................................................................
UEGL01000008.1_873189-873710              --------------------------------------------------------------------------------------------------------------------------------------------------------------------------------------------------------
#=GR UEGL01000008.1_873189-873710      PP ........................................................................................................................................................................................................
CP006022.1_705506-705960                  --------------------------------------------------------------------------------------------------------------------------------------------------------------------------------------------------------
#=GR CP006022.1_705506-705960          PP ........................................................................................................................................................................................................
JANIWU010000362.1_482-159                 --------------------------------------------------------------------------------------------------------------------------------------------------------------------------------------------------------
#=GR JANIWU010000362.1_482-159         PP ........................................................................................................................................................................................................
PPOK02000001.1_17265-17849                --------------------------------------------------------------------------------------------------------------------------------------------------------------------------------------------------------
#=GR PPOK02000001.1_17265-17849        PP ........................................................................................................................................................................................................
JAKTPZ010000071.1_18896-18469             --------------------------------------------------------------------------------------------------------------------------------------------------------------------------------------------------------
#=GR JAKTPZ010000071.1_18896-18469     PP ........................................................................................................................................................................................................
PPOJ03000033.1_60020-59643                --------------------------------------------------------------------------------------------------------------------------------------------------------------------------------------------------------
#=GR PPOJ03000033.1_60020-59643        PP ........................................................................................................................................................................................................
JBBLNR010000004.1_608066-607795           --------------------------------------------------------------------------------------------------------------------------------------------------------------------------------------------------------
#=GR JBBLNR010000004.1_608066-607795   PP ........................................................................................................................................................................................................
JAJLXS010000069.1_3778-4328               UUCGAA--------------------------------------------------------------------------------------------------------------------------------------------------------------------------------------------------
#=GR JAJLXS010000069.1_3778-4328       PP ******..................................................................................................................................................................................................
NC_035928.1_69203-69574                   --------------------------------------------------------------------------------------------------------------------------------------------------------------------------------------------------------
#=GR NC_035928.1_69203-69574           PP ........................................................................................................................................................................................................
FXLY01000002.1_1241670-1242170            UUCGAAACGAGUCACAUUCUUAUUGU------------------------------------------------------------------------------------------------------------------------------------------------------------------------------
#=GR FXLY01000002.1_1241670-1242170    PP **************************..............................................................................................................................................................................
PPOD03000265.1_83223-83542                --------------------------------------------------------------------------------------------------------------------------------------------------------------------------------------------------------
#=GR PPOD03000265.1_83223-83542        PP ........................................................................................................................................................................................................
NC_050728.1_880849-880421                 --------------------------------------------------------------------------------------------------------------------------------------------------------------------------------------------------------
#=GR NC_050728.1_880849-880421         PP ........................................................................................................................................................................................................
JAJLTM010000028.1_110477-110710           --------------------------------------------------------------------------------------------------------------------------------------------------------------------------------------------------------
#=GR JAJLTM010000028.1_110477-110710   PP ........................................................................................................................................................................................................
BTGD01000013.1_405618-405223              --------------------------------------------------------------------------------------------------------------------------------------------------------------------------------------------------------
#=GR BTGD01000013.1_405618-405223      PP ........................................................................................................................................................................................................
JANIWX010000061.1_18636-18974             --------------------------------------------------------------------------------------------------------------------------------------------------------------------------------------------------------
#=GR JANIWX010000061.1_18636-18974     PP ........................................................................................................................................................................................................
JAXQGP010000248.1_3450-3833               GAUG----------------------------------------------------------------------------------------------------------------------------------------------------------------------------------------------------
#=GR JAXQGP010000248.1_3450-3833       PP 7777....................................................................................................................................................................................................
JABBEO010000006.1_403440-403221           --------------------------------------------------------------------------------------------------------------------------------------------------------------------------------------------------------
#=GR JABBEO010000006.1_403440-403221   PP ........................................................................................................................................................................................................
PPOP03000044.1_79907-80124                --------------------------------------------------------------------------------------------------------------------------------------------------------------------------------------------------------
#=GR PPOP03000044.1_79907-80124        PP ........................................................................................................................................................................................................
JAKTTC010000022.1_46640-46967             --------------------------------------------------------------------------------------------------------------------------------------------------------------------------------------------------------
#=GR JAKTTC010000022.1_46640-46967     PP ........................................................................................................................................................................................................
NW_024545238.1_597715-598169              AAACGAAUCACAUUCUUCU-------------------------------------------------------------------------------------------------------------------------------------------------------------------------------------
#=GR NW_024545238.1_597715-598169      PP *******************.....................................................................................................................................................................................
JAJLXW010000569.1_18059-17722             --------------------------------------------------------------------------------------------------------------------------------------------------------------------------------------------------------
#=GR JAJLXW010000569.1_18059-17722     PP ........................................................................................................................................................................................................
NC_018944.1_98812-99155                   --------------------------------------------------------------------------------------------------------------------------------------------------------------------------------------------------------
#=GR NC_018944.1_98812-99155           PP ........................................................................................................................................................................................................
PPOM03000382.1_313958-313618              --------------------------------------------------------------------------------------------------------------------------------------------------------------------------------------------------------
#=GR PPOM03000382.1_313958-313618      PP ........................................................................................................................................................................................................
JAJMBP010000008.1_102294-101839           GAAAUUCAACGUAGAUUCACAGGUAUUUCCCAUACCUUGUAGUACAUUCUUGCCAGUUACCUGUACCAUUCUGAUUCUUUCAGUACACUUCUAGACUUUCUCUUCUCAGGCUCAUGAGCAGGUGAAAAUUCUACGCAUAGUAGAAAAUCUCGACACAUAACAAGUACCCGAAAAGGAAACUGGGAUAUCAUGCCGAGUAU
#=GR JAJMBP010000008.1_102294-101839   PP 55555555555555555555555555555555555555555555555555555555555555555555555555555555555555555555555555555555555555555555555555555555555555555555555555555555555555555555555555555555555555555555555555555555
PPHX03000005.1_195293-195067              --------------------------------------------------------------------------------------------------------------------------------------------------------------------------------------------------------
#=GR PPHX03000005.1_195293-195067      PP ........................................................................................................................................................................................................
PPOL03000105.1_22392-22101                --------------------------------------------------------------------------------------------------------------------------------------------------------------------------------------------------------
#=GR PPOL03000105.1_22392-22101        PP ........................................................................................................................................................................................................
JAKZLQ010000155.1_379237-378836           --------------------------------------------------------------------------------------------------------------------------------------------------------------------------------------------------------
#=GR JAKZLQ010000155.1_379237-378836   PP ........................................................................................................................................................................................................
OX291442.1_959062-958835                  --------------------------------------------------------------------------------------------------------------------------------------------------------------------------------------------------------
#=GR OX291442.1_959062-958835          PP ........................................................................................................................................................................................................
JAFHAQ020000005.1_761367-760973           --------------------------------------------------------------------------------------------------------------------------------------------------------------------------------------------------------
#=GR JAFHAQ020000005.1_761367-760973   PP ........................................................................................................................................................................................................
JAJLTL010000089.1_35968-35624             --------------------------------------------------------------------------------------------------------------------------------------------------------------------------------------------------------
#=GR JAJLTL010000089.1_35968-35624     PP ........................................................................................................................................................................................................
PPOH02000234.1_275334-275599              --------------------------------------------------------------------------------------------------------------------------------------------------------------------------------------------------------
#=GR PPOH02000234.1_275334-275599      PP ........................................................................................................................................................................................................
JAJLXZ010000011.1_107544-107215           --------------------------------------------------------------------------------------------------------------------------------------------------------------------------------------------------------
#=GR JAJLXZ010000011.1_107544-107215   PP ........................................................................................................................................................................................................
JAJLYF010000013.1_8235-8523               --------------------------------------------------------------------------------------------------------------------------------------------------------------------------------------------------------
#=GR JAJLYF010000013.1_8235-8523       PP ........................................................................................................................................................................................................
OZ188223.1_206728-207063                  --------------------------------------------------------------------------------------------------------------------------------------------------------------------------------------------------------
#=GR OZ188223.1_206728-207063          PP ........................................................................................................................................................................................................
NC_006042.1_1544024-1544276               --------------------------------------------------------------------------------------------------------------------------------------------------------------------------------------------------------
#=GR NC_006042.1_1544024-1544276       PP ........................................................................................................................................................................................................
NC_050723.1_976612-976399                 --------------------------------------------------------------------------------------------------------------------------------------------------------------------------------------------------------
#=GR NC_050723.1_976612-976399         PP ........................................................................................................................................................................................................
JAJLYB010000087.1_20679-21100             --------------------------------------------------------------------------------------------------------------------------------------------------------------------------------------------------------
#=GR JAJLYB010000087.1_20679-21100     PP ........................................................................................................................................................................................................
PPJP03000003.1_402113-402391              --------------------------------------------------------------------------------------------------------------------------------------------------------------------------------------------------------
#=GR PPJP03000003.1_402113-402391      PP ........................................................................................................................................................................................................
JAMSGN010000232.1_16624-16885             --------------------------------------------------------------------------------------------------------------------------------------------------------------------------------------------------------
#=GR JAMSGN010000232.1_16624-16885     PP ........................................................................................................................................................................................................
JANIWV010000002.1_1165448-1165964         --------------------------------------------------------------------------------------------------------------------------------------------------------------------------------------------------------
#=GR JANIWV010000002.1_1165448-1165964 PP ........................................................................................................................................................................................................
JAKTSC010000009.1_11958-11568             --------------------------------------------------------------------------------------------------------------------------------------------------------------------------------------------------------
#=GR JAKTSC010000009.1_11958-11568     PP ........................................................................................................................................................................................................
FYBL01000007.1_294945-294702              --------------------------------------------------------------------------------------------------------------------------------------------------------------------------------------------------------
#=GR FYBL01000007.1_294945-294702      PP ........................................................................................................................................................................................................
LT598485.1_937356-937197                  --------------------------------------------------------------------------------------------------------------------------------------------------------------------------------------------------------
#=GR LT598485.1_937356-937197          PP ........................................................................................................................................................................................................
JAJLXM010000005.1_327766-327968           --------------------------------------------------------------------------------------------------------------------------------------------------------------------------------------------------------
#=GR JAJLXM010000005.1_327766-327968   PP ........................................................................................................................................................................................................
JAJLUD010000007.1_209284-209771           --------------------------------------------------------------------------------------------------------------------------------------------------------------------------------------------------------
#=GR JAJLUD010000007.1_209284-209771   PP ........................................................................................................................................................................................................
CM000690.1_1000974-1000534                --------------------------------------------------------------------------------------------------------------------------------------------------------------------------------------------------------
#=GR CM000690.1_1000974-1000534        PP ........................................................................................................................................................................................................
LT598452.1_1465224-1464784                --------------------------------------------------------------------------------------------------------------------------------------------------------------------------------------------------------
#=GR LT598452.1_1465224-1464784        PP ........................................................................................................................................................................................................
JAKVQO010000001.1_453263-453054           --------------------------------------------------------------------------------------------------------------------------------------------------------------------------------------------------------
#=GR JAKVQO010000001.1_453263-453054   PP ........................................................................................................................................................................................................
PPJY03000004.1_345766-345566              --------------------------------------------------------------------------------------------------------------------------------------------------------------------------------------------------------
#=GR PPJY03000004.1_345766-345566      PP ........................................................................................................................................................................................................
NC_036027.1_592151-592339                 --------------------------------------------------------------------------------------------------------------------------------------------------------------------------------------------------------
#=GR NC_036027.1_592151-592339         PP ........................................................................................................................................................................................................
JAJMGS010000022.1_440193-440616           --------------------------------------------------------------------------------------------------------------------------------------------------------------------------------------------------------
#=GR JAJMGS010000022.1_440193-440616   PP ........................................................................................................................................................................................................
JAJLUE010000014.1_109305-109786           --------------------------------------------------------------------------------------------------------------------------------------------------------------------------------------------------------
#=GR JAJLUE010000014.1_109305-109786   PP ........................................................................................................................................................................................................
JAJMCM010000006.1_245873-246140           --------------------------------------------------------------------------------------------------------------------------------------------------------------------------------------------------------
#=GR JAJMCM010000006.1_245873-246140   PP ........................................................................................................................................................................................................
NC_016451.1_1068599-1068868               --------------------------------------------------------------------------------------------------------------------------------------------------------------------------------------------------------
#=GR NC_016451.1_1068599-1068868       PP ........................................................................................................................................................................................................
LT598482.1_460524-460983                  GACUCGAAGCAGUUC-----------------------------------------------------------------------------------------------------------------------------------------------------------------------------------------
#=GR LT598482.1_460524-460983          PP 888888888888888.........................................................................................................................................................................................
AZAH01000004.1_115555-115729              --------------------------------------------------------------------------------------------------------------------------------------------------------------------------------------------------------
#=GR AZAH01000004.1_115555-115729      PP ........................................................................................................................................................................................................
LT598461.1_414354-414762                  --------------------------------------------------------------------------------------------------------------------------------------------------------------------------------------------------------
#=GR LT598461.1_414354-414762          PP ........................................................................................................................................................................................................
NC_016525.1_735127-734803                 --------------------------------------------------------------------------------------------------------------------------------------------------------------------------------------------------------
#=GR NC_016525.1_735127-734803         PP ........................................................................................................................................................................................................
JAJLTH010000026.1_90528-90186             --------------------------------------------------------------------------------------------------------------------------------------------------------------------------------------------------------
#=GR JAJLTH010000026.1_90528-90186     PP ........................................................................................................................................................................................................
NC_030896.1_470551-470398                 --------------------------------------------------------------------------------------------------------------------------------------------------------------------------------------------------------
#=GR NC_030896.1_470551-470398         PP ........................................................................................................................................................................................................
JAJMCG010000115.1_17500-17250             --------------------------------------------------------------------------------------------------------------------------------------------------------------------------------------------------------
#=GR JAJMCG010000115.1_17500-17250     PP ........................................................................................................................................................................................................
LT598463.1_763619-763425                  --------------------------------------------------------------------------------------------------------------------------------------------------------------------------------------------------------
#=GR LT598463.1_763619-763425          PP ........................................................................................................................................................................................................
#=GC SS_cons                              --------------------------------------------------------------------------------------------------------------------------------------------------------------------------------------------------------
#=GC RF                                   ........................................................................................................................................................................................................

NC_001137.3_66801-67627                   ------------------------------------------------------------------------------------------------------------------------------GUGUGAGAG---UUGAAAUAUCCU-UG------------------------------------------AAUAA
#=GR NC_001137.3_66801-67627           PP ..............................................................................................................................999988655...************.98..........................................87777
LT986468.1_66916-67754                    ------------------------------------------------------------------------------------------------------------------------------UUGUGAGAG---UUAAAAUAUCCU-UG------------------------------------------AAUAA
#=GR LT986468.1_66916-67754            PP ..............................................................................................................................999988655...999999999999.99..........................................99999
BAABWA010000001.1_702111-702632           ------------------------------------------------------------------------------------------------------------------------------------------UUAAAUG-------C------------------------------------------AAAUG
#=GR BAABWA010000001.1_702111-702632   PP ..........................................................................................................................................2333333.......3..........................................66666
UEGL01000008.1_873189-873710              ------------------------------------------------------------------------------------------------------------------------------------------UUAAAUG-------C------------------------------------------AAAUG
#=GR UEGL01000008.1_873189-873710      PP ..........................................................................................................................................2333333.......3..........................................66666
CP006022.1_705506-705960                  ---------------------------------------------------------------------------------------------------------------------------------------------------------GUUU---------------------------------UGCGU-----
#=GR CP006022.1_705506-705960          PP .........................................................................................................................................................3444.................................43333.....
JANIWU010000362.1_482-159                 -----------------------------------------------------------------------------------------------------------------------------GGUCUGAGAG---UUAGAAAUCCUU--G------------------------------------------AAUAA
#=GR JANIWU010000362.1_482-159         PP .............................................................................................................................9999988664...444444444444..4..........................................55555
PPOK02000001.1_17265-17849                -----------------------------------------------------------------------------------------------------------------------------------UCGGC-CAUGCACUAACAU-C-------------------------------------------UUACA
#=GR PPOK02000001.1_17265-17849        PP ...................................................................................................................................44347.8999999999988.3...........................................33333
JAKTPZ010000071.1_18896-18469             -------------------------------------------------------------------------------------------UGAGGUGUACUCUCUCUUUUUUUGGGGGUGAUAAAAACCGGAU---UUUAAAAUAAAAU--------------------------------------------------
#=GR JAKTPZ010000071.1_18896-18469     PP ...........................................................................................***********************99876655555544444332...2333333333333..................................................
PPOJ03000033.1_60020-59643                -----------------------------------------------------------------------------------------------------------------------------------GGG-GGAAUGAAAGAAAAA--A------------------------------------------AUUAA
#=GR PPOJ03000033.1_60020-59643        PP ...................................................................................................................................433.345555555555554..3..........................................33443
JBBLNR010000004.1_608066-607795           --------------------------------------------------------------------------------------------------------------------------------------------------------------------------------------------------G-----
#=GR JBBLNR010000004.1_608066-607795   PP ..................................................................................................................................................................................................3.....
JAJLXS010000069.1_3778-4328               --------------------------------------------------------------------------------ACGAGUCACAUUCUUCUUACUGAUGUAUAAGAAAAUACAGAUAUAAAAAGAAAG-----------------------------------------------------------------G
#=GR JAJLXS010000069.1_3778-4328       PP ................................................................................*********************998877777666666555443322222222222.................................................................2
NC_035928.1_69203-69574                   ---------------------------------------------------------------------------------------------------------------------------------------------------------UGUGCCAC--------------------------GCGGGGAC-----
#=GR NC_035928.1_69203-69574           PP .........................................................................................................................................................45567777..........................77887776.....
FXLY01000002.1_1241670-1242170            -----------------------------------------------------------UGCUGUAAAAGAAAAUACAGAUCUAGAAAGAAAGGGAAAACCGGAAUCACAAAUCGAAAUGAUUAUGAUUUGUAU------------------------------------------------------------------
#=GR FXLY01000002.1_1241670-1242170    PP ...........................................................*99999999999999999988877777777777777777777766666666666666666666666555554443..................................................................
PPOD03000265.1_83223-83542                ---------------------------------------------------------------------------------------------------------------UAAGUAUAAAGUAGGGGGAAAGA---UAAAGAGAAAUAU--G------------------------------------------AAUAG
#=GR PPOD03000265.1_83223-83542        PP ...............................................................................................................88888888887777655444322...1222222222222..1..........................................22221
NC_050728.1_880849-880421                 ---------------------------------------------------------------------------------------------------------------------------------------------------------A----------------------------------------A-----
#=GR NC_050728.1_880849-880421         PP .........................................................................................................................................................4........................................5.....
JAJLTM010000028.1_110477-110710           --------------------------------------------------------------------------------------------------------------------------------------------------------U------------------------------------------AAAUG
#=GR JAJLTM010000028.1_110477-110710   PP ........................................................................................................................................................3..........................................66666
BTGD01000013.1_405618-405223              -----------------------------------------------------------------------------------------------------------------GUGAGAGGGAGGAUAACUCCC------------------------------------------------------------------
#=GR BTGD01000013.1_405618-405223      PP .................................................................................................................444444333333333333333..................................................................
JANIWX010000061.1_18636-18974             ---------------------------------------------------------------------------------------------------------------------------------------------------------UGCGACG----------------------------CAGGAAC-----
#=GR JANIWX010000061.1_18636-18974     PP .........................................................................................................................................................3444455............................5555443.....
JAXQGP010000248.1_3450-3833               ----------------------------------------------------------------------------------CAAUAAUUUUUAUAUGAAGGAACGGGAAAACCAGAUACAGAAAUAUAAUUCU------------------------------------------------------------------
#=GR JAXQGP010000248.1_3450-3833       PP ..................................................................................7777777777766666666666666665555555555444444444444443..................................................................
JABBEO010000006.1_403440-403221           --------------------------------------------------------------------------------------------------------------------------------------------------------------------------------------------------A-----
#=GR JABBEO010000006.1_403440-403221   PP ..................................................................................................................................................................................................3.....
PPOP03000044.1_79907-80124                ---------------------------------------------------------------------------------------------------------------------------------------------------------UA--------------------------------------AA-----
#=GR PPOP03000044.1_79907-80124        PP .........................................................................................................................................................33......................................34.....
JAKTTC010000022.1_46640-46967             ---------------------------------------------------------------------------------------------------------------------------------------UUUUAGAAAAAAAAA--U------------------------------------------CAAG-
#=GR JAKTTC010000022.1_46640-46967     PP .......................................................................................................................................223333333322222..1..........................................1111.
NW_024545238.1_597715-598169              -------------------------------------------------------------------UGUUGUUGUUGUUAUAUAAUAACGACGUAAAUUCAAAAGAAAGGGAAACCCAGGAAAACAAAUCUAU------------------------------------------------------------------
#=GR NW_024545238.1_597715-598169      PP ...................................................................*******999887777777777666655555444444444444444444433333333333333333..................................................................
JAJLXW010000569.1_18059-17722             -------------------------------------------------------------------------------------------------------------------GCAUAAAAAUGAUUUUUUU------------------------------------------------------------------
#=GR JAJLXW010000569.1_18059-17722     PP ...................................................................................................................6665555555554443322..................................................................
NC_018944.1_98812-99155                   ------------------------------------------------------------------------------------------------------------------------------------------A-------------------------------------------------------------
#=GR NC_018944.1_98812-99155           PP ..........................................................................................................................................1.............................................................
PPOM03000382.1_313958-313618              ---------------------------------------------------------------------------------------------------------------------------------------U-AUUGCAAAC------------------------------------------------------
#=GR PPOM03000382.1_313958-313618      PP .......................................................................................................................................2.233333333......................................................
JAJMBP010000008.1_102294-101839           AAGUAGGAGGAACCGAUAGGCGUAGUAUUACUACGGUUUCUGCUACUUCCGCCUGAUUUUCAAUGCCGACGAAAUUUGCCAUUUCUGAUCUAACAUUAAAUCAUACUUCACAGAUGCAGCACAAAUACGAAGUG------------------------------------------------------------------
#=GR JAJMBP010000008.1_102294-101839   PP 55555555555555555555555555555555555555555555555555555555555555555555555555555555555555555555555555555555555555555555555555555555555555..................................................................
PPHX03000005.1_195293-195067              ---------------------------------------------------------------------------------------------------------------------------------------------------------G---------------------------------------AA-----
#=GR PPHX03000005.1_195293-195067      PP .........................................................................................................................................................3.......................................34.....
PPOL03000105.1_22392-22101                -----------------------------------------------------------------------------------------------------------------------------------UAUG---UAUACAAAAUGU--G------------------------------------------AUAAU
#=GR PPOL03000105.1_22392-22101        PP ...................................................................................................................................3323...222222333444..3..........................................44444
JAKZLQ010000155.1_379237-378836           -----------------------------------------------------------------------------------------------------------AAAUGAAGAAAUAAUGCAAAAGAACAA-----CAUAAUAAAAUUAG------------------------------------------AAUAA
#=GR JAKZLQ010000155.1_379237-378836   PP ...........................................................................................................****99999999999888877665532.....22222222222233..........................................44444
OX291442.1_959062-958835                  ---------------------------------------------------------------------------------------------------------------------------------------------------------GUG------------------------------------AAG----A
#=GR OX291442.1_959062-958835          PP .........................................................................................................................................................222....................................222....1
JAFHAQ020000005.1_761367-760973           -------------------------------------------------------------------------------------------------------------------------UGAAGAAAUAAUG-C-AAAAGAACAACAU-UA------------------------------------------AAGAU
#=GR JAFHAQ020000005.1_761367-760973   PP .........................................................................................................................8777777777763.4.5555555556665.33..........................................44444
JAJLTL010000089.1_35968-35624             ----------------------------------------------------------------------------------------------------------------UGUAAAAAUUAAAAAUAAAUUA---UUUUAAUUAUAA---------------------------------------------------
#=GR JAJLTL010000089.1_35968-35624     PP ................................................................................................................8877776655444333333221...122222222222...................................................
PPOH02000234.1_275334-275599              -------------------------------------------------------------------------------------------------------------------------------ACGUGAA---AAAAAAAAAAAAU-AA------------------------------------------UAAU-
#=GR PPOH02000234.1_275334-275599      PP ...............................................................................................................................5544322...2222222222222.11..........................................2222.
JAJLXZ010000011.1_107544-107215           -------------------------------------------------------------------------------------------------------------------------------------------UGAAAAAUCGA--G-----------------------------------------------
#=GR JAJLXZ010000011.1_107544-107215   PP ...........................................................................................................................................34444444444..3...............................................
JAJLYF010000013.1_8235-8523               --------------------------------------------------------------------------------------------------------------------------UUUUCUUUACGA---UACGGAAUAUUAU-U-------------------------------------------UUUUU
#=GR JAJLYF010000013.1_8235-8523       PP ..........................................................................................................................666666665533...3444444444444.2...........................................11111
OZ188223.1_206728-207063                  -------------------------------------------------------------------------------------------------------AAUAUAAUGAUUUUAUAACCGCAAAAAUAUC---AAUGGAAUAAUAU--U------------------------------------------AAUUU
#=GR OZ188223.1_206728-207063          PP .......................................................................................................9999999999999999999999888887654...5888888888888..6..........................................88888
NC_006042.1_1544024-1544276               -----------------------------------------------------------------------------------------------------------------------------------------------UUAAUAU-C------------------------------------------------
#=GR NC_006042.1_1544024-1544276       PP ...............................................................................................................................................3334333.2................................................
NC_050723.1_976612-976399                 --------------------------------------------------------------------------------------------------------------------------------------------------------------------------------------------------------
#=GR NC_050723.1_976612-976399         PP ........................................................................................................................................................................................................
JAJLYB010000087.1_20679-21100             ----------------------------------------------------------------------------------------------------------------------AAAAAAAUUUAAAGUUG---AAAAAAUAAAGA-UA------------------------------------------AAAGA
#=GR JAJLYB010000087.1_20679-21100     PP ......................................................................................................................66666666655554332...222222222222.23..........................................34444
PPJP03000003.1_402113-402391              --------------------------------------------------------------------------------------------------------------------------------------------------------------------------------------------------------
#=GR PPJP03000003.1_402113-402391      PP ........................................................................................................................................................................................................
JAMSGN010000232.1_16624-16885             --------------------------------------------------------------------------------------------------------------------------------------------------------------------------------------------------------
#=GR JAMSGN010000232.1_16624-16885     PP ........................................................................................................................................................................................................
JANIWV010000002.1_1165448-1165964         ---------------------------------------------------------------------------------------------------------------------------------------------------------GCUCCGU----------------------------GACGGGG-----
#=GR JANIWV010000002.1_1165448-1165964 PP .........................................................................................................................................................6677778............................8888877.....
JAKTSC010000009.1_11958-11568             ---------------------------------------------------------------------------------------------------------------------------------------------------------CACCGCGGGA----------------------GCGGUGUGAA-----
#=GR JAKTSC010000009.1_11958-11568     PP .........................................................................................................................................................3445556666......................6666655544.....
FYBL01000007.1_294945-294702              ---------------------------------------------------------------------------------------------------------------------------------------UCAUUG-----------------------------------------------------------
#=GR FYBL01000007.1_294945-294702      PP .......................................................................................................................................112333...........................................................
LT598485.1_937356-937197                  ---------------------------------------------------------------------------------------------------------------------------------------------------------A----------------------------------------U-----
#=GR LT598485.1_937356-937197          PP .........................................................................................................................................................4........................................5.....
JAJLXM010000005.1_327766-327968           ---------------------------------------------------------------------------------------------------------------------------------------------------------C---------------------------------------CU-----
#=GR JAJLXM010000005.1_327766-327968   PP .........................................................................................................................................................5.......................................77.....
JAJLUD010000007.1_209284-209771           ---------------------------------------------------------------------------------------------------------------------------------------------------------CGAA---------------------------------AAAUU-----
#=GR JAJLUD010000007.1_209284-209771   PP .........................................................................................................................................................1111.................................11222.....
CM000690.1_1000974-1000534                --------------------------------------------------------------------------------------------------------------------------------------------------------------------------------------------------------
#=GR CM000690.1_1000974-1000534        PP ........................................................................................................................................................................................................
LT598452.1_1465224-1464784                ----------------------------------------------------------------------------------------------------UCAUUGAAACGAGGAAAGAUGCAGCAACGGACAC------------------------------------------------------------------
#=GR LT598452.1_1465224-1464784        PP ....................................................................................................5555555555555555555555555555555555..................................................................
JAKVQO010000001.1_453263-453054           ---------------------------------------------------------------------------------------------------------------------------------------------------------GAGGAUCGGCGCAGGCCUAGAGUACAACGCCUCAACUCUCAG-----
#=GR JAKVQO010000001.1_453263-453054   PP .........................................................................................................................................................333444444444444444444444444444444333333333.....
PPJY03000004.1_345766-345566              ---------------------------------------------------------------------------------------------------------------------------------------------------------AC--------------------------------------CC-----
#=GR PPJY03000004.1_345766-345566      PP .........................................................................................................................................................45......................................66.....
NC_036027.1_592151-592339                 ----------------------------------------------------------------------------------------------------------------------------------------------AAAAUUGU-G------------------------------------------------
#=GR NC_036027.1_592151-592339         PP ..............................................................................................................................................55555555.3................................................
JAJMGS010000022.1_440193-440616           --------------------------------------------------------------------------------------------------------------------------------------------------------------------------------------------------------
#=GR JAJMGS010000022.1_440193-440616   PP ........................................................................................................................................................................................................
JAJLUE010000014.1_109305-109786           --------------------------------------------------------------------------------------------------------------------------------------------------------------------------------------------------A-----
#=GR JAJLUE010000014.1_109305-109786   PP ..................................................................................................................................................................................................2.....
JAJMCM010000006.1_245873-246140           ---------------------------------------------------------------------------------------------------------------------------------------------------------AC--------------------------------------CC-----
#=GR JAJMCM010000006.1_245873-246140   PP .........................................................................................................................................................45......................................66.....
NC_016451.1_1068599-1068868               --------------------------------------------------------------------------------------------------------------------------------------------GAAGGUGCAC---------------------------------------------GUUAC
#=GR NC_016451.1_1068599-1068868       PP ............................................................................................................................................2222222222.............................................22222
LT598482.1_460524-460983                  -----------------------------------------------------------------------GACUGCUCUAGUAAAAACUCAGACGGUGUCACUCAUGACCACCGCAGCAAUCCCUUCGCCUGAG---AUGCAACAAAUG-C-------------------------------------------AAAUG
#=GR LT598482.1_460524-460983          PP .......................................................................8888888888888888888888888888888888888888888888888888888888887654...788888777776.4...........................................44444
AZAH01000004.1_115555-115729              ---------------------------------------------------------------------------------------------------------------------------------------------------------CCAA----------------------------------GCAU-----
#=GR AZAH01000004.1_115555-115729      PP .........................................................................................................................................................2222..................................1111.....
LT598461.1_414354-414762                  --------------------------------------------------------------------------------------------------------------------------------------------------------------------------------------------------G-----
#=GR LT598461.1_414354-414762          PP ..................................................................................................................................................................................................4.....
NC_016525.1_735127-734803                 ----------------------------------------------------------------------------------------------------------------UGUAUGAAUGCAUUAAUUCAUG-C-AAUGAAAUACUAU--U------------------------------------------AAUAA
#=GR NC_016525.1_735127-734803         PP ................................................................................................................*************999988874.5.6888888888777..3..........................................43333
JAJLTH010000026.1_90528-90186             -------------------------------------------------------------------------------------------------------------------AAGAAUGCAUUAAUAAAAG-U-AAUGAAAAAACA----------------------------------------------AAUA-
#=GR JAJLTH010000026.1_90528-90186     PP ...................................................................................................................9999998888888777764.3.455555555543..............................................2222.
NC_030896.1_470551-470398                 --------------------------------------------------------------------------------------------------------------------------------------------------------------------------------------------------------
#=GR NC_030896.1_470551-470398         PP ........................................................................................................................................................................................................
JAJMCG010000115.1_17500-17250             -------------------------------------------------------------------------------------------------------------------------AUAUUUGUUACAA------------------------------------------------------------------
#=GR JAJMCG010000115.1_17500-17250     PP .........................................................................................................................4444443333332..................................................................
LT598463.1_763619-763425                  ---------------------------------------------------------------------------------------------------------------------------------------------------------CC--------------------------------------UU-----
#=GR LT598463.1_763619-763425          PP .........................................................................................................................................................22......................................22.....
#=GC SS_cons                              -------------------------------------------------------------------------------------------------------------------------<<<_______>>>----------------------------------------------------------------->
#=GC RF                                   ......................................................................................................................................G...auGaAauAacaU..g~~~~~~~~~~~~~~~~~~~~~~~~~~~~~~~~~~~~~~~~~~aaaaa

NC_001137.3_66801-67627                   CAA-AAC-------------AGAAAAA-------------------------------AGAAAAAAC--------------------------------------------------------------------------------CCAUUUGAAUA---UAAAA-----AUCAUUGAUGCAAAAGAAAGCCGUUAAAU
#=GR NC_001137.3_66801-67627           PP 777.667.............9899999...............................*********................................................................................***********...*9999.....988999***********************
LT986468.1_66916-67754                    CAG-AA---------------ACAGAA-------------------------------AAGAAAAAC--------------------------------------------------------------------------------CCAUUUGAAUA---UAAAA-----AUCAUUGAUGCAAAAGAAAGCCGUUAAAU
#=GR LT986468.1_66916-67754            PP 998.99...............888888...............................88999999*................................................................................***********...*9999.....988999***********************
BAABWA010000001.1_702111-702632           CAA-ACC-------------CAUAAAA-------------------------------UCAAAACUC--------------------------------------------------------------------------------CCAUUUGAAAC---GUUAA-----UAUUUUGAAUUAAACCUUUGAACAAC---
#=GR BAABWA010000001.1_702111-702632   PP 888.889.............99*****...............................*********................................................................................***********...***99.....55558888889999************...
UEGL01000008.1_873189-873710              CAA-ACC-------------CAUAAAA-------------------------------UCAAAACUC--------------------------------------------------------------------------------CCAUUUGAAAC---GUUAA-----UAUUUUGAAUUAAACCUUUGAACAAC---
#=GR UEGL01000008.1_873189-873710      PP 888.889.............99*****...............................*********................................................................................***********...***99.....55558888889999************...
CP006022.1_705506-705960                  ----------------------------------------------------------GCCAUAAUC--------------------------------------------------------------------------------CCAUUUGAUGU---U--------------------------------------
#=GR CP006022.1_705506-705960          PP ..........................................................45677889*................................................................................**********9...9......................................
JANIWU010000362.1_482-159                 CAA-AAA------------CAGAAAAA-------------------------------GAAAAAAAC--------------------------------------------------------------------------------CCAUUUGAAUA---U-AAA-----AUC--------------------------
#=GR JANIWU010000362.1_482-159         PP 555.444............88899999...............................99999****................................................................................*******9887...7.556.....667..........................
PPOK02000001.1_17265-17849                AAC-ACAG-----------GGGUGUUA-------------------------------ACAAAC---CGACG---------------------------------------------------------------------CUGUUCCCAUUUGAAAG---UAUGAG---C---ACCACUUUGCAGUCCUUAUGGAGAAG
#=GR PPOK02000001.1_17265-17849        PP 333.3365...........54333333...............................333333...44577.....................................................................777777********999...988875...4...356888999999**************
JAKTPZ010000071.1_18896-18469             --------------------------A-------------------------------AAAUAAAAUAAACAGUGACGAGAAAGAGAGUC----------------------------------AUCUCAUCGCCAUUGUUAAUGAACCAUUUGAAUG---UUGGA-----AAA--------------------------
#=GR JAKTPZ010000071.1_18896-18469     PP ..........................2...............................22222222233445556666666666666666..................................77777777777777777777777***********...99999.....873..........................
PPOJ03000033.1_60020-59643                UAG-ACCU-----------GUCGUCAA-------------------------------UGCAAUUAC--------------------------------------------------------------------------------CCAUUUGAAUU---UUAAA-----AAAACCACACAUA----------------
#=GR PPOJ03000033.1_60020-59643        PP 444.4467...........77778888...............................9999999**................................................................................***********...**999.....98889********................
JBBLNR010000004.1_608066-607795           -----------------------------------------------------------------AC--------------------------------------------------------------------------------CCAUUUGAAAU---AAUUA-----AGGUGAAAAUCAAAACUCCGUGAAU----
#=GR JBBLNR010000004.1_608066-607795   PP .................................................................55................................................................................66666666666...65555.....4434444455666666666666666....
JAJLXS010000069.1_3778-4328               GAA-AACCA--------GGAUAACAAA-------------------------------UCAA-----AAUAAUUAUGAUUUGUAUAAUUUGAGUU-----------------------GAAUCGAUAUUAUCAACGAUUUAACUAUGCCAUUUGAUGC---UUGAA-----AAAGAUGCUAAAACUAUAUUAUUUGACAA
#=GR JAJLXS010000069.1_3778-4328       PP 222.22332........2222222222...............................2222.....3334467777777888888888888888.......................88888888999999999999999999999***********...*****.....9999*************************
NC_035928.1_69203-69574                   -----------------------------------------------------------------CC--------------------------------------------------------------------------------CCAUUUGAUGC---GCUCG-----AAAGAUCGUGAAUUCGUAACCAUGCCUGG
#=GR NC_035928.1_69203-69574           PP .................................................................79................................................................................********999...66544.....4445699999*******************
FXLY01000002.1_1241670-1242170            -------------------------------------------------------------------UAUUUGAGUAAAAUCGAUA-----------------------------------------UUAUAAACGAUUUAACUAUGCCAUUUGAUGC---UUGAA-----AAA--------------------------
#=GR FXLY01000002.1_1241670-1242170    PP ...................................................................3333333333333333333.........................................33333333444444444445***********...*****.....995..........................
PPOD03000265.1_83223-83542                A---------------------A--------------------------------------------CAUAGAUAAAGGUAGAUCAGU--------------------------------------CACGGCGGGCUUUCCGUCGUCCCAUUUGAUAG---GAAAAU--AU---GCAGUAAAUUUAU-------------
#=GR PPOD03000265.1_83223-83542        PP 1.....................1............................................122222333334566666778......................................888899999999999999999********999...888874..33...4444444444444.............
NC_050728.1_880849-880421                 -----------------------------------------------------------------AC--------------------------------------------------------------------------------CCAUUUGAAAG---AAAGC-----AAAUCAACAAAACUC--------------
#=GR NC_050728.1_880849-880421         PP .................................................................89................................................................................99999999988...65533.....333579999999999..............
JAJLTM010000028.1_110477-110710           UAA-ACC-------------CAUAAAA-------------------------------UCAAAACUC--------------------------------------------------------------------------------CCAUUUGAAAU---GAAAA-----AAUCAACUAACUUCUUUGAAACUACU---
#=GR JAJLTM010000028.1_110477-110710   PP 666.668.............899999*...............................*********................................................................................***********...*****.....9999**********************...
BTGD01000013.1_405618-405223              -------------------------------------------------------------------GGCUCGUGAUAAAACGAUGUUGUUUUUGGGCGAGGGGCAGGGAGAGUAGCGUGCACUACUCUCUCCGCCUCCCGCGAUGACCAUUUGAAUG---UUUAG-----AUGCGGAAAAAACUCAUAAUAUGCUG---
#=GR BTGD01000013.1_405618-405223      PP ...................................................................33333333333333355566666777777777777777777777777888888888888888888888888888888888***********...99999.....777888888999**************...
JANIWX010000061.1_18636-18974             -----------------------------------------------------------------CC--------------------------------------------------------------------------------CCAUUUGAUGC---GCUCG-----AAGAUCGUGAAUUCGUAACCAUGACUGGU
#=GR JANIWX010000061.1_18636-18974     PP .................................................................89................................................................................********999...66655.....554688999999*****************
JAXQGP010000248.1_3450-3833               -------------------------------------------------------------------GUAUUUAUUAUUAUGUUGAGUAUUUAA--------------------------AAAAACAUUUUUUUCAAAAACUGUAUGCCAUUUGAUAU---UUUAA-----AA---------------------------
#=GR JAXQGP010000248.1_3450-3833       PP ...................................................................333333333333334444444444444..........................444444556666666666666899999***********...*****.....98...........................
JABBEO010000006.1_403440-403221           -----------------------------------------------------------------AC--------------------------------------------------------------------------------CCAUUUGAUAU---GAUAA-----AAGUAAAAAACAAAACUCCGUGAAU----
#=GR JABBEO010000006.1_403440-403221   PP .................................................................77................................................................................88888888888...77777.....6666666777777777777777777....
PPOP03000044.1_79907-80124                -----------------------------------------------------------------UC--------------------------------------------------------------------------------CCAUUUGAUAG---UGUUA-----AAAUUUGAAAGAAGAAUAUAUC-------
#=GR PPOP03000044.1_79907-80124        PP .................................................................79................................................................................99999999999...88888.....7777899999999999999999.......
JAKTTC010000022.1_46640-46967             ------ACACAUUAGUCUUGCUAUCAA-------------------------------UGCAAUUAC--------------------------------------------------------------------------------CCAUUUGAAAA---AUUUA-----AAAACCACAUAUAAUACGUUUACA-----
#=GR JAKTTC010000022.1_46640-46967     PP ......222223445556655555556...............................99999999*................................................................................********999...88877.....77679*******************.....
NW_024545238.1_597715-598169              -------------------------------------------------------------------ACAAUGAUGAUUUGUAUUAUUUUAGUU-------------------------AUACCAAUAUUGUGACGGUAUAACUAUACCAUUUGAUAC---UUUAA-----AAA--------------------------
#=GR NW_024545238.1_597715-598169      PP ...................................................................444455555555555555556666666.........................6666666666666666666666666666***********...*****.....985..........................
JAJLXW010000569.1_18059-17722             ---------------------------UUAUAAUAUAUUAUUGAUGACUGGUUAAGAUAUAAUAACC--------------------------------------------------------------------------------CUGUUUGAAAA---AGAAA-----AA---------------------------
#=GR JAJLXW010000569.1_18059-17722     PP ...........................1111111122222223333333333333333778888889................................................................................***********...99999.....88...........................
NC_018944.1_98812-99155                   CGA-AC---------------UCGAGU-------------------------------UUUAUAAAC--------------------------------------------------------------------------------CCAUUUGAAAA---GGAGAU---A-A-AGAAUAUUAUUGAAUUAAAAGUAAAA
#=GR NC_018944.1_98812-99155           PP 333.33...............555566...............................7899999**................................................................................***********...877775...3.2.35788999******************
PPOM03000382.1_313958-313618              ------UU----------AUUGUGAUU-------------------------------UGAAUAAAA--------------------------------------------------------------------------------CCAUUUGAUCA---AUG----------AUCGGGCUCGCUUACUUUCUCUUCCC
#=GR PPOM03000382.1_313958-313618      PP ......34..........444667778...............................899******................................................................................********775...443..........56799*********************
JAJMBP010000008.1_102294-101839           ------------------------------------------------------------------------------------------------------------------------------------------------------------------------------CGAAUGCAGAGUUGCAGCAA------
#=GR JAJMBP010000008.1_102294-101839   PP ..............................................................................................................................................................................55555555555555555555......
PPHX03000005.1_195293-195067              -----------------------------------------------------------------AC--------------------------------------------------------------------------------CCAUUUGAUAU---GAUAA-----AGUAAAAAACAAAAUUCCGUGA-------
#=GR PPHX03000005.1_195293-195067      PP .................................................................77................................................................................88888888888...88877.....6555666777777788888888.......
PPOL03000105.1_22392-22101                AUA-AAU-------------UACAUUU-------------------------------UGUAAUAAC--------------------------------------------------------------------------------CCGUUUGAAGA---AGAAA-----AAA--------------------------
#=GR PPOL03000105.1_22392-22101        PP 444.447.............8788888...............................99999****................................................................................***********...*****.....999..........................
JAKZLQ010000155.1_379237-378836           UAAUAA---------------AAAAGA-------------------------------AUUAAUAAC--------------------------------------------------------------------------------CCGUUUGAAAA---GUAAA-----AA---------------------------
#=GR JAKZLQ010000155.1_379237-378836   PP 444344...............888888...............................9999999**................................................................................***********...99999.....98...........................
OX291442.1_959062-958835                  --------------------GACAGUC-------------------------------UCCGACGAC--------------------------------------------------------------------------------CCAUUUGAUAU---UAAAG-----AAA--------------------------
#=GR OX291442.1_959062-958835          PP ....................2333444...............................55666669*................................................................................***********...98877.....764..........................
JAFHAQ020000005.1_761367-760973           AUA-AA---------------AAAAAA-------------------------------UUAAAUGAC--------------------------------------------------------------------------------CCGUUUGAAAA---GUGAA-----AA---------------------------
#=GR JAFHAQ020000005.1_761367-760973   PP 444.55...............889999...............................9999999**................................................................................***********...99999.....98...........................
JAJLTL010000089.1_35968-35624             ------UUUAU-----UAUUAAAAUCA-------------------------------UUAAAAUAC--------------------------------------------------------------------------------CCAUUUGAUUU---UAAAA-----AACCUUAUUCAUCAACGGU----------
#=GR JAJLTL010000089.1_35968-35624     PP ......33444.....44454566667...............................9999999**................................................................................***********...*****.....999****************..........
PPOH02000234.1_275334-275599              ------UAUUA-----UUAUUAUUAUU-------------------------------AUUAUAAUG--------------------------------------------------------------------------------CCAUUUGAUAU---UGUAA-----AGU--------------------------
#=GR PPOH02000234.1_275334-275599      PP ......22233.....35556666666...............................777777778................................................................................***********...****9.....873..........................
JAJLXZ010000011.1_107544-107215           ---------------------AUUAAA-------------------------------AAAAAUUGC--------------------------------------------------------------------------------CCAUUUGAAUA---UAUAA-----AUA--------------------------
#=GR JAJLXZ010000011.1_107544-107215   PP .....................344445...............................5578888**................................................................................***********...*****.....776..........................
JAJLYF010000013.1_8235-8523               -----------------------UUGU-------------------------------UUUUGGUAC--------------------------------------------------------------------------------CCAUUUGAUUA---AUAAA-----AAAAUGCUUUAAAGUAAUGUA--------
#=GR JAJLYF010000013.1_8235-8523       PP .......................2223...............................455555588................................................................................***********...99999.....887899999999999999999........
OZ188223.1_206728-207063                  UGA-A--------------------UU-------------------------------AAAAAAUAA--------------------------------------------------------------------------------CCGUUUGAAAA---AGAAA-----AAAUAAUUUUAAUAAAGAAUAUCGAC---
#=GR OZ188223.1_206728-207063          PP 886.5....................45...............................668888899................................................................................***********...99999.....88789999999999999999999999...
NC_006042.1_1544024-1544276               -------------------------UG-------------------------------UGAAUCAUU--------------------------------------------------------------------------------CCAUUUGAAUA---AUAAA-----AU---------------------------
#=GR NC_006042.1_1544024-1544276       PP .........................34...............................5688999**................................................................................***********...99999.....98...........................
NC_050723.1_976612-976399                 -----------------------AUAA-------------------------------UAAAUAUGC--------------------------------------------------------------------------------CCAUUUGAAAU---AUUAA-----AAUUAGUGCUUAAAUUCAGA---------
#=GR NC_050723.1_976612-976399         PP .......................2234...............................45677889*................................................................................***********...*****.....9999****************.........
JAJLYB010000087.1_20679-21100             ACA-AA-------------------------------------------------------------AAAGUAUAAGCAA------------------------------------------------------ACAAUCAACCCCGCCAUUUGAUAA---GAAAAG---A-AAUACAAAUCAACUUUUUGGAAGUUAUU
#=GR JAJLYB010000087.1_20679-21100     PP 444.33.............................................................3333444444455......................................................5577788889999***********...999887...4.335889999*******************
PPJP03000003.1_402113-402391              ------------------------UAA-------------------------------GUGAGUAAU--------------------------------------------------------------------------------CCAUUUGAAAU---UUAAA-----AU---------------------------
#=GR PPJP03000003.1_402113-402391      PP ........................223...............................3456667**................................................................................***********...**999.....98...........................
JAMSGN010000232.1_16624-16885             -----------------------------------------------------------CUAAAUGU--------------------------------------------------------------------------------CCAUUUGAAAU---UGAUA-----AAUUAUUCAA-------------------
#=GR JAMSGN010000232.1_16624-16885     PP ...........................................................3556679*................................................................................***********...***99.....9988999999...................
JANIWV010000002.1_1165448-1165964         -----------------------------------------------------------------CU--------------------------------------------------------------------------------CCAUUUGAUAA---CAGAU-----AUACGAUAACAACCAUAGGAAGUUAGAUC
#=GR JANIWV010000002.1_1165448-1165964 PP .................................................................79................................................................................********999...87776.....6668999999*******************
JAKTSC010000009.1_11958-11568             -----------------------------------------------------------------UG--------------------------------------------------------------------------------CCAUUUGAAUC---A---------AU-UUUGGAACGGGCCGGAAGCGGGGAGC
#=GR JAKTSC010000009.1_11958-11568     PP .................................................................78................................................................................9*******877...4.........33.478888889*****************
FYBL01000007.1_294945-294702              -------------------------AA-------------------------------UUAAUACCA--------------------------------------------------------------------------------UCAGUUGAAAA---AAAAA-----AAA--------------------------
#=GR FYBL01000007.1_294945-294702      PP .........................34...............................445555555................................................................................55555566555...55555.....554..........................
LT598485.1_937356-937197                  -----------------------------------------------------------------UG--------------------------------------------------------------------------------CCAUUUGAACU------------------------------------------
#=GR LT598485.1_937356-937197          PP .................................................................79................................................................................********999..........................................
JAJLXM010000005.1_327766-327968           -----------------------------------------------------------------GC--------------------------------------------------------------------------------CCAUUUGAAAU---UGUAA-----AUA--------------------------
#=GR JAJLXM010000005.1_327766-327968   PP .................................................................69................................................................................***********...****9.....984..........................
JAJLUD010000007.1_209284-209771           ---------------------------------------------------------------CGAU--------------------------------------------------------------------------------CCAUUUGAAAA---UUACA-----AUGAACAACCAUAAGAAGUUAGAUCAUAG
#=GR JAJLUD010000007.1_209284-209771   PP ...............................................................22**................................................................................***********...***99.....887888999********************
CM000690.1_1000974-1000534                ------------------------------------------------------------AAAAAAA--------------------------------------------------------------------------------CCAUUUGAAAC---AAGGG-----AUCCUACUCGGGAUAGACUGGAGGUGUAG
#=GR CM000690.1_1000974-1000534        PP ............................................................4444466................................................................................66666666666...55444.....44466666666666666666666666666
LT598452.1_1465224-1464784                ------------------------------------------------------------------------------------------------------------------------------------------------------------------------------GGUUUUCCGAUGAGAAAGCUGUGCCA
#=GR LT598452.1_1465224-1464784        PP ..............................................................................................................................................................................55555555555555555555555555
JAKVQO010000001.1_453263-453054           ------------------------------------------------------------AGGGUAU--------------------------------------------------------------------------------CCAUUUGAAUA---ACAAA-----AA---------------------------
#=GR JAKVQO010000001.1_453263-453054   PP ............................................................3334499................................................................................***********...*9999.....99...........................
PPJY03000004.1_345766-345566              -----------------------------------------------------------------AC--------------------------------------------------------------------------------CCAUUUGAAAU---UAAAU-----AU---------------------------
#=GR PPJY03000004.1_345766-345566      PP .................................................................89................................................................................********999...86554.....44...........................
NC_036027.1_592151-592339                 -----------------------------------------------------------GUGUAAUU--------------------------------------------------------------------------------CCAUUUGAAAC---AGUAA-----AAU--------------------------
#=GR NC_036027.1_592151-592339         PP ...........................................................4777889*................................................................................***********...*****.....997..........................
JAJMGS010000022.1_440193-440616           -----------------------------------------------------------------UG--------------------------------------------------------------------------------CCAUUUGAAUU---A---------AU-UUUAGAGAUUCAAGUAAAGAUUUCUC
#=GR JAJMGS010000022.1_440193-440616   PP .................................................................77................................................................................88888888666...3.........22.24555566777777777788888888
JAJLUE010000014.1_109305-109786           -----------------------------------------------------------UAGUAAAU--------------------------------------------------------------------------------CCAUUUGAAGU---AUUGA-----AAUACGAUGAACAACCAUAGGAAGUUAGA
#=GR JAJLUE010000014.1_109305-109786   PP ...........................................................233455**................................................................................***********...99999.....9999*************************
JAJMCM010000006.1_245873-246140           -----------------------------------------------------------------AC--------------------------------------------------------------------------------CCAUUUGAAAU---AAAAU-----AUUAUCCAAUC------------------
#=GR JAJMCM010000006.1_245873-246140   PP .................................................................89................................................................................********998...76666.....55577776666..................
NC_016451.1_1068599-1068868               CAU-AA--------------CCCAUUU-------------------------------GAAAUUAGU--------------------------------------------------------------------------------ACAUUUGAAUA---AGAAA----------------------------------
#=GR NC_016451.1_1068599-1068868       PP 222.22..............2333344...............................444455555................................................................................55555555555...44444..................................
LT598482.1_460524-460983                  CUA-AACC----------GUA---------------------------------------CCCCCCC--------------------------------------------------------------------------------CCAUUAGAAAA---UAAAACUCCCAAA--------------------------
#=GR LT598482.1_460524-460983          PP 444.3324..........322.......................................2223366................................................................................88888888888...8888888888666..........................
AZAH01000004.1_115555-115729              ----------------------------------------------------------CAGUAAAUC--------------------------------------------------------------------------------CCAUUUGAAAC---UUAAA----------------------------------
#=GR AZAH01000004.1_115555-115729      PP ..........................................................12334559*................................................................................***********...*9999..................................
LT598461.1_414354-414762                  ---------------------------------------------------------------UAUG--------------------------------------------------------------------------------CCAUUUGAGUU---U--AA-----AUUUCUGAACUUCAAUGAGAAGGCAAUGA
#=GR LT598461.1_414354-414762          PP ...............................................................3499................................................................................********655...4..34.....444889999999999**************
NC_016525.1_735127-734803                 AU----U-------------AAUAAAA-------------------------------AAAAAAUGC--------------------------------------------------------------------------------CCAUUUGAUUG---AAAU--------UAAAACCUUAUUCAUUACCAGUG----
#=GR NC_016525.1_735127-734803         PP 33....3.............3667777...............................8899999**................................................................................********877...4332........2333579****************....
JAJLTH010000026.1_90528-90186             AAA-AAUU----------UGAAGAAAA-------------------------------AAAAAAUAC--------------------------------------------------------------------------------CCAUUUGAUUAAAUAUU----------AAAACCUUAUUCAUUAUCAGU-----
#=GR JAJLTH010000026.1_90528-90186     PP 233.3357..........777788888...............................99999999*................................................................................*******9777332222..........333469***************.....
NC_030896.1_470551-470398                 -----G---------------ACAAUC-------------------------------UCUAAUAUC--------------------------------------------------------------------------------CCAUUUGAAUU------------------------------------------
#=GR NC_030896.1_470551-470398         PP .....1...............345556...............................67888999*................................................................................********999..........................................
JAJMCG010000115.1_17500-17250             ------UG-----------CCACGAUA-------------------------------UUAAUAAUAUGAUGAUU----------------------------------------------------------------AUGAUGAGGUAU-------------------------------------------------
#=GR JAJMCG010000115.1_17500-17250     PP ......33...........33222222...............................22222222222222223................................................................333333333333.................................................
LT598463.1_763619-763425                  --------------------------U-------------------------------GAAAAAUUC--------------------------------------------------------------------------------CACUUUGAGUG---UAUCAAC-GAAAU--------------------------
#=GR LT598463.1_763619-763425          PP ..........................2...............................235666677................................................................................88888888888...8777733.32222..........................
#=GC SS_cons                              >>>->>>------------->>>>>>>------------------------------->>>>>>>>>-------------------------------------------------------------------------------->>>>>>>>:::::::::::::::::::::::::::::::::::::::::::::
#=GC RF                                   aaA.Aa...............aaaaaA...............................uuaAaAaac................................................................................cCAUUUGAAAu...uuaAA.....AAu..........................

NC_001137.3_66801-67627                   CUACAAUGCCACGAAAUUAUUGUAAUG-----------------------------------------------------------------------------------------------------------------------------------------------------------------------------
#=GR NC_001137.3_66801-67627           PP ***************************.............................................................................................................................................................................
LT986468.1_66916-67754                    CUACAAUGCCACGAAAUUAUUGUAAUG-----------------------------------------------------------------------------------------------------------------------------------------------------------------------------
#=GR LT986468.1_66916-67754            PP ***************************.............................................................................................................................................................................
BAABWA010000001.1_702111-702632           --------------------------------------------------------------------------------------------------------------------------------------------------------------------------------------------------------
#=GR BAABWA010000001.1_702111-702632   PP ........................................................................................................................................................................................................
UEGL01000008.1_873189-873710              --------------------------------------------------------------------------------------------------------------------------------------------------------------------------------------------------------
#=GR UEGL01000008.1_873189-873710      PP ........................................................................................................................................................................................................
CP006022.1_705506-705960                  --------------------------------------------------------------------------------------------------------------------------------------------------------------------------------------------------------
#=GR CP006022.1_705506-705960          PP ........................................................................................................................................................................................................
JANIWU010000362.1_482-159                 --------------------------------------------------------------------------------------------------------------------------------------------------------------------------------------------------------
#=GR JANIWU010000362.1_482-159         PP ........................................................................................................................................................................................................
PPOK02000001.1_17265-17849                ACUGCCAAGCGACUCAUGGAAAAAACAA----------------------------------------------------------------------------------------------------------------------------------------------------------------------------
#=GR PPOK02000001.1_17265-17849        PP ****************************............................................................................................................................................................................
JAKTPZ010000071.1_18896-18469             --------------------------------------------------------------------------------------------------------------------------------------------------------------------------------------------------------
#=GR JAKTPZ010000071.1_18896-18469     PP ........................................................................................................................................................................................................
PPOJ03000033.1_60020-59643                --------------------------------------------------------------------------------------------------------------------------------------------------------------------------------------------------------
#=GR PPOJ03000033.1_60020-59643        PP ........................................................................................................................................................................................................
JBBLNR010000004.1_608066-607795           --------------------------------------------------------------------------------------------------------------------------------------------------------------------------------------------------------
#=GR JBBLNR010000004.1_608066-607795   PP ........................................................................................................................................................................................................
JAJLXS010000069.1_3778-4328               UGCCAC--------------------------------------------------------------------------------------------------------------------------------------------------------------------------------------------------
#=GR JAJLXS010000069.1_3778-4328       PP ******..................................................................................................................................................................................................
NC_035928.1_69203-69574                   UUUGACGGAGACCUCAGGGCGC----------------------------------------------------------------------------------------------------------------------------------------------------------------------------------
#=GR NC_035928.1_69203-69574           PP **********************..................................................................................................................................................................................
FXLY01000002.1_1241670-1242170            --------------------------------------------------------------------------------------------------------------------------------------------------------------------------------------------------------
#=GR FXLY01000002.1_1241670-1242170    PP ........................................................................................................................................................................................................
PPOD03000265.1_83223-83542                --------------------------------------------------------------------------------------------------------------------------------------------------------------------------------------------------------
#=GR PPOD03000265.1_83223-83542        PP ........................................................................................................................................................................................................
NC_050728.1_880849-880421                 --------------------------------------------------------------------------------------------------------------------------------------------------------------------------------------------------------
#=GR NC_050728.1_880849-880421         PP ........................................................................................................................................................................................................
JAJLTM010000028.1_110477-110710           --------------------------------------------------------------------------------------------------------------------------------------------------------------------------------------------------------
#=GR JAJLTM010000028.1_110477-110710   PP ........................................................................................................................................................................................................
BTGD01000013.1_405618-405223              --------------------------------------------------------------------------------------------------------------------------------------------------------------------------------------------------------
#=GR BTGD01000013.1_405618-405223      PP ........................................................................................................................................................................................................
JANIWX010000061.1_18636-18974             U-------------------------------------------------------------------------------------------------------------------------------------------------------------------------------------------------------
#=GR JANIWX010000061.1_18636-18974     PP *.......................................................................................................................................................................................................
JAXQGP010000248.1_3450-3833               --------------------------------------------------------------------------------------------------------------------------------------------------------------------------------------------------------
#=GR JAXQGP010000248.1_3450-3833       PP ........................................................................................................................................................................................................
JABBEO010000006.1_403440-403221           --------------------------------------------------------------------------------------------------------------------------------------------------------------------------------------------------------
#=GR JABBEO010000006.1_403440-403221   PP ........................................................................................................................................................................................................
PPOP03000044.1_79907-80124                --------------------------------------------------------------------------------------------------------------------------------------------------------------------------------------------------------
#=GR PPOP03000044.1_79907-80124        PP ........................................................................................................................................................................................................
JAKTTC010000022.1_46640-46967             --------------------------------------------------------------------------------------------------------------------------------------------------------------------------------------------------------
#=GR JAKTTC010000022.1_46640-46967     PP ........................................................................................................................................................................................................
NW_024545238.1_597715-598169              --------------------------------------------------------------------------------------------------------------------------------------------------------------------------------------------------------
#=GR NW_024545238.1_597715-598169      PP ........................................................................................................................................................................................................
JAJLXW010000569.1_18059-17722             --------------------------------------------------------------------------------------------------------------------------------------------------------------------------------------------------------
#=GR JAJLXW010000569.1_18059-17722     PP ........................................................................................................................................................................................................
NC_018944.1_98812-99155                   UAUCUCCUCGUAAG------------------------------------------------------------------------------------------------------------------------------------------------------------------------------------------
#=GR NC_018944.1_98812-99155           PP **************..........................................................................................................................................................................................
PPOM03000382.1_313958-313618              UAUUGUAGGAAUG-------------------------------------------------------------------------------------------------------------------------------------------------------------------------------------------
#=GR PPOM03000382.1_313958-313618      PP *************...........................................................................................................................................................................................
JAJMBP010000008.1_102294-101839           --------------------------------------------------------------------------------------------------------------------------------------------------------------------------------------------------------
#=GR JAJMBP010000008.1_102294-101839   PP ........................................................................................................................................................................................................
PPHX03000005.1_195293-195067              --------------------------------------------------------------------------------------------------------------------------------------------------------------------------------------------------------
#=GR PPHX03000005.1_195293-195067      PP ........................................................................................................................................................................................................
PPOL03000105.1_22392-22101                --------------------------------------------------------------------------------------------------------------------------------------------------------------------------------------------------------
#=GR PPOL03000105.1_22392-22101        PP ........................................................................................................................................................................................................
JAKZLQ010000155.1_379237-378836           --------------------------------------------------------------------------------------------------------------------------------------------------------------------------------------------------------
#=GR JAKZLQ010000155.1_379237-378836   PP ........................................................................................................................................................................................................
OX291442.1_959062-958835                  --------------------------------------------------------------------------------------------------------------------------------------------------------------------------------------------------------
#=GR OX291442.1_959062-958835          PP ........................................................................................................................................................................................................
JAFHAQ020000005.1_761367-760973           --------------------------------------------------------------------------------------------------------------------------------------------------------------------------------------------------------
#=GR JAFHAQ020000005.1_761367-760973   PP ........................................................................................................................................................................................................
JAJLTL010000089.1_35968-35624             --------------------------------------------------------------------------------------------------------------------------------------------------------------------------------------------------------
#=GR JAJLTL010000089.1_35968-35624     PP ........................................................................................................................................................................................................
PPOH02000234.1_275334-275599              --------------------------------------------------------------------------------------------------------------------------------------------------------------------------------------------------------
#=GR PPOH02000234.1_275334-275599      PP ........................................................................................................................................................................................................
JAJLXZ010000011.1_107544-107215           --------------------------------------------------------------------------------------------------------------------------------------------------------------------------------------------------------
#=GR JAJLXZ010000011.1_107544-107215   PP ........................................................................................................................................................................................................
JAJLYF010000013.1_8235-8523               --------------------------------------------------------------------------------------------------------------------------------------------------------------------------------------------------------
#=GR JAJLYF010000013.1_8235-8523       PP ........................................................................................................................................................................................................
OZ188223.1_206728-207063                  --------------------------------------------------------------------------------------------------------------------------------------------------------------------------------------------------------
#=GR OZ188223.1_206728-207063          PP ........................................................................................................................................................................................................
NC_006042.1_1544024-1544276               --------------------------------------------------------------------------------------------------------------------------------------------------------------------------------------------------------
#=GR NC_006042.1_1544024-1544276       PP ........................................................................................................................................................................................................
NC_050723.1_976612-976399                 --------------------------------------------------------------------------------------------------------------------------------------------------------------------------------------------------------
#=GR NC_050723.1_976612-976399         PP ........................................................................................................................................................................................................
JAJLYB010000087.1_20679-21100             U-------------------------------------------------------------------------------------------------------------------------------------------------------------------------------------------------------
#=GR JAJLYB010000087.1_20679-21100     PP *.......................................................................................................................................................................................................
PPJP03000003.1_402113-402391              --------------------------------------------------------------------------------------------------------------------------------------------------------------------------------------------------------
#=GR PPJP03000003.1_402113-402391      PP ........................................................................................................................................................................................................
JAMSGN010000232.1_16624-16885             --------------------------------------------------------------------------------------------------------------------------------------------------------------------------------------------------------
#=GR JAMSGN010000232.1_16624-16885     PP ........................................................................................................................................................................................................
JANIWV010000002.1_1165448-1165964         AUAAGAGAUGGUUGAGGAUGCCGAGCGGGAGUGCUCUUUCUGCGACAAAAGUGCAAUGAGAGGUUGUGUGUACCACUCACUAGUCCGCGGCAUCCAACUAGCAUAGGUCCUAUUCCGAUAGAGCCCUUAAACGACAUGACAUGAUUUAUUUCCUCUGCAUGAGGAAACUGCCAAGAGAAGCAAGGACUCUACUCGCGCUG
#=GR JANIWV010000002.1_1165448-1165964 PP ********************************************************************************************************************************************************************************************************
JAKTSC010000009.1_11958-11568             GCAGCGUGCGAACCGCGCGCG-----------------------------------------------------------------------------------------------------------------------------------------------------------------------------------
#=GR JAKTSC010000009.1_11958-11568     PP *********************...................................................................................................................................................................................
FYBL01000007.1_294945-294702              --------------------------------------------------------------------------------------------------------------------------------------------------------------------------------------------------------
#=GR FYBL01000007.1_294945-294702      PP ........................................................................................................................................................................................................
LT598485.1_937356-937197                  --------------------------------------------------------------------------------------------------------------------------------------------------------------------------------------------------------
#=GR LT598485.1_937356-937197          PP ........................................................................................................................................................................................................
JAJLXM010000005.1_327766-327968           --------------------------------------------------------------------------------------------------------------------------------------------------------------------------------------------------------
#=GR JAJLXM010000005.1_327766-327968   PP ........................................................................................................................................................................................................
JAJLUD010000007.1_209284-209771           GUAAUCCCGAACGUUUUUAAACAGCUAGUAAAAACAGUAGGUUAAAAUUAAUUUCCCUCUCAAUUGAAACAAGGUGUCGUUUUUUAAGUAAAUUCCA-------------------------------------------------------UAUAGCAGUUCUUUCCGUUCGUUAGCACACCCGGGUUAGCAAACCAUG
#=GR JAJLUD010000007.1_209284-209771   PP *************************************************************************************************.......................................................************************************************
CM000690.1_1000974-1000534                GAGAAAAUCCAGUUGUGCUAAUGUGUGAACCAACAAAAACAAAAAA----------------------------------------------------------------------------------------------------------------------------------------------------------
#=GR CM000690.1_1000974-1000534        PP 6666666666666666666666666666666666666666666666..........................................................................................................................................................
LT598452.1_1465224-1464784                GCUCACUCUCUAUGCUGAAAAGCAAGAAUG--------------------------------------------------------------------------------------------------------------------------------------------------------------------------
#=GR LT598452.1_1465224-1464784        PP 555555555555555555555555555555..........................................................................................................................................................................
JAKVQO010000001.1_453263-453054           --------------------------------------------------------------------------------------------------------------------------------------------------------------------------------------------------------
#=GR JAKVQO010000001.1_453263-453054   PP ........................................................................................................................................................................................................
PPJY03000004.1_345766-345566              --------------------------------------------------------------------------------------------------------------------------------------------------------------------------------------------------------
#=GR PPJY03000004.1_345766-345566      PP ........................................................................................................................................................................................................
NC_036027.1_592151-592339                 --------------------------------------------------------------------------------------------------------------------------------------------------------------------------------------------------------
#=GR NC_036027.1_592151-592339         PP ........................................................................................................................................................................................................
JAJMGS010000022.1_440193-440616           AUUGAGGCGAGAAAGAUCAAAACGGAAUUCGAAACGACAAAGGCAAACCUCGUCAU----------------------------------------------------------------------------------------------------------------------------------------GACUUCCU
#=GR JAJMGS010000022.1_440193-440616   PP 88888888888888889999999999999999999999999999999999999999........................................................................................................................................99999999
JAJLUE010000014.1_109305-109786           UCAUAGAGAAUUCUGGACAUGACCAAGGUCAAAGUGAGCAUACAUAUGUAAGAUAGUGAAAGCUCUUUCAUGAUUUUAAAAUAAUCUGGAAUAUAUCU-----------------------------------------------------CACUUAGUUUGUCCAAUAGCAUACGUCCCAAGUAAUGCGAUGGAGAAAU
#=GR JAJLUE010000014.1_109305-109786   PP **************************************************************************************************.....................................................*************************************************
JAJMCM010000006.1_245873-246140           --------------------------------------------------------------------------------------------------------------------------------------------------------------------------------------------------------
#=GR JAJMCM010000006.1_245873-246140   PP ........................................................................................................................................................................................................
NC_016451.1_1068599-1068868               --------------------------------------------------------------------------------------------------------------------------------------------------------------------------------------------------------
#=GR NC_016451.1_1068599-1068868       PP ........................................................................................................................................................................................................
LT598482.1_460524-460983                  --------------------------------------------------------------------------------------------------------------------------------------------------------------------------------------------------------
#=GR LT598482.1_460524-460983          PP ........................................................................................................................................................................................................
AZAH01000004.1_115555-115729              --------------------------------------------------------------------------------------------------------------------------------------------------------------------------------------------------------
#=GR AZAH01000004.1_115555-115729      PP ........................................................................................................................................................................................................
LT598461.1_414354-414762                  UUGAUCCAGAACUACAAGCCAUAUUGGAGAUACAUGCGACUGUCCCUAAAUAGUCGCCGAGAA--------------------------------------------------------------------------------------------------------------------------CCAAAUGUAUGCGUG
#=GR LT598461.1_414354-414762          PP ***************************************************************..........................................................................................................................***************
NC_016525.1_735127-734803                 --------------------------------------------------------------------------------------------------------------------------------------------------------------------------------------------------------
#=GR NC_016525.1_735127-734803         PP ........................................................................................................................................................................................................
JAJLTH010000026.1_90528-90186             --------------------------------------------------------------------------------------------------------------------------------------------------------------------------------------------------------
#=GR JAJLTH010000026.1_90528-90186     PP ........................................................................................................................................................................................................
NC_030896.1_470551-470398                 --------------------------------------------------------------------------------------------------------------------------------------------------------------------------------------------------------
#=GR NC_030896.1_470551-470398         PP ........................................................................................................................................................................................................
JAJMCG010000115.1_17500-17250             --------------------------------------------------------------------------------------------------------------------------------------------------------------------------------------------------------
#=GR JAJMCG010000115.1_17500-17250     PP ........................................................................................................................................................................................................
LT598463.1_763619-763425                  --------------------------------------------------------------------------------------------------------------------------------------------------------------------------------------------------------
#=GR LT598463.1_763619-763425          PP ........................................................................................................................................................................................................
#=GC SS_cons                              ::::::::::::::::::::::::::::::::::::::::::::::::::::::::::::::::::::::::::::::::::::::::::::::::::::::::::::::::::::::::::::::::::::::::::::::::::::::::::::::::::::::::::::::::::::::::::::::::::::::::
#=GC RF                                   ........................................................................................................................................................................................................

NC_001137.3_66801-67627                   ----------------------UAUGAAAAAAAGGAAGAGGGUAGCAAUCCUAAAACAAAAACCCUAACAAUACACAUGAUGCAACUGG---AA--------------------------------------------------------------------CGC---------------------
#=GR NC_001137.3_66801-67627           PP ......................***********************98888888888877766666666665555533344444443333...33....................................................................333.....................
LT986468.1_66916-67754                    ---------------------UAAUGAAAAAAAGGAGGAGGGUAGCAAUCCUAAAACAAAAGCCCUAACAAAAUACAUGAUGCAAGCGA---AG-CGC----------------------------------------------------------------------------------------
#=GR LT986468.1_66916-67754            PP .....................*************************************9999999999999999977888888888888...88.877........................................................................................
BAABWA010000001.1_702111-702632           ---------------------------------------------------ACUGCCACGUUAUUAAUUUAGCUCAUAAAUGUAAAGAA---GU-UG-----------------------------------------------------------------------------------------
#=GR BAABWA010000001.1_702111-702632   PP ...................................................**************888887777766666666666544...33.33.........................................................................................
UEGL01000008.1_873189-873710              ---------------------------------------------------ACUGCCACGUUAUUAAUUUAGCUCAUAAAUGUAAAGAA---GU-UG-----------------------------------------------------------------------------------------
#=GR UEGL01000008.1_873189-873710      PP ...................................................**************888887777766666666666544...33.33.........................................................................................
CP006022.1_705506-705960                  ------------------------------------------------------------------------------------------------------------------------------------------------------------------------------------------
#=GR CP006022.1_705506-705960          PP ..........................................................................................................................................................................................
JANIWU010000362.1_482-159                 ---------------------------------------------------------------------------AUUGAUGCAAAAAA---AG-CCGUUAAAUCUACAAUGCCACGAACUUAUUGUAAUGUAUGAAAGGGGAGGGGGGA--UA--------------------------------
#=GR JANIWU010000362.1_482-159         PP ...........................................................................77777777777777...66.5555777777788888888888888888888888888888888888888887642..22................................
PPOK02000001.1_17265-17849                ---------------------AACUUGAAGAAUAUCUACUAUGCCACUAAAUUUAUAAUGUUUAAAAGGUUUAUCAUUAAUGCGAAAAA---GA-UCUC---------------------------------------------------AAGAAU------------------------------
#=GR PPOK02000001.1_17265-17849        PP .....................*****************************************************988888888888887...66.5555...................................................555555..............................
JAKTPZ010000071.1_18896-18469             --------------------------------------------------------------------------------UGCAAAAAA---ACUUAUA---------------------------------------------------CUAUAACGACAAUGCCACGA-A--U-AUAUUUGUU-
#=GR JAKTPZ010000071.1_18896-18469     PP ................................................................................456666555...5425566...................................................888888**************.*..9.988888888.
PPOJ03000033.1_60020-59643                -----------------------------------------------------------------AUACGUUUACAAUGCCACGAAAUA---A-----A---------------------------------------------------UGUUAUUAAUAUUACCAAAA-U--G-AA--------
#=GR PPOJ03000033.1_60020-59643        PP .................................................................******988866666666665555...5.....6...................................................88999999************.*..*.**........
JBBLNR010000004.1_608066-607795           ----------------------------------------------------ACAAUGCCAAUAUCAUUAAAAUGCUUGUUGGAAAAGA---AA-AA-----------------------------------------------------------------------------------------
#=GR JBBLNR010000004.1_608066-607795   PP ....................................................6666666666666666666666688999999999999...87.66.........................................................................................
JAJLXS010000069.1_3778-4328               -------------------------------------------GAAUAUAUUAGUUGAAAAAUUUUAAUUUUUAGAAUGUUAAAAAGAA---AA-GAAG---------------------------------------------------GGAUUA------------------------------
#=GR JAJLXS010000069.1_3778-4328       PP ...........................................*******************************988888888888777...77.6666...................................................444444..............................
NC_035928.1_69203-69574                   ---------------------------CAUGGAAUUUGUUUCAAAAGAAUAUCGUCUACUAUGCCAAAUGAUGAU-GUGUUUGCAAUUA---AA-GCGG---------------------------------------------------AG----------------------------------
#=GR NC_035928.1_69203-69574           PP ...........................*******99999999999999999999999999999999999999995.4444444444444...44.3333...................................................32..................................
FXLY01000002.1_1241670-1242170            ---------------------------------------------------------------------------GAUGCU---A---A---AA-CUAU---------------------------------------------------AUUAUUUGACAAUGCCACGA-A--U-AUAUUA----
#=GR FXLY01000002.1_1241670-1242170    PP ...........................................................................555544...3...5...88.9999...................................................*******************9.9..8.777777....
PPOD03000265.1_83223-83542                -------------------------------------------------------------GUUAACAAUGCCAC------------------------GUUAUUA------------------------------------UUAUUGUU---GUU------------------------------
#=GR PPOD03000265.1_83223-83542        PP .............................................................44444444444444........................5555544....................................44433221...111..............................
NC_050728.1_880849-880421                 --------------------------------------------------------------CGUGGAUACAAUG-------CCAAUGA---AA-AAUU---------------------------------------------------AAAUGCUU----------------------------
#=GR NC_050728.1_880849-880421         PP ..............................................................9999996664444.......3333333...33.3333...................................................33333333............................
JAJLTM010000028.1_110477-110710           ---------------------------------------------------GUGCCAUUAAAAUGUAUCAUCAUA---AUCGAAGAAUA---AA----------------------------------------------------------------ACAA------------------------
#=GR JAJLTM010000028.1_110477-110710   PP ...................................................**********99999888777444...33333333333...32................................................................2222........................
BTGD01000013.1_405618-405223              ---------------------------------------------------ACAAUGCCACGAAUAUAGUUUAGU---UUUUUUAAAGA---GA-UUAGG-------------------------------------------------GAUCUAGCAA---------------------------
#=GR BTGD01000013.1_405618-405223      PP ...................................................*******************99653...33334444444...44.33332.................................................2333333334...........................
JANIWX010000061.1_18636-18974             ------------------------------------------------GAUGUGAGACCUAGCGGCGCCAUGGAAUGUGUUUCAAAAGA---AU-AUCGUCUACUUAU---------------------------------GCCACGAAAAAAUAAUGAUGAUG----------------------
#=GR JANIWX010000061.1_18636-18974     PP ................................................***************************55555555555555...55.5555555566666.................................66666655566666667777777......................
JAXQGP010000248.1_3450-3833               --------------------------------------------------------------------------------UGCAA--UA---AA-CUAU---------------------------------------------------AUUAUUUGACAAUGCCACGA-A--U-AUAUUAUUAU
#=GR JAXQGP010000248.1_3450-3833       PP ................................................................................44444..67...88.8899...................................................********************.*..*.99999*****
JABBEO010000006.1_403440-403221           -----------------------------------------------------AAAUGCCAAUGCCAUUAAAAUGUUUGUGGAAAAAGA---A---------------------------------------------------------------------------------------------
#=GR JABBEO010000006.1_403440-403221   PP .....................................................777777777777777777777799999999999999...9.............................................................................................
PPOP03000044.1_79907-80124                --------------------------------------------------------AACAAUGCCACGAAUAAAU---UUUAAUAAAAA---GA-AGAA---------------------------------------------------GAAAAUCA----------------------------
#=GR PPOP03000044.1_79907-80124        PP ........................................................9999999999999887543...22333333333...33.3344...................................................55555555............................
JAKTTC010000022.1_46640-46967             -----------------------------------------------------AUGCCACUAAAUUAAUAUUAUU------------GA---AU-GUAC---------------------------------------------------CAAAUAAGAAGAU-----------------------
#=GR JAKTTC010000022.1_46640-46967     PP .....................................................**********666655555444............44...44.4444...................................................4444444444444.......................
NW_024545238.1_597715-598169              ------------------------------------------------------------------------------GAUGCAA--UA---AA-CUAU---------------------------------------------------AUUAUUCGACAAUGCCACGA-U--U-AUAUUA----
#=GR NW_024545238.1_597715-598169      PP ..............................................................................5555555..56...77.7779...................................................********************.9..9.99999*....
JAJLXW010000569.1_18059-17722             ---------------------------------------------------------------------------AUAGUUUUAAUAAA-------------------------------------------------------------GAAUAUCGACAAUGCCAUUA-A--A-UUGUUUUUAU
#=GR JAJLXW010000569.1_18059-17722     PP ...........................................................................77888887776654.............................................................99******************.*..9.8777777777
NC_018944.1_98812-99155                   ----------------------------------AUAUAAGACUAAAAUUAUACCGACAAUGCCACGAUAUUGAA------AAUGAUGA---AG-UUGU---------------------------------------------------AAUUUAUGCUAAU-----------------------
#=GR NC_018944.1_98812-99155           PP ..................................********************************998444444......44444444...44.4444...................................................4444444444444.......................
PPOM03000382.1_313958-313618              -----------------------------------AAGAAAGAACUACGAACACACGGAAUCAUUAUAAUGUGUG------AAUGAAUA---AG-AAUA---------------------------------------------------UUAUACCGACAAUGCCACGA-A--U-----------
#=GR PPOM03000382.1_313958-313618      PP ...................................********************************99665444......33333344...44.5557...................................................********************.*..*...........
JAJMBP010000008.1_102294-101839           -------------------------------------------------------CGUCAAGAAGGAAGAACACU----AGGAAGAAUA---AA-CCAG---------------------------------------------------UUUAA-------------------------------
#=GR JAJMBP010000008.1_102294-101839   PP .......................................................55555555555555553322....1222233333...33.3333...................................................33333...............................
PPHX03000005.1_195293-195067              --------------------------------------------------------AUAAAGUGCCAUUAAAAUGUUUGUGGAAAAAGA---A---------------------------------------------------------------------------------------------
#=GR PPHX03000005.1_195293-195067      PP ........................................................888888888888888777799999999999999...9.............................................................................................
PPOL03000105.1_22392-22101                ---------------------------------------------------------------------------UUUUUUAAUAAAGA---AU-AUCGACAAUGCCACU-----------------------------AAAAUUUAUAAAAUUUUCUAAUAUGA---------------------
#=GR PPOL03000105.1_22392-22101        PP ...........................................................................77666666666666...66.665577777777777.............................77777777776666666777777777.....................
JAKZLQ010000155.1_379237-378836           ---------------------------------------------------------------------------AAAGUCUAAAUUGA---------A---------------------------------------------------GAAUAUCGACAAUGCCACUA-A--U-AUAUUUA---
#=GR JAKZLQ010000155.1_379237-378836   PP ...........................................................................66777777666666.........7...................................................******************99.9..8.7666666...
OX291442.1_959062-958835                  ---------------------------------------------------------------------------A-----CAAAAACA---AA-ACUC---------------------------------------------------CGUAGUUUACAAUGCCAGUU-C--AUUA--------
#=GR OX291442.1_959062-958835          PP ...........................................................................3.....34455555...55.5556...................................................77788889*********987.6..5166........
JAFHAQ020000005.1_761367-760973           ---------------------------------------------------------------------------AAAGUUUUAAUUAA---------A---------------------------------------------------GAAUAUCGACAAUGCCACUA-A--U-AUAUUU----
#=GR JAFHAQ020000005.1_761367-760973   PP ...........................................................................77788887766666.........6...................................................*****************998.7..5.433333....
JAJLTL010000089.1_35968-35624             ----------------------------------------------------------GUAAUUAAACACAUCAAAGAAAAAUUAAUAA---AU-GCCU---------------------------------------------------GUAUACCCAAUAUGCCACGU-A--A-UC--------
#=GR JAJLTL010000089.1_35968-35624     PP ..........................................................*************999966666677788899...99.9999...................................................********************.*..*.**........
PPOH02000234.1_275334-275599              ---------------------------------------------------------------------------G------A----AA---AA-UUUA---------------------------------------------------UUAUGUUGAUAAUGCCAUGA-A--U-AUAUUUUUA-
#=GR PPOH02000234.1_275334-275599      PP ...........................................................................2......2....45...88.9999...................................................********************.*..9.9999999**.
JAJLXZ010000011.1_107544-107215           ---------------------------------------------------------------------------AAAUUUGUAGA--A---AG-AGAU---------------------------------------------------AUUAUGCAACAAUGCCACGA-U--A-U---------
#=GR JAJLXZ010000011.1_107544-107215   PP ...........................................................................66666665543..3...33.3446...................................................777777**************.*..*.*.........
JAJLYF010000013.1_8235-8523               ---------------------------------------------------------AACCAACAAUGCCACGAAAAUAUAUUAAAAUA---AU-GAUA---------------------------------------------------AUAAAAGGG---------------------------
#=GR JAJLYF010000013.1_8235-8523       PP .........................................................99999999999999999944444555555555...55.4444...................................................333333222...........................
OZ188223.1_206728-207063                  ----------------------------------------------------AAUGCCACUAAAAAAUUAUUGUAAAAGUUUUAAGAAA---AA-G------------------------------------------------------------------------------------------
#=GR OZ188223.1_206728-207063          PP ....................................................9999999999999977766666644444444444444...44.4..........................................................................................
NC_006042.1_1544024-1544276               ------------------------------------------------------------------------------------------------------------------------------------------------------------------------------------------
#=GR NC_006042.1_1544024-1544276       PP ..........................................................................................................................................................................................
NC_050723.1_976612-976399                 ---------------------------------------------------------GACAAUGCCAAAAAUAUAAUAGUAGUAAAAGU-------GAU---------------------------------------------------GUAG--------------------------------
#=GR NC_050723.1_976612-976399         PP .........................................................***99999999999866644444444443222.......222...................................................2222................................
JAJLYB010000087.1_20679-21100             -----------------------------------------------GUAAUGUUUAAAAAAGGAAUCUUUUCUU--AGUAUAAAAAAAUGCAA-UAAA---------------------------------------------------UUAUAUCAACAAUGCCACGU-U--A-UUAU------
#=GR JAJLYB010000087.1_20679-21100     PP ...............................................*************************844..44444444433344466.6667...................................................******************98.7..7.6444......
PPJP03000003.1_402113-402391              ------------------------------------------------------------------------------------------------------------------------------------------------------------------------------------------
#=GR PPJP03000003.1_402113-402391      PP ..........................................................................................................................................................................................
JAMSGN010000232.1_16624-16885             -------------------------------------------------------------------UUGAAUAAUUUUAUGCAAAAAA---AA-UUUGA-------------------------------------------------AUUAAAACUACAAUGCCACGA-U--------------
#=GR JAMSGN010000232.1_16624-16885     PP ...................................................................9999999977777777777777...77.44444.................................................4899999**************.*..............
JANIWV010000002.1_1165448-1165964         GUAGUCGUGUAGACCCUUACGGCGGGUUGUUCUACAGCAAAUGCGCGCGUCUUGAGGACUGUUGUCUACCCUUCAUAUGGUAGAAGAAA---CA-AUAU---------------------------------------------------UUAAUCCGAUAAUGCCAAUA-A--U-UUGUUUGA--
#=GR JANIWV010000002.1_1165448-1165964 PP *************************************************************************9977777777777777...77.8888...................................................999999**************.*..*.*9999999..
JAKTSC010000009.1_11958-11568             ---------------------------CUGAUUGUAAAAAAUAACCCAAAACUCCAUUGCCGUUCCAAAAUUAACGAUAAAAAAAACGA---AU-CCAA---------------------------------------------------AAUACCCAACAAUGCCGUGU-G--U-AUGUGUAUGU
#=GR JAKTSC010000009.1_11958-11568     PP ...........................******************************************99988866677788888899...99.9999...................................................****************9987.7..7.7666666677
FYBL01000007.1_294945-294702              ---------------------------------------------------------------------------AAAGGAAAAAAAAA---AA-ACAUCAGUUUA-------------------------------------AAACGCCUUAUAUUCACAAUGCCAUUUCA--U-UA--------
#=GR FYBL01000007.1_294945-294702      PP ...........................................................................44444444444444...43.33334566666.....................................6666666*****************98725..5.68........
LT598485.1_937356-937197                  ------------------------------------------------------------------------------------------------------------------------------------------------------------------------------------------
#=GR LT598485.1_937356-937197          PP ..........................................................................................................................................................................................
JAJLXM010000005.1_327766-327968           ---------------------------------------------------------------------------UU-CAU--AA-------------A---------------------------------------------------AUUCAGUGACAAUGCCAAUA-A--U-A---------
#=GR JAJLXM010000005.1_327766-327968   PP ...........................................................................33.222..22.............4...................................................7788888*************.*..*.*.........
JAJLUD010000007.1_209284-209771           ACUGGUCAAGUAUCCGCCAAAAAAAAGACCCAGGAGAAUCUACCCUUCGUAUGGUAGAAAUAAAUUUUAGUAUCCGAUAAUGCCAAUAA---AA-UGUA---------------------------------------------------UGAUGUUAA---------------------------
#=GR JAJLUD010000007.1_209284-209771   PP *************************************************9999999999999999999999999955666677777777...77.7777...................................................777777777...........................
CM000690.1_1000974-1000534                --CAAAAAAAGAAAAAAUGUAAAAUGUAAAAUGUAAAAUAAACUCCCAUGUUAGCCCAAAUCUACCUCGUAGUAGAAUUUUAGAAAAAA---AA-AUGC---------------------------------------------------UAUACCUGAUAAUGCCAAU-----------------
#=GR CM000690.1_1000974-1000534        PP ..66666666666666666666666666666678888888999999999999999999999**************77777888888888...99.9999...................................................99*****************.................
LT598452.1_1465224-1464784                ------------------CAGAUACCCAAAACUCCUGUUUAUCGAUCAAACCAUUUUUCGAAUUAAAUCCCAAAAUCAACUUUAAAAAA---AU-CAAA---------------------------------------------------UAUAUUCAACAAUGCCAAUU-A--------------
#=GR LT598452.1_1465224-1464784        PP ..................55555555555555555555555555555555555555555555555555566666588888999999999...99.****...................................................********************.*..............
JAKVQO010000001.1_453263-453054           ---------------------------------------------------------------------------UACGAUAACAACCA---UA-GGAA---------------------------------------------------G-----------------------------------
#=GR JAKVQO010000001.1_453263-453054   PP ...........................................................................66677766666666...55.5555...................................................5...................................
PPJY03000004.1_345766-345566              -----------------------------------------------------------------------------------UAUCCA---AU-CCUA---------------------------------------------------GAA----AACAAUGCCACAA-A--U-AUAAU-----
#=GR PPJY03000004.1_345766-345566      PP ...................................................................................344455...55.5444...................................................444....69*******9987.7..5.44444.....
NC_036027.1_592151-592339                 ---------------------------------------------------------------------------A--------------------------------------------------------------------------------------------------------------
#=GR NC_036027.1_592151-592339         PP ...........................................................................7..............................................................................................................
JAJMGS010000022.1_440193-440616           UAGUUCAAAGGGCAAAAUACAGUUGCUUUUAAACUCCCUUAAUGAACCGUAUCCUGGGUUGAAACUCCUAAAAUUAACGUAAAAAAAAA---UU-CAAC---------------------------------------------------UUUAUUCAACUAUGCCAGUG-A--A-UU--------
#=GR JAJMGS010000022.1_440193-440616   PP 99999999999999999999999999999999999999999999999999999999999999999999999965444444444444444...44.6666...................................................9*******************.*..*.**........
JAJLUE010000014.1_109305-109786           ACUUACGUAUCAAUCCAUGCCUACUUCUUAGGACAAUCUACCCUUCAUAUGGUAGAGAUAACUUUAAUAAAUCCG-AUAAUGCCAAAUA---AU-UAAU---------------------------------------------------GUGUGAAU----------------------------
#=GR JAJLUE010000014.1_109305-109786   PP ***********************************************************************9995.4455555555555...55.4444...................................................22222211............................
JAJMCM010000006.1_245873-246140           ------------------------------------------------------------------CUAGAAAACAAUGCCAAAAUAUC---AU-CUAU---------------------------------------------------AUGUUU------------------------------
#=GR JAJMCM010000006.1_245873-246140   PP ..................................................................66666654433333332222222...33.3322...................................................333332..............................
NC_016451.1_1068599-1068868               ------------------------------------------------------------------------------------------------------------------------------------------------------------------------------------------
#=GR NC_016451.1_1068599-1068868       PP ..........................................................................................................................................................................................
LT598482.1_460524-460983                  ---------------------------------------------------------------------------AUUAACGUAAAAA----AU-CUCAAAAU-------------------------------------------CAACCUUAUUCAACUAUGCCAGCG-A--A-UU--------
#=GR LT598482.1_460524-460983          PP ...........................................................................7777777777644....44.44445777...........................................7788********************.*..*.**........
AZAH01000004.1_115555-115729              ------------------------------------------------------------------------------------------------------------------------------------------------------------------------------------------
#=GR AZAH01000004.1_115555-115729      PP ..........................................................................................................................................................................................
LT598461.1_414354-414762                  UUUCUCAUCAGUGUGAUAAACUCCUGUAAUAUCAAAGACCAACCAUAUAAUCCCAACUAAAAUUCCCAAAACUUAAACGUAAAAAAAAA---AU-CAAA---------------------------------------------------CUUAUUCGACAAUGCCAGAU-AAUA-AU--------
#=GR LT598461.1_414354-414762          PP *************************************************************************9988888999999999...99.****...................................................****************9776.6115.68........
NC_016525.1_735127-734803                 ----------------------------------------------------UUUCUUAAAAACACUUGAAAGAA--A---------GA---AU-UA--CAAUA-----------------------------------------UGCCUUAUAACCCACAAUGCCACGU-A--A-UC--------
#=GR NC_016525.1_735127-734803         PP ....................................................********998876666655532..2.........22...22.22..22444.........................................44555********************.*..*.**........
JAJLTH010000026.1_90528-90186             -----------------------------------------------------GCUUUCUAAAAGCACUUGAAAG---------AAAGA---AU-UA--CCAUA-----------------------------------------UGCUUUAUAACCCACAAUGCCACGU-A--A-UC--------
#=GR JAJLTH010000026.1_90528-90186     PP .....................................................*********9998754443333.........22233...33.22..23566.........................................6777699999***************.*..*.**........
NC_030896.1_470551-470398                 ------------------------------------------------------------------------------------------------------------------------------------------------------------------------------------------
#=GR NC_030896.1_470551-470398         PP ..........................................................................................................................................................................................
JAJMCG010000115.1_17500-17250             ------------------------------------------------------------------------------------------------------------------------------------------------------------------------------------------
#=GR JAJMCG010000115.1_17500-17250     PP ..........................................................................................................................................................................................
LT598463.1_763619-763425                  ---------------------------------------------------------------------------UUUGGA------GA---AU-CUUG---------------------------------------------------AA-------C--------------------------
#=GR LT598463.1_763619-763425          PP ...........................................................................222222......22...32.2222...................................................22.......2..........................
#=GC SS_cons                              ::::::::::::::::::::::::::::::::::::::::::::::::::::::::::::::::::::::::::::::::::::::::::::::::::::::::::::::::::::::::::::::::::::::::::::::::::::::::::::::::::::::::::::::::::::::::::
#=GC RF                                   ...........................................................................auuGaUguAAAaaA...Aa.cuca...................................................uuaaaUCgACAAUGCCAcga.A..A.uU........
//
