# Supplementary material for: RNAhub - an automated pipeline to search and align RNA homologs with secondary structure assessment
Source: bioRxiv. 2025 Apr 8:2025.03.11.642701. Preprint. [Version 3] doi: 10.1101/2025.03.11.642701 (PMC11952402; doi:10.1101/2025.03.11.642701)
Supplement: Supplement 1 [file media-1.gz › supplemental_material/GLY1/rscape_infernal/infernal_1.cacofold.R2R.sto]

# STOCKHOLM 1.0
#=GF ID infernal_1
#=GF AU Infernal 1.1.4
#=GF R2R SetDrawingParam prefixSsWithPkInDrawings false
#=GF R2R SetDrawingParam prefixSsWithPkInDrawings false
#=GF NUM_COV 10
#=GF WEIGHT_MAP NC_001137.3_66801-67627 0.643642 LT986468.1_66916-67754 0.643642 BAABWA010000001.1_702111-702632 0.500953 UEGL01000008.1_873189-873710 0.500953 CP006022.1_705506-705960 1.06856 JANIWU010000362.1_482-159 0.759843 PPOK02000001.1_17265-17849 1.16024 JAKTPZ010000071.1_18896-18469 1.06318 PPOJ03000033.1_60020-59643 1.03123 JBBLNR010000004.1_608066-607795 0.818641 JAJLXS010000069.1_3778-4328 0.817853 NC_035928.1_69203-69574 1.04486 FXLY01000002.1_1241670-1242170 0.766725 PPOD03000265.1_83223-83542 1.11046 NC_050728.1_880849-880421 1.1392 JAJLTM010000028.1_110477-110710 0.991198 BTGD01000013.1_405618-405223 1.20987 JANIWX010000061.1_18636-18974 1.04486 JAXQGP010000248.1_3450-3833 0.951148 JABBEO010000006.1_403440-403221 0.760166 PPOP03000044.1_79907-80124 1.13661 JAKTTC010000022.1_46640-46967 1.03123 NW_024545238.1_597715-598169 0.766725 JAJLXW010000569.1_18059-17722 0.982078 NC_018944.1_98812-99155 1.02905 PPOM03000382.1_313958-313618 1.1264 JAJMBP010000008.1_102294-101839 1.59882 PPHX03000005.1_195293-195067 0.760166 PPOL03000105.1_22392-22101 1.10324 JAKZLQ010000155.1_379237-378836 0.870047 OX291442.1_959062-958835 1.10595 JAFHAQ020000005.1_761367-760973 0.870047 JAJLTL010000089.1_35968-35624 0.966887 PPOH02000234.1_275334-275599 1.06318 JAJLXZ010000011.1_107544-107215 1.07633 JAJLYF010000013.1_8235-8523 1.1991 OZ188223.1_206728-207063 1.09523 NC_006042.1_1544024-1544276 0.913841 NC_050723.1_976612-976399 1.06198 JAJLYB010000087.1_20679-21100 1.06358 PPJP03000003.1_402113-402391 0.923958 JAMSGN010000232.1_16624-16885 1.06358 JANIWV010000002.1_1165448-1165964 0.904216 JAKTSC010000009.1_11958-11568 1.10963 FYBL01000007.1_294945-294702 0.984227 LT598485.1_937356-937197 0.966887 JAJLXM010000005.1_327766-327968 1.19956 JAJLUD010000007.1_209284-209771 1.03464 CM000690.1_1000974-1000534 0.998654 LT598452.1_1465224-1464784 1.25195 JAKVQO010000001.1_453263-453054 0.904216 PPJY03000004.1_345766-345566 0.900737 NC_036027.1_592151-592339 0.913841 JAJMGS010000022.1_440193-440616 1.14183 JAJLUE010000014.1_109305-109786 1.0011 JAJMCM010000006.1_245873-246140 0.900737 NC_016451.1_1068599-1068868 1.04442 LT598482.1_460524-460983 1.1433 AZAH01000004.1_115555-115729 1.1259 LT598461.1_414354-414762 1.14183 NC_016525.1_735127-734803 0.932994 JAJLTH010000026.1_90528-90186 0.932994 NC_030896.1_470551-470398 1.06856 JAJMCG010000115.1_17500-17250 1.3802 LT598463.1_763619-763425 1.18235
#=GF USED_GSC TRUE
#=GF DID_FRAGMENTARY FALSE.  globalOuterFirst,Last=0,405
#=GF R2R keep allpairs


NC_001137.3_66801-67627                   CAAUUACGGAUGAGGGGUUGUUUAAACUUUAAUCAAGUACCAAAAAAACCAAACAUAUUCAGUCGAUCUCUCAAUGGGGAACAAAGAAUUCCUCCUUCCC-UCAGAAAGACCAC-CUUCGUCCCUCCAUAAUAGGGUAGUUAGUCGCUAG----GUGCGCUGGAAACU-----------AACCAUUGGUUCUCAAAUGUGCCGACAUAAUUAGUUUAAUUAUG---------------GUGUGAGAUUGAAAUAUCCUG--AAUAACAAAACAGAAAAAAGAAAAAACCCAUUUGAAUAUAAAAAUCAUUGAUGCAAAAGAAAGCCGUUAAAUCUCCUAAAACAAAAACCCUAACAAUACACAUGAUGCAACUGGAA----------------CGC---------
#=GR NC_001137.3_66801-67627           PP 666666*****************************************************************99988899************999999985.4689*********.***********************************....**************...........************************99999999996647778999...............99998865************8..877777776679899999*********************9999988999************************8888888887776666666666555553334444444333333................333.........
LT986468.1_66916-67754                    ------AAUUGUGGAUGGGUCAUAAACUUUAAUCAAGUACCAAAAAAACCAAACAUAUUCAGUCGAUCUCUCAAUGGGGAAAUGUAGGCCUAUCUUUCCC-UUGAAAAGACCAC-CUUCGUCCCUCCAUAAUAGGGUAGUUAGUUGCUAG----GUGCGCUGGAAGCU-----------AACCAUUGGUUCUCAAAUGUGCCGACAUAAUUAGUUAAUUAUGG---------------UUGUGAGAUUAAAAUAUCCUG--AAUAACAGAA--ACAGAAAAGAAAAACCCAUUUGAAUAUAAAAAUCAUUGAUGCAAAAGAAAGCCGUUAAAUCUCCUAAAACAAAAGCCCUAACAAAAUACAUGAUGCAAGCGAAGCGC-------------------------
#=GR LT986468.1_66916-67754            PP ......2344688**********************************************************9998889******************9985.5899*********.***********************************....**************...........********************************997778889999...............999988659999999999999..9999999899..88888888999999*************9999988999**********************************999999999999999997788888888888888877.........................
BAABWA010000001.1_702111-702632           --UA--UACACACACACAUAUAAAUAUAAAUGCUUACUACCAAAAGAAUCAAACCUCUU-GGUCGAUUGAGUCAG----------------------------UCCUCAAUCAC-CUUCGUCCCUCUUCGAUAGGGUGGUUUUGGG----------------AAUCAA-----------AACCAUUGAUCCUCAAAUGUACCGGUUGAUUAUAUG-------------------------------UUAAAUG-----C--AAAUGCAAACCCAUAAAAUCAAAACUCCCAUUUGAAACGUUAAUAUUUUGAAUUAAACCUUUGAACAAC-------ACUGCCACGUUAUUAAUUUAGCUCAUAAAUGUAAAGAAGUUG--------------------------
#=GR BAABWA010000001.1_702111-702632   PP ..33..5589************************************************5.***********9976............................77*********.***************************8533................333349...........***************************999998877...............................2333333.....3..6666688888999****************************9955558888889999************.......**************8888877777666666666665443333..........................
UEGL01000008.1_873189-873710              --UA--UACACACACACACAUAAAUAUAAAUGCUUACUACCAAAAGAAUCAAACCUCUU-GGUCGAUUGAGUCAG----------------------------UCCUCAAUCAC-CUUCGUCCCUCUUCGAUAGGGUGGUUUUGGG----------------AAUCAA-----------AACCAUUGAUCCUCAAAUGUACCGGUUGAUUAUAUG-------------------------------UUAAAUG-----C--AAAUGCAAACCCAUAAAAUCAAAACUCCCAUUUGAAACGUUAAUAUUUUGAAUUAAACCUUUGAACAAC-------ACUGCCACGUUAUUAAUUUAGCUCAUAAAUGUAAAGAAGUUG--------------------------
#=GR UEGL01000008.1_873189-873710      PP ..33..5589************************************************5.***********9976............................77*********.***************************8533................333349...........***************************999998877...............................2333333.....3..6666688888999****************************9955558888889999************.......**************8888877777666666666665443333..........................
CP006022.1_705506-705960                  UA----UGUACUACUUUUCAAGUGCCGUUGAAAUUAUUACCAAAAGAAUCAAACAUUUU-AGUCAGCUCGUAG-------------------------------UUAGAGCUAC---UAGUCCCUCCGCAAUAGGGUGAGUAACCAGACA----AUGCCUGGAAA--A-----------ACCCAUUGAUCCUCAAAUGUGCAAUAGUGCGCAU----------------------------------------------GU------------------GCCAUAAUCCCAUUUGAUGUU---------------------------------------------------------------------------------------------------------
#=GR CP006022.1_705506-705960          PP 33....5567************************************************5.********98865...............................589*******...99*******************999555677777....99999888887..6...........7*********************975553333332..............................................33..................45677889***********99.........................................................................................................
JANIWU010000362.1_482-159                 ------------------------------------------AAAAAACCAAACGUAUUCAGUCGAUCUUCCAACAAAAGAAAAAAAAUUCUUCCUUUCGC-UGAGAAGACCAC-CUUCGUCCCUCCAUAAUAGGGUGGUUAGAUGCUGA----GUGCGCUGGGAGCU-----------AACCAUUGGUUCUCAAAUGUGCCGACAUAAUUAA--CGAAAUUAU-------------GGUCUGAGAUUAGAAAUCCUUG--AAUAACAAAAAAGAAAAAGAAAAAAACCCAUUUGAAUAU-AAAAUC------------------------------------------------------AUUGAUGCAAAAAAAGCCGU--UA--------------------
#=GR JANIWU010000362.1_482-159         PP ..........................................*****************************99887799999999999******9999775.899*********.***********************************....**************...........**********************999999888888..666677889.............9999988664444444444444..55555555444889999999999***********98877.556667......................................................77777777777777665555..22....................
PPOK02000001.1_17265-17849                ------AUUCCGCGCAUCAGUUUAGAAUUGUCUGUAAUACCAAAUGAAUCAAACUUAU-CAGUCAAUCAGCCAC-----------------------------UUGCCGAUUAC-CUUCGUCCCUCCUCAAUAGGGUGGUGUCCUCGUUG---UAUGAGCACGAAUAA-----------AACCAAUGAUUCUCAAACGUACGUUAGCGAAUUG--AC--------------------------UCGAUGCACUAACAU---UUACAAACACAGGUGUUAACAAAC---CCAUUUGAAAGUAUGA---ACCACUUUGCAGUCCUUAUGGAGAAGAAAAUUUAUAAUGUUUAAAAGGUUUAUCAUUAAUGCGAAAAAGAUCUCAAGAAU------------------
#=GR PPOK02000001.1_17265-17849        PP ......4678************************************************.************884.............................89*********.**************************998755444...488888776666655...........44******************98754443333322..34..........................443999999999988...333333333364333333333333...********99998887...356888999999*****************************************988888888888887665555555555..................
JAKTPZ010000071.1_18896-18469             -UAAUA---------------------------------CCAAAAAAAUCGAACAUAUUCAGUCGACCCCUGGAAGGAGAGCAAUAUAACUCGAUGUGAGU-GUAUUGGGCCACUUUUCGUCCCCCAGCAAUAGGGUAAGCUGUACGUUGUUGCGUAUCUCGGAAA--ACACGUCACGAGCUCAACGAUUCUCAAAUGUAUGGGUAAAAAAUGUGCAAAUACGAACCAUGGUGAUAAAAACCGGAUUUAAAAUAAAAU--------------------AAAAUAAAAUCCAUUUGAAUGUUGGAAAA-----------------------------------------------------------UGCAAAAAAACUAUACUAUAACGACAAUGCCACGAAUAU
#=GR JAKTPZ010000071.1_18896-18469     PP .*****.................................*******************************8776666788888888889999999988876.899************************************8886555443344333334444433..3556666666699******************************997788999**********6655555544444332333333333333....................2222222222***********99999873...........................................................456666555545566888888***************998
PPOJ03000033.1_60020-59643                --UUUAAAGUCGAUAGUAAUGUAAAAAGAAAAUAAAAUGCCAAAAGAAUCAAACUUAUUCAGUCGAUUGGACGGUUUCCUGUUCUAA---ACCGUAUUGUU-GGACCCAAUCACUUUUCGUCCCUCCGUAAUGGGGAAAACUGGUGAGGU----UUGUUGUUG-----CCUCCAUACCAAUUCAAUGAUCCUCAAAUGUAUACAUGAGCUAUU--GAG-------------------------GGGAUGAAAGAAAAAA--AUUAAUAGACCUCGUCAAUGCAAUUACCCAUUUGAAUUUUAAAAAAACCACACAUA----------------------------------AUACGUUUACAAUGCCACGAAAUAA----AUGUUAUUAAUAUUACCAAAAUGAA
#=GR PPOJ03000033.1_60020-59643        PP ..666669**************************************************************98877779999999999...99999998855.899*******************************99999887666665....444332222.....2233333333389*********************98885554433..344.........................4335555555555543..3344344444677788889999999***************99998889********..................................******9888666666666655555....688999999****************
JBBLNR010000004.1_608066-607795           ------ACCUUCAACUCAGGUAAGCGGUUCGUAAUAUAACCAAAGGAAUCAAACCUUUUCAGUCGAUCAAACCUUGCA--------------------AU-UUUGUUUGACCACUUUUCGUCCCUCGUUAAUAGGGUGAUUUCUCAAUUC----UUAUGACUAAUG-A-----------AACCAUUGAUCCUCAAAUGUUCAUAAA------------------------------------------------------G-------------------------ACCCAUUUGAAAUAAUUAAGGUGAAAAUCAAAACUCCGUGAAU---------ACAAUGCCAAUAUCAUUAAAAUGCUUGUUGGAAAAGAAAAA--------------------------
#=GR JBBLNR010000004.1_608066-607795   PP ......5888899**********************************************************9976557....................75.4899************************************999887777....555543322222.7...........99*******************996554......................................................3.........................5566666666666655554434444455666666666666666.........66666666666666666666666889999999999998766..........................
JAJLXS010000069.1_3778-4328               GUACUA---------------------------------CCAAAAAAAUCGAACAUAUUCAGUCAAUUGAUACCAUGCAAUAAGGAUACUUACCUCUUGG-GGUGAUCAAUUACUUUUCGUCCCUCCGCAAUAGGGUGAAACCAGUAUAUGAUGUUUUGUCAUAAAGG-----------GUCCAACGAUUCUCAAAUGUAUGGGUUAUGUAUGUGCAGUGUUUGUAAUUGAGAUAUAAAAAGAAAG-------------------GGAAAACUAACAAAUCAA-----CCAUUUGAUGCUUGAAAAAGAUGCUAAAACUAUAUUAUUUGACAAUUAUUAGUUGAAAAAUUUUAAUUUUUAGAAUGUUAAAAAGAAAAGAAGGGAUUA------------------
#=GR JAJLXS010000069.1_3778-4328       PP 466777.................................*******************************655444455666666666888888877654.46789********************************88765533333336546667799999999*...........***************************9999999778888999********5443322222222222...................222222322222222222.....****************9999****************************************************988888888888777776666444444..................
NC_035928.1_69203-69574                   ------ACACAAUUACGAGAUAAAGAAAAUAAUAGAAUACCAAAAAAAUCAAACAUGUUCAGUCGGCUGCACUGAGU-----------------------C--AGAUCAGCCACUUUUCGUCCCUCCUUAAUAGGGUGCUAGGUACGCAA----UUCCGUAGAAAGAAAAGUGCGGCCCUAGCAAUGAUUCUCAAAUGUGCGG--------------------------------------------------------UC-------------------------CCCCAUUUGAUGCGCUCGAAAGAUCGUGAAUUCGUAACCAUGCCUGGUAUAUCGUCUACUAUGCCAAAUGAUGAU-GUGUUUGCAAUUAAAGCGGAG----------------------
#=GR NC_035928.1_69203-69574           PP ......456777***********************************************************999888.......................8..7789**********************************665233333....344444444433323344444444489******************9865........................................................46.........................79********999665444445699999********************999999999999999999999999995.444444444444444333332......................
FXLY01000002.1_1241670-1242170            ---AUAACGU-------------------------ACUACCAAAAAAAUCGAACAUAUUCAGUCAAUUGAUACGAUGCAAUACAGAUAUUACCUCAUGAG--UCGAUCAAUCACUUUUCGUCCCUCCGCAAUAGGGUGAAACCGAUAUAUGAUGUUUUGUCACAAACG-----------GUUCAACGAUUCUCAAAUGUAUGGGUUAUGUAUGUGCAGUAUUUGUAAUUGUGAUUAUGAUUUGUAU------------------------------------------CCAUUUGAUGCUUGAAAAA------------------------------------------------------GAUGCU---A---AAACUAUAUUAUUUGACAAUGCCACGAAUAU
#=GR FXLY01000002.1_1241670-1242170    PP ...555599*.........................***********************************766555566666666666777777776654..3579********************************88866644333334445557789999999*...........***************************9999999777888999********6666666555554443..........................................****************995......................................................555544...3...5889999*******************99877
PPOD03000265.1_83223-83542                --UGUA---------------------------------CCAAAAGAAUCAAACAUAUUCAGUCAAUUUGAGAGGGGGUU----------------UAAC---CUUCAAAUUACUUUUCGUCCCUCGAUAAUAGGGUGGGUUUCUCGGGG----CAGUGCCUGAG-GA-----------GCCCAUUGAUUCUCAAAUGUGCUGGAGAAAGUGGCUGUGUGACUGUUUUGGAAAGUAGGGGGAAAGAAAAGAGAAAUAUG--AAUAGA-------A-------------CCAUUUGAUAGGAAAA---GCAGUAAAUUUAU---------------------------GUUAACAAUGCCAC-----------------------GUU------------------
#=GR PPOD03000265.1_83223-83542        PP ..9***.................................********************************998777998................8764...68***************************************999999....88888765553.49...........9*******************99966666666666557788999999*****88877776554443222222222222221..222211.......1.............********99988887...4444444444444...........................44444444444444.......................111..................
NC_050728.1_880849-880421                 ------AUGGUGGGCGUCGAAAGUGACUCGUAAAACUAACCAAAGGAACCAAACCUUUCAAGUCGACCGAACCGGGAUA------------------AAA-AAGAUUCGACCACUCUUCGUCCCUCGCCAAUAGGGUGAUCUUGCCAAAGUAGA-----CUUACUAAA-----------GACCAAUGAUUCUCAAACGUGCUU--------------------------------------------------------AA-------------------------ACCCAUUUGAAAGAAAGCAAAUCAACAAAACUC-----------------------------CGUGGAUACAAUG-------CCAAUGAAAAAUUAAAUGCUU----------------
#=GR NC_050728.1_880849-880421         PP ......467899***********************************************************99888777..................765.4789************************************9986666554422.....222222349...........*********************974........................................................45.........................899999999998865533333579999999999.............................9999996664444.......333333333333333333333................
JAJLTM010000028.1_110477-110710           ----UA---------------------------------CCAAAAGAAUCAAACUUCUCUGGUCGGUUGGCGCGG----------------------------CUGCCAACCAC-CUUCGUCCCCUUCCAAUAGGGUGGUUUUGGG----------------AAUCAA-----------AACCAUUGAUCCUCAAAUGUACCGGUUAUUAAAGUG-------------------------------------------U--AAAUGUAAACCCAUAAAAUCAAAACUCCCAUUUGAAAUGAAAAAAUCAACUAACUUCUUUGAAACUACU-------GUGCCAUUAAAAUGUAUCAUCAUA---AUCGAAGAAUAAA------------ACAA------------
#=GR JAJLTM010000028.1_110477-110710   PP ....**.................................********************************9977............................56*********.***************************8533................333349...........***********************8888333333322...........................................3..66666666668899999**************************9999**********************.......**********99999888777444...3333333333332............2222............
BTGD01000013.1_405618-405223              GUAAUA---------------------------------CCAAAAAAAUCGAACAUAUUCAGUCGACCGCGGAUGGAACUAGG----------GAGUUCUC-GUCCUGGGCCACUUUUCGUCCCCCGGCAAUAGGGUGAGUCCCGUGGGU----GU-----------G-----------GCUCAACGAUUCUCAAAUGUAUGGGUUUGGGAA---GUGUCGAAUACGACUAGGGAGGAUAACUCCC------------------------------------------CCAUUUGAAUGUUUAGAUGCGGAAAAAACUCAUAAUAUGCUG-------ACAAUGCCACGAAUAUAGUUUAGU---UUUUUUAAAGAGAUUAGAUCUAGCAA---------------
#=GR BTGD01000013.1_405618-405223      PP ******.................................*****************************8888877668*****..........***99865.899***********************************9866433333....22...........5...........89********************98888222222...2333444444444444333333333333333..........................................***********99999777888888999**************.......*******************99653...33334444444443333333333334...............
JANIWX010000061.1_18636-18974             A-----CUGUAUACAACUGUGAAAGAAAAUAAUAGAAUACCAAAAAAAUCAAACAUGUUCAGUCGGCUGG------------------------------------UCAGCCACUUUUCGUCCCUCCUUAAUAGGGUGCUCGGGAC---G----GUGUCUCGGC--CC-----------GAGCAAUGAUUCUCAAAUGUGCGGUG------------------------------------------------------UC-------------------------CCCCAUUUGAUGCGCUCGAAGAUCGUGAAUUCGUAACCAUGACUGGUUGAUGUGAGACCUAGCGGCGCCAUGGAAUGUGUUUCAAAAGAAUAUCGAAAUAAUGAUGAUG----------
#=GR JANIWX010000061.1_18636-18974     PP 4.....45566*********************************************************85....................................69*********************************87543...3....4666665553..49...........*********************97543......................................................33.........................89********99966655554688999999*********************************************5555555555555555555566666667777777..........
JAXQGP010000248.1_3450-3833               GUUAUA---------------------------------CCAAAAAAAUCGAACAUAUUCAGUCAACUGCAAUUUUGAAAUG------------AAAAUC-UUGUUGUAGUUACUUUUCGUCCCUCGGCUAUAGGGUGAAUUCCUCUUAUAUGUAUAUUUAUAAUUGA-----------AUUCAACGAUCCUCAAAUGUAUGGGUAUUAUAUG--UAUACGUGUAUACGUACAGAAAUAUAAUUCU------------------------------------------CCAUUUGAUAUUUUAAAA------------------------------------------------------------UGCAA--UAAACUAUAUUAUUUGACAAUGCCACGAAUAU
#=GR JAXQGP010000248.1_3450-3833       PP 999999.................................********************************99877799***............***985.4799************************************999888888443233344555555579...........**********************988873333333..3458899999*****5444444444444443..........................................****************98............................................................44444..67888899**********************99
JABBEO010000006.1_403440-403221           AAAAUA--------------------------------ACCAAAAGGAUCAAACUUUU-CAGUCGAUCAAAGCCA--CCGGG-------------UGAGGCGUAUUGUGACCACUUUUCGUCCCUCGCCAAUAGGGUGGUUUCUCAGU-G----AAGCAUGGG----A-----------AACCAUUGAUCCUCAAAUGUUCAAUAA------------------------------------------------------A-------------------------ACCCAUUUGAUAUGAUAAAAGUAAAAAACAAAACUCCGUGAAU----------AAAUGCCAAUGCCAUUAAAAUGUUUGUGGAAAAAGAA-----------------------------
#=GR JABBEO010000006.1_403440-403221   PP 665554................................6*****************99.***********98854..45899.............99999556889************************************987776.5....677777666....9...........********************9985433......................................................3.........................7788888888888777776666666777777777777777777..........7777777777777777777777999999999999999.............................
PPOP03000044.1_79907-80124                ---GUA---------------------------------CCAAAAAAAUCAAACAUAUUCAGUCGAGUUUGCCAUGU-----------------------AAGGGCAAACUCACUUUUCGUCCCUCGGUAAUAGGGUGAGUAACAAACAA----UCUUGUUGUUUGUU-----------UCCCAAUGAUCCUCAAAUGUACGU--------------------------------------------------------UA-------------------------UCCCAUUUGAUAGUGUUAAAAUUUGAAAGAAGAAUAUAUC----------------AACAAUGCCACGAAUAAAU---UUUAAUAAAAAGAAGAAGAAAAUCA----------------
#=GR PPOP03000044.1_79907-80124        PP ...***.................................**********************************9988.......................67899*********************************999988666655....33333244444459...........9*******************9874........................................................34.........................7999999999999888887777899999999999999999................9999999999999887543...2233333333333334455555555................
JAKTTC010000022.1_46640-46967             CAA---AAAAAAA------------------UUAAAAUGCCAAAAGAAUCAAACUUAUUCAGUCGAUUGGACGGUUUCCUGUUCAA----ACCGUUGAGAUGAGACCCAAUCACUUUUUGUCCCUCCAUAAUGGGGAAAACUGGUAGAGUGGUAAACUCCUUAAACCA-----------GUUCAAUGAUCCUCAAAUGUAUACAUUAACCAUUGA-------------------------------UAGAAAAAAAAAU--CAAG------ACUAUCAAUGCAAUUACCCAUUUGAAAAAUUUAAAAACCACAUAUAAUACGUUUACA-----------AUGCCACUAAAUUAAUAUUAUU------------GAAUGUACCAAAUAAGAAGAU-----------
#=GR JAKTTC010000022.1_46640-46967     PP 333...457****..................***************************************9887766888888888....8888888888457889***********************************999776666664344444566666678...........***********************9999777775544...............................3333333222221..1111......2555555699999999*********9998887777679*******************...........**********666655555444............444444444444444444444...........
NW_024545238.1_597715-598169              GUAUUA---------------------------------CCAAAAAAAUCGAACAUAUUCGGCCAAUCGG-------AGUCUAUACAUCUACCUCUGGAGC--UAAUCAAUCGCCUUUCGUCCCUCCGCAAUAGGGUGAAACCAAUAUAUGAAGAUAUGUCAUAGAUG-----------GUUCAUCGAUCCUCAAAUGUAUGGGUAAUGUAUGUGCUGUAUUUUUAAUUGAGGAAAACAAAUCUAU------------------------------------------CCAUUUGAUACUUUAAAAA---------------------------------------------------------GAUGCAA--UAAACUAUAUUAUUCGACAAUGCCACGAUUAU
#=GR NW_024545238.1_597715-598169      PP 9*****.................................******************************9.......555555555566666666555544..678999999999***********************888766444444577788888999999999...........***************************99999997777889999*******3333333333333333..........................................****************985.........................................................5555555..56777779********************9999
JAJLXW010000569.1_18059-17722             -----------------------------------------AAAAAAAUCAAACAUAU-CGGUCGAUCAAGUGUUUUUUUUUU-----------UAUUUAU-UUACUUGACCAC-CUUCGUCCCUCCUUAAUAGGGUGGGGGCAAUAAAAGAUAAUG-----------UGAUUCUAUUUCCCCAAUGAUUCUCAAACGUACCCGAUAGACGCAUCAAAAUUGAAUACUAUUAAAAAUGAUUUUUUU---------------------------------AUAAUAACCCUGUUUGAAAAAGAAAAA-------------------------------------------------------AUAGUUUUAAUAAA------GAAUAUCGACAAUGCCAUUAAAUU
#=GR JAJLXW010000569.1_18059-17722     PP .........................................*****************.************99877799****...........**99875.799*********.************************995432222212222222...........2333377777788********************988875444444333455566666777775555555554443322.................................778888889***********9999988.......................................................77888887776654......99*******************987
NC_018944.1_98812-99155                   GUAUUG---------------------------------CCAAAAGAGUCAAACAUAU-CAGUCGAUUCAAGAAGAGAAACCCUA------UGGAGUUUC-UGUUCUUAACCAC-UUUCGUCCUUCGGUAAUAAGGUAGUAAUC-AUGUG----AAGUUAAAGAUACUAACAAAGUAAUUACUAUUGACCCUCAAAUGUACUGGUUUGAAAUUCA-------------------------------A-------------------CGAAC--UCGAGUUUUAUAAACCCAUUUGAAAAGGAGA-A-AGAAUAUUAUUGAAUUAAAAGUAAAAUUUAUACCGACAAUGCCACGAUAUUGAA------AAUGAUGAAGUUGUAAUUUAUGCUAAU-----------
#=GR NC_018944.1_98812-99155           PP ******.................................*******************.*********777776655799*****......*****9985.5899*********.**************************875.44445....566555555554444444566666677*********************9999555554422...............................1...................33333..5555667899999*************87777.2.35788999*************************************998444444......444444444444444444444444444...........
PPOM03000382.1_313958-313618              -CUAUG---------------------------------CCAAAAAAAUCGAACAUAUUCGGUCGAUACAACAAUCUAAAUUAGAUGCUGAGUCUCCAAUC-GUAUUGAAUCACCUUUUGUCCCUCCUUGAUAGGGUGGUAUCUCUUCGACGUUGAGUCAUAUAGAGA-----------UACCAUCGACUCUCAAAUGUACUUUUGCAUUAAUAU-------------------------------UUGCAAAC-----------------UUGUGAUUUGAAUAAAACCAUUUGAUCAAUG-----AUCGGGCUCGCUUACUUUCUCUUCCCUGAACACACGGAAUCAUUAUAAUGUGUG------AAUGAAUAAGAAUAUUAUACCGACAAUGCCACGAAU--
#=GR PPOM03000382.1_313958-313618      PP .999**.................................**********************************98879******************99976.99*************************************88755444455446677788888889*...........**********************97666444444433...............................33333333.................34667778899**************775443.....56799*****************************************99665444......33333344445557**********************..
JAJMBP010000008.1_102294-101839           -------------------------------------------------------------------------------------------------------------------------------------------------------------------------------------------------AAAUUACUGAAUA---------UUUCACAUUCAACUAGCACAAAUACGAAGUG-------------------------------------------------------------CGAAUGCAGAGUUGCAGCAA--------------CGUCAAGAAGGAAGAACACU----AGGAAGAAUAAACCAGUUUAA-------------------
#=GR JAJMBP010000008.1_102294-101839   PP .................................................................................................................................................................................................3332222222222.........2223333344555555555555555555555.............................................................55555555555555555555..............55555555555555553322....122223333333333333333...................
PPHX03000005.1_195293-195067              ------UGAAGCGUU--------------CGUAACAUAACCAAAGGAAUCAAACCUUUUCAGUCGACCAAACCCG--CCGGG-------------UGAGGCGUAUUUUGACCACUUUUCGUCCCUCGCCAAUAGGGUGGUUCCUCAGUG--------UAAAGAUGAGA-----------AACCAUUGAUCCUCAAAUGUUCAUU-------------------------------------------------------GA-------------------------ACCCAUUUGAUAUGAUAAAGUAAAAAACAAAAUUCCGUGA----------------AUAAAGUGCCAUUAAAAUGUUUGUGGAAAAAGAA-----------------------------
#=GR PPHX03000005.1_195293-195067      PP ......4457999**..............******************************************9855..45899.............9999955688************************************98777654........44444444458...........99******************99853.......................................................34.........................7788888888888888776555666777777788888888................8888888888888887777999999999999999.............................
PPOL03000105.1_22392-22101                -----------------------------------------AAAGGAAUCAAACAUAU-CAGUCGAUCAGACAUAUGGUGAGGCAAAGAAACAUCACAUAU-GAACAUAACCAC-CUUCGUCCCUCCUUAAUAGGGUAGGAUUGAAAAAA----ACGCUUAAAAGCUAAAGUUUUCCUUUCCCAAUGAUUCUCAAACGUACUCGAUAAACCACCAUAA-------------------------UAUUAUACAAAAUGUG--AUAAUAUAAAUUACAUUUUGUAAUAACCCGUUUGAAGAAGAAAAAA------------------------------------------------------UUUUUUAAUAAAGAAUAUCGAAUUUUCUAAUAUGA---------
#=GR PPOL03000105.1_22392-22101        PP .........................................*****************.***********9997766899999999999999999999765.8999********.**************************987777776....666555444433335666777777788********************98888766666655333.........................3322222223334443..44444444447878888899999********************999......................................................77666666666666666655666666777777777.........
JAKZLQ010000155.1_379237-378836           ----------------------------------------CAAAAAAAUCAAACAUAU-CGGUCGAUCAAGGUACCAAAAAUAAUAAAUAAAGUCUCUUUC-UUACCUGAUCAC-CUUCGUCCCUCCUUAAUAGGGUGAUGAGCAAGUAAU-GUAUCUGUGCACAUCG-------------CCAUUGAUUCUCAAACGUAUUUGAUAAACCAACAAUAAUAAUAAAAAGUUAAUGCAAAAGAACAA-CAUAAUAAAAUG--AAUAAUAAAA--AAAAGAAUUAAUAACCCGUUUGAAAAGUAAAAA-------------------------------------------------------AAAGUCUAAAUUGA-----AGAAUAUCGACAAUGCCACUAAUAU
#=GR JAKZLQ010000155.1_379237-378836   PP ........................................******************.*********998887666888888888889999999999865.899*********.***********************9997665444333.3333333222222222.............*********************9999888887777678889999******9999888877665532.222222222223..4444444444..8888889999999*************9999998.......................................................66777777666666.....7******************999876
OX291442.1_959062-958835                  ----GA---------------------------------CCAAAAGAAUCAAACCUUUUCAGUCGAUCGAAUA-------------------------------GUACGAUCACUUUUCGUCCCUCGUCAAUAGGGUGACCUCACACUUUAUCUAACCUUGCGAAU---------------UCAUCGAUUCUCAAAUGUGCAUUAACGGCAGGUC--------------------------------------------GG----A------GACAGUCUCCGACGACCCAUUUGAUAUUAAAGAAA------------------------------------------------------A-----CAAAAACAAAACUCCGUAGUUUACAAUGCCAGUUCAUA
#=GR OX291442.1_959062-958835          PP ....**.................................********************************87...............................69********************************9995542222222222222223222222...............*********************9888777777755............................................22....1......233344455666669************98877764......................................................3.....3445555555555677788889*********9876566
JAFHAQ020000005.1_761367-760973           ----UG---------------------------------CCAAAAAAAUCAAACAUAU-CGGUCGGUCAA-------AAAAAAAAAAAAAAUUUUUCUUUC-UUACCUGACCAC-CUUCGUCCCUCCUCAAUAGGGUAGAGAAUGCACUUUGCUAUGUAUAGCA----ACAUAUUCAUUCCCCAAUGAUUCUCAAACGUAUUUGAUAAACCAACGUAAUAAAAAAAAA-----UGAAGAAAUAAUGAAAGAACAACAUA--AAGAUAUAAA--AAAAAAUUAAAUGACCCGUUUGAAAAGUGAAAA-------------------------------------------------------AAAGUUUUAAUUAA-----AGAAUAUCGACAAUGCCACUAAUAU
#=GR JAFHAQ020000005.1_761367-760973   PP ....**.................................**8999*************.*********99.......566666666668889999998864.8999********.************************9977633322222333333332222....2223333333366********************977776666655443666777888888.....87777777777635555555566653..4444444455..8899999999999*************9999998.......................................................77788887766666.....6*****************9987543
JAJLTL010000089.1_35968-35624             GUAUGA---------------------------------CCAAAAAAAUCAAACAUGUUCAGUCGAUUAAUAACUUGAUUCUAU---------UUGAAUCCAAUAGUUAACCACUUUUCGUCCCUCCUUAAUAGGGUGAUUUAUAAUU-A----UUGUCUUGAAUUGACAACACUAGAAAAUCAUUGAUCCUCAAAUGUACAGUACUAAGAAUC-AGAUAACUGAUUCCCAAUUAAAAAUAAAUUAUUUAAUUAUAA--------------UAAAAUCAUUAAAAUACCCAUUUGAUUUUAAAAAACCUUAUUCAUCAACGGU---------------------GUAAUUAAACACAUCAAAGAAAAAUUAAUAAAUGCCUGUAUACCCAAUAUGCCACGUAAUC
#=GR JAJLTL010000089.1_35968-35624     PP ******.................................*******************************99977669999999.........999999747899************************************9977666.5....567666666655444555566666699********************9766654444433.345678889999999665544433333322122222222222..............345666679999999******************999****************.....................*************999966666677788899999999************************
PPOH02000234.1_275334-275599              GUAAUA---------------------------------CCAAAAAAAUCGAACAUAUUCAGUCAACAGAUGGU-----------------------------UAUUCUGUUACUUUUUGUCCCUCCGCAAUGGGGUGAGCAAUACAAUACGUAAUGCUAGAUUGUAA-----------GCUCAACGAUUCUCAAAUGUAUACGUUAUAUUGGAUCGAGCC------------------ACGUGAAAAAAAAAAAAAUA--UAAU------UUAUUAUUAUUAUAAUGCCAUUUGAUAUUGUAAAGU------------------------------------------------------G------A----AAAAUUUAUUAUGUUGAUAAUGCCAUGAAUAU
#=GR PPOH02000234.1_275334-275599      PP ******.................................********************************885.............................789***********************************776443322332233333333333336...........99*************************999888877555565..................55443222222222222221..2222......26666666777777778***************9873......................................................2......2....45889999*********************999
JAJLXZ010000011.1_107544-107215           AAA---AAAAAA--------------------AGUUGUACCAAAAGAAUCAAACGUAUUCAGUCGAUUUA-------AUAAUAAAUGAAGUAUAGUAAUA-AGACUAAGAUCACUUUUUGUCCUUCGUUAAUAAGGUGGUUUUUUUACAAUAGUAAUUAUUGUGAAAA-----------AACCAUUGAUUCUCAAAUGUUCACCAU-------UU--------------------------------UGAAAAAUCGAG--------------AUUAAAAAAAAUUGCCCAUUUGAAUAUAUAAAUA------------------------------------------------------AAAUUUGUAGA--AAGAGAUAUUAUGCAACAAUGCCACGAUAU-
#=GR JAJLXZ010000011.1_107544-107215   PP 333...457***....................**************************************.......55555555555666667777654.34568999*****************************55544433333334445557788998899*...........***********************8776.......33................................344444444443..............3444455578888******************776......................................................66666665543..3333446777777*****************.
JAJLYF010000013.1_8235-8523               ----UA---------------------------------CCAAAAAAGUCAAACAUAU-AAGCCAAUUACUUGAAAUUA------------------UUU--CAGGUAAAUUACUUCUCGUCCCUCCUCAAUAGGGUAGCAUGAUCUGUGU--UAAGCGUUAACAC--GG------AACAGCCAUUGACUUUCAAAUGUGCUUAGGAAACUAGU-UAGUUUCCCUAU-------UUUUCUUUACGAACGGAAUAUUAU---UUUUU---------UUGUUUUUGGUACCCAUUUGAUUAAUAAAAAAAUGCUUUAAAGUAAUGUA------------------AACCAACAAUGCCACGAAAAUAUAUUAAAAUAAUGAUAAUAAAAGGG---------------
#=GR JAJLYF010000013.1_8235-8523       PP ....**.................................*******************.9********88877666677..................753..5678889********************************6544333332..2444443322222..22......23379********************7544444444443.445566666666.......666666665533444444444444...11111.........2223455555588***********99999887899999999999999999..................99999999999999999944444555555555554444333333222...............
OZ188223.1_206728-207063                  -----------------------------------------AAAAAAAUCAAACAUAU-CAGUCGAUCAAUUCAAUUAAUUAACUA-----UUUGAUUAAU-UGAAUUGAUCAC-UUUCGUCCCUCCUUUAUAGGGUGAUUUAUACUAAGAAAAAAUUUUAGUA--UG-----------AAUCAAUGAUUCUCAAACGUACUCGAUAAACCAACACAAAAAAAAAAUAUUUAACCGCAAAAAUAUCAUGGAAUAAUAUU--AAUUUUGAA-------UUAAAAAAUAACCGUUUGAAAAAGAAAAAAUAAUUUUAAUAAAGAAUAUCGAC--------AAUGCCACUAAAAAAUUAUUGUAAAAGUUUUAAGAAAAAG---------------------------
#=GR OZ188223.1_206728-207063          PP .........................................*****************.***********9998777999999999.....9999998875.799*********.**************************99876666544222222233333..36...........99*************************99999999988999999999999999999998888876548888888888886..888888865.......45668888899***********9999988789999999999999999999999........9999999999999977766666644444444444444444...........................
NC_006042.1_1544024-1544276               ------ACUUCUUCGAAGUAUAAGAGAGAAAUAAUGAAACCAAACGAACCAAACAUAU-CAGUCGAUUCCAAGGAUGCUGAUCUCAUUAGUGUUGUACAU--CUCUGAAACCAC-CUUUGUCCCUCUGCAAUAGGGUAGUCCAAGC------------GCUGCU--UG-----------UACCAAUGGUCCUCAAAUGUAUAUGUUAGAUAGA--------------------------------------UUAAUAU-------------------UGUGAAUCAUUCCAUUUGAAUAAUAAAAU---------------------------------------------------------------------------------------------------
#=GR NC_006042.1_1544024-1544276       PP ......4677899*********************************************.***********888766688888888888999999999874..588*********.*************************987533............333332..28...........8**********************99997666666......................................3334333...................345688999*************9999998...................................................................................................
NC_050723.1_976612-976399                 ----GA---------------------------------CCAAAAAAAUCAAACCUUUGAAGUCGAUAAAGCCCCAU--------------------------UGCUUUAUCACUUGUCGUCCCUCGUCGAUAGGGUGGAAUCGCACU-------UGUGUAGUUGUCA-----------AGCCAUUGAUUCUCAAAUGGAAACUCC---------------------------------------------------------------------AUAAUAAAUAUGCCCAUUUGAAAUAUUAAAAUUAGUGCUUAAAUUCAGA-------------------GACAAUGCCAAAAAUAUAAUAGUAGUAAAAGU---GAUGUAG--------------------
#=GR NC_050723.1_976612-976399         PP ....9*.................................********************************996544..........................89************************************9998888.......5666555554449...........99*******************986333.....................................................................223445677889*****************9999****************...................***99999999999866644444444443222...2222222....................
JAJLYB010000087.1_20679-21100             --UAUA---------------------------------CCAAAAAAAUCAAACAUAUUCAGUCAAUAUAAGACAGUAUCAAUUAUG---AAUUUAAAAC-UGUCUUAAAUUACUUUUCGUCCCUCCAUAAUAGGGUAGCAUUUCCAAAUGAUUAUGUAUGACA----AACUAAGAGUAAGCUAUCGAUUCUCAAAUGAGUUAGCGAAGGUAGGUGAUUGUUGAAUAGAUAAAAAAAUUUAAAGUUAAAAAAUAAAGAA--AAAGAACAAA-----------------CCAUUUGAUAAGAAAA-AAUACAAAUCAACUUUUUGGAAGUUAUUUUAAUGUUUAAAAAAGGAAUCUUUUCUU--AGUAUAAAAAAAAAUAAAUUAUAUCAACAAUGCCACGUUAUU
#=GR JAJLYB010000087.1_20679-21100     PP ..****.................................*******************************99966658999999999...9999999995.4899************************************88855554443223333332222....3344566555577******************999888877777777755667788888766666666666655554332222222222223..3444444433.................***********99988.335889999********************************************844..444444444333666667******************987764
PPJP03000003.1_402113-402391              ------CCUCUUGAAGUAAAAGGGGGAGAAAUAAUGAAACCAAACGAACCAAACAUAU-CAGUCGAUUUCGGAGAUGCAAACGUCGUAGAGCGUGACGCAU-UUCCAAAACCAC-CUUUGUCCCUCUGCGAUAGGGUAGUACAAGUAAA------UU------CUUGG-----------UACCAAUGGUUCUCAAAUGUAUAAGUUACGUUAA---------------------------------------------------------------UAAGUGAGUAAUCCAUUUGAAAUUUAAAAU---------------------------------------------------------------------------------------------------
#=GR PPJP03000003.1_402113-402391      PP ......7888889*********************************************.***********8887766888888888889999999999764.788*********.**************************98543332......22......22239...........***********************99985444444...............................................................2233456667***************99998...................................................................................................
JAMSGN010000232.1_16624-16885             ACA---UA-----------------------------AACCAAAAAAAUCAAACAUAUUCAGUCAAUUUAAUAAUAU--------------------------UAUUAAAUUACUUUUCGUCCCUCCAUAAUAGGGUGAAAUUAAAUAAA---AAAAUACAGAAAUCU-----------UUCCAUUGAUUCUCAAAUGUAAUCUUUAUG-----------------------------------------------------------------------CUAAAUGUCCAUUUGAAAUUGAUAAAUUAUUCAA---------------------------------------UUGAAUAAUUUUAUGCAAAAAAAAUUUGUUAAAACUACAAUGCCACGAU---
#=GR JAMSGN010000232.1_16624-16885     PP 443...33.............................46**********************************9877..........................89*********************************999887766665...344455555555554...........44*******************998777422.......................................................................3556679***************999988999999.......................................9999999977777777777777774444899999***************...
JANIWV010000002.1_1165448-1165964         --UGAAGGUUCUA-------------------AGAAGUACCAAACGAACCAAACGUAU-CAGUCGAUCUCAG--------------------------------AAAAGAUCAC-CUUUGUCCCUCUGCAAUAGGGUAGCACAAGCGUGU----A-----AAGAGCUG-----------UGCCAUUGGUUCUCAAAUGUAUAAGUA-----------------------------------------------------GG-------------------------CUCCAUUUGAUAACAGAUAUACGAUAACAACCAUAGGAAGUUAGAUCAGUCUUGAGGACUGUUGUCUACCCUUCAUAUGGUAGAAGAAACAAUAUUUAAUCCGAUAAUGCCAAUAAUUU
#=GR JANIWV010000002.1_1165448-1165964 PP ..555589*****...................**************************.**********995................................499*******.***************************87555443....2.....22333349...........*********************987665.....................................................67.........................79********999877766668999999*********************************************9977777777777777778888999999*****************9
JAKTSC010000009.1_11958-11568             ----AAGCAUCGUAAAAAAAACAAAGUAGAGUUCUUGUUCCAAAAGAACCAAACAUAU-CAGUCGGCCACUGUGGCGGU------------------AGC--CGCAGUGACCAC-UUUCGUCCCUCCGUGAUAGGGCGACUCAUUCUUUA---AGUGCUUUCAAUAUUUGAAGAGUCUGAGCCGUCGGUCCUCAAACGGUCAA--------------------------------------------------------CA-------------------------UGCCAUUUGAAUCA----AU-UUUGGAACGGGCCGGAAGCGGGGAGCGAAACUCCAUUGCCGUUCCAAAAUUAACGAUAAAAAAAACGAAUCCAAAAUACCCAACAAUGCCGUGUGUAU
#=GR JAKTSC010000009.1_11958-11568     PP ....44456*************************************************.************99877799..................884..588*********.**************************776554433...3666665555544334455566666699******************9875........................................................34.........................789*******8774....33.478888889***************************************99988866677788888899999999****************99877776
FYBL01000007.1_294945-294702              ----------------------------------------------AAUCAAACCUUUUCAGUCGAUUAAAGUAAAGUCAU--------------UGCUUC-AUUUUUAAUCACUUUUCGUCCCUCCUUAAUAGGGUGAUUUCGAACAUU----AUACCUUGUAAUGA-----------AAUCAUUGAUUUUCUAAUGUACUCCGUAUCUUGGUA-------------------------------UUG----------------------------AAUUAAUACCAUCAGUUGAAAAAAAAAAAA------------------------------------------------------AAAGGAAAAAAAAAAAACAUUUAUAUUCACAAUGCCAUUUAUUA
#=GR FYBL01000007.1_294945-294702      PP ..............................................**************************988879***..............**9865.999***************************************999999....99999999988737...........**********************98888777666643...............................333............................344455555555555556655555555554......................................................44444444444444433333*****************9875568
LT598485.1_937356-937197                  AUAAUU---------------------------------CCAAAAGAACCAAACAUAU-CAGUCGAUUGGCAAAG----------------------------UAGCCAACCAC-GUUUGUCCCUCCUUGAUAGGGUAGUUAUUCGCAAGCCAAAAGCGUGGAAAGAAUAAAUCGAAUGAACCAUUGAUCCUCAAAUGUUCAG--------------------------------------------------------AU-------------------------UGCCAUUUGAACU----------------------------------------------------------------------------------------------------------
#=GR LT598485.1_937356-937197          PP ******.................................*******************.************9987............................67*********.**************************9997777666655666666666655424555566666677******************9876........................................................45.........................79********999..........................................................................................................
JAJLXM010000005.1_327766-327968           ------GACGCAUGAAGACCAUAACAUAUAAUAUCAUGACCAAAAGAAUCAAACAUUU-AAGUCGACAAACUUGUU------------------------C-GAUGUCUGUCACUUGUCGUCUCCCCGUAAUAGAGUAGUUUUCGUCUAG-----------CG---AA-----------AGCUAUUGAUCCUCAAAUGGAAA---------------------------------------------------------CU-------------------------GCCCAUUUGAAAUUGUAAAUA------------------------------------------------------UU-CAU--AA---------AAUUCAGUGACAAUGCCAAUAAUA-
#=GR JAJLXM010000005.1_327766-327968   PP ......679999**********************************************.9***********88543........................5.799************************************998766632...........22...29...........9*******************965.........................................................57.........................69***************9984......................................................33.222..22.........47788888****************.
JAJLUD010000007.1_209284-209771           ----AU---------------------------------CCAAACGAACCAAACUUAU-CAGUCGAUUAACCUAGCAUUGUCUAAAGAAAGAGAUAAAUG--CUGGAAAAUCAC-UUUCGUCCCUCUGCGAUAGGGUGGUACAUCAAA-------------------G-----------UACCAAUGGUUCUCAAAUGUAUAAAUUG----------------------------------------------------CU-----------------------CGAUCCAUUUGAAAAUUACAAUGAACAACCAUAAGAAGUUAGAUCAUAGGGUAUGGUAGAAAUAAAUUUUAGUAUCCGAUAAUGCCAAUAAAAUGUAUGAUGUUAA---------------
#=GR JAJLUD010000007.1_209284-209771   PP ....99.................................*******************.***********999887799999999999999999999865..488*********.****************************98777...................*...........**********************987762....................................................12.......................22****************99887888999**********************9999999999999999999999999955666677777777777777777777777...............
CM000690.1_1000974-1000534                UUA---AAAC-------------------------UUAGCCAAAAAGACCAAACAUAU-CAGUCGAUUAAUGCAUGUAGUA---------------GAAA--UGCAUUAACCAC-AUUUGUCCCUCCUCAAUAGGGUAAUUUAUCCUUGGAUGAAUGUG---------AGAAAAGGAUAAACUAUUGGUCCUCAAAUGUACUGCUCAGA------------------------------------------------------------------------AAAAAAACCAUUUGAAACAAGGGAUCCUACUCGGGAUAGACUGGAGGUGUAGGUGUUAGCCCAAAUCUACCUCGUAGUAGAAUUUUAGAAAAAAAAAUGCUAUACCUGAUAAUGCCAAU-----
#=GR CM000690.1_1000974-1000534        PP 444...456*.........................***********************.************9998879999...............9875..477*********.**************************999877776442223333.........3333366666577********************87665332........................................................................444446666666666666554444446666666666666666666666666669999999999999**************7777788888888899999999*****************.....
LT598452.1_1465224-1464784                ------UGGUGGU-------------------AAAAUAUCCAAAAGAACCGAACAUAC-CUGUCGACCAAACCUCUA-----------------------CGAGGUGUGAUCAC-UUUUGUCCCUCCUUAAUAGGGCAGCGAACUCUUUG----AAAACUC-------CAAACGAGAAAAGCCGUCGGUCCUCAAAUGGUCAAAUAAAAAUGCCAUUUGAAUUAAUUUUGAUGCAGCAACGGACAC-------------------------------------------------------------GGUUUUCCGAUGAGAAAGCUGUGCCAGAACCAUUUUUCGAAUUAAAUCCCAAAAUCAACUUUAAAAAAAUCAAAUAUAUUCAACAAUGCCAAUUA---
#=GR LT598452.1_1465224-1464784        PP ......66889**...................**************************.**************9999.......................78999*********.**************************999998855....4444433.......3333377777778********************987776555444222344444555555555555555555555555.............................................................5555555555555555555555555555555555555555555555556666658888899999999999*************************...
JAKVQO010000001.1_453263-453054           ---GAA---------------------------------CCAAACGAACCAAACGUAU-CAGUCGAUCUCAACG-----------------------------CGUGAGACCAC-CUUUGUCCCGCUGCAAUAGGGUAGUACAGAGCUGU----AAA-------UCUG-----------UGCCAUUGGUUCUCAAAUGUAUAGAUGCUUCU------------------------------------------------GG--------------------AGGGUAUCCAUUUGAAUAACAAAAA-------------------------------------------------------UACGAUAACAACCAUAGGAAG-----------------------
#=GR JAKVQO010000001.1_453263-453054   PP ...9**.................................*******************.************886.............................68*********.***************************98888764....433.......334*...........**********************9887743333................................................33....................3334499************999999.......................................................666777666666665555555.......................
PPJY03000004.1_345766-345566              -UUUGA---------------------------------CCAAAAGAAUUGAACUUGUUAAGUCGAUUAAACCUGAUUCGCCAGCU-----CGCUAGCCAC-AGUGUUAAUCACCUGUCGUCCCUCCUUAAUAGGGUGACUUUCAAAA--------------UAUGAA-----------AGCCAUCAAUCCUCAAAUGGAAAUCAUA----------------------------------------------------AC-------------------------ACCCAUUUGAAAUUAAAUAU---------------------------------------------------------------UAUCCAAUCCUAGAA----AACAAUGCCACAAAUAU
#=GR PPJY03000004.1_345766-345566      PP .*****.................................*****************************997776555788888889.....9999998765.7889************************************987666..............34445*...........*********************9865554....................................................46.........................89********9998655444...............................................................344455555444444....69*******99877544
NC_036027.1_592151-592339                 ----AA---------------------------------CCAAACGAACCAAACAUAU-CAAUCAAUUUCAAAGAUACGACAAAUAUACUAAUUUGACGA--CUUUGAAAUCAC-CUUUGUCCCGCUGCAAUAGGGUAGUACAUUAGAA-------------AUAAUG-----------UACCAAUGGUCCUCAAAUGUAUACGUUGAAGUAG-------------------------------------AAAAUUGU----------------------GUGUAAUUCCAUUUGAAACAGUAAAAU------------------------------------------------------A-------------------------------------------
#=GR NC_036027.1_592151-592339         PP ....**.................................*******************.***********999877799999999999999999999775..489*********.***************************9988874.............23335*...........***********************99998888877.....................................55555555......................4777889*****************997......................................................7...........................................
JAJMGS010000022.1_440193-440616           ------UUGA-------------------------UAUUCCAAAAGGACCAAACAUAU-CCGUCGAUAAAACUGUAA-----------------------A-UCGUUUUAUCAC-UUUUGUCCCUCCUUGAUAGGGCAGCGUAUUCUU-G----AAGUCCUCAAAUCGCUGGACAUUAACGCUGUUGCUCCUCAAAUGGUCAAAUAA-------------------------------------------------------------------------------UGCCAUUUGAAUUA----AU-UUUAGAGAUUCAAGUAAAGAUUUCUCAGUAUCCUGGGUUGAAACUCCUAAAAUUAACGUAAAAAAAAAUUCAACUUUAUUCAACUAUGCCAGUGAAUU
#=GR JAJMGS010000022.1_440193-440616   PP ......2334.........................5567*******************.**************9988.......................6.789*********.**************************9987666.6....667766666655435556666666699*******************9965543...............................................................................77888888886663....22.245555667777777777888888888999999999999999999999999654444444444444444466669***********************
JAJLUE010000014.1_109305-109786           -----U---------------------------------CCAAACGAACCAAACAUAU-CAGUCGAUAUG-------AUUGCGUAAGCCUGAGUACGAAAU-GAACAAAAUCAC-CUUUGUCCCUCUGCAAUAGGGUAGUAUAAUUGUAU----------------AA-----------UACUAAUGGUUCUCAAAUGUAUAAAUUG-----------------------------------------------------A-------------------UAGUAAAUCCAUUUGAAGUAUUGAAAUACGAUGAACAACCAUAGGAAGUUAGAUAUGGUAGAGAUAACUUUAAUAAAUCCG-AUAAUGCCAAAUAAUUAAUGUGUGAAU----------------
#=GR JAJLUE010000014.1_109305-109786   PP .....9.................................*******************.**********9.......555555555557777777777765.678899******.**************************997665533................39...........**********************987762.....................................................2...................233455*************999999999*************************************************9995.445555555555555444422222211................
JAJMCM010000006.1_245873-246140           ------UUGAGGAGGCCACGUAUCAACCAUAUCUUAUGGCCAAAAGAAUUGAACUUAUAAAGUCGAUUAACCCUAGCGCGCU-------------AUCCAC-GCAGUCAAUCACCUGUCGUCCCUCCUUAAUAGGGUGACUUUCGAAA--------------UACAAA-----------AGCCAUCAAUCCUCAAAUGGAAACCAUA----------------------------------------------------AC-------------------------ACCCAUUUGAAAUAAAAUAUUAUCCAAUC-------------------------------------CUAGAAAACAAUGCCAAAAUAUCAUCUAUAUGUUU------------------
#=GR JAJMCM010000006.1_245873-246140   PP ......4456888**********************************************************99655489999.............998775.889*************************************987766..............34445*...........*********************9876664....................................................46.........................89********9987666655577776666.....................................66666654433333332222222333322333332..................
NC_016451.1_1068599-1068868               UCAAUA---------------------------------CCAAAGGAAUCAAACAUAC-CAGUCAAUUUGGGAAAGC-----------------------C-GAUCCAAACCACG----CUCCCUCCGCAAUAGGGUGGGUCAAAAUAAAA--AUAAUUUUGAUAUAGGCAUGAAAAAGACCCAUUGAUCCUCAAAUGUACACAUGUGAAACGUU---------------------------------GAAGGUGCAC---GUUACCAUAA-CCCAUUUGAAAUUAGUACAUUUGAAUAAGAAA-----------------------------------------------------------------------------------------------------
#=GR NC_016451.1_1068599-1068868       PP 346777.................................*******************.**************9998.......................9.9***********3....37********************8876666553..3222333333333334666677777799*********************9999888888855.................................2222222222...2222222222.23333444444555555555555555544444.....................................................................................................
LT598482.1_460524-460983                  UAAGCU---------------------------------CCAAAAAAACCAAACGUAUU-CGUCGACCAAAAAUGGAUGAC---------------AAUCC-AUUUUUAGUCAC-UUUUGUCCCUCCUUGUAAGGGCAGGGUUUUCUCGAAAAAUUGUCCCGAAAAUAUGCAAUUGAGU--CUGUUGGUCCUCAAACGGUCAAAAAAAAUAAUAAAGUAUGCCAUUUGAGCAAUCCCUUCGCCUGAAUGCAACAAAUG---AAAUGCUAAACA--------CCCCCCCCCAUUAGAAAAUAAAAAAA------------------------------------------------------AUUAACGUAAAAA-AUCUCACUUAUUCAACUAUGCCAGCGAAUU
#=GR LT598482.1_460524-460983          PP 888888.................................*******************6.9**********9988779***...............*9965.999*********.***********************99987754444433335566666666655566666555555..********************988887777776556667788888888888888888888888765788888777776...444444443322........22233668888888888888888666......................................................7777777777644.444444************************
AZAH01000004.1_115555-115729              ------AUGC-------------------------UUUACCAAAAGAAUUAAACAU--U-GGUCGACAAGACAUAAA-----------------------U-CAAUCUCAUCAC-CU--GCCCCUCCUCAAUAGGGUGGAUUUAACCAUAC-GGUUGUACCGUACGGA-----------ACCCAUUAAUCCUCAAAUGUGCACCGAUGCUCAU----------------------------------------------CU------------------CAGUAAAUCCCAUUUGAAACUUAAA-----------------------------------------------------------------------------------------------------
#=GR AZAH01000004.1_115555-115729      PP ......2445.........................5566****************9..5.*************9999.......................8.89**********.66..99********************9886555554.5555555466666679...........**********************977664333333..............................................21..................12334559*************9999.....................................................................................................
LT598461.1_414354-414762                  -AAGAACGAUACC-------------------AGAAAUUCCAAAAGGACCGAACAUGC-CAGUCGAUCAAGCAUCUCUAU----------------AAGUUGAUACUUGAUCAC-UUUCGUCCCACUUCAGUUGGGCAGCUUACUCGUCU----CUGCGAAGAAGAUA-----------AGCCGUCGGCCCUCAAACGGUCAACUAUAAAGAG-----------------------------------------------G-----------------------UAUGCCAUUUGAGUUU--AAAUUUCUGAACUUCAAUGAGAAGGCAAUGAUAAUCCCAACUAAAAUUCCCAAAACUUAAACGUAAAAAAAAAAUCAAACUUAUUCGACAAUGCCAGAUAAAU
#=GR LT598461.1_414354-414762          PP .55555*******...................**************************.************996555999................999746799*********.*****************************998888....5557789999999*...........**********************987775554444...............................................4.......................3499********6554..34444889999999999****************************************998888899999999999********************97766568
NC_016525.1_735127-734803                 AUAUUA---------------------------------CCAAAAAAAUCAAACAUGU-CAGCCAAUCAAUAUAUUA-----------------------A-AAUAUUGAUCACAAGUCGUCCCACCAUAUAUGAGUAGUUUCCAGUUAA----AAAUUAACUUUUGA-----------AACUAUUGAUCAUCAAAUGUACCGGUUGUUU-----ACGCAGUUUUCCAAUAAUGCAUUAAUUCAUGAUGAAAUACUAUU--AAUAAAU---UAAUAAAAAAAAAAUGCCCAUUUGAUUGAAAU---UAAAACCUUAUUCAUUACCAGUG---------UUUCUUAAAAACACUUGAAAGAA--A---------GAAUUA--UAUAACCCACAAUGCCACGUAAUC
#=GR NC_016525.1_735127-734803         PP 456677.................................*******************.**************9999.......................8.899**************************************9999988....66666445555569...........**********************988883222.....333344456899999*******9999888748888888887773..4333333...336677778899999**********8774332...2333579****************.........********998876666655532..2.........222222..************************
JAJLTH010000026.1_90528-90186             ---UUA---------------------------------CCAAAAAAAUCAAACAUGU-CAGCCAAUCAAACUACUAUUUUGUAUAA---UGAAAAUAUA-AUUGUUUGAUCACAAGUCGUCUCACCAUAUAUGAGUAGCUUCAAGUUAA----UUAUAUUUAACUGA-----------AACCAUUGAUCAUCAAAUGUGCUGGUUGUUUACGU-AGUUUUCUCAUACUUAAUGCAUUAAUAAAAGAUGAAAAAACA----AAUA-AAAAAUAAGAAAAAAAAAAUACCCAUUUGAUUAAUU-----AAAACCUUAUUCAUUAUCAGU-----------GCUUUCUAAAAGCACUUGAAAG---------AAAGAAUUA--UAUAACCCACAAUGCCACGUAAUC
#=GR JAJLTH010000026.1_90528-90186     PP ...***.................................*******************.************9988779999999999...9999999976.4689************************************999998888....77766555554448...........99********************9888844444443.333458999999999999888888877776455555555543....2222.233335778888899999999********9777222.....333469***************...........*********9998754443333.........222333322..99999*******************
NC_030896.1_470551-470398                 ------GAAGAGUA----------------UACACAGAACCAAAAGAAUCAUACCU--U-AGUCAACUGCAAGUAAA---------------------------UUCCAGUUAC---UUGUCCCUCUGUAAUAGGGUGAGCAUCUGU--------------------A-----------GCCCAAUGACCCUCAAACGUGCUAGAGAUUAAUA---------------------------------------------------------G--ACAAUCUCUAAUAUCCCAUUUGAAUU----------------------------------------------------------------------------------------------------------
#=GR NC_030896.1_470551-470398         PP ......445779**................*************************9..5.***********986655...........................69********...88**********************887655....................8...........9*********************966653222222.........................................................1..34555667888999*********999..........................................................................................................
JAJMCG010000115.1_17500-17250             ACAAUAAAUUAAACUACAAGCAGUUCUCUGCCUCCUACUCCAAAAGAACCAAACUU--UCAAUCGGCACCCGCCA--GCUCU-------------UUGCU-GUGACUGUGUCAUCUUUCGUCCCUCGAU-AUAGGGUG-AUACGCAUACG---UAUGCGUAGCAUGCU-----------GUUCAAUGGUUCCCAAAUGCAAACAUUUGUGAUAUUUAAAAAAUUCUG------AUAUUUGUUACAA-------------------------UCACGAUAUUAAUAAUAGUAU-----------------------------------------------------------------------------------------------------------------
#=GR JAJMCG010000115.1_17500-17250     PP 666666*************************************************9..8*********7754432..33588.............87763.567889******66***********988.9*******.55444333333...345544777777774...........556*********888855555776666555554444344444444444......4444443333332.........................332222222222222223333.................................................................................................................
LT598463.1_763619-763425                  -----------------------------------------AAAAGAGUCAAACGUCU-CGGUCGGUCUGUCG------------------------------UGAAAGACCAC-CUUUGUCUCUCCUUUACAGAGUGGUUAGUUGUAAU-----UGUGUAG------UCGCUACAACGAACCAUUGACCCUCAAAGGGAUUCCUUAGUUUGC----------------------------------------------CU-----------------UGAAAAAUUCCACUUUGAGUGUAUCAAAU------------------------------------------------------UUUGGA------GAAUCUUGAA-------C--------------
#=GR LT598463.1_763619-763425          PP .........................................*****************.************77..............................89*********.**************************887666544.....3333222......2333455555599**********9999999999988875444444..............................................22.................22356666778888888888887777222......................................................222222......2232222222.......2..............
#=GC SS_cons .............................................<<<<<<<............<<<<<<<..................................>>>>>>>.........<<<<.......>>>><<<<<<<.......................>>...........>>>>>>>>>>>><<<<<<<<<<<<<<<<<<<<<<<<<<<<<<<...........<<<.......>>>...................>>>>>>>>>>>>>>>>>>>>>>>>>>>>>>>.............................................................................................................
#=GC RF auAaUA.................................CCAAAAGaAuCAaACAUAUUCAGUCGaucaaacaauua.......................c.guauuugauCAC.UUUCGUCCCUCcuuAAUAGGGUGguuuuuuauuau....aUGuguuguAAaca...........aacCAuUGaUuCUCAAAUGuguagguuaaauaaguu...............................auGaAauAacaUg~~aaaaaaaAAa..aaaaaAuuaAaAaaccCAUUUGAAAuuuaAAAAu......................................................auuGaUguAAAaaAAacucauuaaaUCgACAAUGCCAcgaAAuU
#=GC cons ----nn---------------------------------CCAAAARAAYCAAACnUnUnCAGUCRAYYnnnnnnnnnnnnn---------------nnnn--nnnnnnRAYCACnYUUYGUCCCUCYnYAAUAGGGURRnnnnnnnnnnn----nnnnnnnnnnnnnn-----------nnYCAnYGRUYCUCAAAUGURYnnnnnnnnnnnn------------------------------------------------------------------nnnnnnnnnCCAUUUGAnnnnnnnnnnnnnnnnnnnnnnnnnnn---------------------nnnnnnnnnnnnnnnnnnnnnnnnnnRnnnAnnnnnnnnnnnnnnnnnn------------
#=GC conss 000044000000000000000000000000000000000332223222123211112343322113231122333444444000000000000000444400432211331322433222212232311322322131211111212333000043344433334443000000000002223311223122111131333113333444444000000000000000000000000000000000000000000000000000000000000000000444444433223222222222333343444444444444444440000000000000000000004444444444444444444444444434433344444444444444444000000000000
#=GC col_entropy_0 111111111111111111111111111111111111111000001100100000101011100000111122222222212111111111111111222211222211101000110010000000111100000001111122222222111111212122212221111111111111210010010100000000111122122222222111111111111111111111111111111111111111111111111111111110111111111121111121000000001121211101222222121112211111111111111111111111111111122112211221211111122111121112222211122121111111011111111
#=GC col_entropy_1 .....................................................................................................................................................................................................................................................................................................................................................................................................................
#=GC col_entropy_2 443674787766533222222212212213334555765552221154048211616630034197169711222111190966433122355678001162200089591823559322214392581155735171399700102010634696062921171228443333333449007519406153110081043701800011000778765665553344322324434446666877234404614443235212333218113465566819689919667334333718187496001001909990099989887765233222246768898879900990199009188799901814710492201288800702541000907654322
#=GC col_entropy_3 564609738612681470735070737790054995235629449806224866466964788652107506264774410072930402875527356626398769770051623148965767823266071690671588130225026585084054851299301574757230982904274461610006361776742419167200008138627790267109899872630189572741181801175545764401179425875312023703316747449719117436362830995232446881768305935944740692924880443752094031172139557078520024328148403721640799884505996
#=GC cov_SS_cons ................................................2.2...............222.2..................................2.222............................2222.........................2...........222...2.2.........................................................................................................................................................................................................................
#=GF R2R keep p
//
