# Supplementary material for: RNAhub - an automated pipeline to search and align RNA homologs with secondary structure assessment
Source: bioRxiv. 2025 Apr 8:2025.03.11.642701. Preprint. [Version 3] doi: 10.1101/2025.03.11.642701 (PMC11952402; doi:10.1101/2025.03.11.642701)
Supplement: Supplement 1 [file media-1.gz › supplemental_material/GLY1/rscape_infernal/infernal_1.surv]

&
96.800000	1.22234e-05
83.400000	2.44469e-05
71.700000	3.66703e-05
64.400000	4.88938e-05
56.350000	6.11172e-05
47.200000	7.33407e-05
42.600000	8.55641e-05
42.100000	9.77876e-05
38.050000	0.000110011
37.200000	0.000122234
34.550000	0.000134458
34.200000	0.000146681
28.150000	0.000158905
25.900000	0.000171128
25.500000	0.000183352
25.050000	0.000195575
24.300000	0.000207799
23.550000	0.000220022
23.500000	0.000232245
23.050000	0.000244469
22.750000	0.000256692
22.450000	0.000268916
22.400000	0.000281139
22.050000	0.000293363
21.900000	0.000305586
21.800000	0.00031781
21.650000	0.000330033
21.500000	0.000342256
21.100000	0.00035448
20.850000	0.000366703
20.750000	0.000378927
20.700000	0.00039115
20.350000	0.000403374
20.050000	0.000427821
20.000000	0.000440044
19.750000	0.000464491
19.500000	0.000476714
19.450000	0.000501161
19.250000	0.000513385
19.100000	0.000525608
19.000000	0.000537832
18.900000	0.000550055
18.850000	0.000562278
18.800000	0.000598949
18.650000	0.000611172
18.550000	0.000623396
18.400000	0.000647843
18.300000	0.000660066
18.250000	0.000672289
18.200000	0.000684513
18.150000	0.00070896
17.900000	0.000721183
17.850000	0.000733407
17.650000	0.00074563
17.500000	0.000757854
17.400000	0.000770077
17.350000	0.000794524
17.300000	0.000806747
17.250000	0.000818971
17.150000	0.000831194
17.050000	0.000843418
17.000000	0.000867865
16.950000	0.000892311
16.850000	0.000916758
16.800000	0.000928982
16.750000	0.000953429
16.650000	0.000977876
16.600000	0.000990099
16.500000	0.00101455
16.450000	0.00102677
16.350000	0.00103899
16.300000	0.00106344
16.250000	0.00110011
16.100000	0.00111233
16.000000	0.00112456
15.900000	0.001149
15.850000	0.00116123
15.800000	0.00118567
15.750000	0.00121012
15.700000	0.00125901
15.650000	0.00128346
15.600000	0.00130791
15.550000	0.00133236
15.450000	0.00134458
15.350000	0.00139347
15.300000	0.00143014
15.250000	0.00145459
15.200000	0.00147904
15.150000	0.00151571
15.100000	0.0015646
15.050000	0.00157682
15.000000	0.00162572
14.950000	0.00165017
14.900000	0.00167461
14.800000	0.00168684
14.750000	0.00169906
14.700000	0.00172351
14.650000	0.0017724
14.600000	0.00179685
14.550000	0.00182129
14.500000	0.00185796
14.450000	0.00188241
14.400000	0.00190686
14.350000	0.0019802
14.300000	0.00202909
14.250000	0.00205354
14.200000	0.00207799
14.150000	0.00212688
14.100000	0.00217577
14.050000	0.00221244
14.000000	0.00227356
13.950000	0.00228578
13.900000	0.00231023
13.850000	0.00233468
13.800000	0.00237135
13.750000	0.00242024
13.700000	0.00245691
13.650000	0.00253025
13.600000	0.00256692
13.550000	0.00260359
13.500000	0.00268916
13.400000	0.00273805
13.350000	0.00283584
13.300000	0.00287251
13.250000	0.00294585
13.200000	0.00305586
13.150000	0.00308031
13.100000	0.00316587
13.050000	0.00319032
13.000000	0.00323921
12.950000	0.00325144
12.900000	0.00327588
12.850000	0.00332478
12.800000	0.00334922
12.750000	0.00341034
12.700000	0.00344701
12.650000	0.00355702
12.600000	0.00359369
12.550000	0.00363036
12.500000	0.00364259
12.450000	0.00369148
12.400000	0.00377704
12.350000	0.00382594
12.300000	0.0039604
12.250000	0.00398484
12.200000	0.00407041
12.150000	0.00410708
12.100000	0.00426598
12.050000	0.00436377
12.000000	0.004486
11.950000	0.00455934
11.900000	0.00471825
11.850000	0.00485271
11.800000	0.0049505
11.750000	0.00501161
11.700000	0.00513385
11.650000	0.00529275
11.600000	0.00541499
11.550000	0.00554944
11.500000	0.00563501
11.450000	0.00574502
11.400000	0.00585503
11.350000	0.00595282
11.300000	0.00606283
11.250000	0.00619729
11.200000	0.00629507
11.150000	0.00639286
11.100000	0.00658844
11.050000	0.00672289
11.000000	0.00683291
10.950000	0.00701626
10.900000	0.00718739
10.850000	0.00727295
10.800000	0.0074563
10.750000	0.00756631
10.700000	0.00777411
10.650000	0.00795746
10.600000	0.00810414
10.550000	0.00827527
10.500000	0.00854419
10.450000	0.00876421
10.400000	0.00899646
10.350000	0.00919203
10.300000	0.00939983
10.250000	0.00960763
10.200000	0.0098032
10.150000	0.00996211
10.100000	0.010121
10.050000	0.0102921
10.000000	0.0105122
9.950000	0.0107077
9.900000	0.0109278
9.850000	0.0111356
9.800000	0.0113067
9.750000	0.0115512
9.700000	0.0116856
9.650000	0.0120401
9.600000	0.0123823
9.550000	0.012639
9.500000	0.0129446
9.450000	0.013348
9.400000	0.0136169
9.350000	0.0139714
9.300000	0.0143625
9.250000	0.0146559
9.200000	0.0150593
9.150000	0.0153893
9.100000	0.0157193
9.050000	0.015976
9.000000	0.0163305
8.950000	0.0167094
8.900000	0.0169906
8.850000	0.0173084
8.800000	0.0176262
8.750000	0.018054
8.700000	0.0184207
8.650000	0.0187263
8.600000	0.0191419
8.550000	0.0195697
8.500000	0.0198387
8.450000	0.0203154
8.400000	0.0206454
8.350000	0.0210243
8.300000	0.0215255
8.250000	0.0219655
8.200000	0.0223934
8.150000	0.0227723
8.100000	0.0232368
8.050000	0.0238235
8.000000	0.0243124
7.950000	0.0247647
7.900000	0.0251925
7.850000	0.0257181
7.800000	0.0262193
7.750000	0.0267571
7.700000	0.0273072
7.650000	0.0277594
7.600000	0.0284073
7.550000	0.0290307
7.500000	0.0296052
7.450000	0.0300941
7.400000	0.0308764
7.350000	0.0314143
7.300000	0.0320132
7.250000	0.0325999
7.200000	0.0331744
7.150000	0.0336878
7.100000	0.034519
7.050000	0.0352646
7.000000	0.0359125
6.950000	0.0366214
6.900000	0.0373671
6.850000	0.0379782
6.800000	0.0385894
6.750000	0.0392495
6.700000	0.0401051
6.650000	0.0406552
6.600000	0.0414375
6.550000	0.042342
6.500000	0.0431854
6.450000	0.0440166
6.400000	0.0449823
6.350000	0.0458257
6.300000	0.0466324
6.250000	0.0476348
6.200000	0.0484048
6.150000	0.0493094
6.100000	0.050165
6.050000	0.0509718
6.000000	0.0520597
5.950000	0.0530253
5.900000	0.0540765
5.850000	0.0549688
5.800000	0.0560567
5.750000	0.0569979
5.700000	0.0581225
5.650000	0.0595893
5.600000	0.0608361
5.550000	0.0619729
5.500000	0.063073
5.450000	0.0641975
5.400000	0.0656155
5.350000	0.0667156
5.300000	0.0679257
5.250000	0.0691358
5.200000	0.0703581
5.150000	0.0716049
5.100000	0.0728884
5.050000	0.074123
5.000000	0.0754309
4.950000	0.0769955
4.900000	0.0782789
4.850000	0.0798558
4.800000	0.0814204
4.750000	0.0828627
4.700000	0.0845373
4.650000	0.0857719
4.600000	0.0873854
4.550000	0.0890478
4.500000	0.0903924
4.450000	0.0921403
4.400000	0.0937905
4.350000	0.0955262
4.300000	0.0970664
4.250000	0.0989243
4.200000	0.100672
4.150000	0.102408
4.100000	0.104633
4.050000	0.106625
4.000000	0.108569
3.950000	0.110671
3.900000	0.112615
3.850000	0.114913
3.800000	0.117113
3.750000	0.119215
3.700000	0.121525
3.650000	0.12375
3.600000	0.125901
3.550000	0.127845
3.500000	0.129972
3.450000	0.132453
3.400000	0.134556
3.350000	0.137037
3.300000	0.139641
3.250000	0.142171
3.200000	0.144579
3.150000	0.14695
3.100000	0.149346
3.050000	0.152231
3.000000	0.154663
2.950000	0.157585
2.900000	0.160689
2.850000	0.163611
2.800000	0.166471
2.750000	0.169441
2.700000	0.172632
2.650000	0.175639
2.600000	0.178328
2.550000	0.180919
2.500000	0.184342
2.450000	0.187349
2.400000	0.190123
2.350000	0.193522
2.300000	0.196993
2.250000	0.200354
2.200000	0.20374
2.150000	0.207322
2.100000	0.210537
2.050000	0.21413
2.000000	0.217602
1.950000	0.221171
1.900000	0.225083
1.850000	0.229067
1.800000	0.232087
1.750000	0.236304
1.700000	0.240105
1.650000	0.244432
1.600000	0.248515
1.550000	0.252744
1.500000	0.256986
1.450000	0.260861
1.400000	0.265457
1.350000	0.270541
1.300000	0.275333
1.250000	0.279685
1.200000	0.284207
1.150000	0.288779
1.100000	0.293546
1.050000	0.298191
1.000000	0.302799
0.950000	0.307517
0.900000	0.312431
0.850000	0.316917
0.800000	0.321953
0.750000	0.327136
0.700000	0.332074
0.650000	0.337123
0.600000	0.342648
0.550000	0.348038
0.500000	0.354089
0.450000	0.359809
0.400000	0.366104
0.350000	0.373805
0.300000	0.380455
0.250000	0.387679
0.200000	0.394976
0.150000	0.402909
0.100000	0.411832
0.050000	0.422271
0.000000	0.434825
-0.050000	0.449346
-0.100000	0.463978
-0.150000	0.479526
-0.200000	0.494524
-0.250000	0.508569
-0.300000	0.51913
-0.350000	0.527466
-0.400000	0.53557
-0.450000	0.543931
-0.500000	0.55173
-0.550000	0.559638
-0.600000	0.566887
-0.650000	0.573597
-0.700000	0.580369
-0.750000	0.587031
-0.800000	0.594536
-0.850000	0.601589
-0.900000	0.609131
-0.950000	0.616159
-1.000000	0.623102
-1.050000	0.63007
-1.100000	0.637257
-1.150000	0.643992
-1.200000	0.651656
-1.250000	0.658599
-1.300000	0.665408
-1.350000	0.671923
-1.400000	0.678316
-1.450000	0.684684
-1.500000	0.691236
-1.550000	0.697836
-1.600000	0.704425
-1.650000	0.710732
-1.700000	0.716758
-1.750000	0.723029
-1.800000	0.729043
-1.850000	0.73491
-1.900000	0.74046
-1.950000	0.745875
-2.000000	0.751228
-2.050000	0.756155
-2.100000	0.761912
-2.150000	0.767253
-2.200000	0.772228
-2.250000	0.777949
-2.300000	0.783132
-2.350000	0.788168
-2.400000	0.793143
-2.450000	0.797739
-2.500000	0.802714
-2.550000	0.80753
-2.600000	0.812126
-2.650000	0.816685
-2.700000	0.821208
-2.750000	0.825559
-2.800000	0.829581
-2.850000	0.83381
-2.900000	0.837868
-2.950000	0.842024
-3.000000	0.846302
-3.050000	0.850006
-3.100000	0.853967
-3.150000	0.857438
-3.200000	0.861068
-3.250000	0.865078
-3.300000	0.868647
-3.350000	0.872057
-3.400000	0.875162
-3.450000	0.878303
-3.500000	0.88131
-3.550000	0.884733
-3.600000	0.887789
-3.650000	0.890955
-3.700000	0.894096
-3.750000	0.897005
-3.800000	0.899841
-3.850000	0.902359
-3.900000	0.905281
-3.950000	0.908006
-4.000000	0.910744
-4.050000	0.913421
-4.100000	0.916184
-4.150000	0.918702
-4.200000	0.92111
-4.250000	0.923371
-4.300000	0.925547
-4.350000	0.927979
-4.400000	0.93029
-4.450000	0.932783
-4.500000	0.934922
-4.550000	0.936805
-4.600000	0.938932
-4.650000	0.940863
-4.700000	0.942917
-4.750000	0.944774
-4.800000	0.946351
-4.850000	0.948197
-4.900000	0.949725
-4.950000	0.951228
-5.000000	0.953099
-5.050000	0.95481
-5.100000	0.956289
-5.150000	0.958
-5.200000	0.95932
-5.250000	0.960653
-5.300000	0.961887
-5.350000	0.963207
-5.400000	0.964552
-5.450000	0.965762
-5.500000	0.966801
-5.550000	0.967962
-5.600000	0.969197
-5.650000	0.970285
-5.700000	0.971128
-5.750000	0.972094
-5.800000	0.972925
-5.850000	0.973976
-5.900000	0.974759
-5.950000	0.975553
-6.000000	0.976335
-6.050000	0.977215
-6.100000	0.977802
-6.150000	0.978523
-6.200000	0.979245
-6.250000	0.979905
-6.300000	0.980516
-6.350000	0.981164
-6.400000	0.981787
-6.450000	0.982313
-6.500000	0.982863
-6.550000	0.983462
-6.600000	0.984024
-6.650000	0.984574
-6.700000	0.985112
-6.750000	0.985576
-6.800000	0.985943
-6.850000	0.98631
-6.900000	0.986628
-6.950000	0.98697
-7.000000	0.987288
-7.050000	0.987605
-7.100000	0.987997
-7.150000	0.9884
-7.200000	0.988767
-7.250000	0.989048
-7.300000	0.989341
-7.350000	0.98961
-7.400000	0.98994
-7.450000	0.990258
-7.500000	0.990588
-7.550000	0.99082
-7.600000	0.991077
-7.650000	0.991407
-7.700000	0.991725
-7.750000	0.992006
-7.800000	0.992214
-7.850000	0.992446
-7.900000	0.992556
-7.950000	0.992825
-8.000000	0.992935
-8.050000	0.993094
-8.100000	0.993363
-8.150000	0.993595
-8.200000	0.993717
-8.250000	0.993876
-8.300000	0.994072
-8.350000	0.994169
-8.400000	0.994255
-8.450000	0.994377
-8.500000	0.994451
-8.550000	0.994622
-8.600000	0.994719
-8.650000	0.994915
-8.700000	0.995013
-8.750000	0.995135
-8.800000	0.995318
-8.850000	0.995367
-8.900000	0.995465
-8.950000	0.995538
-9.000000	0.995636
-9.050000	0.995746
-9.100000	0.995893
-9.150000	0.996027
-9.200000	0.996088
-9.250000	0.996162
-9.300000	0.996296
-9.350000	0.996382
-9.400000	0.996443
-9.450000	0.996504
-9.500000	0.99659
-9.550000	0.996639
-9.600000	0.9967
-9.650000	0.996785
-9.700000	0.996822
-9.750000	0.996871
-9.800000	0.996993
-9.850000	0.997054
-9.900000	0.997103
-9.950000	1
&
38.350000	6.11172e-07
37.350000	1.22234e-06
33.600000	1.83352e-06
33.050000	2.44469e-06
32.900000	3.05586e-06
32.650000	3.66703e-06
32.550000	4.27821e-06
32.350000	4.88938e-06
32.250000	5.50055e-06
31.950000	6.11172e-06
31.900000	6.72289e-06
31.800000	7.33407e-06
31.450000	7.94524e-06
31.150000	8.55641e-06
31.100000	9.16758e-06
31.050000	9.77876e-06
30.700000	1.03899e-05
30.500000	1.10011e-05
30.450000	1.16123e-05
30.300000	1.22234e-05
30.200000	1.28346e-05
30.050000	1.34458e-05
30.000000	1.58905e-05
29.950000	1.65017e-05
29.800000	1.71128e-05
29.750000	1.83352e-05
29.700000	1.89463e-05
29.600000	1.95575e-05
29.450000	2.01687e-05
29.400000	2.07799e-05
29.350000	2.1391e-05
29.200000	2.20022e-05
29.150000	2.26134e-05
29.050000	2.32245e-05
28.650000	2.38357e-05
28.600000	2.44469e-05
28.400000	2.50581e-05
28.200000	2.56692e-05
28.150000	2.62804e-05
28.100000	2.75028e-05
28.050000	2.81139e-05
28.000000	2.87251e-05
27.900000	2.93363e-05
27.850000	2.99474e-05
27.750000	3.05586e-05
27.700000	3.11698e-05
27.650000	3.36145e-05
27.600000	3.42256e-05
27.550000	3.48368e-05
27.450000	3.5448e-05
27.400000	3.60592e-05
27.350000	3.66703e-05
27.250000	3.72815e-05
27.200000	3.85039e-05
27.150000	3.97262e-05
27.050000	4.09485e-05
27.000000	4.15597e-05
26.750000	4.27821e-05
26.700000	4.40044e-05
26.650000	4.46156e-05
26.600000	4.58379e-05
26.550000	4.76714e-05
26.500000	4.9505e-05
26.400000	5.01161e-05
26.300000	5.13385e-05
26.250000	5.19496e-05
26.200000	5.25608e-05
26.150000	5.50055e-05
26.100000	5.6839e-05
26.000000	5.74502e-05
25.950000	5.86725e-05
25.900000	6.05061e-05
25.850000	6.17284e-05
25.750000	6.53954e-05
25.700000	6.72289e-05
25.650000	6.84513e-05
25.600000	7.0896e-05
25.550000	7.21183e-05
25.450000	7.39518e-05
25.400000	7.63965e-05
25.350000	7.76189e-05
25.300000	8.06747e-05
25.250000	8.18971e-05
25.150000	8.43418e-05
25.100000	8.80088e-05
25.050000	9.04535e-05
25.000000	9.2287e-05
24.950000	9.53429e-05
24.900000	9.71764e-05
24.850000	9.96211e-05
24.800000	0.000102066
24.750000	0.000106955
24.700000	0.000110011
24.650000	0.000113067
24.600000	0.000116734
24.550000	0.000117345
24.500000	0.00011979
24.450000	0.000121623
24.400000	0.000122846
24.350000	0.000125901
24.300000	0.000129569
24.250000	0.000131402
24.200000	0.000133847
24.150000	0.000137514
24.100000	0.000139958
24.050000	0.000144237
24.000000	0.000147293
23.950000	0.000149737
23.900000	0.000154627
23.850000	0.000157682
23.800000	0.000161961
23.750000	0.000166239
23.700000	0.000169906
23.650000	0.000174795
23.600000	0.000177851
23.550000	0.000180907
23.500000	0.000185185
23.450000	0.000190075
23.400000	0.00019802
23.350000	0.000202909
23.300000	0.000205965
23.250000	0.000212077
23.200000	0.000215744
23.150000	0.000220022
23.100000	0.000227967
23.050000	0.000232857
23.000000	0.000238357
22.950000	0.000242635
22.900000	0.000248136
22.850000	0.000253636
22.800000	0.000259137
22.750000	0.000264638
22.700000	0.000270138
22.650000	0.000275028
22.600000	0.000278695
22.550000	0.000283584
22.500000	0.000292751
22.450000	0.000294585
22.400000	0.000301308
22.350000	0.000308642
22.300000	0.000315976
22.250000	0.000321477
22.200000	0.000326977
22.150000	0.000332478
22.100000	0.000339201
22.050000	0.000346535
22.000000	0.000358758
21.950000	0.000365481
21.900000	0.000374649
21.850000	0.000382594
21.800000	0.000388706
21.750000	0.000397262
21.700000	0.000405207
21.650000	0.000413152
21.600000	0.000416208
21.550000	0.000424154
21.500000	0.000430876
21.450000	0.000436377
21.400000	0.000444322
21.350000	0.000451045
21.300000	0.000460213
21.250000	0.000473047
21.200000	0.000480381
21.150000	0.000488938
21.100000	0.000497494
21.050000	0.000507884
21.000000	0.000517052
20.950000	0.000529886
20.900000	0.000540887
20.850000	0.000550666
20.800000	0.000559834
20.750000	0.000572668
20.700000	0.000584892
20.650000	0.000598949
20.600000	0.000606894
20.550000	0.00061545
20.500000	0.000632563
20.450000	0.000644787
20.400000	0.000656399
20.350000	0.000676568
20.300000	0.000690625
20.250000	0.000705904
20.200000	0.00072485
20.150000	0.000738907
20.100000	0.000754798
20.050000	0.000765188
20.000000	0.000774966
19.950000	0.000799413
19.900000	0.000812859
19.850000	0.000827527
19.800000	0.000844029
19.750000	0.00086053
19.700000	0.000877643
19.650000	0.000898423
19.600000	0.000918592
19.550000	0.000935094
19.500000	0.000957707
19.450000	0.000980931
19.400000	0.00100049
19.350000	0.00101882
19.300000	0.00103716
19.250000	0.00105366
19.200000	0.00107261
19.150000	0.00110194
19.100000	0.001127
19.050000	0.00114595
19.000000	0.00116734
18.950000	0.00118934
18.900000	0.00121134
18.850000	0.00123029
18.800000	0.0012529
18.750000	0.00127674
18.700000	0.0012963
18.650000	0.00132502
18.600000	0.00134947
18.550000	0.00137269
18.500000	0.00139836
18.450000	0.0014222
18.400000	0.00144603
18.350000	0.00147537
18.300000	0.00150532
18.250000	0.00153832
18.200000	0.00157071
18.150000	0.00160066
18.100000	0.00163305
18.050000	0.00166422
18.000000	0.00168867
17.950000	0.00171801
17.900000	0.00174856
17.850000	0.00177729
17.800000	0.00181457
17.750000	0.00185063
17.700000	0.0018928
17.650000	0.00193253
17.600000	0.00197348
17.550000	0.00200403
17.500000	0.0020352
17.450000	0.00207126
17.400000	0.00211282
17.350000	0.00215499
17.300000	0.0021935
17.250000	0.00224117
17.200000	0.0022864
17.150000	0.00232001
17.100000	0.00235974
17.050000	0.00240985
17.000000	0.00245141
16.950000	0.00249786
16.900000	0.00254248
16.850000	0.00259504
16.800000	0.00263904
16.750000	0.00268977
16.700000	0.00274111
16.650000	0.00278939
16.600000	0.00284928
16.550000	0.0028994
16.500000	0.00294891
16.450000	0.00299597
16.400000	0.00304547
16.350000	0.0030962
16.300000	0.00315793
16.250000	0.00322393
16.200000	0.00327283
16.150000	0.00333028
16.100000	0.00338345
16.050000	0.00344762
16.000000	0.00350813
15.950000	0.00356375
15.900000	0.00363586
15.850000	0.00369759
15.800000	0.00375993
15.750000	0.00383694
15.700000	0.0039115
15.650000	0.00398301
15.600000	0.00404229
15.550000	0.00411624
15.500000	0.00419264
15.450000	0.00427759
15.400000	0.00435582
15.350000	0.00442855
15.300000	0.00450495
15.250000	0.00459051
15.200000	0.00468036
15.150000	0.00477448
15.100000	0.00485087
15.050000	0.00494622
15.000000	0.00503056
14.950000	0.00511857
14.900000	0.00519558
14.850000	0.00529336
14.800000	0.00538871
14.750000	0.00549383
14.700000	0.00558122
14.650000	0.00566068
14.600000	0.00576274
14.550000	0.00588131
14.500000	0.00599438
14.450000	0.00609522
14.400000	0.00620034
14.350000	0.00630852
14.300000	0.0064222
14.250000	0.00654871
14.200000	0.00666361
14.150000	0.00680112
14.100000	0.00693436
14.050000	0.00705293
14.000000	0.00717577
13.950000	0.00732062
13.900000	0.0074563
13.850000	0.0075712
13.800000	0.00769833
13.750000	0.00783034
13.700000	0.0079648
13.650000	0.00809925
13.600000	0.00823127
13.550000	0.00837673
13.500000	0.00853319
13.450000	0.00868659
13.400000	0.00883755
13.350000	0.00899768
13.300000	0.00915108
13.250000	0.00931854
13.200000	0.0094805
13.150000	0.00964552
13.100000	0.0098142
13.050000	0.00999694
13.000000	0.0101717
12.950000	0.0103594
12.900000	0.0105592
12.850000	0.010756
12.800000	0.0109461
12.750000	0.0111307
12.700000	0.011325
12.650000	0.011523
12.600000	0.0117229
12.550000	0.0119441
12.500000	0.0121422
12.450000	0.0123463
12.400000	0.0125565
12.350000	0.0128004
12.300000	0.0130198
12.250000	0.0132331
12.200000	0.0134721
12.150000	0.0136933
12.100000	0.0139317
12.050000	0.0141853
12.000000	0.0143992
11.950000	0.014637
11.900000	0.0148631
11.850000	0.0151192
11.800000	0.015382
11.750000	0.0156362
11.700000	0.0159009
11.650000	0.0161624
11.600000	0.0164369
11.550000	0.016696
11.500000	0.0169802
11.450000	0.0172681
11.400000	0.0175639
11.350000	0.0178505
11.300000	0.0181445
11.250000	0.0184586
11.200000	0.0187648
11.150000	0.0190741
11.100000	0.0193919
11.050000	0.0197036
11.000000	0.0200483
10.950000	0.0203416
10.900000	0.0206894
10.850000	0.0210414
10.800000	0.0214014
10.750000	0.0217535
10.700000	0.0221189
10.650000	0.0224814
10.600000	0.0228805
10.550000	0.0232814
10.500000	0.0236634
10.450000	0.0240796
10.400000	0.0245251
10.350000	0.0249432
10.300000	0.0253539
10.250000	0.0257909
10.200000	0.0262052
10.150000	0.0266599
10.100000	0.0270872
10.050000	0.0275156
10.000000	0.0279947
9.950000	0.0284629
9.900000	0.0289512
9.850000	0.0294365
9.800000	0.0299566
9.750000	0.03047
9.700000	0.0309583
9.650000	0.0314564
9.600000	0.0319729
9.550000	0.0325162
9.500000	0.0330473
9.450000	0.0336016
9.400000	0.034115
9.350000	0.0346687
9.300000	0.03525
9.250000	0.0358306
9.200000	0.0363929
9.150000	0.0369686
9.100000	0.0375602
9.050000	0.038161
9.000000	0.0387758
8.950000	0.0394206
8.900000	0.0400862
8.850000	0.0407517
8.800000	0.0414075
8.750000	0.0420511
8.700000	0.0427075
8.650000	0.0434061
8.600000	0.0441248
8.550000	0.0448301
8.500000	0.0455513
8.450000	0.0462945
8.400000	0.0470199
8.350000	0.0477399
8.300000	0.0485112
8.250000	0.0492745
8.200000	0.0500532
8.150000	0.0508721
8.100000	0.0516874
8.050000	0.0525443
8.000000	0.0533633
7.950000	0.0541743
7.900000	0.0550086
7.850000	0.0558966
7.800000	0.0567425
7.750000	0.0576238
7.700000	0.058521
7.650000	0.0594127
7.600000	0.0603264
7.550000	0.0612914
7.500000	0.0622729
7.450000	0.0632502
7.400000	0.0642134
7.350000	0.0651999
7.300000	0.0661863
7.250000	0.0671691
7.200000	0.068249
7.150000	0.0693357
7.100000	0.0704559
7.050000	0.0715139
7.000000	0.0726775
6.950000	0.073766
6.900000	0.0748527
6.850000	0.0759479
6.800000	0.0771287
6.750000	0.0783022
6.700000	0.079527
6.650000	0.0807346
6.600000	0.0819197
6.550000	0.0831842
6.500000	0.0844237
6.450000	0.0856588
6.400000	0.0868995
6.350000	0.088186
6.300000	0.0894915
6.250000	0.090808
6.200000	0.0921599
6.150000	0.0935222
6.100000	0.0948979
6.050000	0.0963495
6.000000	0.0978034
5.950000	0.0992996
5.900000	0.100774
5.850000	0.102249
5.800000	0.103779
5.750000	0.105286
5.700000	0.106873
5.650000	0.108442
5.600000	0.110055
5.550000	0.111658
5.500000	0.113258
5.450000	0.114862
5.400000	0.116509
5.350000	0.118185
5.300000	0.119829
5.250000	0.121565
5.200000	0.123316
5.150000	0.125116
5.100000	0.126921
5.050000	0.128715
5.000000	0.130603
4.950000	0.132491
4.900000	0.13442
4.850000	0.136365
4.800000	0.138269
4.750000	0.140171
4.700000	0.142138
4.650000	0.144166
4.600000	0.146203
4.550000	0.148245
4.500000	0.15032
4.450000	0.15234
4.400000	0.154455
4.350000	0.156569
4.300000	0.158728
4.250000	0.160906
4.200000	0.163121
4.150000	0.165369
4.100000	0.167668
4.050000	0.170039
4.000000	0.172357
3.950000	0.174697
3.900000	0.177062
3.850000	0.179418
3.800000	0.181845
3.750000	0.184298
3.700000	0.186742
3.650000	0.189272
3.600000	0.191791
3.550000	0.194388
3.500000	0.19687
3.450000	0.199494
3.400000	0.202054
3.350000	0.204636
3.300000	0.207305
3.250000	0.210059
3.200000	0.212835
3.150000	0.215647
3.100000	0.218464
3.050000	0.221295
3.000000	0.224152
2.950000	0.227059
2.900000	0.229957
2.850000	0.232926
2.800000	0.235911
2.750000	0.238927
2.700000	0.242002
2.650000	0.245103
2.600000	0.248147
2.550000	0.251271
2.500000	0.254388
2.450000	0.257554
2.400000	0.26075
2.350000	0.26402
2.300000	0.267277
2.250000	0.270615
2.200000	0.273938
2.150000	0.277365
2.100000	0.280818
2.050000	0.284274
2.000000	0.287789
1.950000	0.291313
1.900000	0.294881
1.850000	0.298446
1.800000	0.302044
1.750000	0.305671
1.700000	0.309315
1.650000	0.313061
1.600000	0.316762
1.550000	0.320491
1.500000	0.324311
1.450000	0.328122
1.400000	0.331934
1.350000	0.335716
1.300000	0.3396
1.250000	0.343538
1.200000	0.347511
1.150000	0.351488
1.100000	0.355516
1.050000	0.359595
1.000000	0.36369
0.950000	0.367769
0.900000	0.371933
0.850000	0.376081
0.800000	0.380299
0.750000	0.384421
0.700000	0.388662
0.650000	0.392937
0.600000	0.397148
0.550000	0.401488
0.500000	0.405758
0.450000	0.410206
0.400000	0.414525
0.350000	0.418877
0.300000	0.423289
0.250000	0.427813
0.200000	0.432343
0.150000	0.436917
0.100000	0.441456
0.050000	0.446061
0.000000	0.450616
-0.050000	0.455174
-0.100000	0.459829
-0.150000	0.464504
-0.200000	0.469175
-0.250000	0.473912
-0.300000	0.478632
-0.350000	0.483336
-0.400000	0.488103
-0.450000	0.492965
-0.500000	0.497726
-0.550000	0.502527
-0.600000	0.507348
-0.650000	0.512159
-0.700000	0.517015
-0.750000	0.521811
-0.800000	0.526551
-0.850000	0.531518
-0.900000	0.536411
-0.950000	0.541334
-1.000000	0.546221
-1.050000	0.551192
-1.100000	0.556095
-1.150000	0.561007
-1.200000	0.56595
-1.250000	0.570887
-1.300000	0.575834
-1.350000	0.580756
-1.400000	0.585637
-1.450000	0.590527
-1.500000	0.595523
-1.550000	0.600508
-1.600000	0.605426
-1.650000	0.610427
-1.700000	0.615424
-1.750000	0.62032
-1.800000	0.625171
-1.850000	0.63023
-1.900000	0.6351
-1.950000	0.640091
-2.000000	0.644921
-2.050000	0.649853
-2.100000	0.654707
-2.150000	0.659635
-2.200000	0.664537
-2.250000	0.66941
-2.300000	0.674223
-2.350000	0.679072
-2.400000	0.683913
-2.450000	0.688746
-2.500000	0.693536
-2.550000	0.69831
-2.600000	0.703034
-2.650000	0.707791
-2.700000	0.712496
-2.750000	0.717191
-2.800000	0.721796
-2.850000	0.726402
-2.900000	0.731
-2.950000	0.735585
-3.000000	0.740155
-3.050000	0.744628
-3.100000	0.749028
-3.150000	0.753364
-3.200000	0.757744
-3.250000	0.762044
-3.300000	0.766357
-3.350000	0.770663
-3.400000	0.775021
-3.450000	0.77923
-3.500000	0.783459
-3.550000	0.787604
-3.600000	0.791769
-3.650000	0.795902
-3.700000	0.799989
-3.750000	0.803989
-3.800000	0.807954
-3.850000	0.811813
-3.900000	0.815623
-3.950000	0.819434
-4.000000	0.823324
-4.050000	0.827025
-4.100000	0.830724
-4.150000	0.834413
-4.200000	0.837931
-4.250000	0.841488
-4.300000	0.844956
-4.350000	0.848432
-4.400000	0.851848
-4.450000	0.855271
-4.500000	0.858579
-4.550000	0.861881
-4.600000	0.865035
-4.650000	0.868141
-4.700000	0.871296
-4.750000	0.874333
-4.800000	0.877384
-4.850000	0.880353
-4.900000	0.883289
-4.950000	0.886168
-5.000000	0.888962
-5.050000	0.891735
-5.100000	0.894465
-5.150000	0.897165
-5.200000	0.899789
-5.250000	0.902353
-5.300000	0.904878
-5.350000	0.907351
-5.400000	0.909834
-5.450000	0.912173
-5.500000	0.914492
-5.550000	0.916827
-5.600000	0.919131
-5.650000	0.921321
-5.700000	0.923524
-5.750000	0.925633
-5.800000	0.927613
-5.850000	0.929658
-5.900000	0.931703
-5.950000	0.933723
-6.000000	0.935579
-6.050000	0.937427
-6.100000	0.939166
-6.150000	0.940905
-6.200000	0.942602
-6.250000	0.944238
-6.300000	0.945881
-6.350000	0.947497
-6.400000	0.949059
-6.450000	0.950595
-6.500000	0.952109
-6.550000	0.9536
-6.600000	0.955034
-6.650000	0.956291
-6.700000	0.957688
-6.750000	0.959006
-6.800000	0.960334
-6.850000	0.961578
-6.900000	0.96284
-6.950000	0.963963
-7.000000	0.965094
-7.050000	0.966186
-7.100000	0.967316
-7.150000	0.968387
-7.200000	0.969449
-7.250000	0.970467
-7.300000	0.971417
-7.350000	0.972359
-7.400000	0.973303
-7.450000	0.974235
-7.500000	0.975112
-7.550000	0.975977
-7.600000	0.976802
-7.650000	0.977604
-7.700000	0.978399
-7.750000	0.979179
-7.800000	0.979891
-7.850000	0.980616
-7.900000	0.981303
-7.950000	0.981994
-8.000000	0.98264
-8.050000	0.983267
-8.100000	0.983867
-8.150000	0.984509
-8.200000	0.985136
-8.250000	0.985678
-8.300000	0.986228
-8.350000	0.986758
-8.400000	0.987247
-8.450000	0.987737
-8.500000	0.98819
-8.550000	0.988625
-8.600000	0.989039
-8.650000	0.989458
-8.700000	0.989848
-8.750000	0.990251
-8.800000	0.99064
-8.850000	0.991007
-8.900000	0.99136
-8.950000	0.991722
-9.000000	0.992063
-9.050000	0.992381
-9.100000	0.992681
-9.150000	0.992992
-9.200000	0.993293
-9.250000	0.99357
-9.300000	0.993843
-9.350000	0.994132
-9.400000	0.99438
-9.450000	0.994617
-9.500000	0.994841
-9.550000	0.995045
-9.600000	0.995259
-9.650000	0.995439
-9.700000	0.99565
-9.750000	0.995851
-9.800000	0.996013
-9.850000	0.996179
-9.900000	0.996351
-9.950000	1
&
204.050000	3.96457e-42
204.000000	4.06165e-42
203.950000	4.1611e-42
203.900000	4.26299e-42
203.850000	4.36737e-42
203.800000	4.47431e-42
203.750000	4.58386e-42
203.700000	4.6961e-42
203.650000	4.81109e-42
203.600000	4.92889e-42
203.550000	5.04958e-42
203.500000	5.17322e-42
203.450000	5.29989e-42
203.400000	5.42967e-42
203.350000	5.56261e-42
203.300000	5.69882e-42
203.250000	5.83836e-42
203.200000	5.98131e-42
203.150000	6.12777e-42
203.100000	6.27781e-42
203.050000	6.43153e-42
203.000000	6.58901e-42
202.950000	6.75034e-42
202.900000	6.91563e-42
202.850000	7.08496e-42
202.800000	7.25844e-42
202.750000	7.43616e-42
202.700000	7.61824e-42
202.650000	7.80478e-42
202.600000	7.99588e-42
202.550000	8.19166e-42
202.500000	8.39224e-42
202.450000	8.59773e-42
202.400000	8.80824e-42
202.350000	9.02392e-42
202.300000	9.24487e-42
202.250000	9.47123e-42
202.200000	9.70314e-42
202.150000	9.94072e-42
202.100000	1.01841e-41
202.050000	1.04335e-41
202.000000	1.0689e-41
201.950000	1.09507e-41
201.900000	1.12188e-41
201.850000	1.14935e-41
201.800000	1.17749e-41
201.750000	1.20632e-41
201.700000	1.23586e-41
201.650000	1.26612e-41
201.600000	1.29712e-41
201.550000	1.32888e-41
201.500000	1.36142e-41
201.450000	1.39475e-41
201.400000	1.4289e-41
201.350000	1.46389e-41
201.300000	1.49973e-41
201.250000	1.53645e-41
201.200000	1.57407e-41
201.150000	1.61262e-41
201.100000	1.6521e-41
201.050000	1.69255e-41
201.000000	1.73399e-41
200.950000	1.77645e-41
200.900000	1.81995e-41
200.850000	1.86451e-41
200.800000	1.91016e-41
200.750000	1.95693e-41
200.700000	2.00485e-41
200.650000	2.05393e-41
200.600000	2.10422e-41
200.550000	2.15575e-41
200.500000	2.20853e-41
200.450000	2.2626e-41
200.400000	2.318e-41
200.350000	2.37476e-41
200.300000	2.4329e-41
200.250000	2.49247e-41
200.200000	2.5535e-41
200.150000	2.61602e-41
200.100000	2.68007e-41
200.050000	2.74569e-41
200.000000	2.81292e-41
199.950000	2.88179e-41
199.900000	2.95235e-41
199.850000	3.02464e-41
199.800000	3.0987e-41
199.750000	3.17457e-41
199.700000	3.2523e-41
199.650000	3.33193e-41
199.600000	3.41351e-41
199.550000	3.49708e-41
199.500000	3.58271e-41
199.450000	3.67043e-41
199.400000	3.7603e-41
199.350000	3.85237e-41
199.300000	3.94669e-41
199.250000	4.04332e-41
199.200000	4.14232e-41
199.150000	4.24374e-41
199.100000	4.34764e-41
199.050000	4.45409e-41
199.000000	4.56315e-41
198.950000	4.67487e-41
198.900000	4.78933e-41
198.850000	4.9066e-41
198.800000	5.02673e-41
198.750000	5.14981e-41
198.700000	5.2759e-41
198.650000	5.40507e-41
198.600000	5.53741e-41
198.550000	5.67299e-41
198.500000	5.81189e-41
198.450000	5.95419e-41
198.400000	6.09997e-41
198.350000	6.24932e-41
198.300000	6.40233e-41
198.250000	6.55908e-41
198.200000	6.71968e-41
198.150000	6.8842e-41
198.100000	7.05275e-41
198.050000	7.22543e-41
198.000000	7.40234e-41
197.950000	7.58358e-41
197.900000	7.76925e-41
197.850000	7.95947e-41
197.800000	8.15435e-41
197.750000	8.354e-41
197.700000	8.55854e-41
197.650000	8.76809e-41
197.600000	8.98276e-41
197.550000	9.20269e-41
197.500000	9.42801e-41
197.450000	9.65884e-41
197.400000	9.89533e-41
197.350000	1.01376e-40
197.300000	1.03858e-40
197.250000	1.06401e-40
197.200000	1.09006e-40
197.150000	1.11675e-40
197.100000	1.14409e-40
197.050000	1.1721e-40
197.000000	1.2008e-40
196.950000	1.2302e-40
196.900000	1.26032e-40
196.850000	1.29118e-40
196.800000	1.32279e-40
196.750000	1.35517e-40
196.700000	1.38835e-40
196.650000	1.42235e-40
196.600000	1.45717e-40
196.550000	1.49285e-40
196.500000	1.5294e-40
196.450000	1.56684e-40
196.400000	1.6052e-40
196.350000	1.6445e-40
196.300000	1.68477e-40
196.250000	1.72602e-40
196.200000	1.76827e-40
196.150000	1.81157e-40
196.100000	1.85592e-40
196.050000	1.90136e-40
196.000000	1.94791e-40
195.950000	1.9956e-40
195.900000	2.04446e-40
195.850000	2.09452e-40
195.800000	2.1458e-40
195.750000	2.19833e-40
195.700000	2.25215e-40
195.650000	2.30729e-40
195.600000	2.36378e-40
195.550000	2.42166e-40
195.500000	2.48095e-40
195.450000	2.54169e-40
195.400000	2.60392e-40
195.350000	2.66767e-40
195.300000	2.73298e-40
195.250000	2.79989e-40
195.200000	2.86844e-40
195.150000	2.93867e-40
195.100000	3.01062e-40
195.050000	3.08432e-40
195.000000	3.15984e-40
194.950000	3.2372e-40
194.900000	3.31646e-40
194.850000	3.39765e-40
194.800000	3.48084e-40
194.750000	3.56606e-40
194.700000	3.65336e-40
194.650000	3.74281e-40
194.600000	3.83444e-40
194.550000	3.92832e-40
194.500000	4.0245e-40
194.450000	4.12303e-40
194.400000	4.22397e-40
194.350000	4.32738e-40
194.300000	4.43333e-40
194.250000	4.54187e-40
194.200000	4.65307e-40
194.150000	4.76699e-40
194.100000	4.88369e-40
194.050000	5.00326e-40
194.000000	5.12575e-40
193.950000	5.25124e-40
193.900000	5.37981e-40
193.850000	5.51152e-40
193.800000	5.64645e-40
193.750000	5.78469e-40
193.700000	5.92632e-40
193.650000	6.07141e-40
193.600000	6.22005e-40
193.550000	6.37233e-40
193.500000	6.52834e-40
193.450000	6.68817e-40
193.400000	6.85191e-40
193.350000	7.01966e-40
193.300000	7.19152e-40
193.250000	7.36759e-40
193.200000	7.54796e-40
193.150000	7.73275e-40
193.100000	7.92207e-40
193.050000	8.11602e-40
193.000000	8.31472e-40
192.950000	8.51828e-40
192.900000	8.72683e-40
192.850000	8.94048e-40
192.800000	9.15936e-40
192.750000	9.3836e-40
192.700000	9.61333e-40
192.650000	9.84869e-40
192.600000	1.00898e-39
192.550000	1.03368e-39
192.500000	1.05899e-39
192.450000	1.08491e-39
192.400000	1.11148e-39
192.350000	1.13869e-39
192.300000	1.16656e-39
192.250000	1.19512e-39
192.200000	1.22438e-39
192.150000	1.25436e-39
192.100000	1.28507e-39
192.050000	1.31653e-39
192.000000	1.34876e-39
191.950000	1.38178e-39
191.900000	1.41561e-39
191.850000	1.45026e-39
191.800000	1.48577e-39
191.750000	1.52214e-39
191.700000	1.55941e-39
191.650000	1.59759e-39
191.600000	1.6367e-39
191.550000	1.67677e-39
191.500000	1.71782e-39
191.450000	1.75987e-39
191.400000	1.80296e-39
191.350000	1.8471e-39
191.300000	1.89232e-39
191.250000	1.93864e-39
191.200000	1.9861e-39
191.150000	2.03473e-39
191.100000	2.08454e-39
191.050000	2.13557e-39
191.000000	2.18785e-39
190.950000	2.24142e-39
190.900000	2.29629e-39
190.850000	2.35251e-39
190.800000	2.4101e-39
190.750000	2.4691e-39
190.700000	2.52955e-39
190.650000	2.59147e-39
190.600000	2.65492e-39
190.550000	2.71991e-39
190.500000	2.7865e-39
190.450000	2.85472e-39
190.400000	2.9246e-39
190.350000	2.9962e-39
190.300000	3.06955e-39
190.250000	3.1447e-39
190.200000	3.22169e-39
190.150000	3.30056e-39
190.100000	3.38136e-39
190.050000	3.46414e-39
190.000000	3.54894e-39
189.950000	3.63583e-39
189.900000	3.72484e-39
189.850000	3.81602e-39
189.800000	3.90944e-39
189.750000	4.00515e-39
189.700000	4.1032e-39
189.650000	4.20365e-39
189.600000	4.30656e-39
189.550000	4.41199e-39
189.500000	4.52e-39
189.450000	4.63065e-39
189.400000	4.74402e-39
189.350000	4.86015e-39
189.300000	4.97913e-39
189.250000	5.10103e-39
189.200000	5.22591e-39
189.150000	5.35384e-39
189.100000	5.48491e-39
189.050000	5.61918e-39
189.000000	5.75674e-39
188.950000	5.89767e-39
188.900000	6.04205e-39
188.850000	6.18997e-39
188.800000	6.3415e-39
188.750000	6.49675e-39
188.700000	6.65579e-39
188.650000	6.81873e-39
188.600000	6.98565e-39
188.550000	7.15667e-39
188.500000	7.33187e-39
188.450000	7.51136e-39
188.400000	7.69524e-39
188.350000	7.88362e-39
188.300000	8.07662e-39
188.250000	8.27434e-39
188.200000	8.4769e-39
188.150000	8.68441e-39
188.100000	8.89701e-39
188.050000	9.11482e-39
188.000000	9.33795e-39
187.950000	9.56655e-39
187.900000	9.80074e-39
187.850000	1.00407e-38
187.800000	1.02865e-38
187.750000	1.05383e-38
187.700000	1.07963e-38
187.650000	1.10606e-38
187.600000	1.13313e-38
187.550000	1.16087e-38
187.500000	1.18929e-38
187.450000	1.2184e-38
187.400000	1.24823e-38
187.350000	1.27879e-38
187.300000	1.31009e-38
187.250000	1.34216e-38
187.200000	1.37502e-38
187.150000	1.40868e-38
187.100000	1.44317e-38
187.050000	1.47849e-38
187.000000	1.51469e-38
186.950000	1.55177e-38
186.900000	1.58975e-38
186.850000	1.62867e-38
186.800000	1.66854e-38
186.750000	1.70939e-38
186.700000	1.75123e-38
186.650000	1.7941e-38
186.600000	1.83802e-38
186.550000	1.88302e-38
186.500000	1.92911e-38
186.450000	1.97634e-38
186.400000	2.02472e-38
186.350000	2.07428e-38
186.300000	2.12506e-38
186.250000	2.17708e-38
186.200000	2.23037e-38
186.150000	2.28497e-38
186.100000	2.34091e-38
186.050000	2.39821e-38
186.000000	2.45692e-38
185.950000	2.51707e-38
185.900000	2.57868e-38
185.850000	2.64181e-38
185.800000	2.70648e-38
185.750000	2.77273e-38
185.700000	2.84061e-38
185.650000	2.91014e-38
185.600000	2.98138e-38
185.550000	3.05437e-38
185.500000	3.12913e-38
185.450000	3.20573e-38
185.400000	3.28421e-38
185.350000	3.3646e-38
185.300000	3.44697e-38
185.250000	3.53135e-38
185.200000	3.61779e-38
185.150000	3.70635e-38
185.100000	3.79708e-38
185.050000	3.89003e-38
185.000000	3.98526e-38
184.950000	4.08281e-38
184.900000	4.18276e-38
184.850000	4.28515e-38
184.800000	4.39004e-38
184.750000	4.49751e-38
184.700000	4.6076e-38
184.650000	4.72039e-38
184.600000	4.83595e-38
184.550000	4.95433e-38
184.500000	5.0756e-38
184.450000	5.19985e-38
184.400000	5.32714e-38
184.350000	5.45754e-38
184.300000	5.59113e-38
184.250000	5.728e-38
184.200000	5.86821e-38
184.150000	6.01186e-38
184.100000	6.15903e-38
184.050000	6.30979e-38
184.000000	6.46425e-38
183.950000	6.62249e-38
183.900000	6.7846e-38
183.850000	6.95068e-38
183.800000	7.12082e-38
183.750000	7.29513e-38
183.700000	7.47371e-38
183.650000	7.65665e-38
183.600000	7.84408e-38
183.550000	8.03609e-38
183.500000	8.2328e-38
183.450000	8.43433e-38
183.400000	8.64079e-38
183.350000	8.85231e-38
183.300000	9.069e-38
183.250000	9.291e-38
183.200000	9.51843e-38
183.150000	9.75142e-38
183.100000	9.99012e-38
183.050000	1.02347e-37
183.000000	1.04852e-37
182.950000	1.07419e-37
182.900000	1.10048e-37
182.850000	1.12742e-37
182.800000	1.15502e-37
182.750000	1.18329e-37
182.700000	1.21225e-37
182.650000	1.24193e-37
182.600000	1.27233e-37
182.550000	1.30347e-37
182.500000	1.33538e-37
182.450000	1.36807e-37
182.400000	1.40155e-37
182.350000	1.43586e-37
182.300000	1.47101e-37
182.250000	1.50702e-37
182.200000	1.54391e-37
182.150000	1.5817e-37
182.100000	1.62042e-37
182.050000	1.66008e-37
182.000000	1.70072e-37
181.950000	1.74235e-37
181.900000	1.78499e-37
181.850000	1.82869e-37
181.800000	1.87345e-37
181.750000	1.91931e-37
181.700000	1.96629e-37
181.650000	2.01442e-37
181.600000	2.06373e-37
181.550000	2.11425e-37
181.500000	2.166e-37
181.450000	2.21902e-37
181.400000	2.27333e-37
181.350000	2.32898e-37
181.300000	2.38599e-37
181.250000	2.44439e-37
181.200000	2.50422e-37
181.150000	2.56552e-37
181.100000	2.62832e-37
181.050000	2.69266e-37
181.000000	2.75857e-37
180.950000	2.82609e-37
180.900000	2.89526e-37
180.850000	2.96613e-37
180.800000	3.03874e-37
180.750000	3.11312e-37
180.700000	3.18932e-37
180.650000	3.26739e-37
180.600000	3.34736e-37
180.550000	3.4293e-37
180.500000	3.51324e-37
180.450000	3.59924e-37
180.400000	3.68734e-37
180.350000	3.77759e-37
180.300000	3.87006e-37
180.250000	3.96479e-37
180.200000	4.06183e-37
180.150000	4.16126e-37
180.100000	4.26311e-37
180.050000	4.36746e-37
180.000000	4.47437e-37
179.950000	4.58389e-37
179.900000	4.69609e-37
179.850000	4.81104e-37
179.800000	4.9288e-37
179.750000	5.04944e-37
179.700000	5.17303e-37
179.650000	5.29966e-37
179.600000	5.42938e-37
179.550000	5.56227e-37
179.500000	5.69842e-37
179.450000	5.8379e-37
179.400000	5.98079e-37
179.350000	6.12719e-37
179.300000	6.27716e-37
179.250000	6.43081e-37
179.200000	6.58821e-37
179.150000	6.74947e-37
179.100000	6.91468e-37
179.050000	7.08393e-37
179.000000	7.25732e-37
178.950000	7.43496e-37
178.900000	7.61694e-37
178.850000	7.80338e-37
178.800000	7.99438e-37
178.750000	8.19006e-37
178.700000	8.39052e-37
178.650000	8.5959e-37
178.600000	8.8063e-37
178.550000	9.02185e-37
178.500000	9.24267e-37
178.450000	9.4689e-37
178.400000	9.70067e-37
178.350000	9.93811e-37
178.300000	1.01814e-36
178.250000	1.04306e-36
178.200000	1.06859e-36
178.150000	1.09474e-36
178.100000	1.12154e-36
178.050000	1.14899e-36
178.000000	1.17711e-36
177.950000	1.20592e-36
177.900000	1.23544e-36
177.850000	1.26568e-36
177.800000	1.29666e-36
177.750000	1.3284e-36
177.700000	1.36091e-36
177.650000	1.39422e-36
177.600000	1.42835e-36
177.550000	1.46331e-36
177.500000	1.49912e-36
177.450000	1.53581e-36
177.400000	1.57341e-36
177.350000	1.61192e-36
177.300000	1.65137e-36
177.250000	1.69179e-36
177.200000	1.7332e-36
177.150000	1.77562e-36
177.100000	1.81908e-36
177.050000	1.8636e-36
177.000000	1.90922e-36
176.950000	1.95595e-36
176.900000	2.00382e-36
176.850000	2.05287e-36
176.800000	2.10311e-36
176.750000	2.15459e-36
176.700000	2.20732e-36
176.650000	2.26135e-36
176.600000	2.3167e-36
176.550000	2.3734e-36
176.500000	2.43149e-36
176.450000	2.491e-36
176.400000	2.55197e-36
176.350000	2.61444e-36
176.300000	2.67843e-36
176.250000	2.74398e-36
176.200000	2.81114e-36
176.150000	2.87995e-36
176.100000	2.95044e-36
176.050000	3.02265e-36
176.000000	3.09663e-36
175.950000	3.17242e-36
175.900000	3.25007e-36
175.850000	3.32962e-36
175.800000	3.41111e-36
175.750000	3.4946e-36
175.700000	3.58013e-36
175.650000	3.66776e-36
175.600000	3.75753e-36
175.550000	3.84949e-36
175.500000	3.94371e-36
175.450000	4.04023e-36
175.400000	4.13912e-36
175.350000	4.24043e-36
175.300000	4.34421e-36
175.250000	4.45054e-36
175.200000	4.55947e-36
175.150000	4.67106e-36
175.100000	4.78539e-36
175.050000	4.90251e-36
175.000000	5.0225e-36
174.950000	5.14542e-36
174.900000	5.27136e-36
174.850000	5.40038e-36
174.800000	5.53255e-36
174.750000	5.66796e-36
174.700000	5.80668e-36
174.650000	5.9488e-36
174.600000	6.0944e-36
174.550000	6.24356e-36
174.500000	6.39637e-36
174.450000	6.55292e-36
174.400000	6.7133e-36
174.350000	6.87761e-36
174.300000	7.04594e-36
174.250000	7.21839e-36
174.200000	7.39506e-36
174.150000	7.57605e-36
174.100000	7.76147e-36
174.050000	7.95143e-36
174.000000	8.14604e-36
173.950000	8.34541e-36
173.900000	8.54966e-36
173.850000	8.75891e-36
173.800000	8.97328e-36
173.750000	9.1929e-36
173.700000	9.41789e-36
173.650000	9.64839e-36
173.600000	9.88453e-36
173.550000	1.01265e-35
173.500000	1.03743e-35
173.450000	1.06282e-35
173.400000	1.08883e-35
173.350000	1.11548e-35
173.300000	1.14278e-35
173.250000	1.17075e-35
173.200000	1.1994e-35
173.150000	1.22876e-35
173.100000	1.25883e-35
173.050000	1.28964e-35
173.000000	1.3212e-35
[truncated: 3,040 more rows]
