# Supplementary material for: RNAhub - an automated pipeline to search and align RNA homologs with secondary structure assessment
Source: bioRxiv. 2025 Apr 8:2025.03.11.642701. Preprint. [Version 3] doi: 10.1101/2025.03.11.642701 (PMC11952402; doi:10.1101/2025.03.11.642701)
Supplement: Supplement 1 [file media-1.gz › supplemental_material/GLY1/rscape_output/GLY.surv]

&
75.650000	1.61875e-05
66.050000	3.2375e-05
63.700000	4.85625e-05
53.450000	6.47501e-05
46.950000	8.09376e-05
42.900000	9.71251e-05
35.400000	0.000113313
30.700000	0.0001295
29.750000	0.000145688
27.000000	0.000161875
25.650000	0.000178063
24.900000	0.00019425
23.450000	0.000226625
23.250000	0.000242813
22.850000	0.000259
22.050000	0.000275188
22.000000	0.000291375
21.800000	0.00032375
21.500000	0.000339938
21.350000	0.000356125
21.250000	0.000372313
21.150000	0.0003885
21.000000	0.000404688
20.850000	0.000420875
20.700000	0.00045325
20.500000	0.000469438
20.150000	0.000485625
20.100000	0.000501813
20.050000	0.000518001
19.900000	0.000534188
19.600000	0.000550376
19.500000	0.000582751
19.400000	0.000598938
19.300000	0.000615126
19.050000	0.000631313
19.000000	0.000647501
18.950000	0.000663688
18.800000	0.000679876
18.700000	0.000696063
18.650000	0.000712251
18.550000	0.000728438
18.450000	0.000760813
18.350000	0.000777001
18.300000	0.000809376
18.200000	0.000825563
17.950000	0.000874126
17.900000	0.000890313
17.850000	0.000938876
17.350000	0.000971251
17.300000	0.000987438
17.250000	0.00101981
17.200000	0.001036
17.150000	0.00105219
17.100000	0.00106838
17.050000	0.00108456
17.000000	0.00110075
16.950000	0.00111694
16.650000	0.00114931
16.550000	0.00118169
16.500000	0.00123025
16.450000	0.00124644
16.400000	0.00126263
16.350000	0.001295
16.300000	0.00131119
16.250000	0.00132738
16.200000	0.00134356
16.100000	0.00135975
16.050000	0.00137594
16.000000	0.00139213
15.900000	0.00140831
15.850000	0.0014245
15.800000	0.00144069
15.750000	0.00145688
15.600000	0.00150544
15.500000	0.00153781
15.400000	0.00157019
15.350000	0.00161875
15.300000	0.0016835
15.200000	0.00169969
15.150000	0.00173206
15.100000	0.00179681
15.000000	0.00186156
14.950000	0.00187775
14.900000	0.00191013
14.850000	0.00195869
14.800000	0.00202344
14.750000	0.00205581
14.700000	0.00210438
14.650000	0.00212056
14.600000	0.00216913
14.550000	0.00218531
14.500000	0.00223388
14.450000	0.00225006
14.400000	0.00226625
14.350000	0.00229863
14.300000	0.002331
14.250000	0.00236338
14.150000	0.00237956
14.100000	0.00239575
14.050000	0.00244431
14.000000	0.0024605
13.950000	0.00252525
13.850000	0.00254144
13.800000	0.00259
13.750000	0.00262238
13.700000	0.00263857
13.650000	0.0027195
13.600000	0.00286519
13.550000	0.0029785
13.500000	0.00301088
13.450000	0.00305944
13.400000	0.00309182
13.350000	0.00315657
13.300000	0.00317275
13.250000	0.00318894
13.150000	0.00326988
13.100000	0.00330225
13.050000	0.00339938
13.000000	0.00341557
12.950000	0.00354507
12.900000	0.003626
12.850000	0.00369075
12.800000	0.0037555
12.750000	0.00383644
12.700000	0.00391738
12.650000	0.00399832
12.600000	0.00403069
12.550000	0.00407925
12.500000	0.00416019
12.450000	0.00432207
12.400000	0.00443538
12.350000	0.00450013
12.300000	0.00462963
12.250000	0.00467819
12.200000	0.00475913
12.150000	0.00484007
12.100000	0.00487244
12.050000	0.00505051
12.000000	0.00509907
11.950000	0.00516382
11.900000	0.00527713
11.850000	0.00532569
11.800000	0.00539044
11.750000	0.00551994
11.700000	0.00560088
11.650000	0.00568182
11.600000	0.00582751
11.550000	0.00592463
11.500000	0.00602176
11.450000	0.00613507
11.400000	0.00623219
11.350000	0.00639407
11.300000	0.00653976
11.250000	0.00658832
11.200000	0.00681494
11.150000	0.00700919
11.100000	0.00713869
11.050000	0.00726819
11.000000	0.00738151
10.950000	0.00747863
10.900000	0.00767288
10.850000	0.00786713
10.800000	0.00796426
10.750000	0.00812613
10.700000	0.00822326
10.650000	0.00836895
10.600000	0.0085632
10.550000	0.00862795
10.500000	0.0088222
10.450000	0.00901645
10.400000	0.00925926
10.350000	0.00951826
10.300000	0.00966395
10.250000	0.00980963
10.200000	0.00992295
10.150000	0.0101819
10.100000	0.0103276
10.050000	0.0105704
10.000000	0.0107323
9.950000	0.0109589
9.900000	0.0111856
9.850000	0.0112665
9.800000	0.0114608
9.750000	0.0116226
9.700000	0.0117845
9.650000	0.0121406
9.600000	0.0123511
9.550000	0.0125615
9.500000	0.0128529
9.450000	0.0130795
9.400000	0.0133385
9.350000	0.0136137
9.300000	0.0138727
9.250000	0.0140346
9.200000	0.0142774
9.150000	0.0146497
9.100000	0.0149087
9.050000	0.0152325
9.000000	0.0154267
8.950000	0.0158476
8.900000	0.0161713
8.850000	0.0164627
8.800000	0.0168188
8.750000	0.0172073
8.700000	0.0175958
8.650000	0.017952
8.600000	0.0183405
8.550000	0.018729
8.500000	0.0190689
8.450000	0.0193765
8.400000	0.0195869
8.350000	0.020024
8.300000	0.0205258
8.250000	0.0211085
8.200000	0.0214808
8.150000	0.0219017
8.100000	0.0223226
8.050000	0.0227435
8.000000	0.0232129
7.950000	0.023569
7.900000	0.0240546
7.850000	0.0244593
7.800000	0.0250259
7.750000	0.025641
7.700000	0.0260619
7.650000	0.0264342
7.600000	0.0269684
7.550000	0.027454
7.500000	0.0281015
7.450000	0.02849
7.400000	0.0292023
7.350000	0.0298498
7.300000	0.0307239
7.250000	0.03142
7.200000	0.0319218
7.150000	0.0324074
7.100000	0.0331197
7.050000	0.033751
7.000000	0.0343175
6.950000	0.034965
6.900000	0.0355478
6.850000	0.0359201
6.800000	0.0366323
6.750000	0.037377
6.700000	0.0384292
6.650000	0.0393519
6.600000	0.0399346
6.550000	0.0408735
6.500000	0.0416343
6.450000	0.0423142
6.400000	0.0431235
6.350000	0.0438844
6.300000	0.0448556
6.250000	0.0454869
6.200000	0.0463287
6.150000	0.0472352
6.100000	0.0481579
6.050000	0.0490482
6.000000	0.0498899
5.950000	0.0506346
5.900000	0.0516706
5.850000	0.0526742
5.800000	0.0536616
5.750000	0.0545681
5.700000	0.0556527
5.650000	0.0566887
5.600000	0.057579
5.550000	0.0585988
5.500000	0.0596672
5.450000	0.0605575
5.400000	0.0615773
5.350000	0.0626781
5.300000	0.0639407
5.250000	0.06509
5.200000	0.0661908
5.150000	0.0671944
5.100000	0.0683599
5.050000	0.0696063
5.000000	0.0709013
4.950000	0.0725201
4.900000	0.0739931
4.850000	0.0754824
4.800000	0.0772306
4.750000	0.0789627
4.700000	0.0805491
4.650000	0.0821516
4.600000	0.0833333
4.550000	0.084596
4.500000	0.0860366
4.450000	0.0875259
4.400000	0.0891932
4.350000	0.0909091
4.300000	0.0925602
4.250000	0.0941304
4.200000	0.0956844
4.150000	0.0971898
4.100000	0.0991
4.050000	0.100929
4.000000	0.102953
3.950000	0.104636
3.900000	0.106206
3.850000	0.108294
3.800000	0.110043
3.750000	0.112131
3.700000	0.114154
3.650000	0.116032
3.600000	0.118217
3.550000	0.120225
3.500000	0.12241
3.450000	0.124563
3.400000	0.126862
3.350000	0.129144
3.300000	0.131426
3.250000	0.133741
3.200000	0.136299
3.150000	0.138711
3.100000	0.141463
3.050000	0.143891
3.000000	0.146432
2.950000	0.148828
2.900000	0.151677
2.850000	0.154138
2.800000	0.156808
2.750000	0.159318
2.700000	0.161827
2.650000	0.164659
2.600000	0.167508
2.550000	0.170196
2.500000	0.173077
2.450000	0.176428
2.400000	0.179325
2.350000	0.182433
2.300000	0.185266
2.250000	0.188439
2.200000	0.191935
2.150000	0.195351
2.100000	0.19875
2.050000	0.20202
2.000000	0.20495
1.950000	0.208333
1.900000	0.212186
1.850000	0.215245
1.800000	0.219049
1.750000	0.222384
1.700000	0.225913
1.650000	0.229588
1.600000	0.233796
1.550000	0.238248
1.500000	0.242117
1.450000	0.246503
1.400000	0.250486
1.350000	0.255148
1.300000	0.259567
1.250000	0.263937
1.200000	0.268114
1.150000	0.272582
1.100000	0.277713
1.050000	0.282666
1.000000	0.287312
0.950000	0.292217
0.900000	0.297025
0.850000	0.302221
0.800000	0.30787
0.750000	0.312808
0.700000	0.318052
0.650000	0.323459
0.600000	0.328461
0.550000	0.335163
0.500000	0.341152
0.450000	0.347578
0.400000	0.35237
0.350000	0.359104
0.300000	0.365708
0.250000	0.372523
0.200000	0.380229
0.150000	0.388921
0.100000	0.397501
0.050000	0.406906
0.000000	0.417622
-0.050000	0.433599
-0.100000	0.450418
-0.150000	0.467398
-0.200000	0.481077
-0.250000	0.492457
-0.300000	0.502784
-0.350000	0.511509
-0.400000	0.520218
-0.450000	0.528458
-0.500000	0.537183
-0.550000	0.544953
-0.600000	0.552302
-0.650000	0.559651
-0.700000	0.567955
-0.750000	0.57545
-0.800000	0.58356
-0.850000	0.591557
-0.900000	0.59978
-0.950000	0.607339
-1.000000	0.615449
-1.050000	0.623381
-1.100000	0.630455
-1.150000	0.638355
-1.200000	0.645639
-1.250000	0.653053
-1.300000	0.660402
-1.350000	0.667865
-1.400000	0.675521
-1.450000	0.683485
-1.500000	0.691126
-1.550000	0.698993
-1.600000	0.706407
-1.650000	0.713125
-1.700000	0.719988
-1.750000	0.727159
-1.800000	0.734007
-1.850000	0.740886
-1.900000	0.746746
-1.950000	0.753173
-2.000000	0.759551
-2.050000	0.765767
-2.100000	0.771578
-2.150000	0.777227
-2.200000	0.782909
-2.250000	0.788672
-2.300000	0.79471
-2.350000	0.799728
-2.400000	0.805264
-2.450000	0.809716
-2.500000	0.814669
-2.550000	0.819946
-2.600000	0.825159
-2.650000	0.829529
-2.700000	0.834256
-2.750000	0.838902
-2.800000	0.843256
-2.850000	0.847627
-2.900000	0.852095
-2.950000	0.856417
-3.000000	0.860334
-3.050000	0.86451
-3.100000	0.868606
-3.150000	0.872539
-3.200000	0.876408
-3.250000	0.880212
-3.300000	0.88413
-3.350000	0.887788
-3.400000	0.89109
-3.450000	0.894376
-3.500000	0.898051
-3.550000	0.901467
-3.600000	0.904898
-3.650000	0.907812
-3.700000	0.910742
-3.750000	0.913721
-3.800000	0.916586
-3.850000	0.918981
-3.900000	0.921361
-3.950000	0.924161
-4.000000	0.926509
-4.050000	0.929066
-4.100000	0.931527
-4.150000	0.933874
-4.200000	0.936043
-4.250000	0.938228
-4.300000	0.940495
-4.350000	0.942146
-4.400000	0.944315
-4.450000	0.945966
-4.500000	0.947941
-4.550000	0.950304
-4.600000	0.952069
-4.650000	0.95359
-4.700000	0.955274
-4.750000	0.957006
-4.800000	0.958706
-4.850000	0.960292
-4.900000	0.961927
-4.950000	0.963287
-5.000000	0.964808
-5.050000	0.966136
-5.100000	0.967204
-5.150000	0.968224
-5.200000	0.969794
-5.250000	0.970976
-5.300000	0.972206
-5.350000	0.973339
-5.400000	0.974132
-5.450000	0.975136
-5.500000	0.975978
-5.550000	0.977062
-5.600000	0.977985
-5.650000	0.978665
-5.700000	0.979442
-5.750000	0.980122
-5.800000	0.980802
-5.850000	0.981514
-5.900000	0.982291
-5.950000	0.983068
-6.000000	0.98391
-6.050000	0.984557
-6.100000	0.985059
-6.150000	0.985415
-6.200000	0.985998
-6.250000	0.986597
-6.300000	0.986985
-6.350000	0.987617
-6.400000	0.988135
-6.450000	0.988636
-6.500000	0.98909
-6.550000	0.989608
-6.600000	0.990012
-6.650000	0.990449
-6.700000	0.990903
-6.750000	0.991356
-6.800000	0.991761
-6.850000	0.992149
-6.900000	0.992521
-6.950000	0.992797
-7.000000	0.993088
-7.050000	0.993331
-7.100000	0.993574
-7.150000	0.993833
-7.200000	0.994108
-7.250000	0.994351
-7.300000	0.994642
-7.350000	0.994836
-7.400000	0.994982
-7.450000	0.995208
-7.500000	0.995451
-7.550000	0.995646
-7.600000	0.99584
-7.650000	0.996002
-7.700000	0.996228
-7.750000	0.996309
-7.800000	0.996455
-7.850000	0.99652
-7.900000	0.996762
-7.950000	0.996957
-8.000000	0.997086
-8.050000	0.997232
-8.100000	0.997329
-8.150000	0.997459
-8.200000	0.997572
-8.250000	0.997653
-8.300000	0.997734
-8.350000	0.997831
-8.400000	0.998009
-8.450000	0.99809
-8.500000	0.998203
-8.550000	0.998349
-8.650000	0.998397
-8.700000	0.998511
-8.750000	0.998592
-8.800000	0.99864
-8.850000	0.998737
-8.900000	0.99877
-8.950000	0.998834
-9.000000	0.998932
-9.050000	0.999013
-9.100000	0.999045
-9.150000	0.99911
-9.200000	0.999191
-9.250000	0.999239
-9.300000	0.999272
-9.350000	0.999288
-9.400000	0.99932
-9.450000	0.999352
-9.500000	0.999369
-9.550000	0.999433
-9.750000	0.999466
-9.800000	0.999514
-9.850000	0.999547
-9.900000	0.999579
-9.950000	1
&
37.800000	8.09376e-07
36.900000	1.61875e-06
36.850000	2.42813e-06
36.800000	3.2375e-06
35.950000	4.04688e-06
35.050000	4.85625e-06
34.900000	5.66563e-06
34.850000	6.47501e-06
34.750000	7.28438e-06
34.450000	8.09376e-06
34.100000	8.90313e-06
33.950000	9.71251e-06
33.550000	1.05219e-05
33.500000	1.13313e-05
33.250000	1.295e-05
33.200000	1.37594e-05
32.900000	1.45688e-05
32.850000	1.53781e-05
32.750000	1.61875e-05
32.600000	1.69969e-05
32.200000	1.78063e-05
32.100000	1.86156e-05
32.000000	1.9425e-05
31.950000	2.02344e-05
31.850000	2.10438e-05
31.750000	2.18531e-05
31.350000	2.26625e-05
31.300000	2.34719e-05
31.150000	2.42813e-05
31.000000	2.59e-05
30.900000	2.67094e-05
30.850000	2.75188e-05
30.800000	2.83282e-05
30.650000	2.91375e-05
30.600000	2.99469e-05
30.550000	3.15657e-05
30.300000	3.2375e-05
30.250000	3.39938e-05
30.100000	3.48032e-05
29.950000	3.56125e-05
29.900000	3.64219e-05
29.850000	3.72313e-05
29.800000	3.80407e-05
29.700000	3.96594e-05
29.600000	4.12782e-05
29.500000	4.28969e-05
29.450000	4.45157e-05
29.350000	4.61344e-05
29.300000	4.85625e-05
29.250000	5.01813e-05
29.200000	5.34188e-05
29.150000	5.50376e-05
29.100000	5.58469e-05
29.050000	5.66563e-05
29.000000	6.07032e-05
28.850000	6.31313e-05
28.750000	6.47501e-05
28.700000	6.63688e-05
28.650000	6.71782e-05
28.600000	6.79876e-05
28.500000	6.96063e-05
28.400000	7.28438e-05
28.300000	7.36532e-05
28.250000	7.5272e-05
28.200000	7.77001e-05
28.150000	8.01282e-05
28.100000	8.1747e-05
28.000000	8.33657e-05
27.900000	8.49845e-05
27.850000	8.57938e-05
27.800000	8.8222e-05
27.750000	8.90313e-05
27.700000	9.14595e-05
27.650000	9.30782e-05
27.600000	9.71251e-05
27.550000	9.79345e-05
27.500000	9.95532e-05
27.450000	0.000101981
27.400000	0.0001036
27.350000	0.000106028
27.300000	0.000108456
27.200000	0.000110884
27.150000	0.000114931
27.100000	0.00011655
27.050000	0.000119788
27.000000	0.000121406
26.950000	0.000123834
26.900000	0.000126263
26.850000	0.0001295
26.800000	0.000131928
26.750000	0.000132738
26.700000	0.000135166
26.650000	0.000137594
26.600000	0.000141641
26.550000	0.00014326
26.500000	0.000146497
26.450000	0.000148116
26.400000	0.000150544
26.350000	0.000152163
26.300000	0.00015621
26.200000	0.000159447
26.150000	0.000163494
26.100000	0.000166731
26.050000	0.000173206
26.000000	0.000176444
25.950000	0.000180491
25.900000	0.000183728
25.850000	0.000189394
25.800000	0.000192631
25.750000	0.000196678
25.700000	0.000202344
25.650000	0.000204772
25.600000	0.000208819
25.550000	0.000211247
25.500000	0.000215294
25.450000	0.000219341
25.400000	0.000225006
25.350000	0.000229863
25.300000	0.000234719
25.250000	0.000237956
25.200000	0.000242003
25.150000	0.000244431
25.100000	0.00024605
25.050000	0.000250097
25.000000	0.000254953
24.950000	0.000259
24.900000	0.000265475
24.850000	0.000270332
24.800000	0.000276807
24.750000	0.000280044
24.700000	0.000288138
24.650000	0.000292185
24.600000	0.00029785
24.550000	0.000303516
24.500000	0.000308372
24.450000	0.00031161
24.400000	0.000318085
24.350000	0.000325369
24.300000	0.000328607
24.250000	0.000338319
24.200000	0.000343175
24.150000	0.00035046
24.100000	0.000357744
24.050000	0.00036341
24.000000	0.000369075
23.950000	0.000373122
23.900000	0.000381216
23.850000	0.00038931
23.800000	0.000399022
23.750000	0.000404688
23.700000	0.000412782
23.650000	0.000418447
23.600000	0.00042816
23.550000	0.000433825
23.500000	0.00044111
23.450000	0.000449204
23.400000	0.000456488
23.350000	0.000462963
23.300000	0.000467819
23.250000	0.000477532
23.200000	0.000484007
23.150000	0.000496147
23.100000	0.000505051
23.050000	0.000518001
23.000000	0.000529332
22.950000	0.000538235
22.900000	0.000547138
22.850000	0.000551994
22.800000	0.000562516
22.750000	0.000574657
22.700000	0.000579513
22.650000	0.000590035
22.600000	0.000595701
22.550000	0.000605413
22.500000	0.000617554
22.450000	0.000632123
22.400000	0.000649119
22.350000	0.000662879
22.300000	0.000675829
22.250000	0.000684732
22.200000	0.000693635
22.150000	0.000700919
22.100000	0.000714679
22.050000	0.000721963
22.000000	0.000734913
21.950000	0.00075191
21.900000	0.000763241
21.850000	0.000777001
21.800000	0.000787523
21.750000	0.000801282
21.700000	0.000815041
21.650000	0.000827991
21.600000	0.000849845
21.550000	0.000864413
21.500000	0.000876554
21.450000	0.000892742
21.400000	0.00090731
21.350000	0.000922688
21.300000	0.000939685
21.250000	0.000954254
21.200000	0.000967204
21.150000	0.000976917
21.100000	0.000994723
21.050000	0.0010101
21.000000	0.00102467
20.950000	0.00104329
20.900000	0.00105947
20.850000	0.00107971
20.800000	0.00109589
20.750000	0.00111937
20.700000	0.00114203
20.650000	0.00116064
20.600000	0.00117845
20.550000	0.00119383
20.500000	0.00121892
20.450000	0.00123834
20.400000	0.00125858
20.350000	0.00127396
20.300000	0.00128934
20.250000	0.00131685
20.200000	0.00134195
20.150000	0.00136218
20.100000	0.00138727
20.050000	0.00140589
20.000000	0.00143017
19.950000	0.00145283
19.900000	0.00148197
19.850000	0.00150382
19.800000	0.00152972
19.750000	0.00156048
19.700000	0.00159123
19.650000	0.00161147
19.600000	0.00163656
19.550000	0.00166165
19.500000	0.00168431
19.450000	0.0017094
19.400000	0.00173368
19.350000	0.00176363
19.300000	0.0017952
19.250000	0.00181705
19.200000	0.0018478
19.150000	0.00187775
19.100000	0.00190689
19.050000	0.00193926
19.000000	0.00196921
18.950000	0.00200321
18.900000	0.00203558
18.850000	0.00207281
18.800000	0.00210195
18.750000	0.00214727
18.700000	0.00218046
18.650000	0.00222093
18.600000	0.00225897
18.550000	0.0022962
18.500000	0.00233181
18.450000	0.00237552
18.400000	0.0024257
18.350000	0.00246536
18.300000	0.00250987
18.250000	0.00254306
18.200000	0.00258191
18.150000	0.00262238
18.100000	0.00266689
18.050000	0.00270332
18.000000	0.00275835
17.950000	0.00280206
17.900000	0.00285224
17.850000	0.00290404
17.800000	0.00295341
17.750000	0.00301007
17.700000	0.00305863
17.650000	0.00311691
17.600000	0.00316871
17.550000	0.00321565
17.500000	0.00326664
17.450000	0.00331844
17.400000	0.00336134
17.350000	0.00341638
17.300000	0.00347789
17.250000	0.00353373
17.200000	0.00358149
17.150000	0.00364786
17.100000	0.00370532
17.050000	0.00377169
17.000000	0.00383078
16.950000	0.00389634
16.900000	0.00395866
16.850000	0.00400479
16.800000	0.00407764
16.750000	0.00415372
16.700000	0.00421766
16.650000	0.0042816
16.600000	0.00434473
16.550000	0.0044111
16.500000	0.00448637
16.450000	0.00454545
16.400000	0.00461587
16.350000	0.00469357
16.300000	0.00478584
16.250000	0.0048603
16.200000	0.00493719
16.150000	0.00500842
16.100000	0.00509988
16.050000	0.00519215
16.000000	0.00526013
15.950000	0.00534997
15.900000	0.00542444
15.850000	0.00551428
15.800000	0.00560493
15.750000	0.00569639
15.700000	0.00579432
15.650000	0.00587931
15.600000	0.00598048
15.550000	0.00607922
15.500000	0.0061812
15.450000	0.00628318
15.400000	0.00638921
15.350000	0.00647582
15.300000	0.00655756
15.250000	0.00665712
15.200000	0.00678176
15.150000	0.00690317
15.100000	0.00701
15.050000	0.00712494
15.000000	0.00724391
14.950000	0.00735561
14.900000	0.00747216
14.850000	0.00758709
14.800000	0.00770364
14.750000	0.00781048
14.700000	0.00793188
14.650000	0.00805815
14.600000	0.0081925
14.550000	0.00832038
14.500000	0.00845798
14.450000	0.00859233
14.400000	0.00872993
14.350000	0.00886186
14.300000	0.00900431
14.250000	0.00912895
14.200000	0.00925359
14.150000	0.00940738
14.100000	0.00957573
14.050000	0.00970603
14.000000	0.00986872
13.950000	0.0100371
13.900000	0.0102054
13.850000	0.0103689
13.800000	0.0105292
13.750000	0.0106894
13.700000	0.0108756
13.650000	0.0110099
13.600000	0.0111888
13.550000	0.0113806
13.500000	0.0115797
13.450000	0.0117683
13.400000	0.0119431
13.350000	0.0121342
13.300000	0.0123187
13.250000	0.0125016
13.200000	0.0126934
13.150000	0.0128974
13.100000	0.0131006
13.050000	0.0133029
13.000000	0.0134891
12.950000	0.0137052
12.900000	0.0139261
12.850000	0.0141382
12.800000	0.0143535
12.750000	0.0145987
12.700000	0.0148197
12.650000	0.0150714
12.600000	0.0153166
12.550000	0.0155481
12.500000	0.0157691
12.450000	0.0160175
12.400000	0.0162571
12.350000	0.0165016
12.300000	0.0167678
12.250000	0.0170026
12.200000	0.0172559
12.150000	0.0175165
12.100000	0.0177707
12.050000	0.0180596
12.000000	0.0183137
11.950000	0.0186067
11.900000	0.0188949
11.850000	0.0192
11.800000	0.0194898
11.750000	0.0198151
11.700000	0.0200911
11.650000	0.0203955
11.600000	0.0207314
11.550000	0.0210422
11.500000	0.0213562
11.450000	0.0216532
11.400000	0.0219826
11.350000	0.0223169
11.300000	0.0226682
11.250000	0.0230219
11.200000	0.0234031
11.150000	0.0237697
11.100000	0.0241064
11.050000	0.0244796
11.000000	0.0248365
10.950000	0.0252161
10.900000	0.0255844
10.850000	0.0259729
10.800000	0.0263703
10.750000	0.0267531
10.700000	0.0271691
10.650000	0.0275544
10.600000	0.0279809
10.550000	0.0283994
10.500000	0.0288462
10.450000	0.0292654
10.400000	0.0296798
10.350000	0.0301266
10.300000	0.0305677
10.250000	0.031029
10.200000	0.0315098
10.150000	0.0319323
10.100000	0.0324163
10.050000	0.0328785
10.000000	0.033373
9.950000	0.033853
9.900000	0.0344009
9.850000	0.0349051
9.800000	0.0354482
9.750000	0.0359614
9.700000	0.0364915
9.650000	0.0370694
9.600000	0.0375672
9.550000	0.0380957
9.500000	0.0386331
9.450000	0.0392215
9.400000	0.0397962
9.350000	0.0404129
9.300000	0.0410078
9.250000	0.0416278
9.200000	0.0422381
9.150000	0.0428589
9.100000	0.0434611
9.050000	0.0440948
9.000000	0.0447415
8.950000	0.0453971
8.900000	0.046085
8.850000	0.0467293
8.800000	0.0474051
8.750000	0.0480777
8.700000	0.0487617
8.650000	0.0494747
8.600000	0.0501894
8.550000	0.05093
8.500000	0.0516762
8.450000	0.0524265
8.400000	0.0531736
8.350000	0.0539522
8.300000	0.0547429
8.250000	0.0555102
8.200000	0.0562727
8.150000	0.0570659
8.100000	0.0578809
8.050000	0.0587283
8.000000	0.0595911
7.950000	0.060449
7.900000	0.0612956
7.850000	0.0621892
7.800000	0.0630949
7.750000	0.0639973
7.700000	0.0648609
7.650000	0.065778
7.600000	0.0667015
7.550000	0.0676743
7.500000	0.0686156
7.450000	0.0696177
7.400000	0.0705897
7.350000	0.0715788
7.300000	0.0726018
7.250000	0.0736265
7.200000	0.0746771
7.150000	0.0756718
7.100000	0.0767612
7.050000	0.077938
7.000000	0.0790445
6.950000	0.0801735
6.900000	0.0812775
6.850000	0.0824357
6.800000	0.0836085
6.750000	0.0847522
6.700000	0.0858586
6.650000	0.0870573
6.600000	0.0883021
6.550000	0.0895162
6.500000	0.0907456
6.450000	0.0919823
6.400000	0.0932247
6.350000	0.0945197
6.300000	0.0958536
6.250000	0.0970976
6.200000	0.0984452
6.150000	0.099792
6.100000	0.101181
6.050000	0.102554
6.000000	0.103975
5.950000	0.105352
5.900000	0.106731
5.850000	0.108239
5.800000	0.109656
5.750000	0.111121
5.700000	0.112603
5.650000	0.114063
5.600000	0.115615
5.550000	0.117157
5.500000	0.11871
5.450000	0.120353
5.400000	0.121999
5.350000	0.123632
5.300000	0.125321
5.250000	0.126917
5.200000	0.128619
5.150000	0.130353
5.100000	0.132072
5.050000	0.133884
5.000000	0.135688
4.950000	0.137444
4.900000	0.139222
4.850000	0.141084
4.800000	0.142922
4.750000	0.144786
4.700000	0.146691
4.650000	0.148671
4.600000	0.150623
4.550000	0.152611
4.500000	0.154582
4.450000	0.156597
4.400000	0.158592
4.350000	0.160659
4.300000	0.162753
4.250000	0.164917
4.200000	0.167075
4.150000	0.169258
4.100000	0.171463
4.050000	0.173612
4.000000	0.175805
3.950000	0.178032
3.900000	0.180229
3.850000	0.182564
3.800000	0.184848
3.750000	0.187204
3.700000	0.189673
3.650000	0.192117
3.600000	0.194507
3.550000	0.196933
3.500000	0.199409
3.450000	0.201901
3.400000	0.204422
3.350000	0.207029
3.300000	0.20968
3.250000	0.2123
3.200000	0.214882
3.150000	0.217631
3.100000	0.220354
3.050000	0.223031
3.000000	0.225775
2.950000	0.228556
2.900000	0.231342
2.850000	0.234117
2.800000	0.236957
2.750000	0.239788
2.700000	0.242696
2.650000	0.245578
2.600000	0.248519
2.550000	0.251481
2.500000	0.25457
2.450000	0.257728
2.400000	0.260826
2.350000	0.263849
2.300000	0.267039
2.250000	0.270198
2.200000	0.273372
2.150000	0.276637
2.100000	0.280008
2.050000	0.2832
2.000000	0.286496
1.950000	0.289767
1.900000	0.293141
1.850000	0.296588
1.800000	0.300024
1.750000	0.30352
1.700000	0.307071
1.650000	0.310657
1.600000	0.314217
1.550000	0.317835
1.500000	0.32146
1.450000	0.325083
1.400000	0.328762
1.350000	0.33247
1.300000	0.336253
1.250000	0.340016
1.200000	0.343886
1.150000	0.347756
1.100000	0.351587
1.050000	0.355502
1.000000	0.359498
0.950000	0.363493
0.900000	0.367572
0.850000	0.371515
0.800000	0.375534
0.750000	0.37955
0.700000	0.383615
0.650000	0.387665
0.600000	0.391852
0.550000	0.396093
0.500000	0.400196
0.450000	0.404388
0.400000	0.408556
0.350000	0.412889
0.300000	0.417185
0.250000	0.421597
0.200000	0.425902
0.150000	0.430225
0.100000	0.434604
0.050000	0.43895
0.000000	0.443292
-0.050000	0.447832
-0.100000	0.452331
-0.150000	0.456892
-0.200000	0.461326
-0.250000	0.46599
-0.300000	0.470491
-0.350000	0.475179
-0.400000	0.479793
-0.450000	0.484494
-0.500000	0.489192
-0.550000	0.493928
-0.600000	0.498615
-0.650000	0.503407
-0.700000	0.508075
-0.750000	0.512803
-0.800000	0.51757
-0.850000	0.522367
-0.900000	0.527293
-0.950000	0.532186
-1.000000	0.537111
-1.050000	0.542067
-1.100000	0.546954
-1.150000	0.551835
-1.200000	0.556779
-1.250000	0.56174
-1.300000	0.566751
-1.350000	0.571684
-1.400000	0.576697
-1.450000	0.581609
-1.500000	0.586608
-1.550000	0.591536
-1.600000	0.596417
-1.650000	0.601512
-1.700000	0.606435
-1.750000	0.611446
-1.800000	0.616442
-1.850000	0.621394
-1.900000	0.626327
-1.950000	0.631305
-2.000000	0.636273
-2.050000	0.641323
-2.100000	0.646176
-2.150000	0.651194
-2.200000	0.656166
-2.250000	0.66101
-2.300000	0.665992
-2.350000	0.670824
-2.400000	0.675784
-2.450000	0.680648
-2.500000	0.685469
-2.550000	0.690296
-2.600000	0.695157
-2.650000	0.699853
-2.700000	0.704678
-2.750000	0.709334
-2.800000	0.714116
-2.850000	0.718657
-2.900000	0.72327
-2.950000	0.727884
-3.000000	0.732555
-3.050000	0.737079
-3.100000	0.741586
-3.150000	0.746117
-3.200000	0.750513
-3.250000	0.755041
-3.300000	0.759568
-3.350000	0.76389
-3.400000	0.76817
-3.450000	0.772427
-3.500000	0.776734
-3.550000	0.780892
-3.600000	0.785048
-3.650000	0.789273
-3.700000	0.79334
-3.750000	0.79745
-3.800000	0.801432
-3.850000	0.805342
-3.900000	0.809295
-3.950000	0.813202
-4.000000	0.817028
-4.050000	0.820826
-4.100000	0.824585
-4.150000	0.828321
-4.200000	0.832029
-4.250000	0.835587
-4.300000	0.839241
-4.350000	0.842683
-4.400000	0.846145
-4.450000	0.84959
-4.500000	0.852828
-4.550000	0.856112
-4.600000	0.85936
-4.650000	0.862581
-4.700000	0.865761
-4.750000	0.868853
-4.800000	0.871947
-4.850000	0.874943
-4.900000	0.877872
-4.950000	0.880785
-5.000000	0.883658
-5.050000	0.886417
-5.100000	0.889192
-5.150000	0.891931
-5.200000	0.894554
-5.250000	0.897156
-5.300000	0.899681
-5.350000	0.902203
-5.400000	0.904681
-5.450000	0.907053
-5.500000	0.909567
-5.550000	0.911907
-5.600000	0.914246
-5.650000	0.916546
-5.700000	0.918786
-5.750000	0.92097
-5.800000	0.923028
-5.850000	0.925081
-5.900000	0.927057
-5.950000	0.929022
-6.000000	0.930996
-6.050000	0.932854
-6.100000	0.934733
-6.150000	0.936581
-6.200000	0.938338
-6.250000	0.940062
-6.300000	0.941773
-6.350000	0.943463
-6.400000	0.945046
-6.450000	0.946717
-6.500000	0.948321
-6.550000	0.949857
-6.600000	0.951302
-6.650000	0.952715
-6.700000	0.954097
-6.750000	0.955461
-6.800000	0.956789
-6.850000	0.958097
-6.900000	0.95937
-6.950000	0.960664
-7.000000	0.961865
-7.050000	0.96299
-7.100000	0.964157
-7.150000	0.965236
-7.200000	0.966305
-7.250000	0.967337
-7.300000	0.968387
-7.350000	0.969345
-7.400000	0.970307
-7.450000	0.97121
-7.500000	0.972136
-7.550000	0.972973
-7.600000	0.97384
-7.650000	0.974657
-7.700000	0.97547
-7.750000	0.976323
-7.800000	0.977099
-7.850000	0.977835
-7.900000	0.978575
-7.950000	0.979333
-8.000000	0.980018
-8.050000	0.980699
-8.100000	0.981362
-8.150000	0.981966
-8.200000	0.982578
-8.250000	0.983167
-8.300000	0.983733
-8.350000	0.984306
-8.400000	0.98487
-8.450000	0.985437
-8.500000	0.985968
-8.550000	0.986445
-8.600000	0.986925
-8.650000	0.987384
-8.700000	0.987822
-8.750000	0.988237
-8.800000	0.988663
-8.850000	0.98907
-8.900000	0.989443
-8.950000	0.989824
-9.000000	0.990202
-9.050000	0.990565
-9.100000	0.990928
-9.150000	0.991257
-9.200000	0.991575
-9.250000	0.991871
-9.300000	0.992161
-9.350000	0.992448
-9.400000	0.992725
-9.450000	0.992995
-9.500000	0.993257
-9.550000	0.993518
-9.600000	0.993769
-9.650000	0.993997
-9.700000	0.994248
-9.750000	0.994479
-9.800000	0.994685
-9.850000	0.994886
-9.900000	0.995097
-9.950000	1
&
161.750000	7.4727e-29
161.700000	7.62983e-29
161.650000	7.79027e-29
161.600000	7.95408e-29
161.550000	8.12133e-29
161.500000	8.2921e-29
161.450000	8.46646e-29
161.400000	8.64449e-29
161.350000	8.82626e-29
161.300000	9.01185e-29
161.250000	9.20135e-29
161.200000	9.39483e-29
161.150000	9.59237e-29
161.100000	9.79407e-29
161.050000	1e-28
161.000000	1.02103e-28
160.950000	1.0425e-28
160.900000	1.06442e-28
160.850000	1.0868e-28
160.800000	1.10965e-28
160.750000	1.13299e-28
160.700000	1.15681e-28
160.650000	1.18113e-28
160.600000	1.20597e-28
160.550000	1.23133e-28
160.500000	1.25722e-28
160.450000	1.28365e-28
160.400000	1.31064e-28
160.350000	1.3382e-28
160.300000	1.36634e-28
160.250000	1.39507e-28
160.200000	1.42441e-28
160.150000	1.45436e-28
160.100000	1.48494e-28
160.050000	1.51616e-28
160.000000	1.54804e-28
159.950000	1.58059e-28
159.900000	1.61382e-28
159.850000	1.64776e-28
159.800000	1.68241e-28
159.750000	1.71778e-28
159.700000	1.7539e-28
159.650000	1.79078e-28
159.600000	1.82843e-28
159.550000	1.86688e-28
159.500000	1.90613e-28
159.450000	1.94621e-28
159.400000	1.98713e-28
159.350000	2.02892e-28
159.300000	2.07158e-28
159.250000	2.11513e-28
159.200000	2.15961e-28
159.150000	2.20502e-28
159.100000	2.25138e-28
159.050000	2.29872e-28
159.000000	2.34705e-28
158.950000	2.3964e-28
158.900000	2.44679e-28
158.850000	2.49824e-28
158.800000	2.55077e-28
158.750000	2.6044e-28
158.700000	2.65916e-28
158.650000	2.71507e-28
158.600000	2.77216e-28
158.550000	2.83045e-28
158.500000	2.88996e-28
158.450000	2.95073e-28
158.400000	3.01277e-28
158.350000	3.07611e-28
158.300000	3.14079e-28
158.250000	3.20683e-28
158.200000	3.27426e-28
158.150000	3.3431e-28
158.100000	3.4134e-28
158.050000	3.48517e-28
158.000000	3.55844e-28
157.950000	3.63326e-28
157.900000	3.70966e-28
157.850000	3.78765e-28
157.800000	3.86729e-28
157.750000	3.94861e-28
157.700000	4.03163e-28
157.650000	4.1164e-28
157.600000	4.20295e-28
157.550000	4.29132e-28
157.500000	4.38155e-28
157.450000	4.47367e-28
157.400000	4.56773e-28
157.350000	4.66377e-28
157.300000	4.76183e-28
157.250000	4.86195e-28
157.200000	4.96418e-28
157.150000	5.06855e-28
157.100000	5.17512e-28
157.050000	5.28393e-28
157.000000	5.39503e-28
156.950000	5.50846e-28
156.900000	5.62428e-28
156.850000	5.74253e-28
156.800000	5.86327e-28
156.750000	5.98655e-28
156.700000	6.11242e-28
156.650000	6.24093e-28
156.600000	6.37215e-28
156.550000	6.50613e-28
156.500000	6.64292e-28
156.450000	6.78259e-28
156.400000	6.9252e-28
156.350000	7.0708e-28
156.300000	7.21947e-28
156.250000	7.37126e-28
156.200000	7.52624e-28
156.150000	7.68448e-28
156.100000	7.84605e-28
156.050000	8.01101e-28
156.000000	8.17944e-28
155.950000	8.35142e-28
155.900000	8.527e-28
155.850000	8.70629e-28
155.800000	8.88933e-28
155.750000	9.07623e-28
155.700000	9.26706e-28
155.650000	9.4619e-28
155.600000	9.66084e-28
155.550000	9.86395e-28
155.500000	1.00713e-27
155.450000	1.02831e-27
155.400000	1.04993e-27
155.350000	1.072e-27
155.300000	1.09454e-27
155.250000	1.11755e-27
155.200000	1.14105e-27
155.150000	1.16504e-27
155.100000	1.18954e-27
155.050000	1.21455e-27
155.000000	1.24008e-27
154.950000	1.26615e-27
154.900000	1.29277e-27
154.850000	1.31995e-27
154.800000	1.3477e-27
154.750000	1.37604e-27
154.700000	1.40497e-27
154.650000	1.43451e-27
154.600000	1.46467e-27
154.550000	1.49546e-27
154.500000	1.5269e-27
154.450000	1.55901e-27
154.400000	1.59178e-27
154.350000	1.62525e-27
154.300000	1.65942e-27
154.250000	1.69431e-27
154.200000	1.72993e-27
154.150000	1.7663e-27
154.100000	1.80343e-27
154.050000	1.84135e-27
154.000000	1.88006e-27
153.950000	1.91959e-27
153.900000	1.95995e-27
153.850000	2.00115e-27
153.800000	2.04323e-27
153.750000	2.08618e-27
153.700000	2.13004e-27
153.650000	2.17483e-27
153.600000	2.22055e-27
153.550000	2.26723e-27
153.500000	2.3149e-27
153.450000	2.36357e-27
153.400000	2.41326e-27
153.350000	2.464e-27
153.300000	2.5158e-27
153.250000	2.56869e-27
153.200000	2.6227e-27
153.150000	2.67783e-27
153.100000	2.73413e-27
153.050000	2.79161e-27
153.000000	2.8503e-27
152.950000	2.91023e-27
152.900000	2.97141e-27
152.850000	3.03388e-27
152.800000	3.09767e-27
152.750000	3.16279e-27
152.700000	3.22928e-27
152.650000	3.29717e-27
152.600000	3.36649e-27
152.550000	3.43727e-27
152.500000	3.50953e-27
152.450000	3.58331e-27
152.400000	3.65865e-27
152.350000	3.73557e-27
152.300000	3.8141e-27
152.250000	3.89429e-27
152.200000	3.97616e-27
152.150000	4.05975e-27
152.100000	4.1451e-27
152.050000	4.23224e-27
152.000000	4.32122e-27
151.950000	4.41206e-27
151.900000	4.50482e-27
151.850000	4.59953e-27
151.800000	4.69622e-27
151.750000	4.79495e-27
151.700000	4.89576e-27
151.650000	4.99868e-27
151.600000	5.10377e-27
151.550000	5.21107e-27
151.500000	5.32062e-27
151.450000	5.43247e-27
151.400000	5.54668e-27
151.350000	5.66329e-27
151.300000	5.78235e-27
151.250000	5.90391e-27
151.200000	6.02803e-27
151.150000	6.15475e-27
151.100000	6.28414e-27
151.050000	6.41625e-27
151.000000	6.55114e-27
150.950000	6.68887e-27
150.900000	6.82948e-27
150.850000	6.97306e-27
150.800000	7.11965e-27
150.750000	7.26933e-27
150.700000	7.42215e-27
150.650000	7.57818e-27
150.600000	7.73749e-27
150.550000	7.90016e-27
150.500000	8.06624e-27
150.450000	8.23581e-27
150.400000	8.40895e-27
150.350000	8.58573e-27
150.300000	8.76622e-27
150.250000	8.95051e-27
150.200000	9.13867e-27
150.150000	9.33079e-27
150.100000	9.52694e-27
150.050000	9.72722e-27
150.000000	9.93171e-27
149.950000	1.01405e-26
149.900000	1.03537e-26
149.850000	1.05713e-26
149.800000	1.07936e-26
149.750000	1.10205e-26
149.700000	1.12521e-26
149.650000	1.14887e-26
149.600000	1.17302e-26
149.550000	1.19768e-26
149.500000	1.22286e-26
149.450000	1.24856e-26
149.400000	1.27481e-26
149.350000	1.30161e-26
149.300000	1.32897e-26
149.250000	1.35691e-26
149.200000	1.38544e-26
149.150000	1.41456e-26
149.100000	1.4443e-26
149.050000	1.47466e-26
149.000000	1.50566e-26
148.950000	1.53731e-26
148.900000	1.56963e-26
148.850000	1.60263e-26
148.800000	1.63632e-26
148.750000	1.67071e-26
148.700000	1.70584e-26
148.650000	1.74169e-26
148.600000	1.77831e-26
148.550000	1.81569e-26
148.500000	1.85386e-26
148.450000	1.89283e-26
148.400000	1.93262e-26
148.350000	1.97325e-26
148.300000	2.01473e-26
148.250000	2.05708e-26
148.200000	2.10032e-26
148.150000	2.14448e-26
148.100000	2.18956e-26
148.050000	2.23558e-26
148.000000	2.28258e-26
147.950000	2.33056e-26
147.900000	2.37955e-26
147.850000	2.42957e-26
147.800000	2.48065e-26
147.750000	2.53279e-26
147.700000	2.58604e-26
147.650000	2.6404e-26
147.600000	2.6959e-26
147.550000	2.75257e-26
147.500000	2.81044e-26
147.450000	2.86951e-26
147.400000	2.92983e-26
147.350000	2.99142e-26
147.300000	3.05431e-26
147.250000	3.11851e-26
147.200000	3.18406e-26
147.150000	3.251e-26
147.100000	3.31934e-26
147.050000	3.38911e-26
147.000000	3.46035e-26
146.950000	3.53309e-26
146.900000	3.60736e-26
146.850000	3.68319e-26
146.800000	3.76061e-26
146.750000	3.83967e-26
146.700000	3.92038e-26
146.650000	4.00279e-26
146.600000	4.08693e-26
146.550000	4.17284e-26
146.500000	4.26055e-26
146.450000	4.35011e-26
146.400000	4.44156e-26
146.350000	4.53492e-26
146.300000	4.63025e-26
146.250000	4.72758e-26
146.200000	4.82695e-26
146.150000	4.92842e-26
146.100000	5.03202e-26
146.050000	5.13779e-26
146.000000	5.24579e-26
145.950000	5.35606e-26
145.900000	5.46864e-26
145.850000	5.5836e-26
145.800000	5.70097e-26
145.750000	5.8208e-26
145.700000	5.94316e-26
145.650000	6.06808e-26
145.600000	6.19563e-26
145.550000	6.32587e-26
145.500000	6.45884e-26
145.450000	6.5946e-26
145.400000	6.73322e-26
145.350000	6.87476e-26
145.300000	7.01926e-26
145.250000	7.16681e-26
145.200000	7.31745e-26
145.150000	7.47127e-26
145.100000	7.62831e-26
145.050000	7.78866e-26
145.000000	7.95238e-26
144.950000	8.11953e-26
144.900000	8.29021e-26
144.850000	8.46446e-26
144.800000	8.64238e-26
144.750000	8.82405e-26
144.700000	9.00952e-26
144.650000	9.1989e-26
144.600000	9.39226e-26
144.550000	9.58968e-26
144.500000	9.79125e-26
144.450000	9.99706e-26
144.400000	1.02072e-25
144.350000	1.04217e-25
144.300000	1.06408e-25
144.250000	1.08645e-25
144.200000	1.10928e-25
144.150000	1.1326e-25
144.100000	1.15641e-25
144.050000	1.18071e-25
144.000000	1.20553e-25
143.950000	1.23087e-25
143.900000	1.25674e-25
143.850000	1.28316e-25
143.800000	1.31013e-25
143.750000	1.33767e-25
143.700000	1.36578e-25
143.650000	1.39449e-25
143.600000	1.4238e-25
143.550000	1.45373e-25
143.500000	1.48429e-25
143.450000	1.51549e-25
143.400000	1.54734e-25
143.350000	1.57986e-25
143.300000	1.61307e-25
143.250000	1.64698e-25
143.200000	1.68159e-25
143.150000	1.71694e-25
143.100000	1.75303e-25
143.050000	1.78987e-25
143.000000	1.82749e-25
142.950000	1.86591e-25
142.900000	1.90512e-25
142.850000	1.94517e-25
142.800000	1.98605e-25
142.750000	2.0278e-25
142.700000	2.07042e-25
142.650000	2.11394e-25
142.600000	2.15837e-25
142.550000	2.20373e-25
142.500000	2.25005e-25
142.450000	2.29735e-25
142.400000	2.34563e-25
142.350000	2.39493e-25
142.300000	2.44527e-25
142.250000	2.49667e-25
142.200000	2.54914e-25
142.150000	2.60272e-25
142.100000	2.65743e-25
142.050000	2.71328e-25
142.000000	2.77031e-25
141.950000	2.82854e-25
141.900000	2.88799e-25
141.850000	2.94869e-25
141.800000	3.01067e-25
141.750000	3.07395e-25
141.700000	3.13855e-25
141.650000	3.20452e-25
141.600000	3.27187e-25
141.550000	3.34064e-25
141.500000	3.41086e-25
141.450000	3.48254e-25
141.400000	3.55574e-25
141.350000	3.63048e-25
141.300000	3.70678e-25
141.250000	3.78469e-25
141.200000	3.86424e-25
141.150000	3.94545e-25
141.100000	4.02838e-25
141.050000	4.11305e-25
141.000000	4.19949e-25
140.950000	4.28776e-25
140.900000	4.37788e-25
140.850000	4.46989e-25
140.800000	4.56383e-25
140.750000	4.65976e-25
140.700000	4.75769e-25
140.650000	4.85769e-25
140.600000	4.95978e-25
140.550000	5.06403e-25
140.500000	5.17046e-25
140.450000	5.27913e-25
140.400000	5.39008e-25
140.350000	5.50337e-25
140.300000	5.61904e-25
140.250000	5.73713e-25
140.200000	5.85771e-25
140.150000	5.98082e-25
140.100000	6.10653e-25
140.050000	6.23487e-25
140.000000	6.36591e-25
139.950000	6.4997e-25
139.900000	6.63631e-25
139.850000	6.77578e-25
139.800000	6.91819e-25
139.750000	7.06359e-25
139.700000	7.21205e-25
139.650000	7.36362e-25
139.600000	7.51838e-25
139.550000	7.6764e-25
139.500000	7.83773e-25
139.450000	8.00245e-25
139.400000	8.17064e-25
139.350000	8.34236e-25
139.300000	8.51769e-25
139.250000	8.69671e-25
139.200000	8.87948e-25
139.150000	9.0661e-25
139.100000	9.25664e-25
139.050000	9.45118e-25
139.000000	9.64982e-25
138.950000	9.85262e-25
138.900000	1.00597e-24
138.850000	1.02711e-24
138.800000	1.0487e-24
138.750000	1.07074e-24
138.700000	1.09324e-24
138.650000	1.11622e-24
138.600000	1.13968e-24
138.550000	1.16363e-24
138.500000	1.18808e-24
138.450000	1.21305e-24
138.400000	1.23855e-24
138.350000	1.26458e-24
138.300000	1.29115e-24
138.250000	1.31829e-24
138.200000	1.34599e-24
138.150000	1.37428e-24
138.100000	1.40316e-24
138.050000	1.43265e-24
138.000000	1.46276e-24
137.950000	1.4935e-24
137.900000	1.52489e-24
137.850000	1.55694e-24
137.800000	1.58966e-24
137.750000	1.62306e-24
137.700000	1.65717e-24
137.650000	1.692e-24
137.600000	1.72756e-24
137.550000	1.76387e-24
137.500000	1.80094e-24
137.450000	1.83878e-24
137.400000	1.87743e-24
137.350000	1.91688e-24
137.300000	1.95717e-24
137.250000	1.9983e-24
137.200000	2.04029e-24
137.150000	2.08317e-24
137.100000	2.12695e-24
137.050000	2.17165e-24
137.000000	2.21729e-24
136.950000	2.26388e-24
136.900000	2.31146e-24
136.850000	2.36004e-24
136.800000	2.40963e-24
136.750000	2.46027e-24
136.700000	2.51198e-24
136.650000	2.56477e-24
136.600000	2.61867e-24
136.550000	2.6737e-24
136.500000	2.72989e-24
136.450000	2.78726e-24
136.400000	2.84583e-24
136.350000	2.90564e-24
136.300000	2.9667e-24
136.250000	3.02904e-24
136.200000	3.0927e-24
136.150000	3.15769e-24
136.100000	3.22405e-24
136.050000	3.2918e-24
136.000000	3.36098e-24
135.950000	3.43161e-24
135.900000	3.50373e-24
135.850000	3.57736e-24
135.800000	3.65253e-24
135.750000	3.72929e-24
135.700000	3.80766e-24
135.650000	3.88768e-24
135.600000	3.96938e-24
135.550000	4.05279e-24
135.500000	4.13796e-24
135.450000	4.22492e-24
135.400000	4.3137e-24
135.350000	4.40435e-24
135.300000	4.49691e-24
135.250000	4.59141e-24
135.200000	4.68789e-24
135.150000	4.7864e-24
135.100000	4.88699e-24
135.050000	4.98968e-24
135.000000	5.09454e-24
134.950000	5.2016e-24
134.900000	5.3109e-24
134.850000	5.42251e-24
134.800000	5.53646e-24
134.750000	5.6528e-24
134.700000	5.77159e-24
134.650000	5.89288e-24
134.600000	6.01671e-24
134.550000	6.14314e-24
134.500000	6.27224e-24
134.450000	6.40404e-24
134.400000	6.53861e-24
134.350000	6.67602e-24
134.300000	6.81631e-24
134.250000	6.95954e-24
134.200000	7.10579e-24
134.150000	7.25511e-24
134.100000	7.40756e-24
134.050000	7.56323e-24
134.000000	7.72216e-24
133.950000	7.88443e-24
133.900000	8.05011e-24
133.850000	8.21927e-24
133.800000	8.39199e-24
133.750000	8.56833e-24
133.700000	8.74838e-24
133.650000	8.93221e-24
133.600000	9.11991e-24
133.550000	9.31155e-24
133.500000	9.50722e-24
133.450000	9.707e-24
133.400000	9.91097e-24
133.350000	1.01192e-23
133.300000	1.03319e-23
133.250000	1.0549e-23
133.200000	1.07706e-23
133.150000	1.0997e-23
133.100000	1.12281e-23
133.050000	1.1464e-23
133.000000	1.17049e-23
132.950000	1.19508e-23
132.900000	1.2202e-23
132.850000	1.24584e-23
132.800000	1.27201e-23
132.750000	1.29874e-23
132.700000	1.32603e-23
132.650000	1.3539e-23
132.600000	1.38235e-23
132.550000	1.41139e-23
132.500000	1.44105e-23
132.450000	1.47133e-23
132.400000	1.50225e-23
132.350000	1.53381e-23
132.300000	1.56604e-23
132.250000	1.59895e-23
132.200000	1.63255e-23
132.150000	1.66685e-23
132.100000	1.70188e-23
132.050000	1.73764e-23
132.000000	1.77415e-23
131.950000	1.81143e-23
131.900000	1.84949e-23
131.850000	1.88835e-23
[truncated: 2,176 more rows]
